# Supplementary material for: Intermittency in the not-so-smooth elastic turbulence
Source: Nat Commun. 2024 May 27;15:4070. doi: 10.1038/s41467-024-48460-5 (PMC11130217; doi:10.1038/s41467-024-48460-5)
Supplement: Supplementary file 4 — Source Data [file 41467_2024_48460_MOESM4_ESM.zip]

Archive with 112 entries (111 files):
- SourceData/
- __MACOSX/._SourceData
- SourceData/FigS08c_De9_solid_rbyL_0p005.txt
- __MACOSX/SourceData/._FigS08c_De9_solid_rbyL_0p005.txt
- SourceData/FigS08c_De9_dashed_rbyL_0p005.txt
- __MACOSX/SourceData/._FigS08c_De9_dashed_rbyL_0p005.txt
- SourceData/FigS06c_Veldiff_pdfs_De9.txt
- __MACOSX/SourceData/._FigS06c_Veldiff_pdfs_De9.txt
- SourceData/FigS08c_De9_dashed_rbyL_0p002.txt
- __MACOSX/SourceData/._FigS08c_De9_dashed_rbyL_0p002.txt
- SourceData/Fig05a_Fluid_Diss_pdf_Lognormality.txt
- __MACOSX/SourceData/._Fig05a_Fluid_Diss_pdf_Lognormality.txt
- SourceData/FigS08c_De9_solid_rbyL_0p002.txt
- __MACOSX/SourceData/._FigS08c_De9_solid_rbyL_0p002.txt
- SourceData/FigS03b_S2_by_rsqr.txt
- __MACOSX/SourceData/._FigS03b_S2_by_rsqr.txt
- SourceData/FigS08c_De9_dashed_rbyL_0p01.txt
- __MACOSX/SourceData/._FigS08c_De9_dashed_rbyL_0p01.txt
- SourceData/FigS02_Fluxes.txt
- __MACOSX/SourceData/._FigS02_Fluxes.txt
- SourceData/FigS08c_De9_dashed_rbyL_0p001.txt
- __MACOSX/SourceData/._FigS08c_De9_dashed_rbyL_0p001.txt
- SourceData/Fig04b_Kurtosis_K.txt
- __MACOSX/SourceData/._Fig04b_Kurtosis_K.txt
- SourceData/FigS08c_De9_solid_rbyL_0p001.txt
- __MACOSX/SourceData/._FigS08c_De9_solid_rbyL_0p001.txt
- SourceData/FigS08c_De9_solid_rbyL_0p01.txt
- __MACOSX/SourceData/._FigS08c_De9_solid_rbyL_0p01.txt
- SourceData/Fig05c_Multifractal.txt
- __MACOSX/SourceData/._Fig05c_Multifractal.txt
- SourceData/FigS08b_De3_dashed_rbyL_0p01.txt
- __MACOSX/SourceData/._FigS08b_De3_dashed_rbyL_0p01.txt
- SourceData/FigS09b_Sigma2_LocalSlopes_zeta2.txt
- __MACOSX/SourceData/._FigS09b_Sigma2_LocalSlopes_zeta2.txt
- SourceData/FigS08b_De3_solid_rbyL_0p001.txt
- __MACOSX/SourceData/._FigS08b_De3_solid_rbyL_0p001.txt
- SourceData/FigS06a_Veldiff_pdfs_De1.txt
- __MACOSX/SourceData/._FigS06a_Veldiff_pdfs_De1.txt
- SourceData/FigS05b_S4_by_r4.txt
- __MACOSX/SourceData/._FigS05b_S4_by_r4.txt
- SourceData/FigS04_Corr.txt
- __MACOSX/SourceData/._FigS04_Corr.txt
- SourceData/FigS08a_De1_solid_rbyL_0p002.txt
- __MACOSX/SourceData/._FigS08a_De1_solid_rbyL_0p002.txt
- SourceData/FigS08a_De1_dashed_rbyL_0p005.txt
- __MACOSX/SourceData/._FigS08a_De1_dashed_rbyL_0p005.txt
- SourceData/Fig03c_inset_S2.txt
- __MACOSX/SourceData/._Fig03c_inset_S2.txt
- SourceData/Fig03b_Epk.txt
- __MACOSX/SourceData/._Fig03b_Epk.txt
- SourceData/FigS08b_De3_solid_rbyL_0p002.txt
- __MACOSX/SourceData/._FigS08b_De3_solid_rbyL_0p002.txt
- SourceData/FigS08a_De1_solid_rbyL_0p001.txt
- __MACOSX/SourceData/._FigS08a_De1_solid_rbyL_0p001.txt
- SourceData/FigS05a_S4.txt
- __MACOSX/SourceData/._FigS05a_S4.txt
- SourceData/FigS08a_De1_dashed_rbyL_0p01.txt
- __MACOSX/SourceData/._FigS08a_De1_dashed_rbyL_0p01.txt
- SourceData/Fig03f_pdfs_Seconddiff_delta2u.txt
- __MACOSX/SourceData/._Fig03f_pdfs_Seconddiff_delta2u.txt
- SourceData/FigS08a_De1_solid_rbyL_0p005.txt
- __MACOSX/SourceData/._FigS08a_De1_solid_rbyL_0p005.txt
- SourceData/FigS08a_De1_dashed_rbyL_0p001.txt
- __MACOSX/SourceData/._FigS08a_De1_dashed_rbyL_0p001.txt
- SourceData/FigS08b_De3_solid_rbyL_0p005.txt
- __MACOSX/SourceData/._FigS08b_De3_solid_rbyL_0p005.txt
- SourceData/FigS07_deltau_delta2u_pdf.txt
- __MACOSX/SourceData/._FigS07_deltau_delta2u_pdf.txt
- SourceData/FigS08a_De1_dashed_rbyL_0p002.txt
- __MACOSX/SourceData/._FigS08a_De1_dashed_rbyL_0p002.txt
- SourceData/Fig03e_zetap.txt
- __MACOSX/SourceData/._Fig03e_zetap.txt
- SourceData/FigS01c_Ek.txt
- __MACOSX/SourceData/._FigS01c_Ek.txt
- SourceData/Fig05b_Poly_Diss_pdf_Lognormality.txt
- __MACOSX/SourceData/._Fig05b_Poly_Diss_pdf_Lognormality.txt
- SourceData/Fig03c_main_Sigma2.txt
- __MACOSX/SourceData/._Fig03c_main_Sigma2.txt
- SourceData/FigS08a_De1_solid_rbyL_0p01.txt
- __MACOSX/SourceData/._FigS08a_De1_solid_rbyL_0p01.txt
- SourceData/FigS01a_Ek.txt
- __MACOSX/SourceData/._FigS01a_Ek.txt
- SourceData/FigS06b_Veldiff_pdfs_De3.txt
- __MACOSX/SourceData/._FigS06b_Veldiff_pdfs_De3.txt
- SourceData/FigS03c_Sigma2_S2_by_rcube.txt
- __MACOSX/SourceData/._FigS03c_Sigma2_S2_by_rcube.txt
- SourceData/Fig03d_Sigmap.txt
- __MACOSX/SourceData/._Fig03d_Sigmap.txt
- SourceData/FigS09a_Ek_LocalSlopes_Xik.txt
- __MACOSX/SourceData/._FigS09a_Ek_LocalSlopes_Xik.txt
- SourceData/FigS07_deltau_delta2u_pdfs_De9.txt
- __MACOSX/SourceData/._FigS07_deltau_delta2u_pdfs_De9.txt
- SourceData/FigS08b_De3_dashed_rbyL_0p005.txt
- __MACOSX/SourceData/._FigS08b_De3_dashed_rbyL_0p005.txt
- SourceData/FigS08b_De3_solid_rbyL_0p01.txt
- __MACOSX/SourceData/._FigS08b_De3_solid_rbyL_0p01.txt
- SourceData/FigS09c_Diss_BoxAvg_moments_De3.txt
- __MACOSX/SourceData/._FigS09c_Diss_BoxAvg_moments_De3.txt
- SourceData/FigS03a_S2.txt
- __MACOSX/SourceData/._FigS03a_S2.txt
- SourceData/Fig03a_Ek.txt
- __MACOSX/SourceData/._Fig03a_Ek.txt
- SourceData/FigS05c_S2n_by_r2n_De9.txt
- __MACOSX/SourceData/._FigS05c_S2n_by_r2n_De9.txt
- SourceData/FigS08b_De3_dashed_rbyL_0p002.txt
- __MACOSX/SourceData/._FigS08b_De3_dashed_rbyL_0p002.txt
- SourceData/FigS08b_De3_dashed_rbyL_0p001.txt
- __MACOSX/SourceData/._FigS08b_De3_dashed_rbyL_0p001.txt
- SourceData/Fig04a_Kurtosis_K2.txt
- __MACOSX/SourceData/._Fig04a_Kurtosis_K2.txt
- SourceData/FigS01b_Ef.txt
- __MACOSX/SourceData/._FigS01b_Ef.txt
