# Supplementary material for: Intermittency in the not-so-smooth elastic turbulence
Source: Nat Commun. 2024 May 27;15:4070. doi: 10.1038/s41467-024-48460-5 (PMC11130217; doi:10.1038/s41467-024-48460-5)
Supplement: Supplementary file 4 — Source Data [file 41467_2024_48460_MOESM4_ESM.zip › SourceData/FigS08c_De9_solid_rbyL_0p005.txt]

delta2 u			pdf
1.201364e-10	1
4.069453e-04	9.990701e-01
8.142933e-04	9.981401e-01
1.221252e-03	9.972102e-01
1.628434e-03	9.962803e-01
2.035574e-03	9.953503e-01
2.442676e-03	9.944204e-01
2.849827e-03	9.934905e-01
3.257054e-03	9.925605e-01
3.664250e-03	9.916306e-01
4.071476e-03	9.907007e-01
4.478489e-03	9.897707e-01
4.885972e-03	9.888408e-01
5.293142e-03	9.879108e-01
5.700367e-03	9.869809e-01
6.107819e-03	9.860510e-01
6.514707e-03	9.851210e-01
6.922230e-03	9.841911e-01
7.329701e-03	9.832612e-01
7.736711e-03	9.823312e-01
8.143956e-03	9.814013e-01
8.550949e-03	9.804714e-01
8.957936e-03	9.795414e-01
9.365649e-03	9.786115e-01
9.773047e-03	9.776816e-01
1.018057e-02	9.767516e-01
1.058826e-02	9.758217e-01
1.099584e-02	9.748918e-01
1.140369e-02	9.739618e-01
1.181181e-02	9.730319e-01
1.221982e-02	9.721020e-01
1.262776e-02	9.711720e-01
1.303568e-02	9.702421e-01
1.344393e-02	9.693122e-01
1.385216e-02	9.683822e-01
1.426076e-02	9.674523e-01
1.466919e-02	9.665223e-01
1.507776e-02	9.655924e-01
1.548641e-02	9.646625e-01
1.589546e-02	9.637325e-01
1.630464e-02	9.628026e-01
1.671381e-02	9.618727e-01
1.712319e-02	9.609427e-01
1.753222e-02	9.600128e-01
1.794141e-02	9.590829e-01
1.835071e-02	9.581529e-01
1.876008e-02	9.572230e-01
1.916978e-02	9.562931e-01
1.957961e-02	9.553631e-01
1.998964e-02	9.544332e-01
2.039963e-02	9.535033e-01
2.080984e-02	9.525733e-01
2.121972e-02	9.516434e-01
2.162989e-02	9.507135e-01
2.204039e-02	9.497835e-01
2.245075e-02	9.488536e-01
2.286114e-02	9.479237e-01
2.327196e-02	9.469937e-01
2.368295e-02	9.460638e-01
2.409377e-02	9.451338e-01
2.450460e-02	9.442039e-01
2.491563e-02	9.432740e-01
2.532678e-02	9.423440e-01
2.573806e-02	9.414141e-01
2.614929e-02	9.404842e-01
2.656074e-02	9.395542e-01
2.697227e-02	9.386243e-01
2.738397e-02	9.376944e-01
2.779577e-02	9.367644e-01
2.820761e-02	9.358345e-01
2.861990e-02	9.349046e-01
2.903203e-02	9.339746e-01
2.944415e-02	9.330447e-01
2.985644e-02	9.321148e-01
3.026912e-02	9.311848e-01
3.068167e-02	9.302549e-01
3.109438e-02	9.293250e-01
3.150734e-02	9.283950e-01
3.192049e-02	9.274651e-01
3.233315e-02	9.265352e-01
3.274646e-02	9.256052e-01
3.316004e-02	9.246753e-01
3.357347e-02	9.237453e-01
3.398701e-02	9.228154e-01
3.440021e-02	9.218855e-01
3.481405e-02	9.209555e-01
3.522815e-02	9.200256e-01
3.564232e-02	9.190957e-01
3.605645e-02	9.181657e-01
3.647037e-02	9.172358e-01
3.688482e-02	9.163059e-01
3.729962e-02	9.153759e-01
3.771438e-02	9.144460e-01
3.812906e-02	9.135161e-01
3.854373e-02	9.125861e-01
3.895875e-02	9.116562e-01
3.937384e-02	9.107263e-01
3.978969e-02	9.097963e-01
4.020549e-02	9.088664e-01
4.062119e-02	9.079365e-01
4.103737e-02	9.070065e-01
4.145371e-02	9.060766e-01
4.187024e-02	9.051467e-01
4.228690e-02	9.042167e-01
4.270352e-02	9.032868e-01
4.312070e-02	9.023569e-01
4.353789e-02	9.014269e-01
4.395504e-02	9.004970e-01
4.437236e-02	8.995670e-01
4.478998e-02	8.986371e-01
4.520776e-02	8.977072e-01
4.562606e-02	8.967772e-01
4.604439e-02	8.958473e-01
4.646324e-02	8.949174e-01
4.688174e-02	8.939874e-01
4.730054e-02	8.930575e-01
4.771985e-02	8.921276e-01
4.813911e-02	8.911976e-01
4.855893e-02	8.902677e-01
4.897845e-02	8.893378e-01
4.939840e-02	8.884078e-01
4.981838e-02	8.874779e-01
5.023887e-02	8.865480e-01
5.065955e-02	8.856180e-01
5.108040e-02	8.846881e-01
5.150098e-02	8.837582e-01
5.192237e-02	8.828282e-01
5.234381e-02	8.818983e-01
5.276538e-02	8.809684e-01
5.318723e-02	8.800384e-01
5.360929e-02	8.791085e-01
5.403147e-02	8.781785e-01
5.445403e-02	8.772486e-01
5.487662e-02	8.763187e-01
5.529978e-02	8.753887e-01
5.572325e-02	8.744588e-01
5.614639e-02	8.735289e-01
5.656994e-02	8.725989e-01
5.699403e-02	8.716690e-01
5.741829e-02	8.707391e-01
5.784310e-02	8.698091e-01
5.826855e-02	8.688792e-01
5.869404e-02	8.679493e-01
5.911949e-02	8.670193e-01
5.954563e-02	8.660894e-01
5.997126e-02	8.651595e-01
6.039757e-02	8.642295e-01
6.082414e-02	8.632996e-01
6.125088e-02	8.623697e-01
6.167803e-02	8.614397e-01
6.210544e-02	8.605098e-01
6.253281e-02	8.595799e-01
6.296055e-02	8.586499e-01
6.338897e-02	8.577200e-01
6.381765e-02	8.567900e-01
6.424667e-02	8.558601e-01
6.467590e-02	8.549302e-01
6.510491e-02	8.540002e-01
6.553451e-02	8.530703e-01
6.596465e-02	8.521404e-01
6.639500e-02	8.512104e-01
6.682573e-02	8.502805e-01
6.725667e-02	8.493506e-01
6.768743e-02	8.484206e-01
6.811866e-02	8.474907e-01
6.855082e-02	8.465608e-01
6.898289e-02	8.456308e-01
6.941500e-02	8.447009e-01
6.984756e-02	8.437710e-01
7.028055e-02	8.428410e-01
7.071394e-02	8.419111e-01
7.114757e-02	8.409812e-01
7.158144e-02	8.400512e-01
7.201582e-02	8.391213e-01
7.245098e-02	8.381914e-01
7.288615e-02	8.372614e-01
7.332156e-02	8.363315e-01
7.375758e-02	8.354015e-01
7.419391e-02	8.344716e-01
7.463062e-02	8.335417e-01
7.506750e-02	8.326117e-01
7.550494e-02	8.316818e-01
7.594275e-02	8.307519e-01
7.638094e-02	8.298219e-01
7.681882e-02	8.288920e-01
7.725761e-02	8.279621e-01
7.769705e-02	8.270321e-01
7.813671e-02	8.261022e-01
7.857624e-02	8.251723e-01
7.901660e-02	8.242423e-01
7.945737e-02	8.233124e-01
7.989835e-02	8.223825e-01
8.033995e-02	8.214525e-01
8.078136e-02	8.205226e-01
8.122331e-02	8.195927e-01
8.166553e-02	8.186627e-01
8.210844e-02	8.177328e-01
8.255169e-02	8.168029e-01
8.299539e-02	8.158729e-01
8.343909e-02	8.149430e-01
8.388355e-02	8.140130e-01
8.432832e-02	8.130831e-01
8.477329e-02	8.121532e-01
8.521864e-02	8.112232e-01
8.566435e-02	8.102933e-01
8.611028e-02	8.093634e-01
8.655686e-02	8.084334e-01
8.700391e-02	8.075035e-01
8.745139e-02	8.065736e-01
8.789920e-02	8.056436e-01
8.834723e-02	8.047137e-01
8.879595e-02	8.037838e-01
8.924503e-02	8.028538e-01
8.969467e-02	8.019239e-01
9.014424e-02	8.009940e-01
9.059430e-02	8.000640e-01
9.104502e-02	7.991341e-01
9.149596e-02	7.982042e-01
9.194749e-02	7.972742e-01
9.239910e-02	7.963443e-01
9.285108e-02	7.954144e-01
9.330388e-02	7.944844e-01
9.375719e-02	7.935545e-01
9.421058e-02	7.926245e-01
9.466445e-02	7.916946e-01
9.511880e-02	7.907647e-01
9.557342e-02	7.898347e-01
9.602829e-02	7.889048e-01
9.648377e-02	7.879749e-01
9.693952e-02	7.870449e-01
9.739629e-02	7.861150e-01
9.785271e-02	7.851851e-01
9.831022e-02	7.842551e-01
9.876782e-02	7.833252e-01
9.922596e-02	7.823953e-01
9.968458e-02	7.814653e-01
1.001437e-01	7.805354e-01
1.006029e-01	7.796055e-01
1.010625e-01	7.786755e-01
1.015231e-01	7.777456e-01
1.019837e-01	7.768157e-01
1.024449e-01	7.758857e-01
1.029064e-01	7.749558e-01
1.033682e-01	7.740259e-01
1.038307e-01	7.730959e-01
1.042936e-01	7.721660e-01
1.047569e-01	7.712360e-01
1.052208e-01	7.703061e-01
1.056849e-01	7.693762e-01
1.061499e-01	7.684462e-01
1.066150e-01	7.675163e-01
1.070806e-01	7.665864e-01
1.075469e-01	7.656564e-01
1.080134e-01	7.647265e-01
1.084808e-01	7.637966e-01
1.089485e-01	7.628666e-01
1.094166e-01	7.619367e-01
1.098852e-01	7.610068e-01
1.103541e-01	7.600768e-01
1.108236e-01	7.591469e-01
1.112932e-01	7.582170e-01
1.117638e-01	7.572870e-01
1.122345e-01	7.563571e-01
1.127055e-01	7.554272e-01
1.131774e-01	7.544972e-01
1.136496e-01	7.535673e-01
1.141227e-01	7.526374e-01
1.145958e-01	7.517074e-01
1.150698e-01	7.507775e-01
1.155440e-01	7.498475e-01
1.160189e-01	7.489176e-01
1.164942e-01	7.479877e-01
1.169693e-01	7.470577e-01
1.174455e-01	7.461278e-01
1.179224e-01	7.451979e-01
1.183997e-01	7.442679e-01
1.188773e-01	7.433380e-01
1.193553e-01	7.424081e-01
1.198342e-01	7.414781e-01
1.203137e-01	7.405482e-01
1.207931e-01	7.396183e-01
1.212740e-01	7.386883e-01
1.217547e-01	7.377584e-01
1.222357e-01	7.368285e-01
1.227175e-01	7.358985e-01
1.231996e-01	7.349686e-01
1.236824e-01	7.340387e-01
1.241656e-01	7.331087e-01
1.246497e-01	7.321788e-01
1.251338e-01	7.312489e-01
1.256189e-01	7.303189e-01
1.261046e-01	7.293890e-01
1.265909e-01	7.284591e-01
1.270780e-01	7.275291e-01
1.275652e-01	7.265992e-01
1.280531e-01	7.256692e-01
1.285411e-01	7.247393e-01
1.290304e-01	7.238094e-01
1.295201e-01	7.228794e-01
1.300104e-01	7.219495e-01
1.305014e-01	7.210196e-01
1.309929e-01	7.200896e-01
1.314853e-01	7.191597e-01
1.319781e-01	7.182298e-01
1.324719e-01	7.172998e-01
1.329658e-01	7.163699e-01
1.334601e-01	7.154400e-01
1.339554e-01	7.145100e-01
1.344514e-01	7.135801e-01
1.349477e-01	7.126502e-01
1.354450e-01	7.117202e-01
1.359427e-01	7.107903e-01
1.364413e-01	7.098604e-01
1.369403e-01	7.089304e-01
1.374404e-01	7.080005e-01
1.379406e-01	7.070706e-01
1.384417e-01	7.061406e-01
1.389439e-01	7.052107e-01
1.394468e-01	7.042807e-01
1.399499e-01	7.033508e-01
1.404544e-01	7.024209e-01
1.409590e-01	7.014909e-01
1.414646e-01	7.005610e-01
1.419703e-01	6.996311e-01
1.424772e-01	6.987011e-01
1.429846e-01	6.977712e-01
1.434928e-01	6.968413e-01
1.440017e-01	6.959113e-01
1.445116e-01	6.949814e-01
1.450220e-01	6.940515e-01
1.455335e-01	6.931215e-01
1.460457e-01	6.921916e-01
1.465587e-01	6.912617e-01
1.470721e-01	6.903317e-01
1.475865e-01	6.894018e-01
1.481017e-01	6.884719e-01
1.486177e-01	6.875419e-01
1.491344e-01	6.866120e-01
1.496520e-01	6.856821e-01
1.501702e-01	6.847521e-01
1.506895e-01	6.838222e-01
1.512094e-01	6.828922e-01
1.517299e-01	6.819623e-01
1.522515e-01	6.810324e-01
1.527733e-01	6.801024e-01
1.532962e-01	6.791725e-01
1.538193e-01	6.782426e-01
1.543437e-01	6.773126e-01
1.548686e-01	6.763827e-01
1.553943e-01	6.754528e-01
1.559209e-01	6.745228e-01
1.564482e-01	6.735929e-01
1.569763e-01	6.726630e-01
1.575053e-01	6.717330e-01
1.580352e-01	6.708031e-01
1.585661e-01	6.698732e-01
1.590979e-01	6.689432e-01
1.596305e-01	6.680133e-01
1.601634e-01	6.670834e-01
1.606977e-01	6.661534e-01
1.612324e-01	6.652235e-01
1.617680e-01	6.642936e-01
1.623042e-01	6.633636e-01
1.628412e-01	6.624337e-01
1.633793e-01	6.615037e-01
1.639187e-01	6.605738e-01
1.644585e-01	6.596439e-01
1.649995e-01	6.587139e-01
1.655412e-01	6.577840e-01
1.660839e-01	6.568541e-01
1.666269e-01	6.559241e-01
1.671713e-01	6.549942e-01
1.677162e-01	6.540643e-01
1.682622e-01	6.531343e-01
1.688092e-01	6.522044e-01
1.693566e-01	6.512745e-01
1.699049e-01	6.503445e-01
1.704539e-01	6.494146e-01
1.710043e-01	6.484847e-01
1.715553e-01	6.475547e-01
1.721070e-01	6.466248e-01
1.726598e-01	6.456949e-01
1.732136e-01	6.447649e-01
1.737680e-01	6.438350e-01
1.743233e-01	6.429051e-01
1.748794e-01	6.419751e-01
1.754363e-01	6.410452e-01
1.759937e-01	6.401152e-01
1.765524e-01	6.391853e-01
1.771122e-01	6.382554e-01
1.776727e-01	6.373254e-01
1.782340e-01	6.363955e-01
1.787963e-01	6.354656e-01
1.793596e-01	6.345356e-01
1.799239e-01	6.336057e-01
1.804889e-01	6.326758e-01
1.810553e-01	6.317458e-01
1.816224e-01	6.308159e-01
1.821908e-01	6.298860e-01
1.827597e-01	6.289560e-01
1.833291e-01	6.280261e-01
1.839000e-01	6.270962e-01
1.844720e-01	6.261662e-01
1.850448e-01	6.252363e-01
1.856183e-01	6.243064e-01
1.861928e-01	6.233764e-01
1.867685e-01	6.224465e-01
1.873452e-01	6.215166e-01
1.879230e-01	6.205866e-01
1.885012e-01	6.196567e-01
1.890807e-01	6.187267e-01
1.896617e-01	6.177968e-01
1.902433e-01	6.168669e-01
1.908259e-01	6.159369e-01
1.914094e-01	6.150070e-01
1.919942e-01	6.140771e-01
1.925804e-01	6.131471e-01
1.931672e-01	6.122172e-01
1.937552e-01	6.112873e-01
1.943440e-01	6.103573e-01
1.949340e-01	6.094274e-01
1.955249e-01	6.084975e-01
1.961170e-01	6.075675e-01
1.967105e-01	6.066376e-01
1.973045e-01	6.057077e-01
1.979000e-01	6.047777e-01
1.984963e-01	6.038478e-01
1.990939e-01	6.029179e-01
1.996926e-01	6.019879e-01
2.002925e-01	6.010580e-01
2.008930e-01	6.001281e-01
2.014949e-01	5.991981e-01
2.020977e-01	5.982682e-01
2.027016e-01	5.973382e-01
2.033068e-01	5.964083e-01
2.039125e-01	5.954784e-01
2.045196e-01	5.945484e-01
2.051281e-01	5.936185e-01
2.057379e-01	5.926886e-01
2.063481e-01	5.917586e-01
2.069598e-01	5.908287e-01
2.075731e-01	5.898988e-01
2.081876e-01	5.889688e-01
2.088026e-01	5.880389e-01
2.094185e-01	5.871090e-01
2.100364e-01	5.861790e-01
2.106553e-01	5.852491e-01
2.112748e-01	5.843192e-01
2.118957e-01	5.833892e-01
2.125178e-01	5.824593e-01
2.131416e-01	5.815294e-01
2.137661e-01	5.805994e-01
2.143917e-01	5.796695e-01
2.150187e-01	5.787396e-01
2.156468e-01	5.778096e-01
2.162765e-01	5.768797e-01
2.169067e-01	5.759497e-01
2.175380e-01	5.750198e-01
2.181708e-01	5.740899e-01
2.188050e-01	5.731599e-01
2.194400e-01	5.722300e-01
2.200768e-01	5.713001e-01
2.207147e-01	5.703701e-01
2.213541e-01	5.694402e-01
2.219943e-01	5.685103e-01
2.226354e-01	5.675803e-01
2.232782e-01	5.666504e-01
2.239216e-01	5.657205e-01
2.245663e-01	5.647905e-01
2.252128e-01	5.638606e-01
2.258604e-01	5.629307e-01
2.265091e-01	5.620007e-01
2.271587e-01	5.610708e-01
2.278101e-01	5.601409e-01
2.284624e-01	5.592109e-01
2.291163e-01	5.582810e-01
2.297710e-01	5.573511e-01
2.304271e-01	5.564211e-01
2.310853e-01	5.554912e-01
2.317445e-01	5.545613e-01
2.324050e-01	5.536313e-01
2.330671e-01	5.527014e-01
2.337303e-01	5.517714e-01
2.343949e-01	5.508415e-01
2.350604e-01	5.499116e-01
2.357276e-01	5.489816e-01
2.363958e-01	5.480517e-01
2.370659e-01	5.471218e-01
2.377373e-01	5.461918e-01
2.384101e-01	5.452619e-01
2.390842e-01	5.443320e-01
2.397595e-01	5.434020e-01
2.404360e-01	5.424721e-01
2.411146e-01	5.415422e-01
2.417947e-01	5.406122e-01
2.424763e-01	5.396823e-01
2.431591e-01	5.387524e-01
2.438429e-01	5.378224e-01
2.445285e-01	5.368925e-01
2.452156e-01	5.359626e-01
2.459042e-01	5.350326e-01
2.465942e-01	5.341027e-01
2.472858e-01	5.331728e-01
2.479788e-01	5.322428e-01
2.486731e-01	5.313129e-01
2.493694e-01	5.303829e-01
2.500669e-01	5.294530e-01
2.507661e-01	5.285231e-01
2.514670e-01	5.275931e-01
2.521689e-01	5.266632e-01
2.528722e-01	5.257333e-01
2.535773e-01	5.248033e-01
2.542846e-01	5.238734e-01
2.549932e-01	5.229435e-01
2.557033e-01	5.220135e-01
2.564148e-01	5.210836e-01
2.571283e-01	5.201537e-01
2.578434e-01	5.192237e-01
2.585594e-01	5.182938e-01
2.592773e-01	5.173639e-01
2.599963e-01	5.164339e-01
2.607181e-01	5.155040e-01
2.614408e-01	5.145741e-01
2.621659e-01	5.136441e-01
2.628925e-01	5.127142e-01
2.636202e-01	5.117843e-01
2.643500e-01	5.108543e-01
2.650808e-01	5.099244e-01
2.658140e-01	5.089944e-01
2.665497e-01	5.080645e-01
2.672861e-01	5.071346e-01
2.680246e-01	5.062046e-01
2.687641e-01	5.052747e-01
2.695066e-01	5.043448e-01
2.702497e-01	5.034148e-01
2.709947e-01	5.024849e-01
2.717419e-01	5.015550e-01
2.724911e-01	5.006250e-01
2.732421e-01	4.996951e-01
2.739944e-01	4.987652e-01
2.747487e-01	4.978352e-01
2.755053e-01	4.969053e-01
2.762635e-01	4.959754e-01
2.770228e-01	4.950454e-01
2.777842e-01	4.941155e-01
2.785479e-01	4.931856e-01
2.793127e-01	4.922556e-01
2.800800e-01	4.913257e-01
2.808493e-01	4.903958e-01
2.816206e-01	4.894658e-01
2.823934e-01	4.885359e-01
2.831683e-01	4.876059e-01
2.839454e-01	4.866760e-01
2.847246e-01	4.857461e-01
2.855056e-01	4.848161e-01
2.862886e-01	4.838862e-01
2.870730e-01	4.829563e-01
2.878596e-01	4.820263e-01
2.886474e-01	4.810964e-01
2.894382e-01	4.801665e-01
2.902306e-01	4.792365e-01
2.910250e-01	4.783066e-01
2.918214e-01	4.773767e-01
2.926198e-01	4.764467e-01
2.934199e-01	4.755168e-01
2.942225e-01	4.745869e-01
2.950271e-01	4.736569e-01
2.958336e-01	4.727270e-01
2.966417e-01	4.717971e-01
2.974526e-01	4.708671e-01
2.982646e-01	4.699372e-01
2.990788e-01	4.690073e-01
2.998957e-01	4.680773e-01
3.007147e-01	4.671474e-01
3.015356e-01	4.662174e-01
3.023588e-01	4.652875e-01
3.031840e-01	4.643576e-01
3.040116e-01	4.634276e-01
3.048407e-01	4.624977e-01
3.056723e-01	4.615678e-01
3.065061e-01	4.606378e-01
3.073422e-01	4.597079e-01
3.081813e-01	4.587780e-01
3.090218e-01	4.578480e-01
3.098646e-01	4.569181e-01
3.107099e-01	4.559882e-01
3.115578e-01	4.550582e-01
3.124076e-01	4.541283e-01
3.132597e-01	4.531984e-01
3.141141e-01	4.522684e-01
3.149704e-01	4.513385e-01
3.158291e-01	4.504086e-01
3.166902e-01	4.494786e-01
3.175534e-01	4.485487e-01
3.184200e-01	4.476188e-01
3.192876e-01	4.466888e-01
3.201585e-01	4.457589e-01
3.210314e-01	4.448289e-01
3.219073e-01	4.438990e-01
3.227861e-01	4.429691e-01
3.236662e-01	4.420391e-01
3.245485e-01	4.411092e-01
3.254338e-01	4.401793e-01
3.263224e-01	4.392493e-01
3.272129e-01	4.383194e-01
3.281050e-01	4.373895e-01
3.290000e-01	4.364595e-01
3.298982e-01	4.355296e-01
3.307986e-01	4.345997e-01
3.317006e-01	4.336697e-01
3.326065e-01	4.327398e-01
3.335141e-01	4.318099e-01
3.344243e-01	4.308799e-01
3.353372e-01	4.299500e-01
3.362527e-01	4.290201e-01
3.371708e-01	4.280901e-01
3.380917e-01	4.271602e-01
3.390149e-01	4.262303e-01
3.399410e-01	4.253003e-01
3.408685e-01	4.243704e-01
3.418001e-01	4.234404e-01
3.427339e-01	4.225105e-01
3.436708e-01	4.215806e-01
3.446100e-01	4.206506e-01
3.455525e-01	4.197207e-01
3.464980e-01	4.187908e-01
3.474453e-01	4.178608e-01
3.483953e-01	4.169309e-01
3.493488e-01	4.160010e-01
3.503053e-01	4.150710e-01
3.512645e-01	4.141411e-01
3.522263e-01	4.132112e-01
3.531913e-01	4.122812e-01
3.541598e-01	4.113513e-01
3.551297e-01	4.104214e-01
3.561024e-01	4.094914e-01
3.570779e-01	4.085615e-01
3.580572e-01	4.076316e-01
3.590393e-01	4.067016e-01
3.600245e-01	4.057717e-01
3.610130e-01	4.048418e-01
3.620039e-01	4.039118e-01
3.629982e-01	4.029819e-01
3.639965e-01	4.020519e-01
3.649970e-01	4.011220e-01
3.660005e-01	4.001921e-01
3.670071e-01	3.992621e-01
3.680177e-01	3.983322e-01
3.690310e-01	3.974023e-01
3.700481e-01	3.964723e-01
3.710682e-01	3.955424e-01
3.720918e-01	3.946125e-01
3.731189e-01	3.936825e-01
3.741482e-01	3.927526e-01
3.751813e-01	3.918227e-01
3.762188e-01	3.908927e-01
3.772595e-01	3.899628e-01
3.783027e-01	3.890329e-01
3.793503e-01	3.881029e-01
3.804015e-01	3.871730e-01
3.814556e-01	3.862431e-01
3.825130e-01	3.853131e-01
3.835735e-01	3.843832e-01
3.846372e-01	3.834533e-01
3.857049e-01	3.825233e-01
3.867765e-01	3.815934e-01
3.878514e-01	3.806635e-01
3.889293e-01	3.797335e-01
3.900113e-01	3.788036e-01
3.910967e-01	3.778736e-01
3.921863e-01	3.769437e-01
3.932797e-01	3.760138e-01
3.943759e-01	3.750838e-01
3.954764e-01	3.741539e-01
3.965810e-01	3.732240e-01
3.976889e-01	3.722940e-01
3.988002e-01	3.713641e-01
3.999161e-01	3.704342e-01
4.010365e-01	3.695042e-01
4.021600e-01	3.685743e-01
4.032862e-01	3.676444e-01
4.044169e-01	3.667144e-01
4.055529e-01	3.657845e-01
4.066913e-01	3.648546e-01
4.078338e-01	3.639246e-01
4.089806e-01	3.629947e-01
4.101320e-01	3.620648e-01
4.112871e-01	3.611348e-01
4.124474e-01	3.602049e-01
4.136122e-01	3.592750e-01
4.147807e-01	3.583450e-01
4.159526e-01	3.574151e-01
4.171298e-01	3.564851e-01
4.183114e-01	3.555552e-01
4.194976e-01	3.546253e-01
4.206884e-01	3.536953e-01
4.218819e-01	3.527654e-01
4.230809e-01	3.518355e-01
4.242825e-01	3.509055e-01
4.254904e-01	3.499756e-01
4.267021e-01	3.490457e-01
4.279195e-01	3.481157e-01
4.291402e-01	3.471858e-01
4.303654e-01	3.462559e-01
4.315954e-01	3.453259e-01
4.328306e-01	3.443960e-01
4.340701e-01	3.434661e-01
4.353140e-01	3.425361e-01
4.365632e-01	3.416062e-01
4.378170e-01	3.406763e-01
4.390746e-01	3.397463e-01
4.403390e-01	3.388164e-01
4.416079e-01	3.378865e-01
4.428807e-01	3.369565e-01
4.441592e-01	3.360266e-01
4.454428e-01	3.350966e-01
4.467308e-01	3.341667e-01
4.480237e-01	3.332368e-01
4.493217e-01	3.323068e-01
4.506236e-01	3.313769e-01
4.519323e-01	3.304470e-01
4.532459e-01	3.295170e-01
4.545642e-01	3.285871e-01
4.558876e-01	3.276572e-01
4.572168e-01	3.267272e-01
4.585509e-01	3.257973e-01
4.598900e-01	3.248674e-01
4.612359e-01	3.239374e-01
4.625875e-01	3.230075e-01
4.639442e-01	3.220776e-01
4.653068e-01	3.211476e-01
4.666737e-01	3.202177e-01
4.680470e-01	3.192878e-01
4.694260e-01	3.183578e-01
4.708111e-01	3.174279e-01
4.722015e-01	3.164980e-01
4.735975e-01	3.155680e-01
4.749998e-01	3.146381e-01
4.764080e-01	3.137081e-01
4.778231e-01	3.127782e-01
4.792427e-01	3.118483e-01
4.806675e-01	3.109183e-01
4.821000e-01	3.099884e-01
4.835374e-01	3.090585e-01
4.849818e-01	3.081285e-01
4.864335e-01	3.071986e-01
4.878907e-01	3.062687e-01
4.893539e-01	3.053387e-01
4.908255e-01	3.044088e-01
4.923009e-01	3.034789e-01
4.937832e-01	3.025489e-01
4.952720e-01	3.016190e-01
4.967672e-01	3.006891e-01
4.982687e-01	2.997591e-01
4.997775e-01	2.988292e-01
5.012928e-01	2.978993e-01
5.028146e-01	2.969693e-01
5.043433e-01	2.960394e-01
5.058780e-01	2.951095e-01
5.074201e-01	2.941795e-01
5.089686e-01	2.932496e-01
5.105245e-01	2.923196e-01
5.120886e-01	2.913897e-01
5.136598e-01	2.904598e-01
5.152371e-01	2.895298e-01
5.168225e-01	2.885999e-01
5.184139e-01	2.876700e-01
5.200129e-01	2.867400e-01
5.216190e-01	2.858101e-01
5.232322e-01	2.848802e-01
5.248530e-01	2.839502e-01
5.264820e-01	2.830203e-01
5.281195e-01	2.820904e-01
5.297629e-01	2.811604e-01
5.314149e-01	2.802305e-01
5.330731e-01	2.793006e-01
5.347417e-01	2.783706e-01
5.364171e-01	2.774407e-01
5.380998e-01	2.765108e-01
5.397927e-01	2.755808e-01
5.414905e-01	2.746509e-01
5.431958e-01	2.737210e-01
5.449122e-01	2.727910e-01
5.466353e-01	2.718611e-01
5.483679e-01	2.709311e-01
5.501088e-01	2.700012e-01
5.518585e-01	2.690713e-01
5.536173e-01	2.681413e-01
5.553824e-01	2.672114e-01
5.571581e-01	2.662815e-01
5.589417e-01	2.653515e-01
5.607338e-01	2.644216e-01
5.625360e-01	2.634917e-01
5.643472e-01	2.625617e-01
5.661675e-01	2.616318e-01
5.679963e-01	2.607019e-01
5.698338e-01	2.597719e-01
5.716799e-01	2.588420e-01
5.735348e-01	2.579121e-01
5.754015e-01	2.569821e-01
5.772771e-01	2.560522e-01
5.791624e-01	2.551223e-01
5.810576e-01	2.541923e-01
5.829616e-01	2.532624e-01
5.848744e-01	2.523325e-01
5.867994e-01	2.514025e-01
5.887339e-01	2.504726e-01
5.906802e-01	2.495426e-01
5.926353e-01	2.486127e-01
5.945998e-01	2.476828e-01
5.965760e-01	2.467528e-01
5.985626e-01	2.458229e-01
6.005593e-01	2.448930e-01
6.025697e-01	2.439630e-01
6.045873e-01	2.430331e-01
6.066169e-01	2.421032e-01
6.086569e-01	2.411732e-01
6.107097e-01	2.402433e-01
6.127729e-01	2.393134e-01
6.148485e-01	2.383834e-01
6.169377e-01	2.374535e-01
6.190355e-01	2.365236e-01
6.211457e-01	2.355936e-01
6.232676e-01	2.346637e-01
6.254022e-01	2.337338e-01
6.275488e-01	2.328038e-01
6.297078e-01	2.318739e-01
6.318801e-01	2.309440e-01
6.340640e-01	2.300140e-01
6.362596e-01	2.290841e-01
6.384705e-01	2.281542e-01
6.406925e-01	2.272242e-01
6.429285e-01	2.262943e-01
6.451776e-01	2.253643e-01
6.474388e-01	2.244344e-01
6.497142e-01	2.235045e-01
6.520032e-01	2.225745e-01
6.543061e-01	2.216446e-01
6.566235e-01	2.207147e-01
6.589547e-01	2.197847e-01
6.613000e-01	2.188548e-01
6.636595e-01	2.179249e-01
6.660325e-01	2.169949e-01
6.684230e-01	2.160650e-01
6.708261e-01	2.151351e-01
6.732440e-01	2.142051e-01
6.756776e-01	2.132752e-01
6.781249e-01	2.123453e-01
6.805886e-01	2.114153e-01
6.830695e-01	2.104854e-01
6.855656e-01	2.095555e-01
6.880787e-01	2.086255e-01
6.906078e-01	2.076956e-01
6.931508e-01	2.067657e-01
6.957107e-01	2.058357e-01
6.982851e-01	2.049058e-01
7.008780e-01	2.039758e-01
7.034886e-01	2.030459e-01
7.061166e-01	2.021160e-01
7.087612e-01	2.011860e-01
7.114229e-01	2.002561e-01
7.141039e-01	1.993262e-01
7.168042e-01	1.983962e-01
7.195192e-01	1.974663e-01
7.222547e-01	1.965364e-01
7.250089e-01	1.956064e-01
7.277812e-01	1.946765e-01
7.305713e-01	1.937466e-01
7.333836e-01	1.928166e-01
7.362126e-01	1.918867e-01
7.390605e-01	1.909568e-01
7.419314e-01	1.900268e-01
7.448197e-01	1.890969e-01
7.477312e-01	1.881670e-01
7.506607e-01	1.872370e-01
7.536105e-01	1.863071e-01
7.565828e-01	1.853772e-01
7.595789e-01	1.844472e-01
7.625938e-01	1.835173e-01
7.656315e-01	1.825873e-01
7.686941e-01	1.816574e-01
7.717758e-01	1.807275e-01
7.748809e-01	1.797975e-01
7.780098e-01	1.788676e-01
7.811616e-01	1.779377e-01
7.843348e-01	1.770077e-01
7.875325e-01	1.760778e-01
7.907567e-01	1.751479e-01
7.940045e-01	1.742179e-01
7.972757e-01	1.732880e-01
8.005728e-01	1.723581e-01
8.038944e-01	1.714281e-01
8.072426e-01	1.704982e-01
8.106166e-01	1.695683e-01
8.140194e-01	1.686383e-01
8.174492e-01	1.677084e-01
8.209086e-01	1.667785e-01
8.243943e-01	1.658485e-01
8.279094e-01	1.649186e-01
8.314491e-01	1.639887e-01
8.350158e-01	1.630587e-01
8.386148e-01	1.621288e-01
8.422446e-01	1.611988e-01
8.459020e-01	1.602689e-01
8.495878e-01	1.593390e-01
8.533072e-01	1.584090e-01
8.570556e-01	1.574791e-01
8.608305e-01	1.565492e-01
8.646415e-01	1.556192e-01
8.684817e-01	1.546893e-01
8.723567e-01	1.537594e-01
8.762635e-01	1.528294e-01
8.802037e-01	1.518995e-01
8.841792e-01	1.509696e-01
8.881893e-01	1.500396e-01
8.922361e-01	1.491097e-01
8.963194e-01	1.481798e-01
9.004379e-01	1.472498e-01
9.045933e-01	1.463199e-01
9.087886e-01	1.453900e-01
9.130193e-01	1.444600e-01
9.172870e-01	1.435301e-01
9.215936e-01	1.426002e-01
9.259443e-01	1.416702e-01
9.303306e-01	1.407403e-01
9.347599e-01	1.398103e-01
9.392309e-01	1.388804e-01
9.437417e-01	1.379505e-01
9.482979e-01	1.370205e-01
9.528965e-01	1.360906e-01
9.575392e-01	1.351607e-01
9.622277e-01	1.342307e-01
9.669611e-01	1.333008e-01
9.717367e-01	1.323709e-01
9.765630e-01	1.314409e-01
9.814394e-01	1.305110e-01
9.863658e-01	1.295811e-01
9.913377e-01	1.286511e-01
9.963551e-01	1.277212e-01
1.001427e+00	1.267913e-01
1.006548e+00	1.258613e-01
1.011722e+00	1.249314e-01
1.016945e+00	1.240015e-01
1.022227e+00	1.230715e-01
1.027563e+00	1.221416e-01
1.032957e+00	1.212117e-01
1.038406e+00	1.202817e-01
1.043914e+00	1.193518e-01
1.049478e+00	1.184218e-01
1.055103e+00	1.174919e-01
1.060789e+00	1.165620e-01
1.066536e+00	1.156320e-01
1.072347e+00	1.147021e-01
1.078226e+00	1.137722e-01
1.084168e+00	1.128422e-01
1.090183e+00	1.119123e-01
1.096262e+00	1.109824e-01
1.102414e+00	1.100524e-01
1.108632e+00	1.091225e-01
1.114930e+00	1.081926e-01
1.121291e+00	1.072626e-01
1.127737e+00	1.063327e-01
1.134257e+00	1.054028e-01
1.140855e+00	1.044728e-01
1.147538e+00	1.035429e-01
1.154297e+00	1.026130e-01
1.161147e+00	1.016830e-01
1.168079e+00	1.007531e-01
1.175100e+00	9.982315e-02
1.182204e+00	9.889322e-02
1.189407e+00	9.796328e-02
1.196694e+00	9.703335e-02
1.204080e+00	9.610341e-02
1.211554e+00	9.517348e-02
1.219132e+00	9.424354e-02
1.226813e+00	9.331361e-02
1.234595e+00	9.238368e-02
1.242484e+00	9.145374e-02
1.250480e+00	9.052381e-02
1.258586e+00	8.959387e-02
1.266806e+00	8.866394e-02
1.275149e+00	8.773400e-02
1.283606e+00	8.680407e-02
1.292187e+00	8.587413e-02
1.300899e+00	8.494420e-02
1.309735e+00	8.401426e-02
1.318705e+00	8.308433e-02
1.327818e+00	8.215439e-02
1.337062e+00	8.122446e-02
1.346456e+00	8.029452e-02
1.355992e+00	7.936459e-02
1.365684e+00	7.843465e-02
1.375526e+00	7.750472e-02
1.385521e+00	7.657478e-02
1.395679e+00	7.564485e-02
1.406013e+00	7.471491e-02
1.416520e+00	7.378498e-02
1.427207e+00	7.285505e-02
1.438074e+00	7.192511e-02
1.449127e+00	7.099518e-02
1.460383e+00	7.006524e-02
1.471834e+00	6.913531e-02
1.483495e+00	6.820537e-02
1.495356e+00	6.727544e-02
1.507441e+00	6.634550e-02
1.519765e+00	6.541557e-02
1.532326e+00	6.448563e-02
1.545125e+00	6.355570e-02
1.558183e+00	6.262576e-02
1.571500e+00	6.169583e-02
1.585078e+00	6.076589e-02
1.598943e+00	5.983596e-02
1.613086e+00	5.890602e-02
1.627541e+00	5.797609e-02
1.642288e+00	5.704615e-02
1.657351e+00	5.611622e-02
1.672744e+00	5.518628e-02
1.688485e+00	5.425635e-02
1.704581e+00	5.332642e-02
1.721028e+00	5.239648e-02
1.737855e+00	5.146655e-02
1.755088e+00	5.053661e-02
1.765219e+00	5.000000e-02
1.765254e+00	4.999814e-02
1.765289e+00	4.999628e-02
1.765325e+00	4.999442e-02
1.765360e+00	4.999256e-02
1.765396e+00	4.999070e-02
1.765431e+00	4.998884e-02
1.765466e+00	4.998698e-02
1.765501e+00	4.998512e-02
1.765536e+00	4.998326e-02
1.765571e+00	4.998140e-02
1.765606e+00	4.997954e-02
1.765642e+00	4.997768e-02
1.765677e+00	4.997582e-02
1.765712e+00	4.997396e-02
1.765748e+00	4.997210e-02
1.765783e+00	4.997024e-02
1.765818e+00	4.996838e-02
1.765854e+00	4.996652e-02
1.765890e+00	4.996466e-02
1.765926e+00	4.996280e-02
1.765961e+00	4.996094e-02
1.765997e+00	4.995908e-02
1.766032e+00	4.995722e-02
1.766068e+00	4.995536e-02
1.766103e+00	4.995350e-02
1.766139e+00	4.995164e-02
1.766175e+00	4.994978e-02
1.766211e+00	4.994792e-02
1.766246e+00	4.994606e-02
1.766282e+00	4.994420e-02
1.766318e+00	4.994234e-02
1.766353e+00	4.994048e-02
1.766389e+00	4.993862e-02
1.766424e+00	4.993676e-02
1.766459e+00	4.993490e-02
1.766495e+00	4.993304e-02
1.766530e+00	4.993118e-02
1.766565e+00	4.992933e-02
1.766600e+00	4.992747e-02
1.766636e+00	4.992561e-02
1.766671e+00	4.992375e-02
1.766707e+00	4.992189e-02
1.766743e+00	4.992003e-02
1.766779e+00	4.991817e-02
1.766814e+00	4.991631e-02
1.766849e+00	4.991445e-02
1.766884e+00	4.991259e-02
1.766919e+00	4.991073e-02
1.766955e+00	4.990887e-02
1.766990e+00	4.990701e-02
1.767025e+00	4.990515e-02
1.767061e+00	4.990329e-02
1.767096e+00	4.990143e-02
1.767132e+00	4.989957e-02
1.767167e+00	4.989771e-02
1.767203e+00	4.989585e-02
1.767239e+00	4.989399e-02
1.767274e+00	4.989213e-02
1.767309e+00	4.989027e-02
1.767345e+00	4.988841e-02
1.767380e+00	4.988655e-02
1.767415e+00	4.988469e-02
1.767450e+00	4.988283e-02
1.767486e+00	4.988097e-02
1.767521e+00	4.987911e-02
1.767557e+00	4.987725e-02
1.767592e+00	4.987539e-02
1.767627e+00	4.987353e-02
1.767662e+00	4.987167e-02
1.767697e+00	4.986981e-02
1.767733e+00	4.986795e-02
1.767769e+00	4.986609e-02
1.767804e+00	4.986423e-02
1.767840e+00	4.986237e-02
1.767876e+00	4.986051e-02
1.767911e+00	4.985865e-02
1.767946e+00	4.985679e-02
1.767982e+00	4.985493e-02
1.768018e+00	4.985307e-02
1.768053e+00	4.985121e-02
1.768088e+00	4.984935e-02
1.768124e+00	4.984749e-02
1.768159e+00	4.984563e-02
1.768194e+00	4.984377e-02
1.768230e+00	4.984191e-02
1.768265e+00	4.984005e-02
1.768300e+00	4.983819e-02
1.768336e+00	4.983633e-02
1.768371e+00	4.983447e-02
1.768407e+00	4.983261e-02
1.768442e+00	4.983075e-02
1.768477e+00	4.982889e-02
1.768513e+00	4.982703e-02
1.768548e+00	4.982517e-02
1.768584e+00	4.982331e-02
1.768620e+00	4.982145e-02
1.768655e+00	4.981959e-02
1.768691e+00	4.981773e-02
1.768726e+00	4.981587e-02
1.768762e+00	4.981401e-02
1.768796e+00	4.981215e-02
1.768832e+00	4.981029e-02
1.768867e+00	4.980843e-02
1.768903e+00	4.980657e-02
1.768939e+00	4.980471e-02
1.768974e+00	4.980285e-02
1.769010e+00	4.980099e-02
1.769044e+00	4.979913e-02
1.769080e+00	4.979727e-02
1.769115e+00	4.979541e-02
1.769151e+00	4.979355e-02
1.769187e+00	4.979169e-02
1.769223e+00	4.978983e-02
1.769258e+00	4.978797e-02
1.769294e+00	4.978612e-02
1.769329e+00	4.978426e-02
1.769364e+00	4.978240e-02
1.769400e+00	4.978054e-02
1.769436e+00	4.977868e-02
1.769471e+00	4.977682e-02
1.769507e+00	4.977496e-02
1.769543e+00	4.977310e-02
1.769579e+00	4.977124e-02
1.769613e+00	4.976938e-02
1.769649e+00	4.976752e-02
1.769684e+00	4.976566e-02
1.769720e+00	4.976380e-02
1.769756e+00	4.976194e-02
1.769792e+00	4.976008e-02
1.769827e+00	4.975822e-02
1.769863e+00	4.975636e-02
1.769898e+00	4.975450e-02
1.769933e+00	4.975264e-02
1.769968e+00	4.975078e-02
1.770004e+00	4.974892e-02
1.770040e+00	4.974706e-02
1.770075e+00	4.974520e-02
1.770111e+00	4.974334e-02
1.770147e+00	4.974148e-02
1.770182e+00	4.973962e-02
1.770218e+00	4.973776e-02
1.770253e+00	4.973590e-02
1.770289e+00	4.973404e-02
1.770325e+00	4.973218e-02
1.770360e+00	4.973032e-02
1.770396e+00	4.972846e-02
1.770431e+00	4.972660e-02
1.770466e+00	4.972474e-02
1.770502e+00	4.972288e-02
1.770538e+00	4.972102e-02
1.770573e+00	4.971916e-02
1.770609e+00	4.971730e-02
1.770644e+00	4.971544e-02
1.770680e+00	4.971358e-02
1.770716e+00	4.971172e-02
1.770751e+00	4.970986e-02
1.770787e+00	4.970800e-02
1.770822e+00	4.970614e-02
1.770858e+00	4.970428e-02
1.770893e+00	4.970242e-02
1.770929e+00	4.970056e-02
1.770965e+00	4.969870e-02
1.771000e+00	4.969684e-02
1.771036e+00	4.969498e-02
1.771071e+00	4.969312e-02
1.771106e+00	4.969126e-02
1.771143e+00	4.968940e-02
1.771179e+00	4.968754e-02
1.771214e+00	4.968568e-02
1.771250e+00	4.968382e-02
1.771285e+00	4.968196e-02
1.771321e+00	4.968010e-02
1.771357e+00	4.967824e-02
1.771393e+00	4.967638e-02
1.771429e+00	4.967452e-02
1.771465e+00	4.967266e-02
1.771501e+00	4.967080e-02
1.771537e+00	4.966894e-02
1.771573e+00	4.966708e-02
1.771609e+00	4.966522e-02
1.771645e+00	4.966336e-02
1.771681e+00	4.966150e-02
1.771716e+00	4.965964e-02
1.771752e+00	4.965778e-02
1.771787e+00	4.965592e-02
1.771822e+00	4.965406e-02
1.771857e+00	4.965220e-02
1.771892e+00	4.965034e-02
1.771929e+00	4.964848e-02
1.771964e+00	4.964662e-02
1.772000e+00	4.964476e-02
1.772036e+00	4.964291e-02
1.772071e+00	4.964105e-02
1.772107e+00	4.963919e-02
1.772143e+00	4.963733e-02
1.772178e+00	4.963547e-02
1.772213e+00	4.963361e-02
1.772249e+00	4.963175e-02
1.772285e+00	4.962989e-02
1.772320e+00	4.962803e-02
1.772356e+00	4.962617e-02
1.772392e+00	4.962431e-02
1.772428e+00	4.962245e-02
1.772464e+00	4.962059e-02
1.772500e+00	4.961873e-02
1.772535e+00	4.961687e-02
1.772571e+00	4.961501e-02
1.772607e+00	4.961315e-02
1.772643e+00	4.961129e-02
1.772679e+00	4.960943e-02
1.772714e+00	4.960757e-02
1.772750e+00	4.960571e-02
1.772785e+00	4.960385e-02
1.772821e+00	4.960199e-02
1.772857e+00	4.960013e-02
1.772893e+00	4.959827e-02
1.772929e+00	4.959641e-02
1.772965e+00	4.959455e-02
1.773001e+00	4.959269e-02
1.773036e+00	4.959083e-02
1.773072e+00	4.958897e-02
1.773107e+00	4.958711e-02
1.773143e+00	4.958525e-02
1.773179e+00	4.958339e-02
1.773214e+00	4.958153e-02
1.773250e+00	4.957967e-02
1.773285e+00	4.957781e-02
1.773320e+00	4.957595e-02
1.773356e+00	4.957409e-02
1.773392e+00	4.957223e-02
1.773428e+00	4.957037e-02
1.773463e+00	4.956851e-02
1.773499e+00	4.956665e-02
1.773535e+00	4.956479e-02
1.773571e+00	4.956293e-02
1.773607e+00	4.956107e-02
1.773642e+00	4.955921e-02
1.773678e+00	4.955735e-02
1.773714e+00	4.955549e-02
1.773749e+00	4.955363e-02
1.773785e+00	4.955177e-02
1.773820e+00	4.954991e-02
1.773855e+00	4.954805e-02
1.773891e+00	4.954619e-02
1.773927e+00	4.954433e-02
1.773963e+00	4.954247e-02
1.773998e+00	4.954061e-02
1.774034e+00	4.953875e-02
1.774070e+00	4.953689e-02
1.774106e+00	4.953503e-02
1.774141e+00	4.953317e-02
1.774177e+00	4.953131e-02
1.774212e+00	4.952945e-02
1.774248e+00	4.952759e-02
1.774283e+00	4.952573e-02
1.774318e+00	4.952387e-02
1.774354e+00	4.952201e-02
1.774390e+00	4.952015e-02
1.774426e+00	4.951829e-02
1.774462e+00	4.951643e-02
1.774498e+00	4.951457e-02
1.774534e+00	4.951271e-02
1.774570e+00	4.951085e-02
1.774605e+00	4.950899e-02
1.774642e+00	4.950713e-02
1.774678e+00	4.950527e-02
1.774715e+00	4.950341e-02
1.774750e+00	4.950156e-02
1.774787e+00	4.949970e-02
1.774823e+00	4.949784e-02
1.774859e+00	4.949598e-02
1.774894e+00	4.949412e-02
1.774930e+00	4.949226e-02
1.774966e+00	4.949040e-02
1.775002e+00	4.948854e-02
1.775038e+00	4.948668e-02
1.775074e+00	4.948482e-02
1.775110e+00	4.948296e-02
1.775146e+00	4.948110e-02
1.775182e+00	4.947924e-02
1.775218e+00	4.947738e-02
1.775254e+00	4.947552e-02
1.775289e+00	4.947366e-02
1.775325e+00	4.947180e-02
1.775360e+00	4.946994e-02
1.775396e+00	4.946808e-02
1.775431e+00	4.946622e-02
1.775467e+00	4.946436e-02
1.775502e+00	4.946250e-02
1.775538e+00	4.946064e-02
1.775575e+00	4.945878e-02
1.775611e+00	4.945692e-02
1.775647e+00	4.945506e-02
1.775683e+00	4.945320e-02
1.775719e+00	4.945134e-02
1.775755e+00	4.944948e-02
1.775790e+00	4.944762e-02
1.775826e+00	4.944576e-02
1.775862e+00	4.944390e-02
1.775897e+00	4.944204e-02
1.775933e+00	4.944018e-02
1.775968e+00	4.943832e-02
1.776005e+00	4.943646e-02
1.776041e+00	4.943460e-02
1.776077e+00	4.943274e-02
1.776113e+00	4.943088e-02
1.776149e+00	4.942902e-02
1.776185e+00	4.942716e-02
1.776221e+00	4.942530e-02
1.776257e+00	4.942344e-02
1.776293e+00	4.942158e-02
1.776329e+00	4.941972e-02
1.776365e+00	4.941786e-02
1.776401e+00	4.941600e-02
1.776437e+00	4.941414e-02
1.776472e+00	4.941228e-02
1.776508e+00	4.941042e-02
1.776544e+00	4.940856e-02
1.776580e+00	4.940670e-02
1.776615e+00	4.940484e-02
1.776651e+00	4.940298e-02
1.776687e+00	4.940112e-02
1.776722e+00	4.939926e-02
1.776759e+00	4.939740e-02
1.776794e+00	4.939554e-02
1.776830e+00	4.939368e-02
1.776866e+00	4.939182e-02
1.776903e+00	4.938996e-02
1.776938e+00	4.938810e-02
1.776975e+00	4.938624e-02
1.777011e+00	4.938438e-02
1.777047e+00	4.938252e-02
1.777082e+00	4.938066e-02
1.777118e+00	4.937880e-02
1.777155e+00	4.937694e-02
1.777191e+00	4.937508e-02
1.777228e+00	4.937322e-02
1.777263e+00	4.937136e-02
1.777299e+00	4.936950e-02
1.777335e+00	4.936764e-02
1.777371e+00	4.936578e-02
1.777407e+00	4.936392e-02
1.777443e+00	4.936206e-02
1.777479e+00	4.936020e-02
1.777515e+00	4.935835e-02
1.777551e+00	4.935649e-02
1.777587e+00	4.935463e-02
1.777622e+00	4.935277e-02
1.777658e+00	4.935091e-02
1.777694e+00	4.934905e-02
1.777730e+00	4.934719e-02
1.777766e+00	4.934533e-02
1.777802e+00	4.934347e-02
1.777838e+00	4.934161e-02
1.777874e+00	4.933975e-02
1.777910e+00	4.933789e-02
1.777946e+00	4.933603e-02
1.777981e+00	4.933417e-02
1.778017e+00	4.933231e-02
1.778052e+00	4.933045e-02
1.778088e+00	4.932859e-02
1.778124e+00	4.932673e-02
1.778161e+00	4.932487e-02
1.778197e+00	4.932301e-02
1.778233e+00	4.932115e-02
1.778269e+00	4.931929e-02
1.778305e+00	4.931743e-02
1.778341e+00	4.931557e-02
1.778377e+00	4.931371e-02
1.778413e+00	4.931185e-02
1.778449e+00	4.930999e-02
1.778485e+00	4.930813e-02
1.778521e+00	4.930627e-02
1.778558e+00	4.930441e-02
1.778594e+00	4.930255e-02
1.778630e+00	4.930069e-02
1.778667e+00	4.929883e-02
1.778703e+00	4.929697e-02
1.778739e+00	4.929511e-02
1.778776e+00	4.929325e-02
1.778811e+00	4.929139e-02
1.778847e+00	4.928953e-02
1.778882e+00	4.928767e-02
1.778918e+00	4.928581e-02
1.778954e+00	4.928395e-02
1.778990e+00	4.928209e-02
1.779026e+00	4.928023e-02
1.779062e+00	4.927837e-02
1.779098e+00	4.927651e-02
1.779134e+00	4.927465e-02
1.779170e+00	4.927279e-02
1.779206e+00	4.927093e-02
1.779242e+00	4.926907e-02
1.779278e+00	4.926721e-02
1.779314e+00	4.926535e-02
1.779349e+00	4.926349e-02
1.779385e+00	4.926163e-02
1.779421e+00	4.925977e-02
1.779457e+00	4.925791e-02
1.779493e+00	4.925605e-02
1.779529e+00	4.925419e-02
1.779565e+00	4.925233e-02
1.779601e+00	4.925047e-02
1.779637e+00	4.924861e-02
1.779673e+00	4.924675e-02
1.779710e+00	4.924489e-02
1.779745e+00	4.924303e-02
1.779781e+00	4.924117e-02
1.779818e+00	4.923931e-02
1.779854e+00	4.923745e-02
1.779890e+00	4.923559e-02
1.779926e+00	4.923373e-02
1.779961e+00	4.923187e-02
1.779998e+00	4.923001e-02
1.780034e+00	4.922815e-02
1.780070e+00	4.922629e-02
1.780106e+00	4.922443e-02
1.780142e+00	4.922257e-02
1.780178e+00	4.922071e-02
1.780214e+00	4.921885e-02
1.780250e+00	4.921700e-02
1.780285e+00	4.921514e-02
1.780321e+00	4.921328e-02
1.780357e+00	4.921142e-02
1.780393e+00	4.920956e-02
1.780428e+00	4.920770e-02
1.780464e+00	4.920584e-02
1.780500e+00	4.920398e-02
1.780536e+00	4.920212e-02
1.780571e+00	4.920026e-02
1.780607e+00	4.919840e-02
1.780644e+00	4.919654e-02
1.780680e+00	4.919468e-02
1.780716e+00	4.919282e-02
1.780752e+00	4.919096e-02
1.780788e+00	4.918910e-02
1.780825e+00	4.918724e-02
1.780862e+00	4.918538e-02
1.780898e+00	4.918352e-02
1.780934e+00	4.918166e-02
1.780970e+00	4.917980e-02
1.781006e+00	4.917794e-02
1.781042e+00	4.917608e-02
1.781077e+00	4.917422e-02
1.781114e+00	4.917236e-02
1.781150e+00	4.917050e-02
1.781186e+00	4.916864e-02
1.781222e+00	4.916678e-02
1.781258e+00	4.916492e-02
1.781294e+00	4.916306e-02
1.781330e+00	4.916120e-02
1.781367e+00	4.915934e-02
1.781403e+00	4.915748e-02
1.781440e+00	4.915562e-02
1.781476e+00	4.915376e-02
1.781512e+00	4.915190e-02
1.781549e+00	4.915004e-02
1.781586e+00	4.914818e-02
1.781622e+00	4.914632e-02
1.781658e+00	4.914446e-02
1.781694e+00	4.914260e-02
1.781730e+00	4.914074e-02
1.781766e+00	4.913888e-02
1.781802e+00	4.913702e-02
1.781838e+00	4.913516e-02
1.781875e+00	4.913330e-02
1.781911e+00	4.913144e-02
1.781947e+00	4.912958e-02
1.781983e+00	4.912772e-02
1.782019e+00	4.912586e-02
1.782055e+00	4.912400e-02
1.782091e+00	4.912214e-02
1.782128e+00	4.912028e-02
1.782164e+00	4.911842e-02
1.782200e+00	4.911656e-02
1.782236e+00	4.911470e-02
1.782273e+00	4.911284e-02
1.782309e+00	4.911098e-02
1.782345e+00	4.910912e-02
1.782382e+00	4.910726e-02
1.782419e+00	4.910540e-02
1.782455e+00	4.910354e-02
1.782492e+00	4.910168e-02
1.782527e+00	4.909982e-02
1.782564e+00	4.909796e-02
1.782599e+00	4.909610e-02
1.782636e+00	4.909424e-02
1.782672e+00	4.909238e-02
1.782708e+00	4.909052e-02
1.782745e+00	4.908866e-02
1.782782e+00	4.908680e-02
1.782818e+00	4.908494e-02
1.782853e+00	4.908308e-02
1.782889e+00	4.908122e-02
1.782925e+00	4.907936e-02
1.782962e+00	4.907750e-02
1.782997e+00	4.907564e-02
1.783034e+00	4.907379e-02
1.783070e+00	4.907193e-02
1.783106e+00	4.907007e-02
1.783143e+00	4.906821e-02
1.783179e+00	4.906635e-02
1.783215e+00	4.906449e-02
1.783250e+00	4.906263e-02
1.783287e+00	4.906077e-02
1.783323e+00	4.905891e-02
1.783360e+00	4.905705e-02
1.783396e+00	4.905519e-02
1.783432e+00	4.905333e-02
1.783468e+00	4.905147e-02
1.783505e+00	4.904961e-02
1.783542e+00	4.904775e-02
1.783578e+00	4.904589e-02
1.783614e+00	4.904403e-02
1.783650e+00	4.904217e-02
1.783686e+00	4.904031e-02
1.783722e+00	4.903845e-02
1.783758e+00	4.903659e-02
1.783794e+00	4.903473e-02
1.783831e+00	4.903287e-02
1.783867e+00	4.903101e-02
1.783903e+00	4.902915e-02
1.783940e+00	4.902729e-02
1.783976e+00	4.902543e-02
1.784012e+00	4.902357e-02
1.784048e+00	4.902171e-02
1.784085e+00	4.901985e-02
1.784122e+00	4.901799e-02
1.784158e+00	4.901613e-02
1.784194e+00	4.901427e-02
1.784230e+00	4.901241e-02
1.784266e+00	4.901055e-02
1.784302e+00	4.900869e-02
1.784339e+00	4.900683e-02
1.784375e+00	4.900497e-02
1.784412e+00	4.900311e-02
1.784448e+00	4.900125e-02
1.784484e+00	4.899939e-02
1.784520e+00	4.899753e-02
1.784557e+00	4.899567e-02
1.784593e+00	4.899381e-02
1.784629e+00	4.899195e-02
1.784666e+00	4.899009e-02
1.784702e+00	4.898823e-02
1.784739e+00	4.898637e-02
1.784776e+00	4.898451e-02
1.784812e+00	4.898265e-02
1.784848e+00	4.898079e-02
1.784884e+00	4.897893e-02
1.784920e+00	4.897707e-02
1.784957e+00	4.897521e-02
1.784992e+00	4.897335e-02
1.785029e+00	4.897149e-02
1.785065e+00	4.896963e-02
1.785101e+00	4.896777e-02
1.785137e+00	4.896591e-02
1.785172e+00	4.896405e-02
1.785209e+00	4.896219e-02
1.785245e+00	4.896033e-02
1.785281e+00	4.895847e-02
1.785317e+00	4.895661e-02
1.785354e+00	4.895475e-02
1.785390e+00	4.895289e-02
1.785426e+00	4.895103e-02
1.785462e+00	4.894917e-02
1.785498e+00	4.894731e-02
1.785535e+00	4.894545e-02
1.785571e+00	4.894359e-02
1.785607e+00	4.894173e-02
1.785643e+00	4.893987e-02
1.785679e+00	4.893801e-02
1.785715e+00	4.893615e-02
1.785751e+00	4.893429e-02
1.785788e+00	4.893243e-02
1.785825e+00	4.893058e-02
1.785861e+00	4.892872e-02
1.785897e+00	4.892686e-02
1.785934e+00	4.892500e-02
1.785970e+00	4.892314e-02
1.786006e+00	4.892128e-02
1.786043e+00	4.891942e-02
1.786079e+00	4.891756e-02
1.786116e+00	4.891570e-02
1.786152e+00	4.891384e-02
1.786189e+00	4.891198e-02
1.786225e+00	4.891012e-02
1.786261e+00	4.890826e-02
1.786297e+00	4.890640e-02
1.786333e+00	4.890454e-02
1.786370e+00	4.890268e-02
1.786407e+00	4.890082e-02
1.786443e+00	4.889896e-02
1.786479e+00	4.889710e-02
1.786515e+00	4.889524e-02
1.786552e+00	4.889338e-02
1.786588e+00	4.889152e-02
1.786625e+00	4.888966e-02
1.786662e+00	4.888780e-02
1.786698e+00	4.888594e-02
1.786735e+00	4.888408e-02
1.786771e+00	4.888222e-02
1.786807e+00	4.888036e-02
1.786844e+00	4.887850e-02
1.786880e+00	4.887664e-02
1.786917e+00	4.887478e-02
1.786953e+00	4.887292e-02
1.786989e+00	4.887106e-02
1.787025e+00	4.886920e-02
1.787062e+00	4.886734e-02
1.787098e+00	4.886548e-02
1.787135e+00	4.886362e-02
1.787171e+00	4.886176e-02
1.787208e+00	4.885990e-02
1.787243e+00	4.885804e-02
1.787280e+00	4.885618e-02
1.787316e+00	4.885432e-02
1.787353e+00	4.885246e-02
1.787390e+00	4.885060e-02
1.787426e+00	4.884874e-02
1.787463e+00	4.884688e-02
1.787500e+00	4.884502e-02
1.787536e+00	4.884316e-02
1.787573e+00	4.884130e-02
1.787610e+00	4.883944e-02
1.787646e+00	4.883758e-02
1.787682e+00	4.883572e-02
1.787720e+00	4.883386e-02
1.787756e+00	4.883200e-02
1.787793e+00	4.883014e-02
1.787830e+00	4.882828e-02
1.787866e+00	4.882642e-02
1.787903e+00	4.882456e-02
1.787939e+00	4.882270e-02
1.787975e+00	4.882084e-02
1.788011e+00	4.881898e-02
1.788047e+00	4.881712e-02
1.788084e+00	4.881526e-02
1.788120e+00	4.881340e-02
1.788157e+00	4.881154e-02
1.788193e+00	4.880968e-02
1.788230e+00	4.880782e-02
1.788266e+00	4.880596e-02
1.788303e+00	4.880410e-02
1.788340e+00	4.880224e-02
1.788376e+00	4.880038e-02
1.788413e+00	4.879852e-02
1.788449e+00	4.879666e-02
1.788486e+00	4.879480e-02
1.788523e+00	4.879294e-02
1.788559e+00	4.879108e-02
1.788595e+00	4.878923e-02
1.788631e+00	4.878737e-02
1.788668e+00	4.878551e-02
1.788704e+00	4.878365e-02
1.788740e+00	4.878179e-02
1.788776e+00	4.877993e-02
1.788813e+00	4.877807e-02
1.788850e+00	4.877621e-02
1.788886e+00	4.877435e-02
1.788922e+00	4.877249e-02
1.788959e+00	4.877063e-02
1.788996e+00	4.876877e-02
1.789032e+00	4.876691e-02
1.789069e+00	4.876505e-02
1.789105e+00	4.876319e-02
1.789142e+00	4.876133e-02
1.789178e+00	4.875947e-02
1.789215e+00	4.875761e-02
1.789252e+00	4.875575e-02
1.789288e+00	4.875389e-02
1.789325e+00	4.875203e-02
1.789361e+00	4.875017e-02
1.789398e+00	4.874831e-02
1.789435e+00	4.874645e-02
1.789472e+00	4.874459e-02
1.789509e+00	4.874273e-02
1.789546e+00	4.874087e-02
1.789582e+00	4.873901e-02
1.789618e+00	4.873715e-02
1.789655e+00	4.873529e-02
1.789692e+00	4.873343e-02
1.789728e+00	4.873157e-02
1.789764e+00	4.872971e-02
1.789800e+00	4.872785e-02
1.789837e+00	4.872599e-02
1.789874e+00	4.872413e-02
1.789910e+00	4.872227e-02
1.789947e+00	4.872041e-02
1.789984e+00	4.871855e-02
1.790021e+00	4.871669e-02
1.790057e+00	4.871483e-02
1.790093e+00	4.871297e-02
1.790130e+00	4.871111e-02
1.790166e+00	4.870925e-02
1.790203e+00	4.870739e-02
1.790239e+00	4.870553e-02
1.790275e+00	4.870367e-02
1.790312e+00	4.870181e-02
1.790349e+00	4.869995e-02
1.790386e+00	4.869809e-02
1.790423e+00	4.869623e-02
1.790458e+00	4.869437e-02
1.790494e+00	4.869251e-02
1.790531e+00	4.869065e-02
1.790568e+00	4.868879e-02
1.790604e+00	4.868693e-02
1.790640e+00	4.868507e-02
1.790677e+00	4.868321e-02
1.790714e+00	4.868135e-02
1.790750e+00	4.867949e-02
1.790787e+00	4.867763e-02
1.790823e+00	4.867577e-02
1.790860e+00	4.867391e-02
1.790897e+00	4.867205e-02
1.790934e+00	4.867019e-02
1.790970e+00	4.866833e-02
1.791007e+00	4.866647e-02
1.791045e+00	4.866461e-02
1.791082e+00	4.866275e-02
1.791118e+00	4.866089e-02
1.791156e+00	4.865903e-02
1.791192e+00	4.865717e-02
1.791228e+00	4.865531e-02
1.791264e+00	4.865345e-02
1.791300e+00	4.865159e-02
1.791337e+00	4.864973e-02
1.791374e+00	4.864787e-02
1.791411e+00	4.864602e-02
1.791448e+00	4.864416e-02
1.791484e+00	4.864230e-02
1.791521e+00	4.864044e-02
1.791557e+00	4.863858e-02
1.791594e+00	4.863672e-02
1.791631e+00	4.863486e-02
1.791667e+00	4.863300e-02
1.791703e+00	4.863114e-02
1.791740e+00	4.862928e-02
1.791777e+00	4.862742e-02
1.791813e+00	4.862556e-02
1.791850e+00	4.862370e-02
1.791886e+00	4.862184e-02
1.791922e+00	4.861998e-02
1.791959e+00	4.861812e-02
1.791995e+00	4.861626e-02
1.792032e+00	4.861440e-02
1.792068e+00	4.861254e-02
1.792105e+00	4.861068e-02
1.792142e+00	4.860882e-02
1.792179e+00	4.860696e-02
1.792215e+00	4.860510e-02
1.792252e+00	4.860324e-02
1.792288e+00	4.860138e-02
1.792325e+00	4.859952e-02
1.792362e+00	4.859766e-02
1.792399e+00	4.859580e-02
1.792436e+00	4.859394e-02
1.792473e+00	4.859208e-02
1.792510e+00	4.859022e-02
1.792547e+00	4.858836e-02
1.792584e+00	4.858650e-02
1.792621e+00	4.858464e-02
1.792658e+00	4.858278e-02
1.792695e+00	4.858092e-02
1.792731e+00	4.857906e-02
1.792768e+00	4.857720e-02
1.792805e+00	4.857534e-02
1.792841e+00	4.857348e-02
1.792878e+00	4.857162e-02
1.792914e+00	4.856976e-02
1.792950e+00	4.856790e-02
1.792987e+00	4.856604e-02
1.793023e+00	4.856418e-02
1.793059e+00	4.856232e-02
1.793096e+00	4.856046e-02
1.793133e+00	4.855860e-02
1.793170e+00	4.855674e-02
1.793206e+00	4.855488e-02
1.793244e+00	4.855302e-02
1.793280e+00	4.855116e-02
1.793317e+00	4.854930e-02
1.793353e+00	4.854744e-02
1.793390e+00	4.854558e-02
1.793427e+00	4.854372e-02
1.793463e+00	4.854186e-02
1.793499e+00	4.854000e-02
1.793535e+00	4.853814e-02
1.793572e+00	4.853628e-02
1.793609e+00	4.853442e-02
1.793645e+00	4.853256e-02
1.793682e+00	4.853070e-02
1.793719e+00	4.852884e-02
1.793755e+00	4.852698e-02
1.793792e+00	4.852512e-02
1.793829e+00	4.852326e-02
1.793866e+00	4.852140e-02
1.793902e+00	4.851954e-02
1.793939e+00	4.851768e-02
1.793976e+00	4.851582e-02
1.794013e+00	4.851396e-02
1.794050e+00	4.851210e-02
1.794087e+00	4.851024e-02
1.794124e+00	4.850838e-02
1.794161e+00	4.850652e-02
1.794198e+00	4.850466e-02
1.794235e+00	4.850281e-02
1.794271e+00	4.850095e-02
1.794308e+00	4.849909e-02
1.794345e+00	4.849723e-02
1.794382e+00	4.849537e-02
1.794419e+00	4.849351e-02
1.794455e+00	4.849165e-02
1.794492e+00	4.848979e-02
1.794528e+00	4.848793e-02
1.794565e+00	4.848607e-02
1.794602e+00	4.848421e-02
1.794639e+00	4.848235e-02
1.794676e+00	4.848049e-02
1.794713e+00	4.847863e-02
1.794750e+00	4.847677e-02
1.794787e+00	4.847491e-02
1.794824e+00	4.847305e-02
1.794861e+00	4.847119e-02
1.794897e+00	4.846933e-02
1.794934e+00	4.846747e-02
1.794970e+00	4.846561e-02
1.795007e+00	4.846375e-02
1.795044e+00	4.846189e-02
1.795080e+00	4.846003e-02
1.795117e+00	4.845817e-02
1.795154e+00	4.845631e-02
1.795192e+00	4.845445e-02
1.795229e+00	4.845259e-02
1.795266e+00	4.845073e-02
1.795303e+00	4.844887e-02
1.795339e+00	4.844701e-02
1.795376e+00	4.844515e-02
1.795412e+00	4.844329e-02
1.795449e+00	4.844143e-02
1.795486e+00	4.843957e-02
1.795523e+00	4.843771e-02
1.795560e+00	4.843585e-02
1.795597e+00	4.843399e-02
1.795634e+00	4.843213e-02
1.795671e+00	4.843027e-02
1.795708e+00	4.842841e-02
1.795745e+00	4.842655e-02
1.795782e+00	4.842469e-02
1.795819e+00	4.842283e-02
1.795857e+00	4.842097e-02
1.795894e+00	4.841911e-02
1.795930e+00	4.841725e-02
1.795967e+00	4.841539e-02
1.796003e+00	4.841353e-02
1.796040e+00	4.841167e-02
1.796077e+00	4.840981e-02
1.796114e+00	4.840795e-02
1.796151e+00	4.840609e-02
1.796188e+00	4.840423e-02
1.796225e+00	4.840237e-02
1.796263e+00	4.840051e-02
1.796299e+00	4.839865e-02
1.796337e+00	4.839679e-02
1.796374e+00	4.839493e-02
1.796412e+00	4.839307e-02
1.796449e+00	4.839121e-02
1.796486e+00	4.838935e-02
1.796523e+00	4.838749e-02
1.796560e+00	4.838563e-02
1.796597e+00	4.838377e-02
1.796634e+00	4.838191e-02
1.796671e+00	4.838005e-02
1.796707e+00	4.837819e-02
1.796744e+00	4.837633e-02
1.796780e+00	4.837447e-02
1.796817e+00	4.837261e-02
1.796853e+00	4.837075e-02
1.796891e+00	4.836889e-02
1.796928e+00	4.836703e-02
1.796965e+00	4.836517e-02
1.797001e+00	4.836331e-02
1.797038e+00	4.836146e-02
1.797075e+00	4.835960e-02
1.797111e+00	4.835774e-02
1.797148e+00	4.835588e-02
1.797185e+00	4.835402e-02
1.797222e+00	4.835216e-02
1.797259e+00	4.835030e-02
1.797296e+00	4.834844e-02
1.797333e+00	4.834658e-02
1.797370e+00	4.834472e-02
1.797407e+00	4.834286e-02
1.797444e+00	4.834100e-02
1.797481e+00	4.833914e-02
1.797518e+00	4.833728e-02
1.797555e+00	4.833542e-02
1.797592e+00	4.833356e-02
1.797630e+00	4.833170e-02
1.797666e+00	4.832984e-02
1.797703e+00	4.832798e-02
1.797739e+00	4.832612e-02
1.797776e+00	4.832426e-02
1.797813e+00	4.832240e-02
1.797850e+00	4.832054e-02
1.797887e+00	4.831868e-02
1.797924e+00	4.831682e-02
1.797960e+00	4.831496e-02
1.797998e+00	4.831310e-02
1.798035e+00	4.831124e-02
1.798072e+00	4.830938e-02
1.798109e+00	4.830752e-02
1.798145e+00	4.830566e-02
1.798182e+00	4.830380e-02
1.798220e+00	4.830194e-02
1.798257e+00	4.830008e-02
1.798294e+00	4.829822e-02
1.798332e+00	4.829636e-02
1.798368e+00	4.829450e-02
1.798406e+00	4.829264e-02
1.798442e+00	4.829078e-02
1.798480e+00	4.828892e-02
1.798516e+00	4.828706e-02
1.798553e+00	4.828520e-02
1.798591e+00	4.828334e-02
1.798627e+00	4.828148e-02
1.798664e+00	4.827962e-02
1.798701e+00	4.827776e-02
1.798738e+00	4.827590e-02
1.798775e+00	4.827404e-02
1.798812e+00	4.827218e-02
1.798849e+00	4.827032e-02
1.798888e+00	4.826846e-02
1.798925e+00	4.826660e-02
1.798962e+00	4.826474e-02
1.798999e+00	4.826288e-02
1.799036e+00	4.826102e-02
1.799073e+00	4.825916e-02
1.799109e+00	4.825730e-02
1.799146e+00	4.825544e-02
1.799184e+00	4.825358e-02
1.799221e+00	4.825172e-02
1.799258e+00	4.824986e-02
1.799295e+00	4.824800e-02
1.799333e+00	4.824614e-02
1.799370e+00	4.824428e-02
1.799407e+00	4.824242e-02
1.799444e+00	4.824056e-02
1.799482e+00	4.823870e-02
1.799519e+00	4.823684e-02
1.799556e+00	4.823498e-02
1.799593e+00	4.823312e-02
1.799630e+00	4.823126e-02
1.799667e+00	4.822940e-02
1.799705e+00	4.822754e-02
1.799741e+00	4.822568e-02
1.799779e+00	4.822382e-02
1.799815e+00	4.822196e-02
1.799852e+00	4.822010e-02
1.799889e+00	4.821825e-02
1.799927e+00	4.821639e-02
1.799964e+00	4.821453e-02
1.800001e+00	4.821267e-02
1.800038e+00	4.821081e-02
1.800075e+00	4.820895e-02
1.800112e+00	4.820709e-02
1.800149e+00	4.820523e-02
1.800186e+00	4.820337e-02
1.800223e+00	4.820151e-02
1.800260e+00	4.819965e-02
1.800297e+00	4.819779e-02
1.800334e+00	4.819593e-02
1.800371e+00	4.819407e-02
1.800408e+00	4.819221e-02
1.800446e+00	4.819035e-02
1.800483e+00	4.818849e-02
1.800521e+00	4.818663e-02
1.800558e+00	4.818477e-02
[truncated: 25,907 more rows]
