# Supplementary material for: Intermittency in the not-so-smooth elastic turbulence
Source: Nat Commun. 2024 May 27;15:4070. doi: 10.1038/s41467-024-48460-5 (PMC11130217; doi:10.1038/s41467-024-48460-5)
Supplement: Supplementary file 4 — Source Data [file 41467_2024_48460_MOESM4_ESM.zip › SourceData/FigS08c_De9_dashed_rbyL_0p005.txt]

delta2 u			pdf
1.917750e-10	1
8.174513e-06	9.999813e-01
1.630635e-05	9.999627e-01
2.447065e-05	9.999440e-01
3.261495e-05	9.999254e-01
4.073202e-05	9.999067e-01
4.889157e-05	9.998881e-01
5.704598e-05	9.998694e-01
6.520717e-05	9.998508e-01
7.334256e-05	9.998321e-01
8.151878e-05	9.998135e-01
8.964180e-05	9.997948e-01
9.775329e-05	9.997761e-01
1.058545e-04	9.997575e-01
1.139650e-04	9.997388e-01
1.221279e-04	9.997202e-01
1.302767e-04	9.997015e-01
1.384429e-04	9.996829e-01
1.466246e-04	9.996642e-01
1.547511e-04	9.996456e-01
1.629248e-04	9.996269e-01
1.710963e-04	9.996083e-01
1.792655e-04	9.995896e-01
1.874070e-04	9.995710e-01
1.955687e-04	9.995523e-01
2.037093e-04	9.995336e-01
2.118762e-04	9.995150e-01
2.200480e-04	9.994963e-01
2.281787e-04	9.994777e-01
2.363099e-04	9.994590e-01
2.444044e-04	9.994404e-01
2.525903e-04	9.994217e-01
2.607501e-04	9.994031e-01
2.689510e-04	9.993844e-01
2.770743e-04	9.993658e-01
2.852259e-04	9.993471e-01
2.933794e-04	9.993284e-01
3.015495e-04	9.993098e-01
3.097315e-04	9.992911e-01
3.178952e-04	9.992725e-01
3.260604e-04	9.992538e-01
3.341987e-04	9.992352e-01
3.423623e-04	9.992165e-01
3.504934e-04	9.991979e-01
3.586490e-04	9.991792e-01
3.668023e-04	9.991606e-01
3.750010e-04	9.991419e-01
3.831698e-04	9.991232e-01
3.913398e-04	9.991046e-01
3.994853e-04	9.990859e-01
4.076332e-04	9.990673e-01
4.157903e-04	9.990486e-01
4.239837e-04	9.990300e-01
4.320983e-04	9.990113e-01
4.402324e-04	9.989927e-01
4.483698e-04	9.989740e-01
4.565122e-04	9.989554e-01
4.646714e-04	9.989367e-01
4.728206e-04	9.989181e-01
4.809660e-04	9.988994e-01
4.890588e-04	9.988807e-01
4.972414e-04	9.988621e-01
5.054286e-04	9.988434e-01
5.135891e-04	9.988248e-01
5.217477e-04	9.988061e-01
5.299361e-04	9.987875e-01
5.380886e-04	9.987688e-01
5.462428e-04	9.987502e-01
5.544494e-04	9.987315e-01
5.625955e-04	9.987129e-01
5.707339e-04	9.986942e-01
5.788818e-04	9.986755e-01
5.870123e-04	9.986569e-01
5.951546e-04	9.986382e-01
6.033036e-04	9.986196e-01
6.114617e-04	9.986009e-01
6.195974e-04	9.985823e-01
6.277979e-04	9.985636e-01
6.359429e-04	9.985450e-01
6.440980e-04	9.985263e-01
6.521903e-04	9.985077e-01
6.603266e-04	9.984890e-01
6.684903e-04	9.984703e-01
6.766576e-04	9.984517e-01
6.848111e-04	9.984330e-01
6.929613e-04	9.984144e-01
7.011274e-04	9.983957e-01
7.092534e-04	9.983771e-01
7.174025e-04	9.983584e-01
7.255287e-04	9.983398e-01
7.337285e-04	9.983211e-01
7.419049e-04	9.983025e-01
7.500028e-04	9.982838e-01
7.581580e-04	9.982652e-01
7.663553e-04	9.982465e-01
7.744973e-04	9.982278e-01
7.826507e-04	9.982092e-01
7.908085e-04	9.981905e-01
7.989406e-04	9.981719e-01
8.070688e-04	9.981532e-01
8.152374e-04	9.981346e-01
8.234120e-04	9.981159e-01
8.315698e-04	9.980973e-01
8.396956e-04	9.980786e-01
8.478229e-04	9.980600e-01
8.559493e-04	9.980413e-01
8.640888e-04	9.980226e-01
8.722452e-04	9.980040e-01
8.803664e-04	9.979853e-01
8.885173e-04	9.979667e-01
8.966483e-04	9.979480e-01
9.047904e-04	9.979294e-01
9.129383e-04	9.979107e-01
9.210895e-04	9.978921e-01
9.292259e-04	9.978734e-01
9.373821e-04	9.978548e-01
9.455101e-04	9.978361e-01
9.536664e-04	9.978174e-01
9.618515e-04	9.977988e-01
9.700423e-04	9.977801e-01
9.781743e-04	9.977615e-01
9.863138e-04	9.977428e-01
9.944913e-04	9.977242e-01
1.002635e-03	9.977055e-01
1.010798e-03	9.976869e-01
1.018918e-03	9.976682e-01
1.027076e-03	9.976496e-01
1.035225e-03	9.976309e-01
1.043386e-03	9.976123e-01
1.051526e-03	9.975936e-01
1.059679e-03	9.975749e-01
1.067789e-03	9.975563e-01
1.075932e-03	9.975376e-01
1.084051e-03	9.975190e-01
1.092181e-03	9.975003e-01
1.100337e-03	9.974817e-01
1.108456e-03	9.974630e-01
1.116628e-03	9.974444e-01
1.124831e-03	9.974257e-01
1.132972e-03	9.974071e-01
1.141113e-03	9.973884e-01
1.149252e-03	9.973697e-01
1.157424e-03	9.973511e-01
1.165571e-03	9.973324e-01
1.173730e-03	9.973138e-01
1.181871e-03	9.972951e-01
1.189989e-03	9.972765e-01
1.198148e-03	9.972578e-01
1.206252e-03	9.972392e-01
1.214417e-03	9.972205e-01
1.222616e-03	9.972019e-01
1.230732e-03	9.971832e-01
1.238855e-03	9.971645e-01
1.247044e-03	9.971459e-01
1.255248e-03	9.971272e-01
1.263431e-03	9.971086e-01
1.271599e-03	9.970899e-01
1.279755e-03	9.970713e-01
1.287915e-03	9.970526e-01
1.296041e-03	9.970340e-01
1.304163e-03	9.970153e-01
1.312300e-03	9.969967e-01
1.320443e-03	9.969780e-01
1.328561e-03	9.969594e-01
1.336724e-03	9.969407e-01
1.344859e-03	9.969220e-01
1.352982e-03	9.969034e-01
1.361083e-03	9.968847e-01
1.369226e-03	9.968661e-01
1.377333e-03	9.968474e-01
1.385450e-03	9.968288e-01
1.393658e-03	9.968101e-01
1.401825e-03	9.967915e-01
1.409950e-03	9.967728e-01
1.418063e-03	9.967542e-01
1.426224e-03	9.967355e-01
1.434375e-03	9.967168e-01
1.442477e-03	9.966982e-01
1.450615e-03	9.966795e-01
1.458771e-03	9.966609e-01
1.466943e-03	9.966422e-01
1.475153e-03	9.966236e-01
1.483353e-03	9.966049e-01
1.491491e-03	9.965863e-01
1.499619e-03	9.965676e-01
1.507790e-03	9.965490e-01
1.515888e-03	9.965303e-01
1.524044e-03	9.965116e-01
1.532149e-03	9.964930e-01
1.540285e-03	9.964743e-01
1.548406e-03	9.964557e-01
1.556508e-03	9.964370e-01
1.564660e-03	9.964184e-01
1.572859e-03	9.963997e-01
1.580992e-03	9.963811e-01
1.589162e-03	9.963624e-01
1.597256e-03	9.963438e-01
1.605369e-03	9.963251e-01
1.613549e-03	9.963065e-01
1.621739e-03	9.962878e-01
1.629895e-03	9.962691e-01
1.638037e-03	9.962505e-01
1.646170e-03	9.962318e-01
1.654330e-03	9.962132e-01
1.662513e-03	9.961945e-01
1.670687e-03	9.961759e-01
1.678826e-03	9.961572e-01
1.686996e-03	9.961386e-01
1.695136e-03	9.961199e-01
1.703307e-03	9.961013e-01
1.711462e-03	9.960826e-01
1.719652e-03	9.960639e-01
1.727808e-03	9.960453e-01
1.736015e-03	9.960266e-01
1.744208e-03	9.960080e-01
1.752352e-03	9.959893e-01
1.760518e-03	9.959707e-01
1.768678e-03	9.959520e-01
1.776807e-03	9.959334e-01
1.784936e-03	9.959147e-01
1.793088e-03	9.958961e-01
1.801206e-03	9.958774e-01
1.809357e-03	9.958587e-01
1.817524e-03	9.958401e-01
1.825667e-03	9.958214e-01
1.833800e-03	9.958028e-01
1.841969e-03	9.957841e-01
1.850166e-03	9.957655e-01
1.858289e-03	9.957468e-01
1.866448e-03	9.957282e-01
1.874587e-03	9.957095e-01
1.882727e-03	9.956909e-01
1.890843e-03	9.956722e-01
1.898943e-03	9.956536e-01
1.907128e-03	9.956349e-01
1.915273e-03	9.956162e-01
1.923431e-03	9.955976e-01
1.931568e-03	9.955789e-01
1.939742e-03	9.955603e-01
1.947865e-03	9.955416e-01
1.955988e-03	9.955230e-01
1.964108e-03	9.955043e-01
1.972309e-03	9.954857e-01
1.980440e-03	9.954670e-01
1.988579e-03	9.954484e-01
1.996715e-03	9.954297e-01
2.004930e-03	9.954110e-01
2.013049e-03	9.953924e-01
2.021212e-03	9.953737e-01
2.029399e-03	9.953551e-01
2.037592e-03	9.953364e-01
2.045768e-03	9.953178e-01
2.053936e-03	9.952991e-01
2.062097e-03	9.952805e-01
2.070215e-03	9.952618e-01
2.078385e-03	9.952432e-01
2.086535e-03	9.952245e-01
2.094690e-03	9.952058e-01
2.102894e-03	9.951872e-01
2.111039e-03	9.951685e-01
2.119176e-03	9.951499e-01
2.127323e-03	9.951312e-01
2.135493e-03	9.951126e-01
2.143647e-03	9.950939e-01
2.151746e-03	9.950753e-01
2.159901e-03	9.950566e-01
2.168026e-03	9.950380e-01
2.176191e-03	9.950193e-01
2.184295e-03	9.950007e-01
2.192472e-03	9.949820e-01
2.200654e-03	9.949633e-01
2.208836e-03	9.949447e-01
2.216982e-03	9.949260e-01
2.225156e-03	9.949074e-01
2.233285e-03	9.948887e-01
2.241421e-03	9.948701e-01
2.249594e-03	9.948514e-01
2.257717e-03	9.948328e-01
2.265832e-03	9.948141e-01
2.274020e-03	9.947955e-01
2.282153e-03	9.947768e-01
2.290303e-03	9.947581e-01
2.298464e-03	9.947395e-01
2.306588e-03	9.947208e-01
2.314735e-03	9.947022e-01
2.322883e-03	9.946835e-01
2.331025e-03	9.946649e-01
2.339154e-03	9.946462e-01
2.347359e-03	9.946276e-01
2.355526e-03	9.946089e-01
2.363669e-03	9.945903e-01
2.371825e-03	9.945716e-01
2.379988e-03	9.945529e-01
2.388111e-03	9.945343e-01
2.396254e-03	9.945156e-01
2.404406e-03	9.944970e-01
2.412585e-03	9.944783e-01
2.420706e-03	9.944597e-01
2.428861e-03	9.944410e-01
2.437014e-03	9.944224e-01
2.445133e-03	9.944037e-01
2.453300e-03	9.943851e-01
2.461467e-03	9.943664e-01
2.469630e-03	9.943477e-01
2.477795e-03	9.943291e-01
2.485905e-03	9.943104e-01
2.494084e-03	9.942918e-01
2.502232e-03	9.942731e-01
2.510406e-03	9.942545e-01
2.518551e-03	9.942358e-01
2.526682e-03	9.942172e-01
2.534863e-03	9.941985e-01
2.543064e-03	9.941799e-01
2.551215e-03	9.941612e-01
2.559322e-03	9.941426e-01
2.567434e-03	9.941239e-01
2.575599e-03	9.941052e-01
2.583748e-03	9.940866e-01
2.591949e-03	9.940679e-01
2.600088e-03	9.940493e-01
2.608235e-03	9.940306e-01
2.616392e-03	9.940120e-01
2.624536e-03	9.939933e-01
2.632678e-03	9.939747e-01
2.640845e-03	9.939560e-01
2.649008e-03	9.939374e-01
2.657159e-03	9.939187e-01
2.665316e-03	9.939000e-01
2.673450e-03	9.938814e-01
2.681592e-03	9.938627e-01
2.689750e-03	9.938441e-01
2.697907e-03	9.938254e-01
2.706047e-03	9.938068e-01
2.714207e-03	9.937881e-01
2.722355e-03	9.937695e-01
2.730512e-03	9.937508e-01
2.738702e-03	9.937322e-01
2.746828e-03	9.937135e-01
2.754981e-03	9.936948e-01
2.763128e-03	9.936762e-01
2.771253e-03	9.936575e-01
2.779379e-03	9.936389e-01
2.787557e-03	9.936202e-01
2.795699e-03	9.936016e-01
2.803860e-03	9.935829e-01
2.811979e-03	9.935643e-01
2.820151e-03	9.935456e-01
2.828302e-03	9.935270e-01
2.836476e-03	9.935083e-01
2.844622e-03	9.934897e-01
2.852765e-03	9.934710e-01
2.860892e-03	9.934523e-01
2.869098e-03	9.934337e-01
2.877262e-03	9.934150e-01
2.885421e-03	9.933964e-01
2.893562e-03	9.933777e-01
2.901697e-03	9.933591e-01
2.909847e-03	9.933404e-01
2.917996e-03	9.933218e-01
2.926106e-03	9.933031e-01
2.934259e-03	9.932845e-01
2.942457e-03	9.932658e-01
2.950617e-03	9.932471e-01
2.958774e-03	9.932285e-01
2.966945e-03	9.932098e-01
2.975092e-03	9.931912e-01
2.983227e-03	9.931725e-01
2.991391e-03	9.931539e-01
2.999551e-03	9.931352e-01
3.007758e-03	9.931166e-01
3.015933e-03	9.930979e-01
3.024079e-03	9.930793e-01
3.032235e-03	9.930606e-01
3.040352e-03	9.930419e-01
3.048545e-03	9.930233e-01
3.056706e-03	9.930046e-01
3.064875e-03	9.929860e-01
3.073020e-03	9.929673e-01
3.081208e-03	9.929487e-01
3.089385e-03	9.929300e-01
3.097540e-03	9.929114e-01
3.105710e-03	9.928927e-01
3.113856e-03	9.928741e-01
3.122011e-03	9.928554e-01
3.130201e-03	9.928368e-01
3.138385e-03	9.928181e-01
3.146521e-03	9.927994e-01
3.154700e-03	9.927808e-01
3.162840e-03	9.927621e-01
3.171003e-03	9.927435e-01
3.179158e-03	9.927248e-01
3.187362e-03	9.927062e-01
3.195519e-03	9.926875e-01
3.203695e-03	9.926689e-01
3.211837e-03	9.926502e-01
3.219983e-03	9.926316e-01
3.228144e-03	9.926129e-01
3.236284e-03	9.925942e-01
3.244448e-03	9.925756e-01
3.252574e-03	9.925569e-01
3.260687e-03	9.925383e-01
3.268887e-03	9.925196e-01
3.277055e-03	9.925010e-01
3.285188e-03	9.924823e-01
3.293371e-03	9.924637e-01
3.301476e-03	9.924450e-01
3.309597e-03	9.924264e-01
3.317718e-03	9.924077e-01
3.325883e-03	9.923890e-01
3.334051e-03	9.923704e-01
3.342216e-03	9.923517e-01
3.350404e-03	9.923331e-01
3.358548e-03	9.923144e-01
3.366709e-03	9.922958e-01
3.374877e-03	9.922771e-01
3.383038e-03	9.922585e-01
3.391150e-03	9.922398e-01
3.399322e-03	9.922212e-01
3.407462e-03	9.922025e-01
3.415627e-03	9.921839e-01
3.423816e-03	9.921652e-01
3.431994e-03	9.921465e-01
3.440123e-03	9.921279e-01
3.448312e-03	9.921092e-01
3.456418e-03	9.920906e-01
3.464553e-03	9.920719e-01
3.472708e-03	9.920533e-01
3.480848e-03	9.920346e-01
3.489033e-03	9.920160e-01
3.497191e-03	9.919973e-01
3.505314e-03	9.919787e-01
3.513493e-03	9.919600e-01
3.521644e-03	9.919413e-01
3.529760e-03	9.919227e-01
3.537916e-03	9.919040e-01
3.546084e-03	9.918854e-01
3.554252e-03	9.918667e-01
3.562423e-03	9.918481e-01
3.570614e-03	9.918294e-01
3.578805e-03	9.918108e-01
3.586986e-03	9.917921e-01
3.595109e-03	9.917735e-01
3.603204e-03	9.917548e-01
3.611327e-03	9.917361e-01
3.619468e-03	9.917175e-01
3.627645e-03	9.916988e-01
3.635841e-03	9.916802e-01
3.644012e-03	9.916615e-01
3.652192e-03	9.916429e-01
3.660367e-03	9.916242e-01
3.668539e-03	9.916056e-01
3.676706e-03	9.915869e-01
3.684826e-03	9.915683e-01
3.692999e-03	9.915496e-01
3.701187e-03	9.915310e-01
3.709294e-03	9.915123e-01
3.717479e-03	9.914936e-01
3.725598e-03	9.914750e-01
3.733761e-03	9.914563e-01
3.741930e-03	9.914377e-01
3.750070e-03	9.914190e-01
3.758228e-03	9.914004e-01
3.766406e-03	9.913817e-01
3.774607e-03	9.913631e-01
3.782769e-03	9.913444e-01
3.790915e-03	9.913258e-01
3.799047e-03	9.913071e-01
3.807234e-03	9.912884e-01
3.815439e-03	9.912698e-01
3.823630e-03	9.912511e-01
3.831758e-03	9.912325e-01
3.839894e-03	9.912138e-01
3.848043e-03	9.911952e-01
3.856231e-03	9.911765e-01
3.864395e-03	9.911579e-01
3.872562e-03	9.911392e-01
3.880683e-03	9.911206e-01
3.888882e-03	9.911019e-01
3.897015e-03	9.910832e-01
3.905201e-03	9.910646e-01
3.913384e-03	9.910459e-01
3.921526e-03	9.910273e-01
3.929670e-03	9.910086e-01
3.937788e-03	9.909900e-01
3.945983e-03	9.909713e-01
3.954150e-03	9.909527e-01
3.962320e-03	9.909340e-01
3.970454e-03	9.909154e-01
3.978593e-03	9.908967e-01
3.986752e-03	9.908781e-01
3.994917e-03	9.908594e-01
4.003125e-03	9.908407e-01
4.011281e-03	9.908221e-01
4.019455e-03	9.908034e-01
4.027659e-03	9.907848e-01
4.035834e-03	9.907661e-01
4.043998e-03	9.907475e-01
4.052142e-03	9.907288e-01
4.060294e-03	9.907102e-01
4.068450e-03	9.906915e-01
4.076648e-03	9.906729e-01
4.084843e-03	9.906542e-01
4.092973e-03	9.906355e-01
4.101156e-03	9.906169e-01
4.109359e-03	9.905982e-01
4.117514e-03	9.905796e-01
4.125696e-03	9.905609e-01
4.133832e-03	9.905423e-01
4.142012e-03	9.905236e-01
4.150151e-03	9.905050e-01
4.158312e-03	9.904863e-01
4.166475e-03	9.904677e-01
4.174608e-03	9.904490e-01
4.182780e-03	9.904303e-01
4.190988e-03	9.904117e-01
4.199150e-03	9.903930e-01
4.207255e-03	9.903744e-01
4.215415e-03	9.903557e-01
4.223593e-03	9.903371e-01
4.231734e-03	9.903184e-01
4.239901e-03	9.902998e-01
4.248083e-03	9.902811e-01
4.256245e-03	9.902625e-01
4.264425e-03	9.902438e-01
4.272541e-03	9.902252e-01
4.280722e-03	9.902065e-01
4.288897e-03	9.901878e-01
4.297028e-03	9.901692e-01
4.305222e-03	9.901505e-01
4.313374e-03	9.901319e-01
4.321554e-03	9.901132e-01
4.329715e-03	9.900946e-01
4.337904e-03	9.900759e-01
4.346082e-03	9.900573e-01
4.354263e-03	9.900386e-01
4.362459e-03	9.900200e-01
4.370640e-03	9.900013e-01
4.378753e-03	9.899826e-01
4.386886e-03	9.899640e-01
4.395052e-03	9.899453e-01
4.403251e-03	9.899267e-01
4.411411e-03	9.899080e-01
4.419577e-03	9.898894e-01
4.427786e-03	9.898707e-01
4.435989e-03	9.898521e-01
4.444164e-03	9.898334e-01
4.452276e-03	9.898148e-01
4.460401e-03	9.897961e-01
4.468502e-03	9.897774e-01
4.476712e-03	9.897588e-01
4.484883e-03	9.897401e-01
4.493023e-03	9.897215e-01
4.501195e-03	9.897028e-01
4.509357e-03	9.896842e-01
4.517491e-03	9.896655e-01
4.525628e-03	9.896469e-01
4.533787e-03	9.896282e-01
4.541932e-03	9.896096e-01
4.550085e-03	9.895909e-01
4.558262e-03	9.895723e-01
4.566397e-03	9.895536e-01
4.574532e-03	9.895349e-01
4.582689e-03	9.895163e-01
4.590834e-03	9.894976e-01
4.598995e-03	9.894790e-01
4.607146e-03	9.894603e-01
4.615286e-03	9.894417e-01
4.623465e-03	9.894230e-01
4.631643e-03	9.894044e-01
4.639796e-03	9.893857e-01
4.647959e-03	9.893671e-01
4.656137e-03	9.893484e-01
4.664286e-03	9.893297e-01
4.672454e-03	9.893111e-01
4.680615e-03	9.892924e-01
4.688798e-03	9.892738e-01
4.696980e-03	9.892551e-01
4.705139e-03	9.892365e-01
4.713319e-03	9.892178e-01
4.721499e-03	9.891992e-01
4.729693e-03	9.891805e-01
4.737868e-03	9.891619e-01
4.746072e-03	9.891432e-01
4.754224e-03	9.891245e-01
4.762386e-03	9.891059e-01
4.770575e-03	9.890872e-01
4.778717e-03	9.890686e-01
4.786822e-03	9.890499e-01
4.794998e-03	9.890313e-01
4.803167e-03	9.890126e-01
4.811325e-03	9.889940e-01
4.819463e-03	9.889753e-01
4.827641e-03	9.889567e-01
4.835830e-03	9.889380e-01
4.844015e-03	9.889194e-01
4.852161e-03	9.889007e-01
4.860320e-03	9.888820e-01
4.868473e-03	9.888634e-01
4.876672e-03	9.888447e-01
4.884852e-03	9.888261e-01
4.893046e-03	9.888074e-01
4.901195e-03	9.887888e-01
4.909374e-03	9.887701e-01
4.917568e-03	9.887515e-01
4.925716e-03	9.887328e-01
4.933856e-03	9.887142e-01
4.941980e-03	9.886955e-01
4.950159e-03	9.886768e-01
4.958328e-03	9.886582e-01
4.966489e-03	9.886395e-01
4.974659e-03	9.886209e-01
4.982818e-03	9.886022e-01
4.990988e-03	9.885836e-01
4.999171e-03	9.885649e-01
5.007368e-03	9.885463e-01
5.015522e-03	9.885276e-01
5.023728e-03	9.885090e-01
5.031860e-03	9.884903e-01
5.040017e-03	9.884716e-01
5.048174e-03	9.884530e-01
5.056353e-03	9.884343e-01
5.064495e-03	9.884157e-01
5.072608e-03	9.883970e-01
5.080782e-03	9.883784e-01
5.088938e-03	9.883597e-01
5.097086e-03	9.883411e-01
5.105268e-03	9.883224e-01
5.113410e-03	9.883038e-01
5.121591e-03	9.882851e-01
5.129779e-03	9.882665e-01
5.137929e-03	9.882478e-01
5.146091e-03	9.882291e-01
5.154259e-03	9.882105e-01
5.162441e-03	9.881918e-01
5.170622e-03	9.881732e-01
5.178803e-03	9.881545e-01
5.187012e-03	9.881359e-01
5.195179e-03	9.881172e-01
5.203343e-03	9.880986e-01
5.211555e-03	9.880799e-01
5.219736e-03	9.880613e-01
5.227877e-03	9.880426e-01
5.236035e-03	9.880239e-01
5.244202e-03	9.880053e-01
5.252350e-03	9.879866e-01
5.260518e-03	9.879680e-01
5.268687e-03	9.879493e-01
5.276880e-03	9.879307e-01
5.285045e-03	9.879120e-01
5.293211e-03	9.878934e-01
5.301366e-03	9.878747e-01
5.309572e-03	9.878561e-01
5.317739e-03	9.878374e-01
5.325905e-03	9.878187e-01
5.334051e-03	9.878001e-01
5.342185e-03	9.877814e-01
5.350372e-03	9.877628e-01
5.358519e-03	9.877441e-01
5.366707e-03	9.877255e-01
5.374861e-03	9.877068e-01
5.383004e-03	9.876882e-01
5.391130e-03	9.876695e-01
5.399215e-03	9.876509e-01
5.407354e-03	9.876322e-01
5.415550e-03	9.876136e-01
5.423713e-03	9.875949e-01
5.431864e-03	9.875762e-01
5.440054e-03	9.875576e-01
5.448179e-03	9.875389e-01
5.456330e-03	9.875203e-01
5.464521e-03	9.875016e-01
5.472663e-03	9.874830e-01
5.480859e-03	9.874643e-01
5.489026e-03	9.874457e-01
5.497220e-03	9.874270e-01
5.505412e-03	9.874084e-01
5.513623e-03	9.873897e-01
5.521753e-03	9.873710e-01
5.529933e-03	9.873524e-01
5.538075e-03	9.873337e-01
5.546236e-03	9.873151e-01
5.554420e-03	9.872964e-01
5.562566e-03	9.872778e-01
5.570774e-03	9.872591e-01
5.578919e-03	9.872405e-01
5.587099e-03	9.872218e-01
5.595254e-03	9.872032e-01
5.603475e-03	9.871845e-01
5.611615e-03	9.871658e-01
5.619752e-03	9.871472e-01
5.627913e-03	9.871285e-01
5.636115e-03	9.871099e-01
5.644227e-03	9.870912e-01
5.652360e-03	9.870726e-01
5.660513e-03	9.870539e-01
5.668643e-03	9.870353e-01
5.676805e-03	9.870166e-01
5.684986e-03	9.869980e-01
5.693123e-03	9.869793e-01
5.701267e-03	9.869607e-01
5.709465e-03	9.869420e-01
5.717625e-03	9.869233e-01
5.725782e-03	9.869047e-01
5.733975e-03	9.868860e-01
5.742173e-03	9.868674e-01
5.750334e-03	9.868487e-01
5.758518e-03	9.868301e-01
5.766706e-03	9.868114e-01
5.774906e-03	9.867928e-01
5.783071e-03	9.867741e-01
5.791266e-03	9.867555e-01
5.799394e-03	9.867368e-01
5.807577e-03	9.867181e-01
5.815727e-03	9.866995e-01
5.823918e-03	9.866808e-01
5.832076e-03	9.866622e-01
5.840226e-03	9.866435e-01
5.848362e-03	9.866249e-01
5.856507e-03	9.866062e-01
5.864634e-03	9.865876e-01
5.872771e-03	9.865689e-01
5.880913e-03	9.865503e-01
5.889042e-03	9.865316e-01
5.897198e-03	9.865129e-01
5.905375e-03	9.864943e-01
5.913586e-03	9.864756e-01
5.921760e-03	9.864570e-01
5.929876e-03	9.864383e-01
5.938110e-03	9.864197e-01
5.946288e-03	9.864010e-01
5.954484e-03	9.863824e-01
5.962656e-03	9.863637e-01
5.970809e-03	9.863451e-01
5.978996e-03	9.863264e-01
5.987164e-03	9.863078e-01
5.995294e-03	9.862891e-01
6.003451e-03	9.862704e-01
6.011655e-03	9.862518e-01
6.019864e-03	9.862331e-01
6.028015e-03	9.862145e-01
6.036172e-03	9.861958e-01
6.044326e-03	9.861772e-01
6.052520e-03	9.861585e-01
6.060642e-03	9.861399e-01
6.068822e-03	9.861212e-01
6.076976e-03	9.861026e-01
6.085115e-03	9.860839e-01
6.093270e-03	9.860652e-01
6.101419e-03	9.860466e-01
6.109595e-03	9.860279e-01
6.117733e-03	9.860093e-01
6.125880e-03	9.859906e-01
6.134015e-03	9.859720e-01
6.142176e-03	9.859533e-01
6.150338e-03	9.859347e-01
6.158491e-03	9.859160e-01
6.166661e-03	9.858974e-01
6.174808e-03	9.858787e-01
6.182952e-03	9.858600e-01
6.191123e-03	9.858414e-01
6.199263e-03	9.858227e-01
6.207444e-03	9.858041e-01
6.215621e-03	9.857854e-01
6.223805e-03	9.857668e-01
6.231952e-03	9.857481e-01
6.240098e-03	9.857295e-01
6.248280e-03	9.857108e-01
6.256439e-03	9.856922e-01
6.264612e-03	9.856735e-01
6.272799e-03	9.856549e-01
6.281012e-03	9.856362e-01
6.289209e-03	9.856175e-01
6.297361e-03	9.855989e-01
6.305503e-03	9.855802e-01
6.313668e-03	9.855616e-01
6.321866e-03	9.855429e-01
6.330024e-03	9.855243e-01
6.338102e-03	9.855056e-01
6.346260e-03	9.854870e-01
6.354449e-03	9.854683e-01
6.362614e-03	9.854497e-01
6.370770e-03	9.854310e-01
6.378906e-03	9.854123e-01
6.387057e-03	9.853937e-01
6.395263e-03	9.853750e-01
6.403413e-03	9.853564e-01
6.411563e-03	9.853377e-01
6.419701e-03	9.853191e-01
6.427852e-03	9.853004e-01
6.436090e-03	9.852818e-01
6.444232e-03	9.852631e-01
6.452414e-03	9.852445e-01
6.460548e-03	9.852258e-01
6.468693e-03	9.852071e-01
6.476877e-03	9.851885e-01
6.485033e-03	9.851698e-01
6.493158e-03	9.851512e-01
6.501324e-03	9.851325e-01
6.509531e-03	9.851139e-01
6.517683e-03	9.850952e-01
6.525849e-03	9.850766e-01
6.533990e-03	9.850579e-01
6.542157e-03	9.850393e-01
6.550338e-03	9.850206e-01
6.558538e-03	9.850020e-01
6.566707e-03	9.849833e-01
6.574909e-03	9.849646e-01
6.583066e-03	9.849460e-01
6.591314e-03	9.849273e-01
6.599510e-03	9.849087e-01
6.607699e-03	9.848900e-01
6.615863e-03	9.848714e-01
6.624024e-03	9.848527e-01
6.632202e-03	9.848341e-01
6.640391e-03	9.848154e-01
6.648559e-03	9.847968e-01
6.656741e-03	9.847781e-01
6.664905e-03	9.847594e-01
6.673062e-03	9.847408e-01
6.681262e-03	9.847221e-01
6.689420e-03	9.847035e-01
6.697616e-03	9.846848e-01
6.705787e-03	9.846662e-01
6.713932e-03	9.846475e-01
6.722089e-03	9.846289e-01
6.730289e-03	9.846102e-01
6.738479e-03	9.845916e-01
6.746657e-03	9.845729e-01
6.754803e-03	9.845542e-01
6.762989e-03	9.845356e-01
6.771138e-03	9.845169e-01
6.779338e-03	9.844983e-01
6.787498e-03	9.844796e-01
6.795652e-03	9.844610e-01
6.803810e-03	9.844423e-01
6.811952e-03	9.844237e-01
6.820106e-03	9.844050e-01
6.828267e-03	9.843864e-01
6.836423e-03	9.843677e-01
6.844623e-03	9.843491e-01
6.852740e-03	9.843304e-01
6.860915e-03	9.843117e-01
6.869056e-03	9.842931e-01
6.877239e-03	9.842744e-01
6.885400e-03	9.842558e-01
6.893605e-03	9.842371e-01
6.901782e-03	9.842185e-01
6.909955e-03	9.841998e-01
6.918103e-03	9.841812e-01
6.926236e-03	9.841625e-01
6.934387e-03	9.841439e-01
6.942554e-03	9.841252e-01
6.950706e-03	9.841065e-01
6.958862e-03	9.840879e-01
6.967006e-03	9.840692e-01
6.975152e-03	9.840506e-01
6.983294e-03	9.840319e-01
6.991496e-03	9.840133e-01
6.999659e-03	9.839946e-01
7.007833e-03	9.839760e-01
7.015980e-03	9.839573e-01
7.024144e-03	9.839387e-01
7.032336e-03	9.839200e-01
7.040512e-03	9.839013e-01
7.048656e-03	9.838827e-01
7.056816e-03	9.838640e-01
7.065011e-03	9.838454e-01
7.073197e-03	9.838267e-01
7.081352e-03	9.838081e-01
7.089524e-03	9.837894e-01
7.097714e-03	9.837708e-01
7.105873e-03	9.837521e-01
7.114056e-03	9.837335e-01
7.122223e-03	9.837148e-01
7.130349e-03	9.836961e-01
7.138515e-03	9.836775e-01
7.146681e-03	9.836588e-01
7.154862e-03	9.836402e-01
7.163047e-03	9.836215e-01
7.171235e-03	9.836029e-01
7.179400e-03	9.835842e-01
7.187592e-03	9.835656e-01
7.195749e-03	9.835469e-01
7.203890e-03	9.835283e-01
7.212059e-03	9.835096e-01
7.220214e-03	9.834910e-01
7.228393e-03	9.834723e-01
7.236557e-03	9.834536e-01
7.244766e-03	9.834350e-01
7.252905e-03	9.834163e-01
7.261123e-03	9.833977e-01
7.269337e-03	9.833790e-01
7.277538e-03	9.833604e-01
7.285717e-03	9.833417e-01
7.293857e-03	9.833231e-01
7.302032e-03	9.833044e-01
7.310198e-03	9.832858e-01
7.318330e-03	9.832671e-01
7.326478e-03	9.832484e-01
7.334675e-03	9.832298e-01
7.342832e-03	9.832111e-01
7.350946e-03	9.831925e-01
7.359061e-03	9.831738e-01
7.367216e-03	9.831552e-01
7.375350e-03	9.831365e-01
7.383502e-03	9.831179e-01
7.391673e-03	9.830992e-01
7.399812e-03	9.830806e-01
7.407978e-03	9.830619e-01
7.416178e-03	9.830432e-01
7.424331e-03	9.830246e-01
7.432486e-03	9.830059e-01
7.440648e-03	9.829873e-01
7.448771e-03	9.829686e-01
7.456906e-03	9.829500e-01
7.465027e-03	9.829313e-01
7.473208e-03	9.829127e-01
7.481349e-03	9.828940e-01
7.489475e-03	9.828754e-01
7.497629e-03	9.828567e-01
7.505778e-03	9.828381e-01
7.513989e-03	9.828194e-01
7.522156e-03	9.828007e-01
7.530373e-03	9.827821e-01
7.538528e-03	9.827634e-01
7.546748e-03	9.827448e-01
7.554904e-03	9.827261e-01
7.563075e-03	9.827075e-01
7.571247e-03	9.826888e-01
7.579398e-03	9.826702e-01
7.587549e-03	9.826515e-01
7.595721e-03	9.826329e-01
7.603888e-03	9.826142e-01
7.612045e-03	9.825955e-01
7.620234e-03	9.825769e-01
7.628381e-03	9.825582e-01
7.636524e-03	9.825396e-01
7.644675e-03	9.825209e-01
7.652862e-03	9.825023e-01
7.661014e-03	9.824836e-01
7.669155e-03	9.824650e-01
7.677314e-03	9.824463e-01
7.685492e-03	9.824277e-01
7.693625e-03	9.824090e-01
7.701752e-03	9.823903e-01
7.709941e-03	9.823717e-01
7.718129e-03	9.823530e-01
7.726261e-03	9.823344e-01
7.734441e-03	9.823157e-01
7.742636e-03	9.822971e-01
7.750799e-03	9.822784e-01
7.759003e-03	9.822598e-01
7.767203e-03	9.822411e-01
7.775398e-03	9.822225e-01
7.783517e-03	9.822038e-01
7.791660e-03	9.821852e-01
7.799852e-03	9.821665e-01
7.808021e-03	9.821478e-01
7.816201e-03	9.821292e-01
7.824378e-03	9.821105e-01
7.832532e-03	9.820919e-01
7.840694e-03	9.820732e-01
7.848843e-03	9.820546e-01
7.857031e-03	9.820359e-01
7.865199e-03	9.820173e-01
7.873369e-03	9.819986e-01
7.881565e-03	9.819800e-01
7.889753e-03	9.819613e-01
7.897961e-03	9.819426e-01
7.906128e-03	9.819240e-01
7.914360e-03	9.819053e-01
7.922511e-03	9.818867e-01
7.930668e-03	9.818680e-01
7.938865e-03	9.818494e-01
7.947080e-03	9.818307e-01
7.955244e-03	9.818121e-01
7.963403e-03	9.817934e-01
7.971572e-03	9.817748e-01
7.979740e-03	9.817561e-01
7.987953e-03	9.817374e-01
7.996087e-03	9.817188e-01
8.004248e-03	9.817001e-01
8.012414e-03	9.816815e-01
8.020583e-03	9.816628e-01
8.028738e-03	9.816442e-01
8.036849e-03	9.816255e-01
8.045023e-03	9.816069e-01
8.053153e-03	9.815882e-01
8.061308e-03	9.815696e-01
8.069431e-03	9.815509e-01
8.077629e-03	9.815323e-01
8.085793e-03	9.815136e-01
8.093952e-03	9.814949e-01
8.102096e-03	9.814763e-01
8.110250e-03	9.814576e-01
8.118435e-03	9.814390e-01
8.126628e-03	9.814203e-01
8.134814e-03	9.814017e-01
8.142984e-03	9.813830e-01
8.151122e-03	9.813644e-01
8.159350e-03	9.813457e-01
8.167538e-03	9.813271e-01
8.175680e-03	9.813084e-01
8.183853e-03	9.812897e-01
8.191995e-03	9.812711e-01
8.200138e-03	9.812524e-01
8.208339e-03	9.812338e-01
8.216496e-03	9.812151e-01
8.224634e-03	9.811965e-01
8.232791e-03	9.811778e-01
8.240963e-03	9.811592e-01
8.249140e-03	9.811405e-01
8.257317e-03	9.811219e-01
8.265441e-03	9.811032e-01
8.273593e-03	9.810845e-01
8.281756e-03	9.810659e-01
8.289931e-03	9.810472e-01
8.298116e-03	9.810286e-01
8.306298e-03	9.810099e-01
8.314480e-03	9.809913e-01
8.322631e-03	9.809726e-01
8.330807e-03	9.809540e-01
8.338996e-03	9.809353e-01
8.347122e-03	9.809167e-01
8.355225e-03	9.808980e-01
8.363416e-03	9.808794e-01
8.371581e-03	9.808607e-01
8.379767e-03	9.808420e-01
8.387919e-03	9.808234e-01
8.396097e-03	9.808047e-01
8.404247e-03	9.807861e-01
8.412422e-03	9.807674e-01
8.420558e-03	9.807488e-01
8.428727e-03	9.807301e-01
8.436904e-03	9.807115e-01
8.445074e-03	9.806928e-01
8.453232e-03	9.806742e-01
8.461383e-03	9.806555e-01
8.469537e-03	9.806368e-01
8.477729e-03	9.806182e-01
8.485912e-03	9.805995e-01
8.494074e-03	9.805809e-01
8.502211e-03	9.805622e-01
8.510389e-03	9.805436e-01
8.518618e-03	9.805249e-01
8.526770e-03	9.805063e-01
8.534927e-03	9.804876e-01
8.543109e-03	9.804690e-01
8.551275e-03	9.804503e-01
8.559482e-03	9.804316e-01
8.567652e-03	9.804130e-01
8.575798e-03	9.803943e-01
8.583970e-03	9.803757e-01
8.592088e-03	9.803570e-01
8.600247e-03	9.803384e-01
8.608363e-03	9.803197e-01
8.616554e-03	9.803011e-01
8.624747e-03	9.802824e-01
8.632878e-03	9.802638e-01
8.641055e-03	9.802451e-01
8.649211e-03	9.802265e-01
8.657349e-03	9.802078e-01
8.665478e-03	9.801891e-01
8.673663e-03	9.801705e-01
8.681803e-03	9.801518e-01
8.689963e-03	9.801332e-01
8.698131e-03	9.801145e-01
8.706297e-03	9.800959e-01
8.714445e-03	9.800772e-01
8.722654e-03	9.800586e-01
8.730827e-03	9.800399e-01
8.739027e-03	9.800213e-01
8.747179e-03	9.800026e-01
8.755348e-03	9.799839e-01
8.763481e-03	9.799653e-01
8.771659e-03	9.799466e-01
8.779842e-03	9.799280e-01
8.788036e-03	9.799093e-01
8.796157e-03	9.798907e-01
8.804328e-03	9.798720e-01
8.812501e-03	9.798534e-01
8.820676e-03	9.798347e-01
8.828849e-03	9.798161e-01
8.837007e-03	9.797974e-01
8.845192e-03	9.797787e-01
8.853402e-03	9.797601e-01
8.861618e-03	9.797414e-01
8.869754e-03	9.797228e-01
8.877952e-03	9.797041e-01
8.886100e-03	9.796855e-01
8.894226e-03	9.796668e-01
8.902423e-03	9.796482e-01
8.910570e-03	9.796295e-01
8.918684e-03	9.796109e-01
8.926885e-03	9.795922e-01
8.935009e-03	9.795736e-01
8.943207e-03	9.795549e-01
8.951367e-03	9.795362e-01
8.959520e-03	9.795176e-01
8.967744e-03	9.794989e-01
8.975921e-03	9.794803e-01
8.984083e-03	9.794616e-01
8.992262e-03	9.794430e-01
9.000448e-03	9.794243e-01
9.008590e-03	9.794057e-01
9.016765e-03	9.793870e-01
9.024949e-03	9.793684e-01
9.033122e-03	9.793497e-01
9.041282e-03	9.793310e-01
9.049467e-03	9.793124e-01
9.057682e-03	9.792937e-01
9.065876e-03	9.792751e-01
9.074045e-03	9.792564e-01
9.082174e-03	9.792378e-01
9.090362e-03	9.792191e-01
9.098546e-03	9.792005e-01
9.106704e-03	9.791818e-01
9.114843e-03	9.791632e-01
9.123017e-03	9.791445e-01
9.131176e-03	9.791258e-01
9.139310e-03	9.791072e-01
9.147474e-03	9.790885e-01
9.155646e-03	9.790699e-01
9.163791e-03	9.790512e-01
9.171987e-03	9.790326e-01
9.180176e-03	9.790139e-01
9.188356e-03	9.789953e-01
9.196474e-03	9.789766e-01
9.204603e-03	9.789580e-01
9.212787e-03	9.789393e-01
9.220917e-03	9.789207e-01
9.229098e-03	9.789020e-01
9.237261e-03	9.788833e-01
9.245444e-03	9.788647e-01
9.253563e-03	9.788460e-01
9.261725e-03	9.788274e-01
9.269945e-03	9.788087e-01
9.278099e-03	9.787901e-01
9.286253e-03	9.787714e-01
9.294440e-03	9.787528e-01
9.302620e-03	9.787341e-01
9.310794e-03	9.787155e-01
9.318958e-03	9.786968e-01
9.327166e-03	9.786781e-01
9.335308e-03	9.786595e-01
9.343443e-03	9.786408e-01
9.351628e-03	9.786222e-01
9.359781e-03	9.786035e-01
9.367955e-03	9.785849e-01
9.376147e-03	9.785662e-01
9.384267e-03	9.785476e-01
9.392416e-03	9.785289e-01
9.400620e-03	9.785103e-01
9.408760e-03	9.784916e-01
9.416982e-03	9.784729e-01
9.425144e-03	9.784543e-01
9.433318e-03	9.784356e-01
9.441497e-03	9.784170e-01
9.449681e-03	9.783983e-01
9.457832e-03	9.783797e-01
9.465996e-03	9.783610e-01
9.474184e-03	9.783424e-01
9.482369e-03	9.783237e-01
9.490499e-03	9.783051e-01
9.498646e-03	9.782864e-01
9.506802e-03	9.782678e-01
9.514975e-03	9.782491e-01
9.523110e-03	9.782304e-01
9.531259e-03	9.782118e-01
9.539401e-03	9.781931e-01
9.547542e-03	9.781745e-01
9.555724e-03	9.781558e-01
9.563929e-03	9.781372e-01
9.572095e-03	9.781185e-01
9.580250e-03	9.780999e-01
9.588429e-03	9.780812e-01
9.596622e-03	9.780626e-01
9.604796e-03	9.780439e-01
9.612964e-03	9.780252e-01
9.621143e-03	9.780066e-01
9.629344e-03	9.779879e-01
9.637475e-03	9.779693e-01
9.645674e-03	9.779506e-01
9.653893e-03	9.779320e-01
9.662026e-03	9.779133e-01
9.670209e-03	9.778947e-01
9.678381e-03	9.778760e-01
9.686564e-03	9.778574e-01
9.694725e-03	9.778387e-01
9.702936e-03	9.778200e-01
9.711094e-03	9.778014e-01
9.719290e-03	9.777827e-01
9.727467e-03	9.777641e-01
9.735650e-03	9.777454e-01
9.743841e-03	9.777268e-01
9.752026e-03	9.777081e-01
9.760194e-03	9.776895e-01
9.768344e-03	9.776708e-01
9.776528e-03	9.776522e-01
9.784727e-03	9.776335e-01
9.792883e-03	9.776149e-01
9.801050e-03	9.775962e-01
9.809226e-03	9.775775e-01
9.817371e-03	9.775589e-01
9.825538e-03	9.775402e-01
9.833740e-03	9.775216e-01
9.841910e-03	9.775029e-01
9.850049e-03	9.774843e-01
9.858228e-03	9.774656e-01
9.866399e-03	9.774470e-01
9.874617e-03	9.774283e-01
9.882791e-03	9.774097e-01
9.890970e-03	9.773910e-01
9.899144e-03	9.773723e-01
9.907306e-03	9.773537e-01
9.915472e-03	9.773350e-01
9.923616e-03	9.773164e-01
9.931793e-03	9.772977e-01
9.940011e-03	9.772791e-01
9.948186e-03	9.772604e-01
9.956375e-03	9.772418e-01
9.964529e-03	9.772231e-01
9.972729e-03	9.772045e-01
9.980884e-03	9.771858e-01
9.989075e-03	9.771671e-01
9.997273e-03	9.771485e-01
1.000544e-02	9.771298e-01
1.001361e-02	9.771112e-01
1.002178e-02	9.770925e-01
1.002991e-02	9.770739e-01
1.003809e-02	9.770552e-01
1.004630e-02	9.770366e-01
1.005446e-02	9.770179e-01
1.006266e-02	9.769993e-01
1.007089e-02	9.769806e-01
1.007914e-02	9.769620e-01
1.008730e-02	9.769433e-01
1.009549e-02	9.769246e-01
1.010363e-02	9.769060e-01
1.011178e-02	9.768873e-01
1.012000e-02	9.768687e-01
1.012817e-02	9.768500e-01
1.013633e-02	9.768314e-01
1.014455e-02	9.768127e-01
1.015271e-02	9.767941e-01
1.016093e-02	9.767754e-01
1.016912e-02	9.767568e-01
1.017732e-02	9.767381e-01
1.018547e-02	9.767194e-01
1.019367e-02	9.767008e-01
1.020183e-02	9.766821e-01
1.021002e-02	9.766635e-01
1.021820e-02	9.766448e-01
1.022636e-02	9.766262e-01
1.023455e-02	9.766075e-01
1.024270e-02	9.765889e-01
1.025092e-02	9.765702e-01
1.025909e-02	9.765516e-01
1.026726e-02	9.765329e-01
1.027543e-02	9.765142e-01
1.028365e-02	9.764956e-01
1.029181e-02	9.764769e-01
1.029997e-02	9.764583e-01
1.030814e-02	9.764396e-01
1.031628e-02	9.764210e-01
1.032447e-02	9.764023e-01
1.033268e-02	9.763837e-01
1.034090e-02	9.763650e-01
1.034907e-02	9.763464e-01
1.035725e-02	9.763277e-01
1.036540e-02	9.763091e-01
1.037356e-02	9.762904e-01
1.038171e-02	9.762717e-01
1.038989e-02	9.762531e-01
1.039808e-02	9.762344e-01
1.040628e-02	9.762158e-01
1.041443e-02	9.761971e-01
1.042265e-02	9.761785e-01
1.043084e-02	9.761598e-01
1.043902e-02	9.761412e-01
1.044722e-02	9.761225e-01
1.045539e-02	9.761039e-01
1.046354e-02	9.760852e-01
1.047170e-02	9.760665e-01
1.047995e-02	9.760479e-01
1.048812e-02	9.760292e-01
1.049631e-02	9.760106e-01
1.050447e-02	9.759919e-01
1.051264e-02	9.759733e-01
1.052081e-02	9.759546e-01
1.052901e-02	9.759360e-01
1.053715e-02	9.759173e-01
1.054527e-02	9.758987e-01
1.055341e-02	9.758800e-01
1.056161e-02	9.758613e-01
1.056977e-02	9.758427e-01
1.057789e-02	9.758240e-01
1.058611e-02	9.758054e-01
1.059432e-02	9.757867e-01
1.060249e-02	9.757681e-01
1.061070e-02	9.757494e-01
1.061888e-02	9.757308e-01
1.062707e-02	9.757121e-01
1.063526e-02	9.756935e-01
1.064347e-02	9.756748e-01
1.065164e-02	9.756562e-01
1.065981e-02	9.756375e-01
1.066798e-02	9.756188e-01
1.067612e-02	9.756002e-01
1.068432e-02	9.755815e-01
1.069249e-02	9.755629e-01
1.070065e-02	9.755442e-01
1.070884e-02	9.755256e-01
1.071702e-02	9.755069e-01
1.072517e-02	9.754883e-01
1.073336e-02	9.754696e-01
1.074157e-02	9.754510e-01
1.074977e-02	9.754323e-01
1.075793e-02	9.754136e-01
1.076609e-02	9.753950e-01
1.077427e-02	9.753763e-01
1.078248e-02	9.753577e-01
1.079067e-02	9.753390e-01
1.079887e-02	9.753204e-01
1.080701e-02	9.753017e-01
1.081519e-02	9.752831e-01
1.082338e-02	9.752644e-01
1.083157e-02	9.752458e-01
1.083972e-02	9.752271e-01
1.084788e-02	9.752084e-01
1.085606e-02	9.751898e-01
1.086426e-02	9.751711e-01
1.087239e-02	9.751525e-01
1.088056e-02	9.751338e-01
1.088873e-02	9.751152e-01
1.089691e-02	9.750965e-01
1.090507e-02	9.750779e-01
1.091326e-02	9.750592e-01
1.092144e-02	9.750406e-01
1.092961e-02	9.750219e-01
1.093775e-02	9.750033e-01
1.094593e-02	9.749846e-01
1.095414e-02	9.749659e-01
1.096233e-02	9.749473e-01
1.097053e-02	9.749286e-01
1.097869e-02	9.749100e-01
1.098691e-02	9.748913e-01
1.099509e-02	9.748727e-01
1.100329e-02	9.748540e-01
1.101148e-02	9.748354e-01
1.101969e-02	9.748167e-01
1.102788e-02	9.747981e-01
1.103604e-02	9.747794e-01
1.104426e-02	9.747607e-01
1.105244e-02	9.747421e-01
1.106061e-02	9.747234e-01
1.106881e-02	9.747048e-01
1.107701e-02	9.746861e-01
1.108519e-02	9.746675e-01
1.109338e-02	9.746488e-01
1.110150e-02	9.746302e-01
1.110968e-02	9.746115e-01
1.111789e-02	9.745929e-01
1.112605e-02	9.745742e-01
1.113423e-02	9.745555e-01
1.114246e-02	9.745369e-01
1.115063e-02	9.745182e-01
1.115882e-02	9.744996e-01
1.116700e-02	9.744809e-01
1.117520e-02	9.744623e-01
1.118338e-02	9.744436e-01
1.119153e-02	9.744250e-01
1.119969e-02	9.744063e-01
1.120783e-02	9.743877e-01
1.121597e-02	9.743690e-01
1.122416e-02	9.743504e-01
1.123233e-02	9.743317e-01
1.124047e-02	9.743130e-01
1.124865e-02	9.742944e-01
1.125679e-02	9.742757e-01
1.126499e-02	9.742571e-01
1.127318e-02	9.742384e-01
1.128138e-02	9.742198e-01
1.128954e-02	9.742011e-01
1.129772e-02	9.741825e-01
1.130589e-02	9.741638e-01
1.131408e-02	9.741452e-01
1.132223e-02	9.741265e-01
1.133038e-02	9.741078e-01
1.133852e-02	9.740892e-01
1.134669e-02	9.740705e-01
1.135484e-02	9.740519e-01
1.136302e-02	9.740332e-01
1.137122e-02	9.740146e-01
1.137942e-02	9.739959e-01
1.138759e-02	9.739773e-01
1.139578e-02	9.739586e-01
1.140399e-02	9.739400e-01
1.141220e-02	9.739213e-01
1.142034e-02	9.739026e-01
1.142855e-02	9.738840e-01
1.143671e-02	9.738653e-01
1.144484e-02	9.738467e-01
1.145297e-02	9.738280e-01
1.146115e-02	9.738094e-01
1.146932e-02	9.737907e-01
1.147752e-02	9.737721e-01
1.148570e-02	9.737534e-01
1.149387e-02	9.737348e-01
1.150204e-02	9.737161e-01
1.151020e-02	9.736975e-01
1.151839e-02	9.736788e-01
1.152652e-02	9.736601e-01
1.153464e-02	9.736415e-01
1.154281e-02	9.736228e-01
1.155097e-02	9.736042e-01
1.155913e-02	9.735855e-01
1.156738e-02	9.735669e-01
1.157550e-02	9.735482e-01
1.158366e-02	9.735296e-01
1.159183e-02	9.735109e-01
1.159996e-02	9.734923e-01
1.160813e-02	9.734736e-01
1.161636e-02	9.734549e-01
1.162452e-02	9.734363e-01
1.163273e-02	9.734176e-01
1.164092e-02	9.733990e-01
1.164913e-02	9.733803e-01
1.165731e-02	9.733617e-01
1.166546e-02	9.733430e-01
1.167361e-02	9.733244e-01
1.168181e-02	9.733057e-01
1.169002e-02	9.732871e-01
1.169823e-02	9.732684e-01
1.170644e-02	9.732497e-01
1.171463e-02	9.732311e-01
1.172280e-02	9.732124e-01
1.173103e-02	9.731938e-01
1.173917e-02	9.731751e-01
1.174735e-02	9.731565e-01
1.175558e-02	9.731378e-01
1.176374e-02	9.731192e-01
1.177194e-02	9.731005e-01
1.178011e-02	9.730819e-01
1.178827e-02	9.730632e-01
1.179649e-02	9.730445e-01
1.180467e-02	9.730259e-01
1.181281e-02	9.730072e-01
1.182096e-02	9.729886e-01
1.182916e-02	9.729699e-01
1.183732e-02	9.729513e-01
1.184552e-02	9.729326e-01
1.185368e-02	9.729140e-01
1.186182e-02	9.728953e-01
1.186996e-02	9.728767e-01
1.187815e-02	9.728580e-01
1.188636e-02	9.728394e-01
1.189455e-02	9.728207e-01
1.190271e-02	9.728020e-01
1.191093e-02	9.727834e-01
1.191912e-02	9.727647e-01
1.192733e-02	9.727461e-01
1.193548e-02	9.727274e-01
1.194366e-02	9.727088e-01
1.195182e-02	9.726901e-01
1.195996e-02	9.726715e-01
1.196810e-02	9.726528e-01
1.197626e-02	9.726342e-01
1.198443e-02	9.726155e-01
1.199258e-02	9.725968e-01
1.200073e-02	9.725782e-01
1.200892e-02	9.725595e-01
1.201710e-02	9.725409e-01
1.202527e-02	9.725222e-01
1.203343e-02	9.725036e-01
1.204159e-02	9.724849e-01
1.204976e-02	9.724663e-01
1.205795e-02	9.724476e-01
1.206615e-02	9.724290e-01
1.207427e-02	9.724103e-01
1.208245e-02	9.723916e-01
1.209061e-02	9.723730e-01
1.209881e-02	9.723543e-01
1.210702e-02	9.723357e-01
1.211521e-02	9.723170e-01
1.212339e-02	9.722984e-01
1.213156e-02	9.722797e-01
1.213974e-02	9.722611e-01
1.214792e-02	9.722424e-01
1.215609e-02	9.722238e-01
1.216427e-02	9.722051e-01
1.217245e-02	9.721865e-01
1.218062e-02	9.721678e-01
1.218879e-02	9.721491e-01
1.219694e-02	9.721305e-01
1.220513e-02	9.721118e-01
1.221328e-02	9.720932e-01
1.222147e-02	9.720745e-01
1.222966e-02	9.720559e-01
1.223783e-02	9.720372e-01
1.224602e-02	9.720186e-01
1.225415e-02	9.719999e-01
1.226233e-02	9.719813e-01
1.227053e-02	9.719626e-01
1.227874e-02	9.719439e-01
1.228692e-02	9.719253e-01
1.229510e-02	9.719066e-01
1.230324e-02	9.718880e-01
1.231146e-02	9.718693e-01
1.231964e-02	9.718507e-01
1.232784e-02	9.718320e-01
1.233605e-02	9.718134e-01
1.234421e-02	9.717947e-01
1.235235e-02	9.717761e-01
1.236050e-02	9.717574e-01
1.236868e-02	9.717387e-01
1.237686e-02	9.717201e-01
1.238505e-02	9.717014e-01
1.239321e-02	9.716828e-01
1.240142e-02	9.716641e-01
1.240958e-02	9.716455e-01
1.241777e-02	9.716268e-01
1.242594e-02	9.716082e-01
1.243412e-02	9.715895e-01
1.244231e-02	9.715709e-01
1.245043e-02	9.715522e-01
1.245859e-02	9.715336e-01
1.246678e-02	9.715149e-01
1.247491e-02	9.714962e-01
1.248312e-02	9.714776e-01
1.249129e-02	9.714589e-01
1.249950e-02	9.714403e-01
1.250767e-02	9.714216e-01
1.251582e-02	9.714030e-01
1.252399e-02	9.713843e-01
1.253218e-02	9.713657e-01
1.254037e-02	9.713470e-01
1.254862e-02	9.713284e-01
1.255684e-02	9.713097e-01
1.256502e-02	9.712910e-01
1.257317e-02	9.712724e-01
1.258141e-02	9.712537e-01
1.258963e-02	9.712351e-01
1.259780e-02	9.712164e-01
1.260598e-02	9.711978e-01
1.261419e-02	9.711791e-01
1.262233e-02	9.711605e-01
1.263050e-02	9.711418e-01
1.263874e-02	9.711232e-01
1.264688e-02	9.711045e-01
1.265503e-02	9.710858e-01
1.266321e-02	9.710672e-01
1.267138e-02	9.710485e-01
1.267962e-02	9.710299e-01
1.268781e-02	9.710112e-01
1.269599e-02	9.709926e-01
1.270420e-02	9.709739e-01
1.271241e-02	9.709553e-01
1.272056e-02	9.709366e-01
1.272879e-02	9.709180e-01
1.273696e-02	9.708993e-01
1.274517e-02	9.708807e-01
1.275339e-02	9.708620e-01
1.276152e-02	9.708433e-01
1.276971e-02	9.708247e-01
1.277787e-02	9.708060e-01
1.278600e-02	9.707874e-01
1.279416e-02	9.707687e-01
1.280232e-02	9.707501e-01
1.281048e-02	9.707314e-01
1.281869e-02	9.707128e-01
1.282684e-02	9.706941e-01
1.283502e-02	9.706755e-01
1.284320e-02	9.706568e-01
1.285138e-02	9.706381e-01
1.285957e-02	9.706195e-01
1.286775e-02	9.706008e-01
1.287596e-02	9.705822e-01
1.288413e-02	9.705635e-01
1.289230e-02	9.705449e-01
1.290045e-02	9.705262e-01
1.290863e-02	9.705076e-01
1.291678e-02	9.704889e-01
1.292501e-02	9.704703e-01
1.293318e-02	9.704516e-01
1.294140e-02	9.704329e-01
1.294955e-02	9.704143e-01
1.295776e-02	9.703956e-01
1.296595e-02	9.703770e-01
1.297412e-02	9.703583e-01
1.298231e-02	9.703397e-01
1.299050e-02	9.703210e-01
1.299865e-02	9.703024e-01
1.300684e-02	9.702837e-01
1.301498e-02	9.702651e-01
1.302316e-02	9.702464e-01
1.303135e-02	9.702278e-01
1.303950e-02	9.702091e-01
1.304770e-02	9.701904e-01
1.305587e-02	9.701718e-01
1.306398e-02	9.701531e-01
1.307219e-02	9.701345e-01
1.308037e-02	9.701158e-01
1.308854e-02	9.700972e-01
1.309672e-02	9.700785e-01
1.310489e-02	9.700599e-01
1.311311e-02	9.700412e-01
1.312128e-02	9.700226e-01
1.312945e-02	9.700039e-01
1.313760e-02	9.699852e-01
1.314578e-02	9.699666e-01
1.315398e-02	9.699479e-01
1.316220e-02	9.699293e-01
1.317039e-02	9.699106e-01
1.317863e-02	9.698920e-01
1.318681e-02	9.698733e-01
1.319501e-02	9.698547e-01
1.320321e-02	9.698360e-01
1.321143e-02	9.698174e-01
1.321960e-02	9.697987e-01
1.322781e-02	9.697800e-01
1.323599e-02	9.697614e-01
1.324418e-02	9.697427e-01
1.325239e-02	9.697241e-01
1.326057e-02	9.697054e-01
1.326873e-02	9.696868e-01
1.327690e-02	9.696681e-01
1.328509e-02	9.696495e-01
1.329327e-02	9.696308e-01
1.330143e-02	9.696122e-01
1.330965e-02	9.695935e-01
1.331781e-02	9.695749e-01
1.332598e-02	9.695562e-01
1.333416e-02	9.695375e-01
1.334237e-02	9.695189e-01
1.335056e-02	9.695002e-01
1.335869e-02	9.694816e-01
1.336685e-02	9.694629e-01
1.337504e-02	9.694443e-01
1.338324e-02	9.694256e-01
1.339145e-02	9.694070e-01
1.339960e-02	9.693883e-01
1.340778e-02	9.693697e-01
1.341591e-02	9.693510e-01
1.342409e-02	9.693323e-01
1.343229e-02	9.693137e-01
1.344053e-02	9.692950e-01
1.344870e-02	9.692764e-01
1.345687e-02	9.692577e-01
1.346503e-02	9.692391e-01
1.347321e-02	9.692204e-01
1.348136e-02	9.692018e-01
1.348957e-02	9.691831e-01
1.349773e-02	9.691645e-01
1.350592e-02	9.691458e-01
1.351413e-02	9.691271e-01
1.352232e-02	9.691085e-01
1.353053e-02	9.690898e-01
1.353866e-02	9.690712e-01
1.354682e-02	9.690525e-01
1.355500e-02	9.690339e-01
1.356316e-02	9.690152e-01
1.357135e-02	9.689966e-01
1.357954e-02	9.689779e-01
1.358775e-02	9.689593e-01
1.359591e-02	9.689406e-01
1.360410e-02	9.689220e-01
1.361232e-02	9.689033e-01
1.362049e-02	9.688846e-01
1.362865e-02	9.688660e-01
1.363679e-02	9.688473e-01
1.364495e-02	9.688287e-01
1.365312e-02	9.688100e-01
1.366133e-02	9.687914e-01
1.366946e-02	9.687727e-01
1.367766e-02	9.687541e-01
1.368584e-02	9.687354e-01
1.369404e-02	9.687168e-01
1.370224e-02	9.686981e-01
1.371044e-02	9.686794e-01
1.371860e-02	9.686608e-01
1.372681e-02	9.686421e-01
1.373500e-02	9.686235e-01
1.374321e-02	9.686048e-01
1.375141e-02	9.685862e-01
1.375961e-02	9.685675e-01
1.376783e-02	9.685489e-01
1.377601e-02	9.685302e-01
1.378420e-02	9.685116e-01
1.379238e-02	9.684929e-01
1.380056e-02	9.684742e-01
1.380879e-02	9.684556e-01
1.381699e-02	9.684369e-01
1.382517e-02	9.684183e-01
1.383332e-02	9.683996e-01
1.384146e-02	9.683810e-01
1.384961e-02	9.683623e-01
1.385778e-02	9.683437e-01
1.386599e-02	9.683250e-01
1.387418e-02	9.683064e-01
1.388232e-02	9.682877e-01
1.389049e-02	9.682691e-01
1.389865e-02	9.682504e-01
1.390689e-02	9.682317e-01
1.391509e-02	9.682131e-01
1.392334e-02	9.681944e-01
1.393151e-02	9.681758e-01
1.393967e-02	9.681571e-01
1.394788e-02	9.681385e-01
1.395606e-02	9.681198e-01
1.396421e-02	9.681012e-01
1.397237e-02	9.680825e-01
1.398054e-02	9.680639e-01
1.398871e-02	9.680452e-01
1.399693e-02	9.680265e-01
1.400516e-02	9.680079e-01
1.401333e-02	9.679892e-01
1.402151e-02	9.679706e-01
1.402972e-02	9.679519e-01
1.403793e-02	9.679333e-01
1.404616e-02	9.679146e-01
1.405433e-02	9.678960e-01
1.406249e-02	9.678773e-01
1.407063e-02	9.678587e-01
1.407883e-02	9.678400e-01
1.408698e-02	9.678213e-01
1.409519e-02	9.678027e-01
1.410338e-02	9.677840e-01
1.411161e-02	9.677654e-01
1.411977e-02	9.677467e-01
1.412796e-02	9.677281e-01
1.413623e-02	9.677094e-01
1.414442e-02	9.676908e-01
1.415264e-02	9.676721e-01
1.416086e-02	9.676535e-01
1.416904e-02	9.676348e-01
1.417724e-02	9.676162e-01
1.418538e-02	9.675975e-01
1.419355e-02	9.675788e-01
1.420175e-02	9.675602e-01
1.420990e-02	9.675415e-01
1.421806e-02	9.675229e-01
1.422619e-02	9.675042e-01
1.423435e-02	9.674856e-01
1.424253e-02	9.674669e-01
1.425076e-02	9.674483e-01
1.425898e-02	9.674296e-01
1.426715e-02	9.674110e-01
1.427531e-02	9.673923e-01
1.428355e-02	9.673736e-01
1.429174e-02	9.673550e-01
1.429994e-02	9.673363e-01
1.430809e-02	9.673177e-01
1.431629e-02	9.672990e-01
1.432442e-02	9.672804e-01
1.433256e-02	9.672617e-01
1.434070e-02	9.672431e-01
1.434887e-02	9.672244e-01
1.435704e-02	9.672058e-01
1.436522e-02	9.671871e-01
1.437344e-02	9.671684e-01
1.438169e-02	9.671498e-01
1.438991e-02	9.671311e-01
1.439808e-02	9.671125e-01
1.440626e-02	9.670938e-01
1.441448e-02	9.670752e-01
1.442271e-02	9.670565e-01
1.443089e-02	9.670379e-01
1.443914e-02	9.670192e-01
1.444731e-02	9.670006e-01
1.445551e-02	9.669819e-01
1.446372e-02	9.669633e-01
1.447194e-02	9.669446e-01
1.448012e-02	9.669259e-01
1.448829e-02	9.669073e-01
1.449649e-02	9.668886e-01
1.450466e-02	9.668700e-01
1.451287e-02	9.668513e-01
1.452108e-02	9.668327e-01
1.452926e-02	9.668140e-01
1.453742e-02	9.667954e-01
1.454559e-02	9.667767e-01
1.455376e-02	9.667581e-01
1.456196e-02	9.667394e-01
1.457018e-02	9.667207e-01
1.457836e-02	9.667021e-01
1.458654e-02	9.666834e-01
1.459473e-02	9.666648e-01
1.460289e-02	9.666461e-01
1.461106e-02	9.666275e-01
1.461926e-02	9.666088e-01
1.462748e-02	9.665902e-01
1.463566e-02	9.665715e-01
1.464387e-02	9.665529e-01
1.465207e-02	9.665342e-01
1.466027e-02	9.665155e-01
1.466847e-02	9.664969e-01
1.467668e-02	9.664782e-01
1.468486e-02	9.664596e-01
1.469304e-02	9.664409e-01
1.470128e-02	9.664223e-01
1.470942e-02	9.664036e-01
1.471761e-02	9.663850e-01
1.472579e-02	9.663663e-01
1.473403e-02	9.663477e-01
1.474223e-02	9.663290e-01
1.475042e-02	9.663104e-01
1.475862e-02	9.662917e-01
1.476685e-02	9.662730e-01
1.477501e-02	9.662544e-01
1.478319e-02	9.662357e-01
1.479136e-02	9.662171e-01
1.479954e-02	9.661984e-01
1.480776e-02	9.661798e-01
1.481597e-02	9.661611e-01
1.482416e-02	9.661425e-01
1.483235e-02	9.661238e-01
1.484055e-02	9.661052e-01
1.484874e-02	9.660865e-01
1.485694e-02	9.660678e-01
1.486508e-02	9.660492e-01
1.487328e-02	9.660305e-01
1.488149e-02	9.660119e-01
1.488966e-02	9.659932e-01
1.489785e-02	9.659746e-01
1.490604e-02	9.659559e-01
1.491424e-02	9.659373e-01
1.492246e-02	9.659186e-01
1.493065e-02	9.659000e-01
1.493883e-02	9.658813e-01
1.494697e-02	9.658626e-01
1.495514e-02	9.658440e-01
1.496326e-02	9.658253e-01
1.497144e-02	9.658067e-01
1.497964e-02	9.657880e-01
1.498785e-02	9.657694e-01
1.499598e-02	9.657507e-01
1.500419e-02	9.657321e-01
1.501236e-02	9.657134e-01
1.502053e-02	9.656948e-01
1.502873e-02	9.656761e-01
1.503685e-02	9.656575e-01
1.504504e-02	9.656388e-01
1.505327e-02	9.656201e-01
1.506147e-02	9.656015e-01
1.506965e-02	9.655828e-01
1.507781e-02	9.655642e-01
1.508602e-02	9.655455e-01
1.509423e-02	9.655269e-01
1.510245e-02	9.655082e-01
1.511064e-02	9.654896e-01
1.511879e-02	9.654709e-01
1.512701e-02	9.654523e-01
1.513523e-02	9.654336e-01
1.514339e-02	9.654149e-01
1.515155e-02	9.653963e-01
1.515976e-02	9.653776e-01
1.516799e-02	9.653590e-01
1.517622e-02	9.653403e-01
1.518442e-02	9.653217e-01
1.519257e-02	9.653030e-01
1.520073e-02	9.652844e-01
1.520896e-02	9.652657e-01
1.521711e-02	9.652471e-01
1.522534e-02	9.652284e-01
1.523356e-02	9.652097e-01
1.524173e-02	9.651911e-01
1.524993e-02	9.651724e-01
1.525820e-02	9.651538e-01
1.526643e-02	9.651351e-01
1.527461e-02	9.651165e-01
1.528275e-02	9.650978e-01
1.529094e-02	9.650792e-01
1.529918e-02	9.650605e-01
1.530739e-02	9.650419e-01
1.531556e-02	9.650232e-01
1.532373e-02	9.650046e-01
1.533191e-02	9.649859e-01
1.534016e-02	9.649672e-01
1.534836e-02	9.649486e-01
1.535657e-02	9.649299e-01
1.536472e-02	9.649113e-01
1.537292e-02	9.648926e-01
1.538111e-02	9.648740e-01
1.538928e-02	9.648553e-01
1.539747e-02	9.648367e-01
1.540564e-02	9.648180e-01
1.541384e-02	9.647994e-01
1.542201e-02	9.647807e-01
1.543020e-02	9.647620e-01
1.543840e-02	9.647434e-01
1.544660e-02	9.647247e-01
1.545482e-02	9.647061e-01
1.546300e-02	9.646874e-01
1.547122e-02	9.646688e-01
1.547940e-02	9.646501e-01
1.548759e-02	9.646315e-01
1.549578e-02	9.646128e-01
1.550395e-02	9.645942e-01
1.551210e-02	9.645755e-01
1.552027e-02	9.645568e-01
1.552846e-02	9.645382e-01
1.553664e-02	9.645195e-01
1.554485e-02	9.645009e-01
1.555306e-02	9.644822e-01
1.556129e-02	9.644636e-01
1.556946e-02	9.644449e-01
1.557768e-02	9.644263e-01
1.558586e-02	9.644076e-01
1.559408e-02	9.643890e-01
1.560229e-02	9.643703e-01
1.561051e-02	9.643517e-01
1.561869e-02	9.643330e-01
1.562689e-02	9.643143e-01
1.563508e-02	9.642957e-01
1.564324e-02	9.642770e-01
1.565140e-02	9.642584e-01
1.565961e-02	9.642397e-01
1.566777e-02	9.642211e-01
1.567593e-02	9.642024e-01
1.568407e-02	9.641838e-01
1.569222e-02	9.641651e-01
1.570040e-02	9.641465e-01
1.570856e-02	9.641278e-01
1.571671e-02	9.641091e-01
1.572487e-02	9.640905e-01
1.573307e-02	9.640718e-01
1.574129e-02	9.640532e-01
1.574950e-02	9.640345e-01
1.575767e-02	9.640159e-01
1.576586e-02	9.639972e-01
1.577399e-02	9.639786e-01
1.578217e-02	9.639599e-01
1.579039e-02	9.639413e-01
1.579857e-02	9.639226e-01
1.580674e-02	9.639039e-01
1.581490e-02	9.638853e-01
1.582310e-02	9.638666e-01
1.583129e-02	9.638480e-01
1.583946e-02	9.638293e-01
1.584766e-02	9.638107e-01
1.585583e-02	9.637920e-01
1.586400e-02	9.637734e-01
1.587217e-02	9.637547e-01
1.588033e-02	9.637361e-01
1.588853e-02	9.637174e-01
1.589669e-02	9.636988e-01
1.590486e-02	9.636801e-01
1.591308e-02	9.636614e-01
1.592127e-02	9.636428e-01
1.592948e-02	9.636241e-01
1.593768e-02	9.636055e-01
1.594583e-02	9.635868e-01
1.595403e-02	9.635682e-01
1.596228e-02	9.635495e-01
1.597048e-02	9.635309e-01
1.597867e-02	9.635122e-01
1.598686e-02	9.634936e-01
1.599504e-02	9.634749e-01
1.600323e-02	9.634562e-01
1.601139e-02	9.634376e-01
1.601952e-02	9.634189e-01
1.602772e-02	9.634003e-01
1.603591e-02	9.633816e-01
1.604409e-02	9.633630e-01
1.605231e-02	9.633443e-01
1.606049e-02	9.633257e-01
1.606870e-02	9.633070e-01
1.607689e-02	9.632884e-01
1.608506e-02	9.632697e-01
1.609321e-02	9.632510e-01
1.610144e-02	9.632324e-01
1.610965e-02	9.632137e-01
1.611783e-02	9.631951e-01
1.612604e-02	9.631764e-01
1.613419e-02	9.631578e-01
1.614240e-02	9.631391e-01
1.615054e-02	9.631205e-01
1.615875e-02	9.631018e-01
1.616695e-02	9.630832e-01
1.617515e-02	9.630645e-01
1.618338e-02	9.630458e-01
1.619161e-02	9.630272e-01
1.619976e-02	9.630085e-01
1.620796e-02	9.629899e-01
1.621618e-02	9.629712e-01
1.622439e-02	9.629526e-01
1.623263e-02	9.629339e-01
1.624080e-02	9.629153e-01
1.624904e-02	9.628966e-01
1.625721e-02	9.628780e-01
1.626540e-02	9.628593e-01
1.627356e-02	9.628407e-01
1.628173e-02	9.628220e-01
1.628991e-02	9.628033e-01
1.629807e-02	9.627847e-01
1.630631e-02	9.627660e-01
1.631449e-02	9.627474e-01
1.632265e-02	9.627287e-01
[truncated: 56,970 more rows]
