# Supplementary material for: Intermittency in the not-so-smooth elastic turbulence
Source: Nat Commun. 2024 May 27;15:4070. doi: 10.1038/s41467-024-48460-5 (PMC11130217; doi:10.1038/s41467-024-48460-5)
Supplement: Supplementary file 4 — Source Data [file 41467_2024_48460_MOESM4_ESM.zip › SourceData/FigS06c_Veldiff_pdfs_De9.txt]

r/L				De = 1			De = 3			De = 9
-9.509078e+00	1.931856e-11	4.547270e-11	6.686080e-11	1.143842e-10	4.349084e-10	2.931631e-10
-9.332589e+00	0	0	0	1.143842e-10	2.174542e-09	2.931631e-10
-9.156100e+00	0	9.094540e-11	0	4.575368e-10	3.261813e-09	2.345305e-09
-8.979610e+00	0	9.094540e-11	0	1.372611e-09	7.175989e-09	4.397446e-09
-8.803121e+00	0	9.094540e-11	0	2.516453e-09	8.698169e-09	7.915403e-09
-8.626632e+00	1.931856e-11	3.637816e-10	0	2.630837e-09	2.500724e-08	1.407183e-08
-8.450143e+00	0	1.818908e-10	6.686080e-11	4.689753e-09	4.066394e-08	4.280181e-08
-8.273653e+00	0	3.637816e-10	2.005824e-10	6.405516e-09	7.175989e-08	7.768822e-08
-8.097164e+00	0	2.728362e-10	6.686080e-10	8.693200e-09	1.072049e-07	1.275259e-07
-7.920675e+00	1.931856e-11	5.456724e-10	1.404077e-09	1.018019e-08	1.522180e-07	2.242698e-07
-7.744185e+00	0	5.911451e-10	2.005824e-09	1.441241e-08	2.020150e-07	1.133368e-06
-7.567696e+00	1.931856e-11	5.911451e-10	2.473850e-09	2.173300e-08	2.607276e-07	4.146499e-06
-7.391207e+00	0	5.456724e-10	2.875015e-09	3.054058e-08	3.348795e-07	6.292746e-06
-7.214718e+00	0	7.275632e-10	4.813978e-09	4.026324e-08	3.966365e-07	8.289772e-06
-7.038228e+00	1.931856e-11	1.409654e-09	6.017472e-09	5.101536e-08	4.940560e-07	1.028885e-05
-6.861739e+00	0	1.591545e-09	6.619219e-09	6.840176e-08	5.547257e-07	1.224513e-05
-6.685250e+00	1.931856e-11	2.364580e-09	7.688992e-09	7.617988e-08	5.938675e-07	1.419701e-05
-6.508760e+00	0	2.728362e-09	9.761677e-09	9.104983e-08	6.801968e-07	1.604159e-05
-6.332271e+00	3.863713e-11	3.183089e-09	1.029656e-08	1.201034e-07	9.631048e-07	1.793865e-05
-6.155782e+00	3.863713e-11	4.047070e-09	1.096517e-08	1.551050e-07	2.834081e-06	1.976769e-05
-5.979293e+00	1.931856e-11	4.092543e-09	1.497682e-08	1.864463e-07	4.301679e-06	2.181163e-05
-5.802803e+00	5.795569e-11	6.002397e-09	1.725009e-08	2.056628e-07	5.617060e-06	2.662683e-05
-5.626314e+00	0	6.684487e-09	2.179662e-08	2.546192e-07	7.041603e-06	3.531765e-05
-5.449825e+00	3.863713e-11	6.957323e-09	2.540711e-08	2.785255e-07	8.592921e-06	5.076998e-05
-5.273335e+00	1.931856e-11	1.000399e-08	3.068911e-08	3.135271e-07	1.034778e-05	6.338743e-05
-5.096846e+00	7.727426e-11	1.273236e-08	4.118625e-08	3.440677e-07	1.228051e-05	7.762284e-05
-4.920357e+00	5.795569e-11	1.382370e-08	6.238113e-08	4.199044e-07	1.488431e-05	1.062924e-04
-4.743868e+00	1.931856e-11	1.796172e-08	8.464578e-08	4.745801e-07	1.932668e-05	1.511842e-04
-4.567378e+00	3.863713e-11	2.087197e-08	1.133291e-07	5.266249e-07	2.390213e-05	2.124298e-04
-4.390889e+00	5.795569e-11	2.591944e-08	1.459571e-07	5.921670e-07	3.342728e-05	2.646374e-04
-4.214400e+00	1.352299e-10	2.996651e-08	1.880794e-07	6.605688e-07	4.781036e-05	3.752464e-04
-4.037910e+00	1.352299e-10	4.128921e-08	2.300012e-07	7.722078e-07	6.489660e-05	5.226394e-04
-3.861421e+00	2.318228e-10	5.570406e-08	2.771380e-07	8.941414e-07	8.600054e-05	7.385643e-04
-3.684932e+00	1.352299e-10	9.103635e-08	3.229377e-07	1.077270e-06	1.283295e-04	1.038858e-03
-3.508443e+00	1.352299e-10	1.389646e-07	4.007637e-07	1.349505e-06	1.656329e-04	1.450664e-03
-3.331953e+00	1.545485e-10	1.826184e-07	4.903571e-07	1.679275e-06	2.166938e-04	2.087950e-03
-3.155464e+00	1.545485e-10	2.530101e-07	6.239450e-07	2.138184e-06	3.381944e-04	2.996656e-03
-2.978975e+00	2.897785e-10	3.334968e-07	8.000564e-07	2.870243e-06	5.112279e-04	4.171483e-03
-2.802485e+00	4.250084e-10	4.475423e-07	1.045034e-06	4.832047e-06	7.675482e-04	5.891724e-03
-2.625996e+00	2.511413e-10	6.241128e-07	1.363158e-06	6.973205e-06	1.168905e-03	8.436869e-03
-2.449507e+00	3.090970e-10	8.703020e-07	1.892027e-06	9.777448e-06	1.825731e-03	1.206863e-02
-2.273018e+00	3.863713e-10	1.224125e-06	2.652769e-06	1.425925e-05	2.907277e-03	1.767928e-02
-2.096528e+00	6.761497e-10	1.797718e-06	3.780310e-06	2.171184e-05	4.548642e-03	2.538801e-02
-1.920039e+00	1.101158e-09	2.780019e-06	5.602334e-06	3.369782e-05	7.206375e-03	3.695223e-02
-1.743550e+00	7.534240e-10	4.390980e-06	8.969243e-06	5.094478e-05	1.130840e-02	5.446107e-02
-1.567060e+00	1.255707e-09	7.090786e-06	1.465662e-05	8.357688e-05	1.837195e-02	8.050420e-02
-1.390571e+00	2.009131e-09	1.253141e-05	2.514006e-05	1.374079e-04	3.012195e-02	1.175847e-01
-1.214082e+00	2.453458e-09	2.441593e-05	4.657055e-05	2.261568e-04	5.050740e-02	1.699842e-01
-1.037593e+00	3.168244e-09	5.376888e-05	9.144659e-05	4.084785e-04	8.599921e-02	2.367302e-01
-8.611032e-01	4.733048e-09	1.385999e-04	1.960188e-04	8.616220e-04	1.417326e-01	3.140697e-01
-6.846139e-01	5.988755e-09	4.201881e-04	4.611416e-04	1.815951e-03	2.258101e-01	3.968526e-01
-5.081247e-01	9.485415e-09	2.087919e-03	1.445406e-03	4.006189e-03	3.364598e-01	4.678860e-01
-3.316354e-01	1.188092e-08	1.468017e-02	5.162171e-03	8.928194e-03	4.514691e-01	5.060117e-01
-1.551461e-01	1.785035e-08	1.543987e-01	2.139773e-02	2.136086e-02	5.240211e-01	4.963544e-01
2.134321e-02	2.619597e-08	4.918196e-01	1.096972e-01	5.524229e-02	5.098008e-01	4.545245e-01
1.978325e-01	4.016329e-08	1.608391e-01	4.223120e-01	1.454142e-01	4.272390e-01	3.937572e-01
3.743218e-01	6.805930e-08	3.984095e-02	4.496263e-01	3.342754e-01	3.279337e-01	3.292516e-01
5.508111e-01	1.414312e-07	1.055568e-02	1.705709e-01	5.370321e-01	2.464732e-01	2.714565e-01
7.273004e-01	2.892762e-07	2.721395e-03	6.652007e-02	4.649725e-01	1.908468e-01	2.282389e-01
9.037896e-01	5.518155e-07	7.876246e-04	2.660524e-02	2.670044e-01	1.493783e-01	1.928907e-01
1.080279e+00	1.109021e-06	2.640306e-04	1.084266e-02	1.526874e-01	1.159230e-01	1.618823e-01
1.256768e+00	2.430778e-06	1.041959e-04	4.186435e-03	9.018300e-02	8.925347e-02	1.350048e-01
1.433258e+00	6.358261e-06	4.699736e-05	1.673620e-03	5.311196e-02	6.717200e-02	1.114771e-01
1.609747e+00	2.200531e-05	2.248989e-05	6.958196e-04	3.099181e-02	5.036227e-02	9.149663e-02
1.786236e+00	1.449571e-04	1.140205e-05	3.093324e-04	1.797072e-02	3.671224e-02	7.370752e-02
1.962725e+00	4.588495e-03	6.186743e-06	1.500867e-04	1.057547e-02	2.688469e-02	5.802612e-02
2.139215e+00	2.945909e-01	3.552782e-06	7.755265e-05	5.913900e-03	1.999381e-02	4.581423e-02
2.315704e+00	7.078868e-02	2.168957e-06	4.318486e-05	3.242627e-03	1.452147e-02	3.585198e-02
2.492193e+00	2.980065e-03	1.429889e-06	2.378867e-05	1.790339e-03	1.060517e-02	2.821722e-02
2.668683e+00	2.059247e-04	9.536080e-07	1.347506e-05	9.664938e-04	7.596517e-03	2.256028e-02
2.845172e+00	3.225230e-05	6.930949e-07	8.061875e-06	5.541385e-04	5.370521e-03	1.771932e-02
3.021661e+00	7.798711e-06	5.009727e-07	5.089244e-06	3.235972e-04	3.655958e-03	1.369477e-02
3.198150e+00	2.528993e-06	3.745586e-07	3.326726e-06	1.899062e-04	2.388044e-03	1.042439e-02
3.374640e+00	1.053364e-06	2.716084e-07	2.219846e-06	1.139306e-04	1.628777e-03	7.771806e-03
3.551129e+00	5.146079e-07	1.893938e-07	1.554714e-06	6.942058e-05	1.062258e-03	5.830555e-03
3.727618e+00	2.508516e-07	1.183200e-07	1.148669e-06	4.320429e-05	6.900366e-04	4.260645e-03
3.904108e+00	1.146170e-07	7.957723e-08	8.370972e-07	2.818118e-05	4.665959e-04	3.191967e-03
4.080597e+00	5.049873e-08	4.870126e-08	6.538987e-07	1.862747e-05	3.166194e-04	2.351621e-03
4.257086e+00	2.563573e-08	3.101238e-08	5.342847e-07	1.161343e-05	2.121838e-04	1.709502e-03
4.433575e+00	1.437301e-08	1.864381e-08	4.347958e-07	7.778813e-06	1.434626e-04	1.174546e-03
4.610065e+00	9.079725e-09	1.405106e-08	3.559669e-07	5.436796e-06	9.270769e-05	7.911566e-04
4.786554e+00	5.003508e-09	9.867576e-09	2.900422e-07	3.851888e-06	5.781825e-05	5.303997e-04
4.963043e+00	3.438704e-09	8.048668e-09	2.131522e-07	2.813280e-06	3.560813e-05	3.913742e-04
5.139533e+00	2.221635e-09	5.456724e-09	1.453554e-07	2.196291e-06	2.112285e-05	2.824248e-04
5.316022e+00	1.603441e-09	5.138415e-09	8.865742e-08	1.688654e-06	1.269063e-05	1.730111e-04
5.492511e+00	1.004565e-09	3.274034e-09	5.636366e-08	1.328001e-06	8.918233e-06	1.081265e-04
5.669000e+00	3.670527e-10	2.819307e-09	3.864554e-08	1.050619e-06	6.693024e-06	6.384594e-05
5.845490e+00	3.284156e-10	1.546072e-09	2.453791e-08	8.375212e-07	5.073207e-06	3.443816e-05
6.021979e+00	1.352299e-10	1.273236e-09	1.397391e-08	7.122705e-07	3.597780e-06	1.869882e-05
6.198468e+00	1.738671e-10	9.094540e-10	1.183436e-08	5.857615e-07	2.436140e-06	1.051166e-05
6.374958e+00	1.159114e-10	1.000399e-09	7.688992e-09	5.080947e-07	1.668309e-06	7.115947e-06
6.551447e+00	7.727426e-11	4.547270e-10	6.418637e-09	4.253949e-07	1.132284e-06	4.583018e-06
6.727936e+00	5.795569e-11	5.456724e-10	5.415725e-09	3.550486e-07	7.710927e-07	2.721140e-06
6.904425e+00	5.795569e-11	2.273635e-10	2.941875e-09	3.043764e-07	4.851404e-07	1.326563e-06
7.080915e+00	3.863713e-11	1.818908e-10	2.875015e-09	2.305986e-07	2.816032e-07	6.956760e-07
7.257404e+00	0	4.547270e-11	1.805242e-09	1.467549e-07	1.491736e-07	3.770077e-07
7.433893e+00	0	0	1.738381e-09	7.640865e-08	9.046096e-08	2.260287e-07
7.610383e+00	1.931856e-11	0	1.069773e-09	3.545910e-08	5.871264e-08	1.166789e-07
7.786872e+00	1.931856e-11	0	1.002912e-09	7.549358e-09	2.022324e-08	6.215057e-08
7.963361e+00	5.795569e-11	4.547270e-11	3.343040e-10	2.287684e-09	3.696722e-09	1.495132e-08
