# Supplementary material for: Intermittency in the not-so-smooth elastic turbulence
Source: Nat Commun. 2024 May 27;15:4070. doi: 10.1038/s41467-024-48460-5 (PMC11130217; doi:10.1038/s41467-024-48460-5)
Supplement: Supplementary file 4 — Source Data [file 41467_2024_48460_MOESM4_ESM.zip › SourceData/FigS08c_De9_dashed_rbyL_0p002.txt]

delta2 u			pdf
3.174378e-11	1
6.105233e-06	9.999813e-01
1.217372e-05	9.999627e-01
1.822344e-05	9.999440e-01
2.430704e-05	9.999254e-01
3.036445e-05	9.999067e-01
3.643314e-05	9.998880e-01
4.248613e-05	9.998694e-01
4.853913e-05	9.998507e-01
5.461189e-05	9.998321e-01
6.066815e-05	9.998134e-01
6.676755e-05	9.997947e-01
7.282315e-05	9.997761e-01
7.888771e-05	9.997574e-01
8.499359e-05	9.997388e-01
9.105042e-05	9.997201e-01
9.707395e-05	9.997014e-01
1.031535e-04	9.996828e-01
1.091835e-04	9.996641e-01
1.152695e-04	9.996454e-01
1.213409e-04	9.996268e-01
1.273914e-04	9.996081e-01
1.334570e-04	9.995895e-01
1.395102e-04	9.995708e-01
1.455864e-04	9.995521e-01
1.516387e-04	9.995335e-01
1.577018e-04	9.995148e-01
1.637441e-04	9.994962e-01
1.698074e-04	9.994775e-01
1.758761e-04	9.994588e-01
1.819353e-04	9.994402e-01
1.880050e-04	9.994215e-01
1.941034e-04	9.994029e-01
2.001743e-04	9.993842e-01
2.062265e-04	9.993655e-01
2.123072e-04	9.993469e-01
2.183700e-04	9.993282e-01
2.244006e-04	9.993096e-01
2.304972e-04	9.992909e-01
2.365613e-04	9.992722e-01
2.426226e-04	9.992536e-01
2.486751e-04	9.992349e-01
2.547615e-04	9.992163e-01
2.608228e-04	9.991976e-01
2.669214e-04	9.991789e-01
2.729887e-04	9.991603e-01
2.790066e-04	9.991416e-01
2.850497e-04	9.991229e-01
2.910968e-04	9.991043e-01
2.971868e-04	9.990856e-01
3.032834e-04	9.990670e-01
3.093467e-04	9.990483e-01
3.154172e-04	9.990296e-01
3.214700e-04	9.990110e-01
3.275235e-04	9.989923e-01
3.335705e-04	9.989737e-01
3.396386e-04	9.989550e-01
3.456909e-04	9.989363e-01
3.517378e-04	9.989177e-01
3.577925e-04	9.988990e-01
3.638710e-04	9.988804e-01
3.699245e-04	9.988617e-01
3.759630e-04	9.988430e-01
3.820432e-04	9.988244e-01
3.881145e-04	9.988057e-01
3.941625e-04	9.987871e-01
4.002322e-04	9.987684e-01
4.062996e-04	9.987497e-01
4.123669e-04	9.987311e-01
4.184297e-04	9.987124e-01
4.244853e-04	9.986938e-01
4.305268e-04	9.986751e-01
4.365784e-04	9.986564e-01
4.426393e-04	9.986378e-01
4.487304e-04	9.986191e-01
4.547881e-04	9.986005e-01
4.608416e-04	9.985818e-01
4.668736e-04	9.985631e-01
4.729331e-04	9.985445e-01
4.789774e-04	9.985258e-01
4.850630e-04	9.985071e-01
4.911455e-04	9.984885e-01
4.972134e-04	9.984698e-01
5.032521e-04	9.984512e-01
5.093443e-04	9.984325e-01
5.154059e-04	9.984138e-01
5.214486e-04	9.983952e-01
5.275157e-04	9.983765e-01
5.335636e-04	9.983579e-01
5.396001e-04	9.983392e-01
5.456718e-04	9.983205e-01
5.517468e-04	9.983019e-01
5.577973e-04	9.982832e-01
5.638880e-04	9.982646e-01
5.699718e-04	9.982459e-01
5.760524e-04	9.982272e-01
5.821122e-04	9.982086e-01
5.881673e-04	9.981899e-01
5.942504e-04	9.981713e-01
6.003446e-04	9.981526e-01
6.064098e-04	9.981339e-01
6.124759e-04	9.981153e-01
6.185243e-04	9.980966e-01
6.246106e-04	9.980780e-01
6.306848e-04	9.980593e-01
6.367123e-04	9.980406e-01
6.428021e-04	9.980220e-01
6.488744e-04	9.980033e-01
6.549242e-04	9.979847e-01
6.609701e-04	9.979660e-01
6.670539e-04	9.979473e-01
6.731009e-04	9.979287e-01
6.791437e-04	9.979100e-01
6.852084e-04	9.978913e-01
6.912468e-04	9.978727e-01
6.973544e-04	9.978540e-01
7.034028e-04	9.978354e-01
7.094598e-04	9.978167e-01
7.155462e-04	9.977980e-01
7.216194e-04	9.977794e-01
7.277106e-04	9.977607e-01
7.337689e-04	9.977421e-01
7.398404e-04	9.977234e-01
7.459437e-04	9.977047e-01
7.520115e-04	9.976861e-01
7.580696e-04	9.976674e-01
7.640782e-04	9.976488e-01
7.701629e-04	9.976301e-01
7.761989e-04	9.976114e-01
7.822813e-04	9.975928e-01
7.883197e-04	9.975741e-01
7.944017e-04	9.975555e-01
8.004841e-04	9.975368e-01
8.065547e-04	9.975181e-01
8.126589e-04	9.974995e-01
8.187128e-04	9.974808e-01
8.247730e-04	9.974622e-01
8.308641e-04	9.974435e-01
8.369198e-04	9.974248e-01
8.429856e-04	9.974062e-01
8.490619e-04	9.973875e-01
8.551475e-04	9.973688e-01
8.612051e-04	9.973502e-01
8.672511e-04	9.973315e-01
8.733125e-04	9.973129e-01
8.793452e-04	9.972942e-01
8.854458e-04	9.972755e-01
8.915051e-04	9.972569e-01
8.975514e-04	9.972382e-01
9.036569e-04	9.972196e-01
9.097242e-04	9.972009e-01
9.158136e-04	9.971822e-01
9.218650e-04	9.971636e-01
9.279343e-04	9.971449e-01
9.339819e-04	9.971263e-01
9.400467e-04	9.971076e-01
9.461303e-04	9.970889e-01
9.521868e-04	9.970703e-01
9.582833e-04	9.970516e-01
9.643844e-04	9.970330e-01
9.704731e-04	9.970143e-01
9.765403e-04	9.969956e-01
9.825888e-04	9.969770e-01
9.886245e-04	9.969583e-01
9.946802e-04	9.969397e-01
1.000752e-03	9.969210e-01
1.006815e-03	9.969023e-01
1.012883e-03	9.968837e-01
1.018944e-03	9.968650e-01
1.024997e-03	9.968464e-01
1.031064e-03	9.968277e-01
1.037148e-03	9.968090e-01
1.043231e-03	9.967904e-01
1.049325e-03	9.967717e-01
1.055397e-03	9.967530e-01
1.061473e-03	9.967344e-01
1.067551e-03	9.967157e-01
1.073580e-03	9.966971e-01
1.079663e-03	9.966784e-01
1.085728e-03	9.966597e-01
1.091795e-03	9.966411e-01
1.097844e-03	9.966224e-01
1.103930e-03	9.966038e-01
1.109989e-03	9.965851e-01
1.116059e-03	9.965664e-01
1.122136e-03	9.965478e-01
1.128216e-03	9.965291e-01
1.134272e-03	9.965105e-01
1.140342e-03	9.964918e-01
1.146385e-03	9.964731e-01
1.152437e-03	9.964545e-01
1.158513e-03	9.964358e-01
1.164575e-03	9.964172e-01
1.170629e-03	9.963985e-01
1.176707e-03	9.963798e-01
1.182761e-03	9.963612e-01
1.188815e-03	9.963425e-01
1.194903e-03	9.963239e-01
1.200965e-03	9.963052e-01
1.207033e-03	9.962865e-01
1.213101e-03	9.962679e-01
1.219143e-03	9.962492e-01
1.225201e-03	9.962306e-01
1.231242e-03	9.962119e-01
1.237300e-03	9.961932e-01
1.243343e-03	9.961746e-01
1.249423e-03	9.961559e-01
1.255497e-03	9.961372e-01
1.261587e-03	9.961186e-01
1.267653e-03	9.960999e-01
1.273708e-03	9.960813e-01
1.279785e-03	9.960626e-01
1.285855e-03	9.960439e-01
1.291914e-03	9.960253e-01
1.297935e-03	9.960066e-01
1.303980e-03	9.959880e-01
1.310016e-03	9.959693e-01
1.316083e-03	9.959506e-01
1.322117e-03	9.959320e-01
1.328193e-03	9.959133e-01
1.334261e-03	9.958947e-01
1.340298e-03	9.958760e-01
1.346357e-03	9.958573e-01
1.352399e-03	9.958387e-01
1.358458e-03	9.958200e-01
1.364525e-03	9.958014e-01
1.370567e-03	9.957827e-01
1.376653e-03	9.957640e-01
1.382734e-03	9.957454e-01
1.388786e-03	9.957267e-01
1.394868e-03	9.957081e-01
1.400914e-03	9.956894e-01
1.406981e-03	9.956707e-01
1.413058e-03	9.956521e-01
1.419127e-03	9.956334e-01
1.425204e-03	9.956147e-01
1.431271e-03	9.955961e-01
1.437338e-03	9.955774e-01
1.443416e-03	9.955588e-01
1.449498e-03	9.955401e-01
1.455544e-03	9.955214e-01
1.461599e-03	9.955028e-01
1.467668e-03	9.954841e-01
1.473723e-03	9.954655e-01
1.479750e-03	9.954468e-01
1.485816e-03	9.954281e-01
1.491892e-03	9.954095e-01
1.497967e-03	9.953908e-01
1.504026e-03	9.953722e-01
1.510089e-03	9.953535e-01
1.516151e-03	9.953348e-01
1.522209e-03	9.953162e-01
1.528276e-03	9.952975e-01
1.534338e-03	9.952789e-01
1.540380e-03	9.952602e-01
1.546455e-03	9.952415e-01
1.552531e-03	9.952229e-01
1.558626e-03	9.952042e-01
1.564660e-03	9.951856e-01
1.570728e-03	9.951669e-01
1.576775e-03	9.951482e-01
1.582830e-03	9.951296e-01
1.588915e-03	9.951109e-01
1.594990e-03	9.950923e-01
1.601056e-03	9.950736e-01
1.607131e-03	9.950549e-01
1.613194e-03	9.950363e-01
1.619286e-03	9.950176e-01
1.625357e-03	9.949989e-01
1.631438e-03	9.949803e-01
1.637512e-03	9.949616e-01
1.643578e-03	9.949430e-01
1.649655e-03	9.949243e-01
1.655748e-03	9.949056e-01
1.661818e-03	9.948870e-01
1.667908e-03	9.948683e-01
1.673995e-03	9.948497e-01
1.680034e-03	9.948310e-01
1.686107e-03	9.948123e-01
1.692164e-03	9.947937e-01
1.698229e-03	9.947750e-01
1.704330e-03	9.947564e-01
1.710463e-03	9.947377e-01
1.716510e-03	9.947190e-01
1.722585e-03	9.947004e-01
1.728647e-03	9.946817e-01
1.734750e-03	9.946631e-01
1.740835e-03	9.946444e-01
1.746915e-03	9.946257e-01
1.752977e-03	9.946071e-01
1.759048e-03	9.945884e-01
1.765100e-03	9.945698e-01
1.771165e-03	9.945511e-01
1.777214e-03	9.945324e-01
1.783273e-03	9.945138e-01
1.789304e-03	9.944951e-01
1.795353e-03	9.944765e-01
1.801429e-03	9.944578e-01
1.807524e-03	9.944391e-01
1.813607e-03	9.944205e-01
1.819652e-03	9.944018e-01
1.825693e-03	9.943831e-01
1.831778e-03	9.943645e-01
1.837852e-03	9.943458e-01
1.843934e-03	9.943272e-01
1.850044e-03	9.943085e-01
1.856130e-03	9.942898e-01
1.862204e-03	9.942712e-01
1.868249e-03	9.942525e-01
1.874319e-03	9.942339e-01
1.880364e-03	9.942152e-01
1.886437e-03	9.941965e-01
1.892529e-03	9.941779e-01
1.898604e-03	9.941592e-01
1.904654e-03	9.941406e-01
1.910739e-03	9.941219e-01
1.916820e-03	9.941032e-01
1.922891e-03	9.940846e-01
1.928950e-03	9.940659e-01
1.935035e-03	9.940473e-01
1.941103e-03	9.940286e-01
1.947166e-03	9.940099e-01
1.953251e-03	9.939913e-01
1.959349e-03	9.939726e-01
1.965451e-03	9.939540e-01
1.971534e-03	9.939353e-01
1.977603e-03	9.939166e-01
1.983662e-03	9.938980e-01
1.989737e-03	9.938793e-01
1.995831e-03	9.938606e-01
2.001920e-03	9.938420e-01
2.007995e-03	9.938233e-01
2.014071e-03	9.938047e-01
2.020168e-03	9.937860e-01
2.026230e-03	9.937673e-01
2.032262e-03	9.937487e-01
2.038331e-03	9.937300e-01
2.044398e-03	9.937114e-01
2.050477e-03	9.936927e-01
2.056583e-03	9.936740e-01
2.062664e-03	9.936554e-01
2.068758e-03	9.936367e-01
2.074866e-03	9.936181e-01
2.080918e-03	9.935994e-01
2.086973e-03	9.935807e-01
2.093054e-03	9.935621e-01
2.099104e-03	9.935434e-01
2.105173e-03	9.935248e-01
2.111241e-03	9.935061e-01
2.117265e-03	9.934874e-01
2.123367e-03	9.934688e-01
2.129459e-03	9.934501e-01
2.135507e-03	9.934315e-01
2.141599e-03	9.934128e-01
2.147654e-03	9.933941e-01
2.153752e-03	9.933755e-01
2.159802e-03	9.933568e-01
2.165891e-03	9.933382e-01
2.171966e-03	9.933195e-01
2.178036e-03	9.933008e-01
2.184116e-03	9.932822e-01
2.190178e-03	9.932635e-01
2.196259e-03	9.932448e-01
2.202325e-03	9.932262e-01
2.208422e-03	9.932075e-01
2.214508e-03	9.931889e-01
2.220606e-03	9.931702e-01
2.226692e-03	9.931515e-01
2.232753e-03	9.931329e-01
2.238812e-03	9.931142e-01
2.244899e-03	9.930956e-01
2.250992e-03	9.930769e-01
2.257034e-03	9.930582e-01
2.263107e-03	9.930396e-01
2.269145e-03	9.930209e-01
2.275195e-03	9.930023e-01
2.281245e-03	9.929836e-01
2.287275e-03	9.929649e-01
2.293358e-03	9.929463e-01
2.299440e-03	9.929276e-01
2.305512e-03	9.929090e-01
2.311591e-03	9.928903e-01
2.317644e-03	9.928716e-01
2.323732e-03	9.928530e-01
2.329797e-03	9.928343e-01
2.335862e-03	9.928157e-01
2.341939e-03	9.927970e-01
2.348005e-03	9.927783e-01
2.354064e-03	9.927597e-01
2.360157e-03	9.927410e-01
2.366237e-03	9.927224e-01
2.372290e-03	9.927037e-01
2.378348e-03	9.926850e-01
2.384426e-03	9.926664e-01
2.390516e-03	9.926477e-01
2.396580e-03	9.926290e-01
2.402640e-03	9.926104e-01
2.408683e-03	9.925917e-01
2.414753e-03	9.925731e-01
2.420801e-03	9.925544e-01
2.426864e-03	9.925357e-01
2.432959e-03	9.925171e-01
2.439061e-03	9.924984e-01
2.445134e-03	9.924798e-01
2.451204e-03	9.924611e-01
2.457307e-03	9.924424e-01
2.463364e-03	9.924238e-01
2.469439e-03	9.924051e-01
2.475491e-03	9.923865e-01
2.481576e-03	9.923678e-01
2.487638e-03	9.923491e-01
2.493711e-03	9.923305e-01
2.499777e-03	9.923118e-01
2.505871e-03	9.922932e-01
2.511970e-03	9.922745e-01
2.518051e-03	9.922558e-01
2.524138e-03	9.922372e-01
2.530184e-03	9.922185e-01
2.536227e-03	9.921999e-01
2.542301e-03	9.921812e-01
2.548378e-03	9.921625e-01
2.554458e-03	9.921439e-01
2.560521e-03	9.921252e-01
2.566597e-03	9.921065e-01
2.572658e-03	9.920879e-01
2.578704e-03	9.920692e-01
2.584778e-03	9.920506e-01
2.590850e-03	9.920319e-01
2.596929e-03	9.920132e-01
2.603035e-03	9.919946e-01
2.609128e-03	9.919759e-01
2.615183e-03	9.919573e-01
2.621240e-03	9.919386e-01
2.627317e-03	9.919199e-01
2.633378e-03	9.919013e-01
2.639441e-03	9.918826e-01
2.645508e-03	9.918640e-01
2.651547e-03	9.918453e-01
2.657609e-03	9.918266e-01
2.663670e-03	9.918080e-01
2.669749e-03	9.917893e-01
2.675813e-03	9.917707e-01
2.681876e-03	9.917520e-01
2.687942e-03	9.917333e-01
2.693986e-03	9.917147e-01
2.700066e-03	9.916960e-01
2.706137e-03	9.916774e-01
2.712261e-03	9.916587e-01
2.718346e-03	9.916400e-01
2.724433e-03	9.916214e-01
2.730520e-03	9.916027e-01
2.736595e-03	9.915841e-01
2.742650e-03	9.915654e-01
2.748717e-03	9.915467e-01
2.754780e-03	9.915281e-01
2.760869e-03	9.915094e-01
2.766938e-03	9.914907e-01
2.773032e-03	9.914721e-01
2.779104e-03	9.914534e-01
2.785204e-03	9.914348e-01
2.791261e-03	9.914161e-01
2.797346e-03	9.913974e-01
2.803430e-03	9.913788e-01
2.809518e-03	9.913601e-01
2.815611e-03	9.913415e-01
2.821668e-03	9.913228e-01
2.827766e-03	9.913041e-01
2.833850e-03	9.912855e-01
2.839901e-03	9.912668e-01
2.845961e-03	9.912482e-01
2.852038e-03	9.912295e-01
2.858098e-03	9.912108e-01
2.864186e-03	9.911922e-01
2.870271e-03	9.911735e-01
2.876335e-03	9.911549e-01
2.882392e-03	9.911362e-01
2.888471e-03	9.911175e-01
2.894542e-03	9.910989e-01
2.900594e-03	9.910802e-01
2.906679e-03	9.910616e-01
2.912754e-03	9.910429e-01
2.918836e-03	9.910242e-01
2.924937e-03	9.910056e-01
2.931001e-03	9.909869e-01
2.937076e-03	9.909683e-01
2.943145e-03	9.909496e-01
2.949193e-03	9.909309e-01
2.955248e-03	9.909123e-01
2.961303e-03	9.908936e-01
2.967379e-03	9.908749e-01
2.973475e-03	9.908563e-01
2.979542e-03	9.908376e-01
2.985637e-03	9.908190e-01
2.991696e-03	9.908003e-01
2.997765e-03	9.907816e-01
3.003857e-03	9.907630e-01
3.009938e-03	9.907443e-01
3.015969e-03	9.907257e-01
3.022031e-03	9.907070e-01
3.028078e-03	9.906883e-01
3.034178e-03	9.906697e-01
3.040244e-03	9.906510e-01
3.046362e-03	9.906324e-01
3.052430e-03	9.906137e-01
3.058511e-03	9.905950e-01
3.064594e-03	9.905764e-01
3.070650e-03	9.905577e-01
3.076728e-03	9.905391e-01
3.082846e-03	9.905204e-01
3.088946e-03	9.905017e-01
3.095012e-03	9.904831e-01
3.101118e-03	9.904644e-01
3.107161e-03	9.904458e-01
3.113219e-03	9.904271e-01
3.119295e-03	9.904084e-01
3.125364e-03	9.903898e-01
3.131453e-03	9.903711e-01
3.137551e-03	9.903524e-01
3.143638e-03	9.903338e-01
3.149730e-03	9.903151e-01
3.155785e-03	9.902965e-01
3.161858e-03	9.902778e-01
3.167930e-03	9.902591e-01
3.173993e-03	9.902405e-01
3.180085e-03	9.902218e-01
3.186173e-03	9.902032e-01
3.192259e-03	9.901845e-01
3.198352e-03	9.901658e-01
3.204426e-03	9.901472e-01
3.210547e-03	9.901285e-01
3.216641e-03	9.901099e-01
3.222724e-03	9.900912e-01
3.228808e-03	9.900725e-01
3.234900e-03	9.900539e-01
3.240985e-03	9.900352e-01
3.247023e-03	9.900166e-01
3.253158e-03	9.899979e-01
3.259221e-03	9.899792e-01
3.265317e-03	9.899606e-01
3.271402e-03	9.899419e-01
3.277438e-03	9.899233e-01
3.283520e-03	9.899046e-01
3.289600e-03	9.898859e-01
3.295669e-03	9.898673e-01
3.301763e-03	9.898486e-01
3.307837e-03	9.898300e-01
3.313932e-03	9.898113e-01
3.320036e-03	9.897926e-01
3.326098e-03	9.897740e-01
3.332164e-03	9.897553e-01
3.338253e-03	9.897366e-01
3.344361e-03	9.897180e-01
3.350432e-03	9.896993e-01
3.356484e-03	9.896807e-01
3.362541e-03	9.896620e-01
3.368621e-03	9.896433e-01
3.374664e-03	9.896247e-01
3.380687e-03	9.896060e-01
3.386721e-03	9.895874e-01
3.392819e-03	9.895687e-01
3.398883e-03	9.895500e-01
3.404990e-03	9.895314e-01
3.411061e-03	9.895127e-01
3.417169e-03	9.894941e-01
3.423287e-03	9.894754e-01
3.429367e-03	9.894567e-01
3.435456e-03	9.894381e-01
3.441520e-03	9.894194e-01
3.447578e-03	9.894008e-01
3.453659e-03	9.893821e-01
3.459742e-03	9.893634e-01
3.465831e-03	9.893448e-01
3.471934e-03	9.893261e-01
3.477983e-03	9.893075e-01
3.484052e-03	9.892888e-01
3.490127e-03	9.892701e-01
3.496207e-03	9.892515e-01
3.502257e-03	9.892328e-01
3.508332e-03	9.892142e-01
3.514371e-03	9.891955e-01
3.520460e-03	9.891768e-01
3.526534e-03	9.891582e-01
3.532608e-03	9.891395e-01
3.538698e-03	9.891208e-01
3.544765e-03	9.891022e-01
3.550836e-03	9.890835e-01
3.556904e-03	9.890649e-01
3.562983e-03	9.890462e-01
3.569070e-03	9.890275e-01
3.575158e-03	9.890089e-01
3.581236e-03	9.889902e-01
3.587329e-03	9.889716e-01
3.593430e-03	9.889529e-01
3.599530e-03	9.889342e-01
3.605598e-03	9.889156e-01
3.611661e-03	9.888969e-01
3.617743e-03	9.888783e-01
3.623867e-03	9.888596e-01
3.629934e-03	9.888409e-01
3.636018e-03	9.888223e-01
3.642084e-03	9.888036e-01
3.648136e-03	9.887850e-01
3.654199e-03	9.887663e-01
3.660305e-03	9.887476e-01
3.666422e-03	9.887290e-01
3.672536e-03	9.887103e-01
3.678596e-03	9.886917e-01
3.684692e-03	9.886730e-01
3.690770e-03	9.886543e-01
3.696849e-03	9.886357e-01
3.702925e-03	9.886170e-01
3.709032e-03	9.885983e-01
3.715117e-03	9.885797e-01
3.721211e-03	9.885610e-01
3.727247e-03	9.885424e-01
3.733324e-03	9.885237e-01
3.739393e-03	9.885050e-01
3.745472e-03	9.884864e-01
3.751537e-03	9.884677e-01
3.757586e-03	9.884491e-01
3.763654e-03	9.884304e-01
3.769756e-03	9.884117e-01
3.775848e-03	9.883931e-01
3.781913e-03	9.883744e-01
3.787984e-03	9.883558e-01
3.794063e-03	9.883371e-01
3.800159e-03	9.883184e-01
3.806253e-03	9.882998e-01
3.812319e-03	9.882811e-01
3.818374e-03	9.882625e-01
3.824466e-03	9.882438e-01
3.830571e-03	9.882251e-01
3.836632e-03	9.882065e-01
3.842709e-03	9.881878e-01
3.848775e-03	9.881692e-01
3.854852e-03	9.881505e-01
3.860895e-03	9.881318e-01
3.866989e-03	9.881132e-01
3.873045e-03	9.880945e-01
3.879115e-03	9.880759e-01
3.885177e-03	9.880572e-01
3.891275e-03	9.880385e-01
3.897378e-03	9.880199e-01
3.903460e-03	9.880012e-01
3.909531e-03	9.879825e-01
3.915596e-03	9.879639e-01
3.921680e-03	9.879452e-01
3.927744e-03	9.879266e-01
3.933816e-03	9.879079e-01
3.939938e-03	9.878892e-01
3.945993e-03	9.878706e-01
3.952093e-03	9.878519e-01
3.958198e-03	9.878333e-01
3.964246e-03	9.878146e-01
3.970336e-03	9.877959e-01
3.976432e-03	9.877773e-01
3.982513e-03	9.877586e-01
3.988597e-03	9.877400e-01
3.994708e-03	9.877213e-01
4.000763e-03	9.877026e-01
4.006826e-03	9.876840e-01
4.012895e-03	9.876653e-01
4.019000e-03	9.876467e-01
4.025065e-03	9.876280e-01
4.031166e-03	9.876093e-01
4.037251e-03	9.875907e-01
4.043326e-03	9.875720e-01
4.049432e-03	9.875534e-01
4.055506e-03	9.875347e-01
4.061565e-03	9.875160e-01
4.067643e-03	9.874974e-01
4.073741e-03	9.874787e-01
4.079801e-03	9.874600e-01
4.085877e-03	9.874414e-01
4.091936e-03	9.874227e-01
4.098018e-03	9.874041e-01
4.104085e-03	9.873854e-01
4.110147e-03	9.873667e-01
4.116206e-03	9.873481e-01
4.122303e-03	9.873294e-01
4.128368e-03	9.873108e-01
4.134462e-03	9.872921e-01
4.140537e-03	9.872734e-01
4.146623e-03	9.872548e-01
4.152719e-03	9.872361e-01
4.158802e-03	9.872175e-01
4.164866e-03	9.871988e-01
4.170935e-03	9.871801e-01
4.177004e-03	9.871615e-01
4.183101e-03	9.871428e-01
4.189194e-03	9.871242e-01
4.195299e-03	9.871055e-01
4.201401e-03	9.870868e-01
4.207488e-03	9.870682e-01
4.213562e-03	9.870495e-01
4.219648e-03	9.870309e-01
4.225766e-03	9.870122e-01
4.231851e-03	9.869935e-01
4.237936e-03	9.869749e-01
4.244032e-03	9.869562e-01
4.250092e-03	9.869376e-01
4.256168e-03	9.869189e-01
4.262217e-03	9.869002e-01
4.268293e-03	9.868816e-01
4.274368e-03	9.868629e-01
4.280488e-03	9.868442e-01
4.286538e-03	9.868256e-01
4.292617e-03	9.868069e-01
4.298693e-03	9.867883e-01
4.304750e-03	9.867696e-01
4.310819e-03	9.867509e-01
4.316943e-03	9.867323e-01
4.323001e-03	9.867136e-01
4.329056e-03	9.866950e-01
4.335146e-03	9.866763e-01
4.341243e-03	9.866576e-01
4.347340e-03	9.866390e-01
4.353420e-03	9.866203e-01
4.359488e-03	9.866017e-01
4.365552e-03	9.865830e-01
4.371671e-03	9.865643e-01
4.377779e-03	9.865457e-01
4.383810e-03	9.865270e-01
4.389892e-03	9.865084e-01
4.395915e-03	9.864897e-01
4.401955e-03	9.864710e-01
4.408028e-03	9.864524e-01
4.414109e-03	9.864337e-01
4.420182e-03	9.864151e-01
4.426303e-03	9.863964e-01
4.432375e-03	9.863777e-01
4.438432e-03	9.863591e-01
4.444509e-03	9.863404e-01
4.450576e-03	9.863218e-01
4.456678e-03	9.863031e-01
4.462771e-03	9.862844e-01
4.468838e-03	9.862658e-01
4.474906e-03	9.862471e-01
4.481030e-03	9.862284e-01
4.487123e-03	9.862098e-01
4.493219e-03	9.861911e-01
4.499285e-03	9.861725e-01
4.505352e-03	9.861538e-01
4.511399e-03	9.861351e-01
4.517468e-03	9.861165e-01
4.523531e-03	9.860978e-01
4.529623e-03	9.860792e-01
4.535695e-03	9.860605e-01
4.541765e-03	9.860418e-01
4.547828e-03	9.860232e-01
4.553943e-03	9.860045e-01
4.559997e-03	9.859859e-01
4.566098e-03	9.859672e-01
4.572179e-03	9.859485e-01
4.578224e-03	9.859299e-01
4.584276e-03	9.859112e-01
4.590352e-03	9.858926e-01
4.596416e-03	9.858739e-01
4.602484e-03	9.858552e-01
4.608542e-03	9.858366e-01
4.614647e-03	9.858179e-01
4.620746e-03	9.857993e-01
4.626838e-03	9.857806e-01
4.632907e-03	9.857619e-01
4.638997e-03	9.857433e-01
4.645077e-03	9.857246e-01
4.651163e-03	9.857059e-01
4.657235e-03	9.856873e-01
4.663357e-03	9.856686e-01
4.669454e-03	9.856500e-01
4.675514e-03	9.856313e-01
4.681554e-03	9.856126e-01
4.687618e-03	9.855940e-01
4.693711e-03	9.855753e-01
4.699807e-03	9.855567e-01
4.705887e-03	9.855380e-01
4.711994e-03	9.855193e-01
4.718084e-03	9.855007e-01
4.724167e-03	9.854820e-01
4.730244e-03	9.854634e-01
4.736316e-03	9.854447e-01
4.742393e-03	9.854260e-01
4.748482e-03	9.854074e-01
4.754532e-03	9.853887e-01
4.760630e-03	9.853701e-01
4.766714e-03	9.853514e-01
4.772804e-03	9.853327e-01
4.778908e-03	9.853141e-01
4.785003e-03	9.852954e-01
4.791082e-03	9.852768e-01
4.797193e-03	9.852581e-01
4.803257e-03	9.852394e-01
4.809379e-03	9.852208e-01
4.815482e-03	9.852021e-01
4.821536e-03	9.851835e-01
4.827621e-03	9.851648e-01
4.833719e-03	9.851461e-01
4.839809e-03	9.851275e-01
4.845873e-03	9.851088e-01
4.851948e-03	9.850901e-01
4.858024e-03	9.850715e-01
4.864104e-03	9.850528e-01
4.870167e-03	9.850342e-01
4.876221e-03	9.850155e-01
4.882292e-03	9.849968e-01
4.888400e-03	9.849782e-01
4.894486e-03	9.849595e-01
4.900566e-03	9.849409e-01
4.906660e-03	9.849222e-01
4.912750e-03	9.849035e-01
4.918854e-03	9.848849e-01
4.924918e-03	9.848662e-01
4.931026e-03	9.848476e-01
4.937085e-03	9.848289e-01
4.943166e-03	9.848102e-01
4.949257e-03	9.847916e-01
4.955352e-03	9.847729e-01
4.961462e-03	9.847543e-01
4.967541e-03	9.847356e-01
4.973615e-03	9.847169e-01
4.979727e-03	9.846983e-01
4.985837e-03	9.846796e-01
4.991921e-03	9.846610e-01
4.998000e-03	9.846423e-01
5.004087e-03	9.846236e-01
5.010145e-03	9.846050e-01
5.016210e-03	9.845863e-01
5.022309e-03	9.845677e-01
5.028378e-03	9.845490e-01
5.034471e-03	9.845303e-01
5.040542e-03	9.845117e-01
5.046645e-03	9.844930e-01
5.052718e-03	9.844743e-01
5.058841e-03	9.844557e-01
5.064918e-03	9.844370e-01
5.071008e-03	9.844184e-01
5.077094e-03	9.843997e-01
5.083209e-03	9.843810e-01
5.089331e-03	9.843624e-01
5.095412e-03	9.843437e-01
5.101514e-03	9.843251e-01
5.107596e-03	9.843064e-01
5.113659e-03	9.842877e-01
5.119765e-03	9.842691e-01
5.125843e-03	9.842504e-01
5.131903e-03	9.842318e-01
5.137995e-03	9.842131e-01
5.144086e-03	9.841944e-01
5.150172e-03	9.841758e-01
5.156247e-03	9.841571e-01
5.162328e-03	9.841385e-01
5.168410e-03	9.841198e-01
5.174501e-03	9.841011e-01
5.180565e-03	9.840825e-01
5.186667e-03	9.840638e-01
5.192745e-03	9.840452e-01
5.198805e-03	9.840265e-01
5.204881e-03	9.840078e-01
5.210979e-03	9.839892e-01
5.217046e-03	9.839705e-01
5.223138e-03	9.839518e-01
5.229218e-03	9.839332e-01
5.235311e-03	9.839145e-01
5.241406e-03	9.838959e-01
5.247480e-03	9.838772e-01
5.253530e-03	9.838585e-01
5.259619e-03	9.838399e-01
5.265693e-03	9.838212e-01
5.271770e-03	9.838026e-01
5.277851e-03	9.837839e-01
5.283963e-03	9.837652e-01
5.290037e-03	9.837466e-01
5.296160e-03	9.837279e-01
5.302213e-03	9.837093e-01
5.308297e-03	9.836906e-01
5.314386e-03	9.836719e-01
5.320473e-03	9.836533e-01
5.326543e-03	9.836346e-01
5.332646e-03	9.836160e-01
5.338756e-03	9.835973e-01
5.344844e-03	9.835786e-01
5.350905e-03	9.835600e-01
5.357024e-03	9.835413e-01
5.363113e-03	9.835227e-01
5.369167e-03	9.835040e-01
5.375237e-03	9.834853e-01
5.381323e-03	9.834667e-01
5.387404e-03	9.834480e-01
5.393505e-03	9.834294e-01
5.399576e-03	9.834107e-01
5.405652e-03	9.833920e-01
5.411718e-03	9.833734e-01
5.417788e-03	9.833547e-01
5.423882e-03	9.833360e-01
5.429942e-03	9.833174e-01
5.436049e-03	9.832987e-01
5.442149e-03	9.832801e-01
5.448217e-03	9.832614e-01
5.454320e-03	9.832427e-01
5.460391e-03	9.832241e-01
5.466468e-03	9.832054e-01
5.472538e-03	9.831868e-01
5.478618e-03	9.831681e-01
5.484690e-03	9.831494e-01
5.490792e-03	9.831308e-01
5.496870e-03	9.831121e-01
5.502957e-03	9.830935e-01
5.509017e-03	9.830748e-01
5.515090e-03	9.830561e-01
5.521202e-03	9.830375e-01
5.527298e-03	9.830188e-01
5.533416e-03	9.830002e-01
5.539521e-03	9.829815e-01
5.545611e-03	9.829628e-01
5.551687e-03	9.829442e-01
5.557786e-03	9.829255e-01
5.563889e-03	9.829069e-01
5.569927e-03	9.828882e-01
5.576021e-03	9.828695e-01
5.582103e-03	9.828509e-01
5.588188e-03	9.828322e-01
5.594277e-03	9.828136e-01
5.600350e-03	9.827949e-01
5.606412e-03	9.827762e-01
5.612480e-03	9.827576e-01
5.618561e-03	9.827389e-01
5.624634e-03	9.827202e-01
5.630682e-03	9.827016e-01
5.636782e-03	9.826829e-01
5.642847e-03	9.826643e-01
5.648934e-03	9.826456e-01
5.655035e-03	9.826269e-01
5.661132e-03	9.826083e-01
5.667215e-03	9.825896e-01
5.673252e-03	9.825710e-01
5.679343e-03	9.825523e-01
5.685443e-03	9.825336e-01
5.691526e-03	9.825150e-01
5.697603e-03	9.824963e-01
5.703669e-03	9.824777e-01
5.709742e-03	9.824590e-01
5.715803e-03	9.824403e-01
5.721922e-03	9.824217e-01
5.728001e-03	9.824030e-01
5.734076e-03	9.823844e-01
5.740163e-03	9.823657e-01
5.746260e-03	9.823470e-01
5.752369e-03	9.823284e-01
5.758454e-03	9.823097e-01
5.764543e-03	9.822911e-01
5.770627e-03	9.822724e-01
5.776688e-03	9.822537e-01
5.782774e-03	9.822351e-01
5.788842e-03	9.822164e-01
5.794947e-03	9.821977e-01
5.801013e-03	9.821791e-01
5.807128e-03	9.821604e-01
5.813203e-03	9.821418e-01
5.819266e-03	9.821231e-01
5.825337e-03	9.821044e-01
5.831406e-03	9.820858e-01
5.837511e-03	9.820671e-01
5.843570e-03	9.820485e-01
5.849645e-03	9.820298e-01
5.855733e-03	9.820111e-01
5.861778e-03	9.819925e-01
5.867870e-03	9.819738e-01
5.873929e-03	9.819552e-01
5.880007e-03	9.819365e-01
5.886079e-03	9.819178e-01
5.892143e-03	9.818992e-01
5.898197e-03	9.818805e-01
5.904281e-03	9.818619e-01
5.910368e-03	9.818432e-01
5.916459e-03	9.818245e-01
5.922566e-03	9.818059e-01
5.928642e-03	9.817872e-01
5.934682e-03	9.817686e-01
5.940759e-03	9.817499e-01
5.946836e-03	9.817312e-01
5.952922e-03	9.817126e-01
5.958999e-03	9.816939e-01
5.965126e-03	9.816753e-01
5.971201e-03	9.816566e-01
5.977267e-03	9.816379e-01
5.983350e-03	9.816193e-01
5.989419e-03	9.816006e-01
5.995503e-03	9.815819e-01
6.001566e-03	9.815633e-01
6.007612e-03	9.815446e-01
6.013684e-03	9.815260e-01
6.019758e-03	9.815073e-01
6.025833e-03	9.814886e-01
6.031920e-03	9.814700e-01
6.037994e-03	9.814513e-01
6.044076e-03	9.814327e-01
6.050195e-03	9.814140e-01
6.056297e-03	9.813953e-01
6.062345e-03	9.813767e-01
6.068412e-03	9.813580e-01
6.074508e-03	9.813394e-01
6.080616e-03	9.813207e-01
6.086722e-03	9.813020e-01
6.092803e-03	9.812834e-01
6.098886e-03	9.812647e-01
6.104980e-03	9.812461e-01
6.111052e-03	9.812274e-01
6.117127e-03	9.812087e-01
6.123214e-03	9.811901e-01
6.129253e-03	9.811714e-01
6.135334e-03	9.811528e-01
6.141401e-03	9.811341e-01
6.147493e-03	9.811154e-01
6.153565e-03	9.810968e-01
6.159671e-03	9.810781e-01
6.165753e-03	9.810595e-01
6.171849e-03	9.810408e-01
6.177946e-03	9.810221e-01
6.184026e-03	9.810035e-01
6.190119e-03	9.809848e-01
6.196180e-03	9.809661e-01
6.202291e-03	9.809475e-01
6.208383e-03	9.809288e-01
6.214462e-03	9.809102e-01
6.220554e-03	9.808915e-01
6.226624e-03	9.808728e-01
6.232707e-03	9.808542e-01
6.238773e-03	9.808355e-01
6.244845e-03	9.808169e-01
6.250949e-03	9.807982e-01
6.257029e-03	9.807795e-01
6.263162e-03	9.807609e-01
6.269266e-03	9.807422e-01
6.275339e-03	9.807236e-01
6.281403e-03	9.807049e-01
6.287504e-03	9.806862e-01
6.293596e-03	9.806676e-01
6.299649e-03	9.806489e-01
6.305726e-03	9.806303e-01
6.311813e-03	9.806116e-01
6.317905e-03	9.805929e-01
6.324020e-03	9.805743e-01
6.330090e-03	9.805556e-01
6.336167e-03	9.805370e-01
6.342248e-03	9.805183e-01
6.348301e-03	9.804996e-01
6.354405e-03	9.804810e-01
6.360509e-03	9.804623e-01
6.366620e-03	9.804436e-01
6.372694e-03	9.804250e-01
6.378762e-03	9.804063e-01
6.384845e-03	9.803877e-01
6.390927e-03	9.803690e-01
6.397019e-03	9.803503e-01
6.403082e-03	9.803317e-01
6.409193e-03	9.803130e-01
6.415248e-03	9.802944e-01
6.421321e-03	9.802757e-01
6.427397e-03	9.802570e-01
6.433499e-03	9.802384e-01
6.439567e-03	9.802197e-01
6.445659e-03	9.802011e-01
6.451764e-03	9.801824e-01
6.457837e-03	9.801637e-01
6.463932e-03	9.801451e-01
6.470020e-03	9.801264e-01
6.476085e-03	9.801078e-01
6.482177e-03	9.800891e-01
6.488271e-03	9.800704e-01
6.494382e-03	9.800518e-01
6.500451e-03	9.800331e-01
6.506523e-03	9.800145e-01
6.512644e-03	9.799958e-01
6.518729e-03	9.799771e-01
6.524775e-03	9.799585e-01
6.530849e-03	9.799398e-01
6.536938e-03	9.799212e-01
6.543025e-03	9.799025e-01
6.549118e-03	9.798838e-01
6.555208e-03	9.798652e-01
6.561272e-03	9.798465e-01
6.567399e-03	9.798278e-01
6.573469e-03	9.798092e-01
6.579552e-03	9.797905e-01
6.585648e-03	9.797719e-01
6.591733e-03	9.797532e-01
6.597814e-03	9.797345e-01
6.603920e-03	9.797159e-01
6.609977e-03	9.796972e-01
6.616058e-03	9.796786e-01
6.622167e-03	9.796599e-01
6.628252e-03	9.796412e-01
6.634335e-03	9.796226e-01
6.640424e-03	9.796039e-01
6.646480e-03	9.795853e-01
6.652570e-03	9.795666e-01
6.658630e-03	9.795479e-01
6.664718e-03	9.795293e-01
6.670822e-03	9.795106e-01
6.676904e-03	9.794920e-01
6.682976e-03	9.794733e-01
6.689054e-03	9.794546e-01
6.695144e-03	9.794360e-01
6.701271e-03	9.794173e-01
6.707358e-03	9.793987e-01
6.713421e-03	9.793800e-01
6.719510e-03	9.793613e-01
6.725632e-03	9.793427e-01
6.731720e-03	9.793240e-01
6.737812e-03	9.793054e-01
6.743903e-03	9.792867e-01
6.749969e-03	9.792680e-01
6.756036e-03	9.792494e-01
6.762137e-03	9.792307e-01
6.768197e-03	9.792120e-01
6.774260e-03	9.791934e-01
6.780353e-03	9.791747e-01
6.786436e-03	9.791561e-01
6.792514e-03	9.791374e-01
6.798624e-03	9.791187e-01
6.804725e-03	9.791001e-01
6.810811e-03	9.790814e-01
6.816900e-03	9.790628e-01
6.822986e-03	9.790441e-01
6.829050e-03	9.790254e-01
6.835146e-03	9.790068e-01
6.841206e-03	9.789881e-01
6.847293e-03	9.789695e-01
6.853393e-03	9.789508e-01
6.859480e-03	9.789321e-01
6.865546e-03	9.789135e-01
6.871627e-03	9.788948e-01
6.877714e-03	9.788762e-01
6.883780e-03	9.788575e-01
6.889868e-03	9.788388e-01
6.895934e-03	9.788202e-01
6.902015e-03	9.788015e-01
6.908081e-03	9.787829e-01
6.914123e-03	9.787642e-01
6.920199e-03	9.787455e-01
6.926318e-03	9.787269e-01
6.932413e-03	9.787082e-01
6.938499e-03	9.786895e-01
6.944556e-03	9.786709e-01
6.950627e-03	9.786522e-01
6.956694e-03	9.786336e-01
6.962760e-03	9.786149e-01
6.968817e-03	9.785962e-01
6.974897e-03	9.785776e-01
6.980993e-03	9.785589e-01
6.987087e-03	9.785403e-01
6.993183e-03	9.785216e-01
6.999262e-03	9.785029e-01
7.005345e-03	9.784843e-01
7.011466e-03	9.784656e-01
7.017546e-03	9.784470e-01
7.023655e-03	9.784283e-01
7.029754e-03	9.784096e-01
7.035818e-03	9.783910e-01
7.041956e-03	9.783723e-01
7.048066e-03	9.783537e-01
7.054153e-03	9.783350e-01
7.060219e-03	9.783163e-01
7.066305e-03	9.782977e-01
7.072384e-03	9.782790e-01
7.078499e-03	9.782604e-01
7.084617e-03	9.782417e-01
7.090721e-03	9.782230e-01
7.096824e-03	9.782044e-01
7.102932e-03	9.781857e-01
7.109022e-03	9.781671e-01
7.115108e-03	9.781484e-01
7.121175e-03	9.781297e-01
7.127250e-03	9.781111e-01
7.133354e-03	9.780924e-01
7.139456e-03	9.780737e-01
7.145556e-03	9.780551e-01
7.151641e-03	9.780364e-01
7.157757e-03	9.780178e-01
7.163827e-03	9.779991e-01
7.169934e-03	9.779804e-01
7.176041e-03	9.779618e-01
7.182112e-03	9.779431e-01
7.188181e-03	9.779245e-01
7.194277e-03	9.779058e-01
7.200373e-03	9.778871e-01
7.206468e-03	9.778685e-01
7.212556e-03	9.778498e-01
7.218645e-03	9.778312e-01
7.224748e-03	9.778125e-01
7.230824e-03	9.777938e-01
7.236909e-03	9.777752e-01
7.243000e-03	9.777565e-01
7.249088e-03	9.777379e-01
7.255188e-03	9.777192e-01
7.261255e-03	9.777005e-01
7.267349e-03	9.776819e-01
7.273418e-03	9.776632e-01
7.279512e-03	9.776446e-01
7.285605e-03	9.776259e-01
7.291654e-03	9.776072e-01
7.297728e-03	9.775886e-01
7.303807e-03	9.775699e-01
7.309888e-03	9.775513e-01
7.315957e-03	9.775326e-01
7.322077e-03	9.775139e-01
7.328137e-03	9.774953e-01
7.334262e-03	9.774766e-01
7.340348e-03	9.774579e-01
7.346437e-03	9.774393e-01
7.352548e-03	9.774206e-01
7.358623e-03	9.774020e-01
7.364676e-03	9.773833e-01
7.370751e-03	9.773646e-01
7.376859e-03	9.773460e-01
7.382918e-03	9.773273e-01
7.388986e-03	9.773087e-01
7.395075e-03	9.772900e-01
7.401176e-03	9.772713e-01
7.407286e-03	9.772527e-01
7.413375e-03	9.772340e-01
7.419449e-03	9.772154e-01
7.425521e-03	9.771967e-01
7.431601e-03	9.771780e-01
7.437633e-03	9.771594e-01
7.443716e-03	9.771407e-01
7.449844e-03	9.771221e-01
7.455910e-03	9.771034e-01
7.461994e-03	9.770847e-01
7.468074e-03	9.770661e-01
7.474161e-03	9.770474e-01
7.480233e-03	9.770288e-01
7.486301e-03	9.770101e-01
7.492397e-03	9.769914e-01
7.498511e-03	9.769728e-01
7.504630e-03	9.769541e-01
7.510695e-03	9.769354e-01
7.516827e-03	9.769168e-01
7.522922e-03	9.768981e-01
7.529001e-03	9.768795e-01
7.535091e-03	9.768608e-01
7.541162e-03	9.768421e-01
7.547263e-03	9.768235e-01
7.553326e-03	9.768048e-01
7.559414e-03	9.767862e-01
7.565492e-03	9.767675e-01
7.571604e-03	9.767488e-01
7.577694e-03	9.767302e-01
7.583754e-03	9.767115e-01
7.589827e-03	9.766929e-01
7.595934e-03	9.766742e-01
7.602042e-03	9.766555e-01
7.608147e-03	9.766369e-01
7.614234e-03	9.766182e-01
7.620324e-03	9.765996e-01
7.626393e-03	9.765809e-01
7.632459e-03	9.765622e-01
7.638566e-03	9.765436e-01
7.644659e-03	9.765249e-01
7.650746e-03	9.765063e-01
7.656824e-03	9.764876e-01
7.662906e-03	9.764689e-01
7.669020e-03	9.764503e-01
7.675102e-03	9.764316e-01
7.681162e-03	9.764130e-01
7.687242e-03	9.763943e-01
7.693303e-03	9.763756e-01
7.699368e-03	9.763570e-01
7.705466e-03	9.763383e-01
7.711515e-03	9.763196e-01
7.717587e-03	9.763010e-01
7.723678e-03	9.762823e-01
7.729768e-03	9.762637e-01
7.735851e-03	9.762450e-01
7.741937e-03	9.762263e-01
7.748028e-03	9.762077e-01
7.754130e-03	9.761890e-01
7.760278e-03	9.761704e-01
7.766380e-03	9.761517e-01
7.772450e-03	9.761330e-01
7.778531e-03	9.761144e-01
7.784632e-03	9.760957e-01
7.790719e-03	9.760771e-01
7.796849e-03	9.760584e-01
7.802918e-03	9.760397e-01
7.808997e-03	9.760211e-01
7.815069e-03	9.760024e-01
7.821173e-03	9.759838e-01
7.827246e-03	9.759651e-01
7.833349e-03	9.759464e-01
7.839426e-03	9.759278e-01
7.845527e-03	9.759091e-01
7.851596e-03	9.758905e-01
7.857673e-03	9.758718e-01
7.863744e-03	9.758531e-01
7.869806e-03	9.758345e-01
7.875910e-03	9.758158e-01
7.882011e-03	9.757971e-01
7.888082e-03	9.757785e-01
7.894189e-03	9.757598e-01
7.900290e-03	9.757412e-01
7.906417e-03	9.757225e-01
7.912508e-03	9.757038e-01
7.918618e-03	9.756852e-01
7.924709e-03	9.756665e-01
7.930812e-03	9.756479e-01
7.936869e-03	9.756292e-01
7.942981e-03	9.756105e-01
7.949058e-03	9.755919e-01
7.955162e-03	9.755732e-01
7.961260e-03	9.755546e-01
7.967337e-03	9.755359e-01
7.973441e-03	9.755172e-01
7.979544e-03	9.754986e-01
7.985621e-03	9.754799e-01
7.991717e-03	9.754613e-01
7.997809e-03	9.754426e-01
8.003895e-03	9.754239e-01
8.010011e-03	9.754053e-01
8.016090e-03	9.753866e-01
8.022226e-03	9.753680e-01
8.028319e-03	9.753493e-01
8.034425e-03	9.753306e-01
8.040520e-03	9.753120e-01
8.046622e-03	9.752933e-01
8.052747e-03	9.752747e-01
8.058836e-03	9.752560e-01
8.064912e-03	9.752373e-01
8.071001e-03	9.752187e-01
8.077097e-03	9.752000e-01
8.083188e-03	9.751813e-01
8.089275e-03	9.751627e-01
8.095358e-03	9.751440e-01
8.101427e-03	9.751254e-01
8.107519e-03	9.751067e-01
8.113589e-03	9.750880e-01
8.119691e-03	9.750694e-01
8.125783e-03	9.750507e-01
8.131876e-03	9.750321e-01
8.137957e-03	9.750134e-01
8.144073e-03	9.749947e-01
8.150170e-03	9.749761e-01
8.156243e-03	9.749574e-01
8.162316e-03	9.749388e-01
8.168407e-03	9.749201e-01
8.174499e-03	9.749014e-01
8.180591e-03	9.748828e-01
8.186676e-03	9.748641e-01
8.192758e-03	9.748455e-01
8.198844e-03	9.748268e-01
8.204930e-03	9.748081e-01
8.211010e-03	9.747895e-01
8.217137e-03	9.747708e-01
8.223216e-03	9.747522e-01
8.229301e-03	9.747335e-01
8.235382e-03	9.747148e-01
8.241443e-03	9.746962e-01
8.247523e-03	9.746775e-01
8.253639e-03	9.746589e-01
8.259732e-03	9.746402e-01
8.265823e-03	9.746215e-01
8.271918e-03	9.746029e-01
8.278017e-03	9.745842e-01
8.284102e-03	9.745655e-01
8.290189e-03	9.745469e-01
8.296292e-03	9.745282e-01
8.302362e-03	9.745096e-01
8.308429e-03	9.744909e-01
8.314532e-03	9.744722e-01
8.320614e-03	9.744536e-01
8.326694e-03	9.744349e-01
8.332771e-03	9.744163e-01
8.338827e-03	9.743976e-01
8.344914e-03	9.743789e-01
8.351014e-03	9.743603e-01
8.357100e-03	9.743416e-01
8.363185e-03	9.743230e-01
8.369278e-03	9.743043e-01
8.375367e-03	9.742856e-01
8.381420e-03	9.742670e-01
8.387525e-03	9.742483e-01
8.393615e-03	9.742297e-01
8.399695e-03	9.742110e-01
8.405783e-03	9.741923e-01
8.411872e-03	9.741737e-01
8.417989e-03	9.741550e-01
8.424051e-03	9.741364e-01
8.430135e-03	9.741177e-01
8.436242e-03	9.740990e-01
8.442336e-03	9.740804e-01
8.448438e-03	9.740617e-01
8.454536e-03	9.740430e-01
8.460625e-03	9.740244e-01
8.466697e-03	9.740057e-01
8.472791e-03	9.739871e-01
8.478880e-03	9.739684e-01
8.484991e-03	9.739497e-01
8.491082e-03	9.739311e-01
8.497134e-03	9.739124e-01
8.503200e-03	9.738938e-01
8.509286e-03	9.738751e-01
8.515365e-03	9.738564e-01
8.521441e-03	9.738378e-01
8.527545e-03	9.738191e-01
8.533610e-03	9.738005e-01
8.539689e-03	9.737818e-01
8.545754e-03	9.737631e-01
8.551838e-03	9.737445e-01
8.557930e-03	9.737258e-01
8.564038e-03	9.737072e-01
8.570115e-03	9.736885e-01
8.576214e-03	9.736698e-01
8.582319e-03	9.736512e-01
8.588425e-03	9.736325e-01
8.594522e-03	9.736139e-01
8.600579e-03	9.735952e-01
8.606679e-03	9.735765e-01
8.612757e-03	9.735579e-01
8.618840e-03	9.735392e-01
8.624937e-03	9.735206e-01
8.631043e-03	9.735019e-01
8.637097e-03	9.734832e-01
8.643202e-03	9.734646e-01
8.649306e-03	9.734459e-01
8.655401e-03	9.734272e-01
8.661490e-03	9.734086e-01
8.667595e-03	9.733899e-01
8.673658e-03	9.733713e-01
8.679728e-03	9.733526e-01
8.685821e-03	9.733339e-01
8.691923e-03	9.733153e-01
8.698034e-03	9.732966e-01
8.704087e-03	9.732780e-01
8.710172e-03	9.732593e-01
8.716262e-03	9.732406e-01
8.722364e-03	9.732220e-01
8.728473e-03	9.732033e-01
8.734578e-03	9.731847e-01
8.740669e-03	9.731660e-01
8.746751e-03	9.731473e-01
8.752815e-03	9.731287e-01
8.758912e-03	9.731100e-01
8.764999e-03	9.730914e-01
8.771089e-03	9.730727e-01
8.777169e-03	9.730540e-01
8.783278e-03	9.730354e-01
8.789348e-03	9.730167e-01
8.795468e-03	9.729981e-01
8.801556e-03	9.729794e-01
8.807640e-03	9.729607e-01
8.813682e-03	9.729421e-01
8.819776e-03	9.729234e-01
8.825888e-03	9.729048e-01
8.831969e-03	9.728861e-01
8.838033e-03	9.728674e-01
8.844093e-03	9.728488e-01
8.850158e-03	9.728301e-01
8.856250e-03	9.728114e-01
8.862356e-03	9.727928e-01
8.868469e-03	9.727741e-01
8.874562e-03	9.727555e-01
8.880650e-03	9.727368e-01
8.886779e-03	9.727181e-01
8.892875e-03	9.726995e-01
8.898968e-03	9.726808e-01
8.905043e-03	9.726622e-01
8.911151e-03	9.726435e-01
8.917247e-03	9.726248e-01
8.923313e-03	9.726062e-01
8.929412e-03	9.725875e-01
8.935500e-03	9.725689e-01
8.941585e-03	9.725502e-01
8.947669e-03	9.725315e-01
8.953738e-03	9.725129e-01
8.959791e-03	9.724942e-01
8.965885e-03	9.724756e-01
8.972003e-03	9.724569e-01
8.978088e-03	9.724382e-01
8.984187e-03	9.724196e-01
8.990258e-03	9.724009e-01
8.996349e-03	9.723823e-01
9.002430e-03	9.723636e-01
9.008524e-03	9.723449e-01
9.014611e-03	9.723263e-01
9.020712e-03	9.723076e-01
9.026812e-03	9.722889e-01
9.032904e-03	9.722703e-01
9.038996e-03	9.722516e-01
9.045079e-03	9.722330e-01
9.051168e-03	9.722143e-01
9.057267e-03	9.721956e-01
9.063373e-03	9.721770e-01
9.069440e-03	9.721583e-01
9.075471e-03	9.721397e-01
9.081578e-03	9.721210e-01
9.087653e-03	9.721023e-01
9.093754e-03	9.720837e-01
9.099827e-03	9.720650e-01
9.105921e-03	9.720464e-01
9.112010e-03	9.720277e-01
9.118095e-03	9.720090e-01
9.124191e-03	9.719904e-01
9.130275e-03	9.719717e-01
9.136362e-03	9.719531e-01
9.142470e-03	9.719344e-01
9.148537e-03	9.719157e-01
9.154628e-03	9.718971e-01
9.160691e-03	9.718784e-01
9.166782e-03	9.718598e-01
9.172867e-03	9.718411e-01
9.178945e-03	9.718224e-01
9.185050e-03	9.718038e-01
9.191163e-03	9.717851e-01
9.197242e-03	9.717665e-01
9.203359e-03	9.717478e-01
9.209448e-03	9.717291e-01
9.215539e-03	9.717105e-01
9.221631e-03	9.716918e-01
9.227713e-03	9.716731e-01
9.233794e-03	9.716545e-01
9.239895e-03	9.716358e-01
9.245963e-03	9.716172e-01
9.252050e-03	9.715985e-01
9.258163e-03	9.715798e-01
9.264238e-03	9.715612e-01
9.270380e-03	9.715425e-01
9.276485e-03	9.715239e-01
9.282578e-03	9.715052e-01
9.288662e-03	9.714865e-01
9.294744e-03	9.714679e-01
9.300856e-03	9.714492e-01
9.306943e-03	9.714306e-01
9.313027e-03	9.714119e-01
9.319120e-03	9.713932e-01
9.325192e-03	9.713746e-01
9.331310e-03	9.713559e-01
9.337398e-03	9.713373e-01
9.343518e-03	9.713186e-01
9.349621e-03	9.712999e-01
9.355727e-03	9.712813e-01
9.361831e-03	9.712626e-01
9.367916e-03	9.712440e-01
9.374013e-03	9.712253e-01
9.380100e-03	9.712066e-01
9.386207e-03	9.711880e-01
9.392307e-03	9.711693e-01
9.398377e-03	9.711507e-01
9.404445e-03	9.711320e-01
9.410558e-03	9.711133e-01
9.416626e-03	9.710947e-01
9.422710e-03	9.710760e-01
9.428799e-03	9.710573e-01
9.434873e-03	9.710387e-01
9.440949e-03	9.710200e-01
9.447040e-03	9.710014e-01
9.453091e-03	9.709827e-01
9.459170e-03	9.709640e-01
9.465234e-03	9.709454e-01
9.471305e-03	9.709267e-01
9.477438e-03	9.709081e-01
9.483536e-03	9.708894e-01
9.489629e-03	9.708707e-01
9.495748e-03	9.708521e-01
9.501860e-03	9.708334e-01
9.507976e-03	9.708148e-01
9.514076e-03	9.707961e-01
9.520179e-03	9.707774e-01
9.526265e-03	9.707588e-01
9.532358e-03	9.707401e-01
9.538459e-03	9.707215e-01
9.544571e-03	9.707028e-01
9.550658e-03	9.706841e-01
9.556758e-03	9.706655e-01
9.562884e-03	9.706468e-01
9.568969e-03	9.706282e-01
9.575055e-03	9.706095e-01
9.581130e-03	9.705908e-01
9.587249e-03	9.705722e-01
9.593371e-03	9.705535e-01
9.599486e-03	9.705348e-01
9.605566e-03	9.705162e-01
9.611626e-03	9.704975e-01
9.617734e-03	9.704789e-01
9.623781e-03	9.704602e-01
9.629865e-03	9.704415e-01
9.635943e-03	9.704229e-01
9.642012e-03	9.704042e-01
9.648084e-03	9.703856e-01
9.654215e-03	9.703669e-01
9.660297e-03	9.703482e-01
9.666364e-03	9.703296e-01
9.672453e-03	9.703109e-01
9.678535e-03	9.702923e-01
9.684631e-03	9.702736e-01
9.690747e-03	9.702549e-01
9.696859e-03	9.702363e-01
9.702941e-03	9.702176e-01
9.709047e-03	9.701990e-01
9.715159e-03	9.701803e-01
9.721258e-03	9.701616e-01
9.727332e-03	9.701430e-01
9.733435e-03	9.701243e-01
9.739532e-03	9.701057e-01
9.745643e-03	9.700870e-01
9.751748e-03	9.700683e-01
9.757851e-03	9.700497e-01
9.763920e-03	9.700310e-01
9.770006e-03	9.700124e-01
9.776060e-03	9.699937e-01
9.782178e-03	9.699750e-01
9.788270e-03	9.699564e-01
9.794353e-03	9.699377e-01
9.800455e-03	9.699190e-01
9.806536e-03	9.699004e-01
9.812624e-03	9.698817e-01
9.818715e-03	9.698631e-01
9.824826e-03	9.698444e-01
9.830915e-03	9.698257e-01
9.837000e-03	9.698071e-01
9.843087e-03	9.697884e-01
9.849141e-03	9.697698e-01
9.855215e-03	9.697511e-01
9.861304e-03	9.697324e-01
9.867426e-03	9.697138e-01
9.873518e-03	9.696951e-01
9.879618e-03	9.696765e-01
9.885718e-03	9.696578e-01
9.891827e-03	9.696391e-01
9.897930e-03	9.696205e-01
9.904032e-03	9.696018e-01
9.910153e-03	9.695832e-01
9.916195e-03	9.695645e-01
9.922280e-03	9.695458e-01
9.928370e-03	9.695272e-01
9.934457e-03	9.695085e-01
9.940556e-03	9.694899e-01
9.946648e-03	9.694712e-01
9.952739e-03	9.694525e-01
9.958876e-03	9.694339e-01
9.964983e-03	9.694152e-01
9.971085e-03	9.693966e-01
9.977184e-03	9.693779e-01
9.983302e-03	9.693592e-01
9.989426e-03	9.693406e-01
9.995522e-03	9.693219e-01
1.000163e-02	9.693032e-01
1.000770e-02	9.692846e-01
1.001380e-02	9.692659e-01
1.001990e-02	9.692473e-01
1.002597e-02	9.692286e-01
1.003201e-02	9.692099e-01
1.003810e-02	9.691913e-01
1.004422e-02	9.691726e-01
1.005031e-02	9.691540e-01
1.005644e-02	9.691353e-01
1.006255e-02	9.691166e-01
1.006863e-02	9.690980e-01
1.007475e-02	9.690793e-01
1.008087e-02	9.690607e-01
1.008696e-02	9.690420e-01
1.009308e-02	9.690233e-01
1.009915e-02	9.690047e-01
1.010525e-02	9.689860e-01
1.011137e-02	9.689674e-01
1.011746e-02	9.689487e-01
1.012356e-02	9.689300e-01
1.012965e-02	9.689114e-01
1.013574e-02	9.688927e-01
1.014181e-02	9.688741e-01
1.014790e-02	9.688554e-01
1.015398e-02	9.688367e-01
1.016004e-02	9.688181e-01
1.016612e-02	9.687994e-01
1.017218e-02	9.687807e-01
1.017825e-02	9.687621e-01
1.018435e-02	9.687434e-01
1.019043e-02	9.687248e-01
1.019652e-02	9.687061e-01
1.020261e-02	9.686874e-01
1.020870e-02	9.686688e-01
1.021479e-02	9.686501e-01
1.022091e-02	9.686315e-01
1.022699e-02	9.686128e-01
1.023307e-02	9.685941e-01
1.023915e-02	9.685755e-01
1.024522e-02	9.685568e-01
1.025131e-02	9.685382e-01
1.025739e-02	9.685195e-01
1.026348e-02	9.685008e-01
1.026956e-02	9.684822e-01
1.027567e-02	9.684635e-01
1.028177e-02	9.684449e-01
1.028786e-02	9.684262e-01
1.029396e-02	9.684075e-01
1.030006e-02	9.683889e-01
1.030616e-02	9.683702e-01
1.031227e-02	9.683516e-01
1.031837e-02	9.683329e-01
1.032444e-02	9.683142e-01
1.033053e-02	9.682956e-01
1.033664e-02	9.682769e-01
1.034273e-02	9.682583e-01
1.034881e-02	9.682396e-01
1.035486e-02	9.682209e-01
1.036091e-02	9.682023e-01
1.036701e-02	9.681836e-01
1.037312e-02	9.681649e-01
1.037923e-02	9.681463e-01
1.038531e-02	9.681276e-01
1.039139e-02	9.681090e-01
1.039748e-02	9.680903e-01
1.040359e-02	9.680716e-01
1.040972e-02	9.680530e-01
1.041580e-02	9.680343e-01
1.042187e-02	9.680157e-01
1.042796e-02	9.679970e-01
1.043404e-02	9.679783e-01
1.044014e-02	9.679597e-01
1.044624e-02	9.679410e-01
1.045231e-02	9.679224e-01
1.045839e-02	9.679037e-01
1.046449e-02	9.678850e-01
1.047055e-02	9.678664e-01
1.047662e-02	9.678477e-01
1.048273e-02	9.678291e-01
1.048880e-02	9.678104e-01
1.049487e-02	9.677917e-01
1.050099e-02	9.677731e-01
1.050708e-02	9.677544e-01
1.051315e-02	9.677358e-01
1.051922e-02	9.677171e-01
1.052530e-02	9.676984e-01
1.053142e-02	9.676798e-01
1.053754e-02	9.676611e-01
1.054364e-02	9.676425e-01
1.054971e-02	9.676238e-01
1.055582e-02	9.676051e-01
1.056192e-02	9.675865e-01
1.056803e-02	9.675678e-01
1.057410e-02	9.675491e-01
1.058017e-02	9.675305e-01
1.058624e-02	9.675118e-01
1.059235e-02	9.674932e-01
1.059845e-02	9.674745e-01
1.060454e-02	9.674558e-01
1.061064e-02	9.674372e-01
1.061673e-02	9.674185e-01
1.062282e-02	9.673999e-01
1.062888e-02	9.673812e-01
1.063499e-02	9.673625e-01
1.064110e-02	9.673439e-01
1.064719e-02	9.673252e-01
1.065328e-02	9.673066e-01
1.065938e-02	9.672879e-01
1.066548e-02	9.672692e-01
1.067152e-02	9.672506e-01
1.067759e-02	9.672319e-01
1.068369e-02	9.672133e-01
1.068977e-02	9.671946e-01
1.069586e-02	9.671759e-01
1.070193e-02	9.671573e-01
1.070805e-02	9.671386e-01
1.071412e-02	9.671200e-01
1.072020e-02	9.671013e-01
1.072628e-02	9.670826e-01
1.073235e-02	9.670640e-01
1.073843e-02	9.670453e-01
1.074452e-02	9.670266e-01
1.075064e-02	9.670080e-01
1.075669e-02	9.669893e-01
1.076278e-02	9.669707e-01
1.076888e-02	9.669520e-01
1.077498e-02	9.669333e-01
1.078108e-02	9.669147e-01
1.078714e-02	9.668960e-01
1.079324e-02	9.668774e-01
1.079936e-02	9.668587e-01
1.080546e-02	9.668400e-01
1.081156e-02	9.668214e-01
1.081764e-02	9.668027e-01
1.082372e-02	9.667841e-01
1.082980e-02	9.667654e-01
1.083592e-02	9.667467e-01
1.084203e-02	9.667281e-01
1.084809e-02	9.667094e-01
1.085416e-02	9.666908e-01
1.086028e-02	9.666721e-01
1.086637e-02	9.666534e-01
1.087248e-02	9.666348e-01
1.087857e-02	9.666161e-01
1.088466e-02	9.665975e-01
1.089075e-02	9.665788e-01
1.089684e-02	9.665601e-01
1.090295e-02	9.665415e-01
1.090903e-02	9.665228e-01
1.091513e-02	9.665042e-01
1.092121e-02	9.664855e-01
1.092727e-02	9.664668e-01
1.093336e-02	9.664482e-01
1.093945e-02	9.664295e-01
1.094552e-02	9.664108e-01
1.095157e-02	9.663922e-01
1.095767e-02	9.663735e-01
1.096375e-02	9.663549e-01
1.096986e-02	9.663362e-01
1.097598e-02	9.663175e-01
1.098206e-02	9.662989e-01
1.098812e-02	9.662802e-01
1.099418e-02	9.662616e-01
1.100027e-02	9.662429e-01
1.100636e-02	9.662242e-01
1.101243e-02	9.662056e-01
1.101852e-02	9.661869e-01
1.102460e-02	9.661683e-01
1.103069e-02	9.661496e-01
1.103674e-02	9.661309e-01
1.104286e-02	9.661123e-01
1.104898e-02	9.660936e-01
1.105505e-02	9.660750e-01
1.106114e-02	9.660563e-01
1.106721e-02	9.660376e-01
1.107330e-02	9.660190e-01
1.107941e-02	9.660003e-01
1.108552e-02	9.659817e-01
1.109160e-02	9.659630e-01
1.109767e-02	9.659443e-01
1.110377e-02	9.659257e-01
1.110986e-02	9.659070e-01
1.111595e-02	9.658884e-01
1.112201e-02	9.658697e-01
1.112811e-02	9.658510e-01
1.113420e-02	9.658324e-01
1.114024e-02	9.658137e-01
1.114633e-02	9.657950e-01
1.115241e-02	9.657764e-01
1.115846e-02	9.657577e-01
1.116457e-02	9.657391e-01
1.117067e-02	9.657204e-01
1.117676e-02	9.657017e-01
1.118286e-02	9.656831e-01
1.118895e-02	9.656644e-01
1.119506e-02	9.656458e-01
1.120116e-02	9.656271e-01
1.120725e-02	9.656084e-01
1.121333e-02	9.655898e-01
1.121940e-02	9.655711e-01
1.122549e-02	9.655525e-01
1.123159e-02	9.655338e-01
1.123768e-02	9.655151e-01
1.124378e-02	9.654965e-01
1.124985e-02	9.654778e-01
1.125594e-02	9.654592e-01
1.126203e-02	9.654405e-01
1.126814e-02	9.654218e-01
1.127420e-02	9.654032e-01
1.128029e-02	9.653845e-01
1.128640e-02	9.653659e-01
1.129251e-02	9.653472e-01
1.129861e-02	9.653285e-01
1.130468e-02	9.653099e-01
1.131079e-02	9.652912e-01
1.131684e-02	9.652725e-01
1.132297e-02	9.652539e-01
1.132906e-02	9.652352e-01
1.133514e-02	9.652166e-01
1.134123e-02	9.651979e-01
1.134732e-02	9.651792e-01
1.135341e-02	9.651606e-01
1.135949e-02	9.651419e-01
1.136558e-02	9.651233e-01
1.137166e-02	9.651046e-01
1.137771e-02	9.650859e-01
1.138381e-02	9.650673e-01
1.138990e-02	9.650486e-01
1.139596e-02	9.650300e-01
1.140205e-02	9.650113e-01
1.140815e-02	9.649926e-01
1.141424e-02	9.649740e-01
1.142032e-02	9.649553e-01
1.142642e-02	9.649367e-01
1.143253e-02	9.649180e-01
1.143864e-02	9.648993e-01
1.144477e-02	9.648807e-01
1.145089e-02	9.648620e-01
1.145696e-02	9.648434e-01
1.146305e-02	9.648247e-01
1.146917e-02	9.648060e-01
1.147528e-02	9.647874e-01
1.148136e-02	9.647687e-01
1.148745e-02	9.647501e-01
1.149350e-02	9.647314e-01
1.149961e-02	9.647127e-01
1.150569e-02	9.646941e-01
1.151177e-02	9.646754e-01
1.151789e-02	9.646567e-01
1.152400e-02	9.646381e-01
1.153010e-02	9.646194e-01
1.153621e-02	9.646008e-01
1.154230e-02	9.645821e-01
1.154837e-02	9.645634e-01
1.155448e-02	9.645448e-01
1.156058e-02	9.645261e-01
1.156669e-02	9.645075e-01
1.157280e-02	9.644888e-01
1.157893e-02	9.644701e-01
1.158501e-02	9.644515e-01
1.159113e-02	9.644328e-01
1.159724e-02	9.644142e-01
1.160334e-02	9.643955e-01
1.160946e-02	9.643768e-01
1.161556e-02	9.643582e-01
1.162164e-02	9.643395e-01
1.162772e-02	9.643209e-01
1.163381e-02	9.643022e-01
1.163992e-02	9.642835e-01
1.164600e-02	9.642649e-01
1.165209e-02	9.642462e-01
1.165821e-02	9.642276e-01
1.166431e-02	9.642089e-01
1.167040e-02	9.641902e-01
1.167646e-02	9.641716e-01
1.168253e-02	9.641529e-01
1.168864e-02	9.641342e-01
1.169476e-02	9.641156e-01
1.170084e-02	9.640969e-01
1.170697e-02	9.640783e-01
1.171306e-02	9.640596e-01
1.171915e-02	9.640409e-01
1.172522e-02	9.640223e-01
1.173133e-02	9.640036e-01
1.173740e-02	9.639850e-01
1.174350e-02	9.639663e-01
1.174956e-02	9.639476e-01
1.175570e-02	9.639290e-01
1.176180e-02	9.639103e-01
1.176788e-02	9.638917e-01
1.177397e-02	9.638730e-01
1.178010e-02	9.638543e-01
1.178621e-02	9.638357e-01
1.179230e-02	9.638170e-01
1.179837e-02	9.637984e-01
1.180447e-02	9.637797e-01
1.181057e-02	9.637610e-01
1.181665e-02	9.637424e-01
1.182275e-02	9.637237e-01
1.182883e-02	9.637051e-01
1.183493e-02	9.636864e-01
1.184103e-02	9.636677e-01
1.184711e-02	9.636491e-01
1.185318e-02	9.636304e-01
1.185930e-02	9.636118e-01
1.186540e-02	9.635931e-01
1.187147e-02	9.635744e-01
1.187756e-02	9.635558e-01
1.188367e-02	9.635371e-01
1.188976e-02	9.635184e-01
1.189586e-02	9.634998e-01
1.190194e-02	9.634811e-01
1.190807e-02	9.634625e-01
1.191413e-02	9.634438e-01
1.192024e-02	9.634251e-01
1.192636e-02	9.634065e-01
1.193240e-02	9.633878e-01
1.193849e-02	9.633692e-01
1.194454e-02	9.633505e-01
1.195064e-02	9.633318e-01
1.195675e-02	9.633132e-01
1.196283e-02	9.632945e-01
1.196893e-02	9.632759e-01
1.197500e-02	9.632572e-01
1.198110e-02	9.632385e-01
1.198719e-02	9.632199e-01
1.199329e-02	9.632012e-01
1.199937e-02	9.631826e-01
1.200548e-02	9.631639e-01
1.201155e-02	9.631452e-01
1.201765e-02	9.631266e-01
1.202376e-02	9.631079e-01
1.202987e-02	9.630893e-01
1.203597e-02	9.630706e-01
1.204204e-02	9.630519e-01
1.204812e-02	9.630333e-01
1.205422e-02	9.630146e-01
1.206032e-02	9.629960e-01
1.206641e-02	9.629773e-01
1.207252e-02	9.629586e-01
1.207864e-02	9.629400e-01
1.208475e-02	9.629213e-01
1.209082e-02	9.629026e-01
1.209693e-02	9.628840e-01
1.210303e-02	9.628653e-01
1.210914e-02	9.628467e-01
1.211523e-02	9.628280e-01
1.212133e-02	9.628093e-01
1.212745e-02	9.627907e-01
1.213356e-02	9.627720e-01
1.213967e-02	9.627534e-01
1.214576e-02	9.627347e-01
1.215186e-02	9.627160e-01
[truncated: 56,949 more rows]
