# Supplementary material for: Intermittency in the not-so-smooth elastic turbulence
Source: Nat Commun. 2024 May 27;15:4070. doi: 10.1038/s41467-024-48460-5 (PMC11130217; doi:10.1038/s41467-024-48460-5)
Supplement: Supplementary file 4 — Source Data [file 41467_2024_48460_MOESM4_ESM.zip › SourceData/Fig05a_Fluid_Diss_pdf_Lognormality.txt]

					De = 1		De = 3	De = 9
-8.583887e+00	2.346685e-10	4.828776e-10	2.462119e-09
-8.281279e+00	0	2.172949e-09	6.155297e-09
-7.978671e+00	0	1.038187e-08	1.384942e-08
-7.676062e+00	9.386741e-10	2.607539e-08	3.139202e-08
-7.373454e+00	3.989365e-09	6.301553e-08	8.432757e-08
-7.070845e+00	3.144558e-08	1.475191e-07	1.932763e-07
-6.768237e+00	7.697127e-08	3.172506e-07	4.419503e-07
-6.465628e+00	1.534732e-07	6.620252e-07	9.894640e-07
-6.163020e+00	3.041304e-07	1.563316e-06	2.214368e-06
-5.860411e+00	5.610924e-07	3.192545e-06	4.981482e-06
-5.557803e+00	1.102473e-06	6.984342e-06	1.156457e-05
-5.255194e+00	2.129147e-06	1.605085e-05	2.630405e-05
-4.952586e+00	4.068917e-06	3.562744e-05	5.700975e-05
-4.649977e+00	8.213633e-06	7.497375e-05	1.225895e-04
-4.347369e+00	1.626980e-05	1.596249e-04	2.640629e-04
-4.044760e+00	3.311407e-05	3.671198e-04	5.758339e-04
-3.742152e+00	6.430434e-05	8.291588e-04	1.220738e-03
-3.439543e+00	1.267710e-04	1.901117e-03	2.533409e-03
-3.136935e+00	2.688625e-04	4.284400e-03	5.200365e-03
-2.834326e+00	5.518775e-04	9.437997e-03	1.019812e-02
-2.531718e+00	1.128767e-03	1.969501e-02	1.948592e-02
-2.229109e+00	2.293289e-03	3.845167e-02	3.505724e-02
-1.926501e+00	4.542814e-03	7.189883e-02	6.056412e-02
-1.623892e+00	8.883395e-03	1.264189e-01	9.998988e-02
-1.321284e+00	1.722694e-02	2.098027e-01	1.546458e-01
-1.018675e+00	3.230176e-02	3.053766e-01	2.217846e-01
-7.160668e-01	5.856684e-02	3.890125e-01	2.986958e-01
-4.134583e-01	1.031737e-01	4.183918e-01	3.689372e-01
-1.108498e-01	1.712461e-01	3.790314e-01	4.084897e-01
1.917587e-01	2.624062e-01	2.856868e-01	4.040219e-01
4.943672e-01	3.536345e-01	1.758661e-01	3.625120e-01
7.969757e-01	4.234896e-01	8.874731e-02	2.969354e-01
1.099584e+00	4.208030e-01	3.817618e-02	2.235976e-01
1.402193e+00	3.217770e-01	1.607511e-02	1.497182e-01
1.704801e+00	1.883316e-01	6.950823e-03	8.775488e-02
2.007410e+00	9.152306e-02	3.086620e-03	4.638816e-02
2.310018e+00	3.741036e-02	1.396318e-03	2.340826e-02
2.612627e+00	1.315230e-02	6.376959e-04	1.148618e-02
2.915235e+00	4.379998e-03	3.097223e-04	5.275665e-03
3.217844e+00	1.372472e-03	1.519466e-04	2.569052e-03
3.520452e+00	5.066843e-04	7.388873e-05	1.363606e-03
3.823061e+00	2.331540e-04	3.693748e-05	7.462870e-04
4.125669e+00	1.204769e-04	1.917386e-05	4.214870e-04
4.428278e+00	6.757632e-05	9.552527e-06	2.366927e-04
4.730886e+00	3.791305e-05	3.688219e-06	1.327627e-04
5.033495e+00	2.161860e-05	1.659168e-06	7.660144e-05
5.336103e+00	1.181321e-05	7.858833e-07	4.283779e-05
5.638711e+00	6.567198e-06	3.363243e-07	2.224155e-05
5.941320e+00	3.492337e-06	1.697315e-07	1.061943e-05
6.243928e+00	1.689848e-06	8.257207e-08	5.169834e-06
6.546537e+00	7.971689e-07	5.480661e-08	2.579685e-06
6.849145e+00	3.656135e-07	2.510964e-08	1.358166e-06
7.151754e+00	1.684920e-07	1.617640e-08	6.770827e-07
7.454362e+00	8.753136e-08	7.726042e-09	2.985319e-07
7.756971e+00	4.294434e-08	4.345899e-09	1.369554e-07
8.059579e+00	2.182417e-08	1.448633e-09	7.540239e-08
8.362188e+00	1.173343e-08	7.243164e-10	3.231531e-08
8.664796e+00	5.162707e-09	2.414388e-10	1.292612e-08
8.967405e+00	2.581354e-09	2.414388e-10	9.848475e-09
9.270013e+00	1.408011e-09	2.414388e-10	3.385413e-09
