# Supplementary material for: Intermittency in the not-so-smooth elastic turbulence
Source: Nat Commun. 2024 May 27;15:4070. doi: 10.1038/s41467-024-48460-5 (PMC11130217; doi:10.1038/s41467-024-48460-5)
Supplement: Supplementary file 4 — Source Data [file 41467_2024_48460_MOESM4_ESM.zip › SourceData/FigS08c_De9_solid_rbyL_0p002.txt]

delta2 u			pdf
1.355099e-10	1
3.033016e-04	9.990704e-01
6.064347e-04	9.981408e-01
9.096201e-04	9.972111e-01
1.212732e-03	9.962815e-01
1.515878e-03	9.953519e-01
1.819213e-03	9.944223e-01
2.122432e-03	9.934927e-01
2.425277e-03	9.925630e-01
2.728351e-03	9.916334e-01
3.031719e-03	9.907038e-01
3.334710e-03	9.897742e-01
3.637941e-03	9.888446e-01
3.941531e-03	9.879149e-01
4.245246e-03	9.869853e-01
4.548262e-03	9.860557e-01
4.851525e-03	9.851261e-01
5.154767e-03	9.841965e-01
5.457893e-03	9.832669e-01
5.760867e-03	9.823372e-01
6.063970e-03	9.814076e-01
6.367085e-03	9.804780e-01
6.670138e-03	9.795484e-01
6.973668e-03	9.786188e-01
7.277138e-03	9.776891e-01
7.580673e-03	9.767595e-01
7.884335e-03	9.758299e-01
8.187961e-03	9.749003e-01
8.491801e-03	9.739707e-01
8.795694e-03	9.730410e-01
9.099409e-03	9.721114e-01
9.403380e-03	9.711818e-01
9.707378e-03	9.702522e-01
1.001161e-02	9.693226e-01
1.031573e-02	9.683929e-01
1.062025e-02	9.674633e-01
1.092450e-02	9.665337e-01
1.122903e-02	9.656041e-01
1.153356e-02	9.646745e-01
1.183823e-02	9.637448e-01
1.214304e-02	9.628152e-01
1.244773e-02	9.618856e-01
1.275239e-02	9.609560e-01
1.305717e-02	9.600264e-01
1.336210e-02	9.590967e-01
1.366707e-02	9.581671e-01
1.397211e-02	9.572375e-01
1.427717e-02	9.563079e-01
1.458241e-02	9.553783e-01
1.488771e-02	9.544486e-01
1.519307e-02	9.535190e-01
1.549862e-02	9.525894e-01
1.580417e-02	9.516598e-01
1.610983e-02	9.507302e-01
1.641546e-02	9.498006e-01
1.672108e-02	9.488709e-01
1.702672e-02	9.479413e-01
1.733269e-02	9.470117e-01
1.763859e-02	9.460821e-01
1.794448e-02	9.451525e-01
1.825058e-02	9.442228e-01
1.855665e-02	9.432932e-01
1.886259e-02	9.423636e-01
1.916908e-02	9.414340e-01
1.947541e-02	9.405044e-01
1.978196e-02	9.395747e-01
2.008880e-02	9.386451e-01
2.039574e-02	9.377155e-01
2.070231e-02	9.367859e-01
2.100893e-02	9.358563e-01
2.131606e-02	9.349266e-01
2.162304e-02	9.339970e-01
2.193005e-02	9.330674e-01
2.223731e-02	9.321378e-01
2.254450e-02	9.312082e-01
2.285197e-02	9.302785e-01
2.315933e-02	9.293489e-01
2.346698e-02	9.284193e-01
2.377465e-02	9.274897e-01
2.408231e-02	9.265601e-01
2.438996e-02	9.256304e-01
2.469801e-02	9.247008e-01
2.500602e-02	9.237712e-01
2.531448e-02	9.228416e-01
2.562273e-02	9.219120e-01
2.593090e-02	9.209824e-01
2.623932e-02	9.200527e-01
2.654770e-02	9.191231e-01
2.685616e-02	9.181935e-01
2.716478e-02	9.172639e-01
2.747361e-02	9.163343e-01
2.778284e-02	9.154046e-01
2.809208e-02	9.144750e-01
2.840141e-02	9.135454e-01
2.871090e-02	9.126158e-01
2.902067e-02	9.116862e-01
2.933065e-02	9.107565e-01
2.964069e-02	9.098269e-01
2.995087e-02	9.088973e-01
3.026101e-02	9.079677e-01
3.057151e-02	9.070381e-01
3.088199e-02	9.061084e-01
3.119287e-02	9.051788e-01
3.150395e-02	9.042492e-01
3.181523e-02	9.033196e-01
3.212622e-02	9.023900e-01
3.243741e-02	9.014603e-01
3.274905e-02	9.005307e-01
3.306079e-02	8.996011e-01
3.337275e-02	8.986715e-01
3.368478e-02	8.977419e-01
3.399697e-02	8.968122e-01
3.430915e-02	8.958826e-01
3.462165e-02	8.949530e-01
3.493419e-02	8.940234e-01
3.524705e-02	8.930938e-01
3.556015e-02	8.921641e-01
3.587349e-02	8.912345e-01
3.618690e-02	8.903049e-01
3.650062e-02	8.893753e-01
3.681445e-02	8.884457e-01
3.712855e-02	8.875161e-01
3.744270e-02	8.865864e-01
3.775706e-02	8.856568e-01
3.807200e-02	8.847272e-01
3.838679e-02	8.837976e-01
3.870180e-02	8.828680e-01
3.901723e-02	8.819383e-01
3.933263e-02	8.810087e-01
3.964832e-02	8.800791e-01
3.996415e-02	8.791495e-01
4.028017e-02	8.782199e-01
4.059622e-02	8.772902e-01
4.091268e-02	8.763606e-01
4.122925e-02	8.754310e-01
4.154598e-02	8.745014e-01
4.186300e-02	8.735718e-01
4.218022e-02	8.726421e-01
4.249802e-02	8.717125e-01
4.281581e-02	8.707829e-01
4.313355e-02	8.698533e-01
4.345159e-02	8.689237e-01
4.377005e-02	8.679940e-01
4.408871e-02	8.670644e-01
4.440747e-02	8.661348e-01
4.472627e-02	8.652052e-01
4.504557e-02	8.642756e-01
4.536512e-02	8.633459e-01
4.568480e-02	8.624163e-01
4.600468e-02	8.614867e-01
4.632473e-02	8.605571e-01
4.664473e-02	8.596275e-01
4.696511e-02	8.586979e-01
4.728589e-02	8.577682e-01
4.760701e-02	8.568386e-01
4.792830e-02	8.559090e-01
4.824973e-02	8.549794e-01
4.857163e-02	8.540498e-01
4.889362e-02	8.531201e-01
4.921621e-02	8.521905e-01
4.953864e-02	8.512609e-01
4.986157e-02	8.503313e-01
5.018485e-02	8.494017e-01
5.050822e-02	8.484720e-01
5.083179e-02	8.475424e-01
5.115577e-02	8.466128e-01
5.148016e-02	8.456832e-01
5.180471e-02	8.447536e-01
5.212951e-02	8.438239e-01
5.245433e-02	8.428943e-01
5.278031e-02	8.419647e-01
5.310583e-02	8.410351e-01
5.343166e-02	8.401055e-01
5.375798e-02	8.391758e-01
5.408480e-02	8.382462e-01
5.441160e-02	8.373166e-01
5.473877e-02	8.363870e-01
5.506641e-02	8.354574e-01
5.539397e-02	8.345277e-01
5.572173e-02	8.335981e-01
5.605027e-02	8.326685e-01
5.637879e-02	8.317389e-01
5.670757e-02	8.308093e-01
5.703680e-02	8.298796e-01
5.736610e-02	8.289500e-01
5.769610e-02	8.280204e-01
5.802617e-02	8.270908e-01
5.835667e-02	8.261612e-01
5.868746e-02	8.252316e-01
5.901846e-02	8.243019e-01
5.934966e-02	8.233723e-01
5.968107e-02	8.224427e-01
6.001282e-02	8.215131e-01
6.034492e-02	8.205835e-01
6.067718e-02	8.196538e-01
6.100998e-02	8.187242e-01
6.134310e-02	8.177946e-01
6.167641e-02	8.168650e-01
6.201010e-02	8.159354e-01
6.234407e-02	8.150057e-01
6.267861e-02	8.140761e-01
6.301323e-02	8.131465e-01
6.334824e-02	8.122169e-01
6.368335e-02	8.112873e-01
6.401892e-02	8.103576e-01
6.435491e-02	8.094280e-01
6.469124e-02	8.084984e-01
6.502785e-02	8.075688e-01
6.536484e-02	8.066392e-01
6.570202e-02	8.057095e-01
6.603970e-02	8.047799e-01
6.637730e-02	8.038503e-01
6.671570e-02	8.029207e-01
6.705436e-02	8.019911e-01
6.739289e-02	8.010614e-01
6.773187e-02	8.001318e-01
6.807134e-02	7.992022e-01
6.841115e-02	7.982726e-01
6.875128e-02	7.973430e-01
6.909194e-02	7.964134e-01
6.943272e-02	7.954837e-01
6.977405e-02	7.945541e-01
7.011596e-02	7.936245e-01
7.045825e-02	7.926949e-01
7.080070e-02	7.917653e-01
7.114349e-02	7.908356e-01
7.148641e-02	7.899060e-01
7.182971e-02	7.889764e-01
7.217302e-02	7.880468e-01
7.251701e-02	7.871172e-01
7.286122e-02	7.861875e-01
7.320594e-02	7.852579e-01
7.355099e-02	7.843283e-01
7.389637e-02	7.833987e-01
7.424199e-02	7.824691e-01
7.458819e-02	7.815394e-01
7.493471e-02	7.806098e-01
7.528174e-02	7.796802e-01
7.562882e-02	7.787506e-01
7.597637e-02	7.778210e-01
7.632408e-02	7.768913e-01
7.667234e-02	7.759617e-01
7.702074e-02	7.750321e-01
7.736951e-02	7.741025e-01
7.771849e-02	7.731729e-01
7.806803e-02	7.722432e-01
7.841795e-02	7.713136e-01
7.876820e-02	7.703840e-01
7.911909e-02	7.694544e-01
7.947001e-02	7.685248e-01
7.982162e-02	7.675951e-01
8.017348e-02	7.666655e-01
8.052539e-02	7.657359e-01
8.087806e-02	7.648063e-01
8.123121e-02	7.638767e-01
8.158460e-02	7.629471e-01
8.193799e-02	7.620174e-01
8.229204e-02	7.610878e-01
8.264655e-02	7.601582e-01
8.300129e-02	7.592286e-01
8.335621e-02	7.582990e-01
8.371180e-02	7.573693e-01
8.406771e-02	7.564397e-01
8.442400e-02	7.555101e-01
8.478080e-02	7.545805e-01
8.513777e-02	7.536509e-01
8.549563e-02	7.527212e-01
8.585351e-02	7.517916e-01
8.621181e-02	7.508620e-01
8.657051e-02	7.499324e-01
8.692974e-02	7.490028e-01
8.728951e-02	7.480731e-01
8.764964e-02	7.471435e-01
8.801033e-02	7.462139e-01
8.837090e-02	7.452843e-01
8.873216e-02	7.443547e-01
8.909401e-02	7.434250e-01
8.945649e-02	7.424954e-01
8.981914e-02	7.415658e-01
9.018214e-02	7.406362e-01
9.054567e-02	7.397066e-01
9.090974e-02	7.387769e-01
9.127441e-02	7.378473e-01
9.163931e-02	7.369177e-01
9.200460e-02	7.359881e-01
9.237109e-02	7.350585e-01
9.273758e-02	7.341289e-01
9.310470e-02	7.331992e-01
9.347217e-02	7.322696e-01
9.384025e-02	7.313400e-01
9.420912e-02	7.304104e-01
9.457819e-02	7.294808e-01
9.494795e-02	7.285511e-01
9.531803e-02	7.276215e-01
9.568864e-02	7.266919e-01
9.605998e-02	7.257623e-01
9.643146e-02	7.248327e-01
9.680359e-02	7.239030e-01
9.717640e-02	7.229734e-01
9.754972e-02	7.220438e-01
9.792378e-02	7.211142e-01
9.829825e-02	7.201846e-01
9.867321e-02	7.192549e-01
9.904876e-02	7.183253e-01
9.942511e-02	7.173957e-01
9.980191e-02	7.164661e-01
1.001795e-01	7.155365e-01
1.005577e-01	7.146068e-01
1.009363e-01	7.136772e-01
1.013155e-01	7.127476e-01
1.016952e-01	7.118180e-01
1.020756e-01	7.108884e-01
1.024566e-01	7.099587e-01
1.028384e-01	7.090291e-01
1.032206e-01	7.080995e-01
1.036033e-01	7.071699e-01
1.039864e-01	7.062403e-01
1.043703e-01	7.053106e-01
1.047548e-01	7.043810e-01
1.051397e-01	7.034514e-01
1.055253e-01	7.025218e-01
1.059116e-01	7.015922e-01
1.062986e-01	7.006626e-01
1.066860e-01	6.997329e-01
1.070742e-01	6.988033e-01
1.074627e-01	6.978737e-01
1.078519e-01	6.969441e-01
1.082414e-01	6.960145e-01
1.086320e-01	6.950848e-01
1.090230e-01	6.941552e-01
1.094148e-01	6.932256e-01
1.098074e-01	6.922960e-01
1.102002e-01	6.913664e-01
1.105935e-01	6.904367e-01
1.109875e-01	6.895071e-01
1.113822e-01	6.885775e-01
1.117772e-01	6.876479e-01
1.121734e-01	6.867183e-01
1.125702e-01	6.857886e-01
1.129676e-01	6.848590e-01
1.133654e-01	6.839294e-01
1.137640e-01	6.829998e-01
1.141635e-01	6.820702e-01
1.145635e-01	6.811405e-01
1.149641e-01	6.802109e-01
1.153651e-01	6.792813e-01
1.157673e-01	6.783517e-01
1.161696e-01	6.774221e-01
1.165726e-01	6.764924e-01
1.169765e-01	6.755628e-01
1.173809e-01	6.746332e-01
1.177860e-01	6.737036e-01
1.181919e-01	6.727740e-01
1.185981e-01	6.718444e-01
1.190053e-01	6.709147e-01
1.194129e-01	6.699851e-01
1.198213e-01	6.690555e-01
1.202300e-01	6.681259e-01
1.206399e-01	6.671963e-01
1.210504e-01	6.662666e-01
1.214618e-01	6.653370e-01
1.218733e-01	6.644074e-01
1.222856e-01	6.634778e-01
1.226984e-01	6.625482e-01
1.231123e-01	6.616185e-01
1.235266e-01	6.606889e-01
1.239417e-01	6.597593e-01
1.243576e-01	6.588297e-01
1.247741e-01	6.579001e-01
1.251910e-01	6.569704e-01
1.256093e-01	6.560408e-01
1.260284e-01	6.551112e-01
1.264476e-01	6.541816e-01
1.268680e-01	6.532520e-01
1.272889e-01	6.523223e-01
1.277102e-01	6.513927e-01
1.281325e-01	6.504631e-01
1.285556e-01	6.495335e-01
1.289797e-01	6.486039e-01
1.294040e-01	6.476742e-01
1.298293e-01	6.467446e-01
1.302554e-01	6.458150e-01
1.306819e-01	6.448854e-01
1.311100e-01	6.439558e-01
1.315386e-01	6.430261e-01
1.319679e-01	6.420965e-01
1.323982e-01	6.411669e-01
1.328294e-01	6.402373e-01
1.332612e-01	6.393077e-01
1.336931e-01	6.383781e-01
1.341263e-01	6.374484e-01
1.345602e-01	6.365188e-01
1.349950e-01	6.355892e-01
1.354305e-01	6.346596e-01
1.358668e-01	6.337300e-01
1.363042e-01	6.328003e-01
1.367420e-01	6.318707e-01
1.371809e-01	6.309411e-01
1.376204e-01	6.300115e-01
1.380609e-01	6.290819e-01
1.385021e-01	6.281522e-01
1.389442e-01	6.272226e-01
1.393871e-01	6.262930e-01
1.398307e-01	6.253634e-01
1.402756e-01	6.244338e-01
1.407209e-01	6.235041e-01
1.411671e-01	6.225745e-01
1.416143e-01	6.216449e-01
1.420625e-01	6.207153e-01
1.425110e-01	6.197857e-01
1.429606e-01	6.188560e-01
1.434113e-01	6.179264e-01
1.438626e-01	6.169968e-01
1.443147e-01	6.160672e-01
1.447681e-01	6.151376e-01
1.452219e-01	6.142079e-01
1.456770e-01	6.132783e-01
1.461326e-01	6.123487e-01
1.465897e-01	6.114191e-01
1.470473e-01	6.104895e-01
1.475057e-01	6.095599e-01
1.479647e-01	6.086302e-01
1.484250e-01	6.077006e-01
1.488857e-01	6.067710e-01
1.493478e-01	6.058414e-01
1.498108e-01	6.049118e-01
1.502748e-01	6.039821e-01
1.507397e-01	6.030525e-01
1.512053e-01	6.021229e-01
1.516720e-01	6.011933e-01
1.521391e-01	6.002637e-01
1.526073e-01	5.993340e-01
1.530770e-01	5.984044e-01
1.535474e-01	5.974748e-01
1.540188e-01	5.965452e-01
1.544904e-01	5.956156e-01
1.549637e-01	5.946859e-01
1.554376e-01	5.937563e-01
1.559124e-01	5.928267e-01
1.563884e-01	5.918971e-01
1.568651e-01	5.909675e-01
1.573428e-01	5.900378e-01
1.578215e-01	5.891082e-01
1.583014e-01	5.881786e-01
1.587823e-01	5.872490e-01
1.592642e-01	5.863194e-01
1.597470e-01	5.853897e-01
1.602307e-01	5.844601e-01
1.607153e-01	5.835305e-01
1.612012e-01	5.826009e-01
1.616879e-01	5.816713e-01
1.621757e-01	5.807416e-01
1.626649e-01	5.798120e-01
1.631550e-01	5.788824e-01
1.636460e-01	5.779528e-01
1.641379e-01	5.770232e-01
1.646310e-01	5.760936e-01
1.651248e-01	5.751639e-01
1.656198e-01	5.742343e-01
1.661160e-01	5.733047e-01
1.666133e-01	5.723751e-01
1.671119e-01	5.714455e-01
1.676107e-01	5.705158e-01
1.681109e-01	5.695862e-01
1.686122e-01	5.686566e-01
1.691149e-01	5.677270e-01
1.696180e-01	5.667974e-01
1.701226e-01	5.658677e-01
1.706280e-01	5.649381e-01
1.711351e-01	5.640085e-01
1.716432e-01	5.630789e-01
1.721523e-01	5.621493e-01
1.726624e-01	5.612196e-01
1.731743e-01	5.602900e-01
1.736864e-01	5.593604e-01
1.742000e-01	5.584308e-01
1.747147e-01	5.575012e-01
1.752307e-01	5.565715e-01
1.757477e-01	5.556419e-01
1.762661e-01	5.547123e-01
1.767855e-01	5.537827e-01
1.773060e-01	5.528531e-01
1.778281e-01	5.519234e-01
1.783512e-01	5.509938e-01
1.788755e-01	5.500642e-01
1.794011e-01	5.491346e-01
1.799282e-01	5.482050e-01
1.804566e-01	5.472754e-01
1.809858e-01	5.463457e-01
1.815160e-01	5.454161e-01
1.820477e-01	5.444865e-01
1.825808e-01	5.435569e-01
1.831151e-01	5.426273e-01
1.836508e-01	5.416976e-01
1.841878e-01	5.407680e-01
1.847257e-01	5.398384e-01
1.852649e-01	5.389088e-01
1.858050e-01	5.379792e-01
1.863468e-01	5.370495e-01
1.868901e-01	5.361199e-01
1.874344e-01	5.351903e-01
1.879806e-01	5.342607e-01
1.885272e-01	5.333311e-01
1.890755e-01	5.324014e-01
1.896258e-01	5.314718e-01
1.901771e-01	5.305422e-01
1.907293e-01	5.296126e-01
1.912834e-01	5.286830e-01
1.918386e-01	5.277533e-01
1.923951e-01	5.268237e-01
1.929534e-01	5.258941e-01
1.935132e-01	5.249645e-01
1.940737e-01	5.240349e-01
1.946362e-01	5.231052e-01
1.951994e-01	5.221756e-01
1.957643e-01	5.212460e-01
1.963310e-01	5.203164e-01
1.968986e-01	5.193868e-01
1.974676e-01	5.184571e-01
1.980381e-01	5.175275e-01
1.986106e-01	5.165979e-01
1.991845e-01	5.156683e-01
1.997597e-01	5.147387e-01
2.003365e-01	5.138091e-01
2.009138e-01	5.128794e-01
2.014932e-01	5.119498e-01
2.020738e-01	5.110202e-01
2.026559e-01	5.100906e-01
2.032401e-01	5.091610e-01
2.038257e-01	5.082313e-01
2.044123e-01	5.073017e-01
2.050004e-01	5.063721e-01
2.055904e-01	5.054425e-01
2.061824e-01	5.045129e-01
2.067755e-01	5.035832e-01
2.073700e-01	5.026536e-01
2.079664e-01	5.017240e-01
2.085643e-01	5.007944e-01
2.091630e-01	4.998648e-01
2.097638e-01	4.989351e-01
2.103662e-01	4.980055e-01
2.109702e-01	4.970759e-01
2.115755e-01	4.961463e-01
2.121824e-01	4.952167e-01
2.127913e-01	4.942870e-01
2.134014e-01	4.933574e-01
2.140136e-01	4.924278e-01
2.146268e-01	4.914982e-01
2.152418e-01	4.905686e-01
2.158588e-01	4.896389e-01
2.164773e-01	4.887093e-01
2.170974e-01	4.877797e-01
2.177189e-01	4.868501e-01
2.183426e-01	4.859205e-01
2.189681e-01	4.849909e-01
2.195959e-01	4.840612e-01
2.202248e-01	4.831316e-01
2.208557e-01	4.822020e-01
2.214883e-01	4.812724e-01
2.221223e-01	4.803428e-01
2.227583e-01	4.794131e-01
2.233959e-01	4.784835e-01
2.240356e-01	4.775539e-01
2.246770e-01	4.766243e-01
2.253202e-01	4.756947e-01
2.259650e-01	4.747650e-01
2.266122e-01	4.738354e-01
2.272611e-01	4.729058e-01
2.279115e-01	4.719762e-01
2.285638e-01	4.710466e-01
2.292180e-01	4.701169e-01
2.298744e-01	4.691873e-01
2.305326e-01	4.682577e-01
2.311927e-01	4.673281e-01
2.318546e-01	4.663985e-01
2.325181e-01	4.654688e-01
2.331839e-01	4.645392e-01
2.338515e-01	4.636096e-01
2.345206e-01	4.626800e-01
2.351924e-01	4.617504e-01
2.358655e-01	4.608207e-01
2.365412e-01	4.598911e-01
2.372181e-01	4.589615e-01
2.378973e-01	4.580319e-01
2.385786e-01	4.571023e-01
2.392616e-01	4.561727e-01
2.399471e-01	4.552430e-01
2.406345e-01	4.543134e-01
2.413239e-01	4.533838e-01
2.420147e-01	4.524542e-01
2.427080e-01	4.515246e-01
2.434035e-01	4.505949e-01
2.441009e-01	4.496653e-01
2.448005e-01	4.487357e-01
2.455024e-01	4.478061e-01
2.462056e-01	4.468765e-01
2.469118e-01	4.459468e-01
2.476195e-01	4.450172e-01
2.483299e-01	4.440876e-01
2.490416e-01	4.431580e-01
2.497566e-01	4.422284e-01
2.504736e-01	4.412987e-01
2.511921e-01	4.403691e-01
2.519135e-01	4.394395e-01
2.526370e-01	4.385099e-01
2.533631e-01	4.375803e-01
2.540913e-01	4.366506e-01
2.548211e-01	4.357210e-01
2.555539e-01	4.347914e-01
2.562892e-01	4.338618e-01
2.570265e-01	4.329322e-01
2.577666e-01	4.320025e-01
2.585088e-01	4.310729e-01
2.592538e-01	4.301433e-01
2.600008e-01	4.292137e-01
2.607497e-01	4.282841e-01
2.615016e-01	4.273544e-01
2.622552e-01	4.264248e-01
2.630116e-01	4.254952e-01
2.637701e-01	4.245656e-01
2.645311e-01	4.236360e-01
2.652950e-01	4.227064e-01
2.660612e-01	4.217767e-01
2.668303e-01	4.208471e-01
2.676011e-01	4.199175e-01
2.683744e-01	4.189879e-01
2.691509e-01	4.180583e-01
2.699301e-01	4.171286e-01
2.707112e-01	4.161990e-01
2.714950e-01	4.152694e-01
2.722813e-01	4.143398e-01
2.730706e-01	4.134102e-01
2.738629e-01	4.124805e-01
2.746572e-01	4.115509e-01
2.754545e-01	4.106213e-01
2.762545e-01	4.096917e-01
2.770576e-01	4.087621e-01
2.778627e-01	4.078324e-01
2.786713e-01	4.069028e-01
2.794819e-01	4.059732e-01
2.802951e-01	4.050436e-01
2.811118e-01	4.041140e-01
2.819308e-01	4.031843e-01
2.827529e-01	4.022547e-01
2.835781e-01	4.013251e-01
2.844059e-01	4.003955e-01
2.852373e-01	3.994659e-01
2.860708e-01	3.985362e-01
2.869077e-01	3.976066e-01
2.877478e-01	3.966770e-01
2.885909e-01	3.957474e-01
2.894370e-01	3.948178e-01
2.902848e-01	3.938882e-01
2.911366e-01	3.929585e-01
2.919918e-01	3.920289e-01
2.928501e-01	3.910993e-01
2.937116e-01	3.901697e-01
2.945757e-01	3.892401e-01
2.954438e-01	3.883104e-01
2.963146e-01	3.873808e-01
2.971890e-01	3.864512e-01
2.980665e-01	3.855216e-01
2.989473e-01	3.845920e-01
2.998309e-01	3.836623e-01
3.007182e-01	3.827327e-01
3.016087e-01	3.818031e-01
3.025029e-01	3.808735e-01
3.033998e-01	3.799439e-01
3.043000e-01	3.790142e-01
3.052042e-01	3.780846e-01
3.061118e-01	3.771550e-01
3.070222e-01	3.762254e-01
3.079364e-01	3.752958e-01
3.088547e-01	3.743661e-01
3.097758e-01	3.734365e-01
3.106999e-01	3.725069e-01
3.116273e-01	3.715773e-01
3.125594e-01	3.706477e-01
3.134952e-01	3.697180e-01
3.144337e-01	3.687884e-01
3.153764e-01	3.678588e-01
3.163226e-01	3.669292e-01
3.172734e-01	3.659996e-01
3.182273e-01	3.650699e-01
3.191846e-01	3.641403e-01
3.201459e-01	3.632107e-01
3.211113e-01	3.622811e-01
3.220796e-01	3.613515e-01
3.230518e-01	3.604219e-01
3.240282e-01	3.594922e-01
3.250088e-01	3.585626e-01
3.259923e-01	3.576330e-01
3.269813e-01	3.567034e-01
3.279743e-01	3.557738e-01
3.289718e-01	3.548441e-01
3.299725e-01	3.539145e-01
3.309764e-01	3.529849e-01
3.319851e-01	3.520553e-01
3.329978e-01	3.511257e-01
3.340140e-01	3.501960e-01
3.350358e-01	3.492664e-01
3.360616e-01	3.483368e-01
3.370914e-01	3.474072e-01
3.381263e-01	3.464776e-01
3.391653e-01	3.455479e-01
3.402086e-01	3.446183e-01
3.412560e-01	3.436887e-01
3.423073e-01	3.427591e-01
3.433632e-01	3.418295e-01
3.444242e-01	3.408998e-01
3.454891e-01	3.399702e-01
3.465582e-01	3.390406e-01
3.476325e-01	3.381110e-01
3.487125e-01	3.371814e-01
3.497967e-01	3.362517e-01
3.508843e-01	3.353221e-01
3.519772e-01	3.343925e-01
3.530756e-01	3.334629e-01
3.541786e-01	3.325333e-01
3.552850e-01	3.316037e-01
3.563968e-01	3.306740e-01
3.575142e-01	3.297444e-01
3.586355e-01	3.288148e-01
3.597613e-01	3.278852e-01
3.608926e-01	3.269556e-01
3.620298e-01	3.260259e-01
3.631713e-01	3.250963e-01
3.643191e-01	3.241667e-01
3.654715e-01	3.232371e-01
3.666297e-01	3.223075e-01
3.677919e-01	3.213778e-01
3.689596e-01	3.204482e-01
3.701313e-01	3.195186e-01
3.713080e-01	3.185890e-01
3.724912e-01	3.176594e-01
3.736794e-01	3.167297e-01
3.748743e-01	3.158001e-01
3.760747e-01	3.148705e-01
3.772795e-01	3.139409e-01
3.784903e-01	3.130113e-01
3.797072e-01	3.120816e-01
3.809286e-01	3.111520e-01
3.821565e-01	3.102224e-01
3.833906e-01	3.092928e-01
3.846303e-01	3.083632e-01
3.858748e-01	3.074335e-01
3.871259e-01	3.065039e-01
3.883820e-01	3.055743e-01
3.896446e-01	3.046447e-01
3.909132e-01	3.037151e-01
3.921869e-01	3.027854e-01
3.934667e-01	3.018558e-01
3.947529e-01	3.009262e-01
3.960452e-01	2.999966e-01
3.973440e-01	2.990670e-01
3.986498e-01	2.981374e-01
3.999623e-01	2.972077e-01
4.012801e-01	2.962781e-01
4.026053e-01	2.953485e-01
4.039352e-01	2.944189e-01
4.052727e-01	2.934893e-01
4.066162e-01	2.925596e-01
4.079675e-01	2.916300e-01
4.093243e-01	2.907004e-01
4.106884e-01	2.897708e-01
4.120580e-01	2.888412e-01
4.134351e-01	2.879115e-01
4.148182e-01	2.869819e-01
4.162091e-01	2.860523e-01
4.176064e-01	2.851227e-01
4.190116e-01	2.841931e-01
4.204243e-01	2.832634e-01
4.218442e-01	2.823338e-01
4.232711e-01	2.814042e-01
4.247050e-01	2.804746e-01
4.261463e-01	2.795450e-01
4.275948e-01	2.786153e-01
4.290493e-01	2.776857e-01
4.305147e-01	2.767561e-01
4.319862e-01	2.758265e-01
4.334656e-01	2.748969e-01
4.349531e-01	2.739672e-01
4.364481e-01	2.730376e-01
4.379509e-01	2.721080e-01
4.394624e-01	2.711784e-01
4.409800e-01	2.702488e-01
4.425080e-01	2.693192e-01
4.440436e-01	2.683895e-01
4.455876e-01	2.674599e-01
4.471385e-01	2.665303e-01
4.487000e-01	2.656007e-01
4.502686e-01	2.646711e-01
4.518463e-01	2.637414e-01
4.534327e-01	2.628118e-01
4.550293e-01	2.618822e-01
4.566342e-01	2.609526e-01
4.582456e-01	2.600230e-01
4.598671e-01	2.590933e-01
4.614992e-01	2.581637e-01
4.631403e-01	2.572341e-01
4.647906e-01	2.563045e-01
4.664509e-01	2.553749e-01
4.681198e-01	2.544452e-01
4.697978e-01	2.535156e-01
4.714865e-01	2.525860e-01
4.731844e-01	2.516564e-01
4.748921e-01	2.507268e-01
4.766094e-01	2.497971e-01
4.783375e-01	2.488675e-01
4.800749e-01	2.479379e-01
4.818220e-01	2.470083e-01
4.835820e-01	2.460787e-01
4.853514e-01	2.451490e-01
4.871319e-01	2.442194e-01
4.889211e-01	2.432898e-01
4.907235e-01	2.423602e-01
4.925348e-01	2.414306e-01
4.943587e-01	2.405009e-01
4.961944e-01	2.395713e-01
4.980419e-01	2.386417e-01
4.998973e-01	2.377121e-01
5.017655e-01	2.367825e-01
5.036467e-01	2.358529e-01
5.055393e-01	2.349232e-01
5.074434e-01	2.339936e-01
5.093594e-01	2.330640e-01
5.112869e-01	2.321344e-01
5.132277e-01	2.312048e-01
5.151799e-01	2.302751e-01
5.171431e-01	2.293455e-01
5.191199e-01	2.284159e-01
5.211085e-01	2.274863e-01
5.231128e-01	2.265567e-01
5.251286e-01	2.256270e-01
5.271567e-01	2.246974e-01
5.291969e-01	2.237678e-01
5.312518e-01	2.228382e-01
5.333193e-01	2.219086e-01
5.354003e-01	2.209789e-01
5.374968e-01	2.200493e-01
5.396079e-01	2.191197e-01
5.417308e-01	2.181901e-01
5.438694e-01	2.172605e-01
5.460213e-01	2.163308e-01
5.481867e-01	2.154012e-01
5.503680e-01	2.144716e-01
5.525635e-01	2.135420e-01
5.547732e-01	2.126124e-01
5.569993e-01	2.116827e-01
5.592412e-01	2.107531e-01
5.614994e-01	2.098235e-01
5.637719e-01	2.088939e-01
5.660592e-01	2.079643e-01
5.683648e-01	2.070347e-01
5.706840e-01	2.061050e-01
5.730209e-01	2.051754e-01
5.753716e-01	2.042458e-01
5.777388e-01	2.033162e-01
5.801260e-01	2.023866e-01
5.825273e-01	2.014569e-01
5.849460e-01	2.005273e-01
5.873837e-01	1.995977e-01
5.898381e-01	1.986681e-01
5.923097e-01	1.977385e-01
5.947997e-01	1.968088e-01
5.973065e-01	1.958792e-01
5.998319e-01	1.949496e-01
6.023754e-01	1.940200e-01
6.049374e-01	1.930904e-01
6.075196e-01	1.921607e-01
6.101191e-01	1.912311e-01
6.127401e-01	1.903015e-01
6.153768e-01	1.893719e-01
6.180356e-01	1.884423e-01
6.207138e-01	1.875126e-01
6.234128e-01	1.865830e-01
6.261334e-01	1.856534e-01
6.288723e-01	1.847238e-01
6.316313e-01	1.837942e-01
6.344133e-01	1.828645e-01
6.372162e-01	1.819349e-01
6.400407e-01	1.810053e-01
6.428893e-01	1.800757e-01
6.457591e-01	1.791461e-01
6.486506e-01	1.782164e-01
6.515645e-01	1.772868e-01
6.545047e-01	1.763572e-01
6.574673e-01	1.754276e-01
6.604516e-01	1.744980e-01
6.634608e-01	1.735684e-01
6.664921e-01	1.726387e-01
6.695493e-01	1.717091e-01
6.726324e-01	1.707795e-01
6.757433e-01	1.698499e-01
6.788735e-01	1.689203e-01
6.820347e-01	1.679906e-01
6.852200e-01	1.670610e-01
6.884318e-01	1.661314e-01
6.916716e-01	1.652018e-01
6.949377e-01	1.642722e-01
6.982330e-01	1.633425e-01
7.015556e-01	1.624129e-01
7.049070e-01	1.614833e-01
7.082856e-01	1.605537e-01
7.116979e-01	1.596241e-01
7.151352e-01	1.586944e-01
7.186048e-01	1.577648e-01
7.221055e-01	1.568352e-01
7.256357e-01	1.559056e-01
7.291982e-01	1.549760e-01
7.327948e-01	1.540463e-01
7.364223e-01	1.531167e-01
7.400824e-01	1.521871e-01
7.437766e-01	1.512575e-01
7.475048e-01	1.503279e-01
7.512647e-01	1.493982e-01
7.550624e-01	1.484686e-01
7.588916e-01	1.475390e-01
7.627581e-01	1.466094e-01
7.666599e-01	1.456798e-01
7.705998e-01	1.447502e-01
7.745782e-01	1.438205e-01
7.785923e-01	1.428909e-01
7.826449e-01	1.419613e-01
7.867379e-01	1.410317e-01
7.908689e-01	1.401021e-01
7.950370e-01	1.391724e-01
7.992500e-01	1.382428e-01
8.035087e-01	1.373132e-01
8.078116e-01	1.363836e-01
8.121548e-01	1.354540e-01
8.165412e-01	1.345243e-01
8.209713e-01	1.335947e-01
8.254487e-01	1.326651e-01
8.299715e-01	1.317355e-01
8.345452e-01	1.308059e-01
8.391599e-01	1.298762e-01
8.438277e-01	1.289466e-01
8.485464e-01	1.280170e-01
8.533170e-01	1.270874e-01
8.581367e-01	1.261578e-01
8.630096e-01	1.252281e-01
8.679347e-01	1.242985e-01
8.729114e-01	1.233689e-01
8.779401e-01	1.224393e-01
8.830303e-01	1.215097e-01
8.881748e-01	1.205800e-01
8.933771e-01	1.196504e-01
8.986409e-01	1.187208e-01
9.039685e-01	1.177912e-01
9.093626e-01	1.168616e-01
9.148166e-01	1.159319e-01
9.203391e-01	1.150023e-01
9.259209e-01	1.140727e-01
9.315730e-01	1.131431e-01
9.372891e-01	1.122135e-01
9.430771e-01	1.112839e-01
9.489370e-01	1.103542e-01
9.548717e-01	1.094246e-01
9.608780e-01	1.084950e-01
9.669600e-01	1.075654e-01
9.731197e-01	1.066358e-01
9.793550e-01	1.057061e-01
9.856753e-01	1.047765e-01
9.920706e-01	1.038469e-01
9.985520e-01	1.029173e-01
1.005120e+00	1.019877e-01
1.011771e+00	1.010580e-01
1.018511e+00	1.001284e-01
1.025342e+00	9.919880e-02
1.032267e+00	9.826918e-02
1.039291e+00	9.733956e-02
1.046409e+00	9.640994e-02
1.053626e+00	9.548032e-02
1.060939e+00	9.455070e-02
1.068364e+00	9.362108e-02
1.075890e+00	9.269146e-02
1.083526e+00	9.176184e-02
1.091272e+00	9.083223e-02
1.099139e+00	8.990261e-02
1.107115e+00	8.897299e-02
1.115211e+00	8.804337e-02
1.123433e+00	8.711375e-02
1.131778e+00	8.618413e-02
1.140259e+00	8.525451e-02
1.148871e+00	8.432489e-02
1.157616e+00	8.339527e-02
1.166503e+00	8.246565e-02
1.175528e+00	8.153603e-02
1.184693e+00	8.060641e-02
1.194020e+00	7.967679e-02
1.203499e+00	7.874717e-02
1.213143e+00	7.781755e-02
1.222942e+00	7.688793e-02
1.232911e+00	7.595831e-02
1.243046e+00	7.502870e-02
1.253359e+00	7.409908e-02
1.263857e+00	7.316946e-02
1.274540e+00	7.223984e-02
1.285420e+00	7.131022e-02
1.296511e+00	7.038060e-02
1.307789e+00	6.945098e-02
1.319296e+00	6.852136e-02
1.331014e+00	6.759174e-02
1.342968e+00	6.666212e-02
1.355158e+00	6.573250e-02
1.367591e+00	6.480288e-02
1.380265e+00	6.387326e-02
1.393191e+00	6.294364e-02
1.406405e+00	6.201402e-02
1.419894e+00	6.108440e-02
1.433674e+00	6.015478e-02
1.447755e+00	5.922517e-02
1.462144e+00	5.829555e-02
1.476855e+00	5.736593e-02
1.491894e+00	5.643631e-02
1.507282e+00	5.550669e-02
1.523029e+00	5.457707e-02
1.539143e+00	5.364745e-02
1.555655e+00	5.271783e-02
1.572564e+00	5.178821e-02
1.589900e+00	5.085859e-02
1.606294e+00	5.000000e-02
1.606329e+00	4.999814e-02
1.606365e+00	4.999628e-02
1.606401e+00	4.999442e-02
1.606436e+00	4.999256e-02
1.606473e+00	4.999070e-02
1.606508e+00	4.998884e-02
1.606545e+00	4.998699e-02
1.606581e+00	4.998513e-02
1.606617e+00	4.998327e-02
1.606653e+00	4.998141e-02
1.606689e+00	4.997955e-02
1.606725e+00	4.997769e-02
1.606761e+00	4.997583e-02
1.606796e+00	4.997397e-02
1.606832e+00	4.997211e-02
1.606868e+00	4.997025e-02
1.606905e+00	4.996839e-02
1.606941e+00	4.996653e-02
1.606976e+00	4.996467e-02
1.607012e+00	4.996282e-02
1.607048e+00	4.996096e-02
1.607084e+00	4.995910e-02
1.607120e+00	4.995724e-02
1.607156e+00	4.995538e-02
1.607192e+00	4.995352e-02
1.607227e+00	4.995166e-02
1.607264e+00	4.994980e-02
1.607300e+00	4.994794e-02
1.607335e+00	4.994608e-02
1.607372e+00	4.994422e-02
1.607407e+00	4.994236e-02
1.607443e+00	4.994050e-02
1.607480e+00	4.993865e-02
1.607515e+00	4.993679e-02
1.607552e+00	4.993493e-02
1.607588e+00	4.993307e-02
1.607624e+00	4.993121e-02
1.607660e+00	4.992935e-02
1.607695e+00	4.992749e-02
1.607732e+00	4.992563e-02
1.607768e+00	4.992377e-02
1.607804e+00	4.992191e-02
1.607840e+00	4.992005e-02
1.607876e+00	4.991819e-02
1.607912e+00	4.991633e-02
1.607948e+00	4.991448e-02
1.607984e+00	4.991262e-02
1.608019e+00	4.991076e-02
1.608055e+00	4.990890e-02
1.608092e+00	4.990704e-02
1.608128e+00	4.990518e-02
1.608164e+00	4.990332e-02
1.608200e+00	4.990146e-02
1.608236e+00	4.989960e-02
1.608272e+00	4.989774e-02
1.608308e+00	4.989588e-02
1.608344e+00	4.989402e-02
1.608380e+00	4.989216e-02
1.608416e+00	4.989030e-02
1.608452e+00	4.988845e-02
1.608488e+00	4.988659e-02
1.608524e+00	4.988473e-02
1.608560e+00	4.988287e-02
1.608597e+00	4.988101e-02
1.608632e+00	4.987915e-02
1.608669e+00	4.987729e-02
1.608705e+00	4.987543e-02
1.608741e+00	4.987357e-02
1.608777e+00	4.987171e-02
1.608812e+00	4.986985e-02
1.608848e+00	4.986799e-02
1.608884e+00	4.986613e-02
1.608920e+00	4.986428e-02
1.608955e+00	4.986242e-02
1.608992e+00	4.986056e-02
1.609027e+00	4.985870e-02
1.609063e+00	4.985684e-02
1.609100e+00	4.985498e-02
1.609136e+00	4.985312e-02
1.609172e+00	4.985126e-02
1.609207e+00	4.984940e-02
1.609243e+00	4.984754e-02
1.609279e+00	4.984568e-02
1.609316e+00	4.984382e-02
1.609352e+00	4.984196e-02
1.609388e+00	4.984011e-02
1.609424e+00	4.983825e-02
1.609460e+00	4.983639e-02
1.609496e+00	4.983453e-02
1.609532e+00	4.983267e-02
1.609568e+00	4.983081e-02
1.609604e+00	4.982895e-02
1.609641e+00	4.982709e-02
1.609677e+00	4.982523e-02
1.609713e+00	4.982337e-02
1.609749e+00	4.982151e-02
1.609786e+00	4.981965e-02
1.609821e+00	4.981779e-02
1.609857e+00	4.981594e-02
1.609894e+00	4.981408e-02
1.609930e+00	4.981222e-02
1.609966e+00	4.981036e-02
1.610002e+00	4.980850e-02
1.610038e+00	4.980664e-02
1.610074e+00	4.980478e-02
1.610111e+00	4.980292e-02
1.610146e+00	4.980106e-02
1.610182e+00	4.979920e-02
1.610219e+00	4.979734e-02
1.610255e+00	4.979548e-02
1.610292e+00	4.979362e-02
1.610328e+00	4.979177e-02
1.610365e+00	4.978991e-02
1.610400e+00	4.978805e-02
1.610437e+00	4.978619e-02
1.610473e+00	4.978433e-02
1.610510e+00	4.978247e-02
1.610546e+00	4.978061e-02
1.610582e+00	4.977875e-02
1.610618e+00	4.977689e-02
1.610653e+00	4.977503e-02
1.610690e+00	4.977317e-02
1.610726e+00	4.977131e-02
1.610762e+00	4.976945e-02
1.610798e+00	4.976760e-02
1.610834e+00	4.976574e-02
1.610870e+00	4.976388e-02
1.610906e+00	4.976202e-02
1.610943e+00	4.976016e-02
1.610978e+00	4.975830e-02
1.611014e+00	4.975644e-02
1.611050e+00	4.975458e-02
1.611087e+00	4.975272e-02
1.611123e+00	4.975086e-02
1.611159e+00	4.974900e-02
1.611196e+00	4.974714e-02
1.611232e+00	4.974528e-02
1.611268e+00	4.974343e-02
1.611304e+00	4.974157e-02
1.611341e+00	4.973971e-02
1.611376e+00	4.973785e-02
1.611413e+00	4.973599e-02
1.611449e+00	4.973413e-02
1.611486e+00	4.973227e-02
1.611522e+00	4.973041e-02
1.611559e+00	4.972855e-02
1.611596e+00	4.972669e-02
1.611632e+00	4.972483e-02
1.611669e+00	4.972297e-02
1.611705e+00	4.972111e-02
1.611741e+00	4.971926e-02
1.611777e+00	4.971740e-02
1.611814e+00	4.971554e-02
1.611849e+00	4.971368e-02
1.611886e+00	4.971182e-02
1.611922e+00	4.970996e-02
1.611958e+00	4.970810e-02
1.611994e+00	4.970624e-02
1.612030e+00	4.970438e-02
1.612066e+00	4.970252e-02
1.612103e+00	4.970066e-02
1.612139e+00	4.969880e-02
1.612175e+00	4.969694e-02
1.612212e+00	4.969508e-02
1.612249e+00	4.969323e-02
1.612285e+00	4.969137e-02
1.612321e+00	4.968951e-02
1.612357e+00	4.968765e-02
1.612394e+00	4.968579e-02
1.612430e+00	4.968393e-02
1.612467e+00	4.968207e-02
1.612503e+00	4.968021e-02
1.612540e+00	4.967835e-02
1.612576e+00	4.967649e-02
1.612612e+00	4.967463e-02
1.612648e+00	4.967277e-02
1.612685e+00	4.967091e-02
1.612721e+00	4.966906e-02
1.612757e+00	4.966720e-02
1.612793e+00	4.966534e-02
1.612829e+00	4.966348e-02
1.612865e+00	4.966162e-02
1.612902e+00	4.965976e-02
1.612938e+00	4.965790e-02
1.612975e+00	4.965604e-02
1.613010e+00	4.965418e-02
1.613047e+00	4.965232e-02
1.613083e+00	4.965046e-02
1.613119e+00	4.964860e-02
1.613156e+00	4.964674e-02
1.613193e+00	4.964489e-02
1.613229e+00	4.964303e-02
1.613266e+00	4.964117e-02
1.613302e+00	4.963931e-02
1.613339e+00	4.963745e-02
1.613375e+00	4.963559e-02
1.613411e+00	4.963373e-02
1.613448e+00	4.963187e-02
1.613484e+00	4.963001e-02
1.613520e+00	4.962815e-02
1.613556e+00	4.962629e-02
1.613592e+00	4.962443e-02
1.613629e+00	4.962257e-02
1.613665e+00	4.962072e-02
1.613701e+00	4.961886e-02
1.613738e+00	4.961700e-02
1.613774e+00	4.961514e-02
1.613810e+00	4.961328e-02
1.613847e+00	4.961142e-02
1.613884e+00	4.960956e-02
1.613921e+00	4.960770e-02
1.613957e+00	4.960584e-02
1.613993e+00	4.960398e-02
1.614029e+00	4.960212e-02
1.614065e+00	4.960026e-02
1.614101e+00	4.959840e-02
1.614138e+00	4.959655e-02
1.614174e+00	4.959469e-02
1.614209e+00	4.959283e-02
1.614245e+00	4.959097e-02
1.614282e+00	4.958911e-02
1.614318e+00	4.958725e-02
1.614355e+00	4.958539e-02
1.614391e+00	4.958353e-02
1.614427e+00	4.958167e-02
1.614464e+00	4.957981e-02
1.614500e+00	4.957795e-02
1.614536e+00	4.957609e-02
1.614572e+00	4.957423e-02
1.614608e+00	4.957238e-02
1.614645e+00	4.957052e-02
1.614682e+00	4.956866e-02
1.614718e+00	4.956680e-02
1.614754e+00	4.956494e-02
1.614791e+00	4.956308e-02
1.614827e+00	4.956122e-02
1.614864e+00	4.955936e-02
1.614900e+00	4.955750e-02
1.614937e+00	4.955564e-02
1.614973e+00	4.955378e-02
1.615010e+00	4.955192e-02
1.615047e+00	4.955006e-02
1.615084e+00	4.954821e-02
1.615120e+00	4.954635e-02
1.615157e+00	4.954449e-02
1.615194e+00	4.954263e-02
1.615231e+00	4.954077e-02
1.615267e+00	4.953891e-02
1.615303e+00	4.953705e-02
1.615339e+00	4.953519e-02
1.615375e+00	4.953333e-02
1.615412e+00	4.953147e-02
1.615449e+00	4.952961e-02
1.615486e+00	4.952775e-02
1.615522e+00	4.952589e-02
1.615559e+00	4.952403e-02
1.615595e+00	4.952218e-02
1.615632e+00	4.952032e-02
1.615668e+00	4.951846e-02
1.615705e+00	4.951660e-02
1.615741e+00	4.951474e-02
1.615778e+00	4.951288e-02
1.615814e+00	4.951102e-02
1.615850e+00	4.950916e-02
1.615887e+00	4.950730e-02
1.615923e+00	4.950544e-02
1.615960e+00	4.950358e-02
1.615996e+00	4.950172e-02
1.616033e+00	4.949986e-02
1.616069e+00	4.949801e-02
1.616106e+00	4.949615e-02
1.616143e+00	4.949429e-02
1.616180e+00	4.949243e-02
1.616216e+00	4.949057e-02
1.616253e+00	4.948871e-02
1.616289e+00	4.948685e-02
1.616325e+00	4.948499e-02
1.616361e+00	4.948313e-02
1.616397e+00	4.948127e-02
1.616434e+00	4.947941e-02
1.616470e+00	4.947755e-02
1.616506e+00	4.947569e-02
1.616542e+00	4.947384e-02
1.616579e+00	4.947198e-02
1.616615e+00	4.947012e-02
1.616652e+00	4.946826e-02
1.616688e+00	4.946640e-02
1.616724e+00	4.946454e-02
1.616760e+00	4.946268e-02
1.616797e+00	4.946082e-02
1.616833e+00	4.945896e-02
1.616869e+00	4.945710e-02
1.616906e+00	4.945524e-02
1.616942e+00	4.945338e-02
1.616980e+00	4.945152e-02
1.617016e+00	4.944967e-02
1.617052e+00	4.944781e-02
1.617088e+00	4.944595e-02
1.617125e+00	4.944409e-02
1.617161e+00	4.944223e-02
1.617197e+00	4.944037e-02
1.617233e+00	4.943851e-02
1.617269e+00	4.943665e-02
1.617305e+00	4.943479e-02
1.617342e+00	4.943293e-02
1.617379e+00	4.943107e-02
1.617416e+00	4.942921e-02
1.617452e+00	4.942735e-02
1.617489e+00	4.942550e-02
1.617525e+00	4.942364e-02
1.617562e+00	4.942178e-02
1.617599e+00	4.941992e-02
1.617635e+00	4.941806e-02
1.617672e+00	4.941620e-02
1.617708e+00	4.941434e-02
1.617745e+00	4.941248e-02
1.617781e+00	4.941062e-02
1.617818e+00	4.940876e-02
1.617856e+00	4.940690e-02
1.617893e+00	4.940504e-02
1.617928e+00	4.940318e-02
1.617965e+00	4.940133e-02
1.618001e+00	4.939947e-02
1.618038e+00	4.939761e-02
1.618074e+00	4.939575e-02
1.618111e+00	4.939389e-02
1.618147e+00	4.939203e-02
1.618183e+00	4.939017e-02
1.618220e+00	4.938831e-02
1.618256e+00	4.938645e-02
1.618292e+00	4.938459e-02
1.618330e+00	4.938273e-02
1.618366e+00	4.938087e-02
1.618402e+00	4.937901e-02
1.618439e+00	4.937716e-02
1.618476e+00	4.937530e-02
1.618513e+00	4.937344e-02
1.618550e+00	4.937158e-02
1.618586e+00	4.936972e-02
1.618623e+00	4.936786e-02
1.618660e+00	4.936600e-02
1.618696e+00	4.936414e-02
1.618732e+00	4.936228e-02
1.618769e+00	4.936042e-02
1.618806e+00	4.935856e-02
1.618842e+00	4.935670e-02
1.618879e+00	4.935484e-02
1.618916e+00	4.935298e-02
1.618953e+00	4.935113e-02
1.618989e+00	4.934927e-02
1.619026e+00	4.934741e-02
1.619062e+00	4.934555e-02
1.619099e+00	4.934369e-02
1.619136e+00	4.934183e-02
1.619173e+00	4.933997e-02
1.619209e+00	4.933811e-02
1.619246e+00	4.933625e-02
1.619282e+00	4.933439e-02
1.619318e+00	4.933253e-02
1.619355e+00	4.933067e-02
1.619392e+00	4.932881e-02
1.619429e+00	4.932696e-02
1.619465e+00	4.932510e-02
1.619501e+00	4.932324e-02
1.619538e+00	4.932138e-02
1.619575e+00	4.931952e-02
1.619611e+00	4.931766e-02
1.619648e+00	4.931580e-02
1.619685e+00	4.931394e-02
1.619722e+00	4.931208e-02
1.619757e+00	4.931022e-02
1.619794e+00	4.930836e-02
1.619831e+00	4.930650e-02
1.619868e+00	4.930464e-02
1.619904e+00	4.930279e-02
1.619941e+00	4.930093e-02
1.619977e+00	4.929907e-02
1.620014e+00	4.929721e-02
1.620051e+00	4.929535e-02
1.620087e+00	4.929349e-02
1.620124e+00	4.929163e-02
1.620161e+00	4.928977e-02
1.620197e+00	4.928791e-02
1.620233e+00	4.928605e-02
1.620270e+00	4.928419e-02
1.620306e+00	4.928233e-02
1.620342e+00	4.928047e-02
1.620380e+00	4.927862e-02
1.620416e+00	4.927676e-02
1.620453e+00	4.927490e-02
1.620489e+00	4.927304e-02
1.620525e+00	4.927118e-02
1.620562e+00	4.926932e-02
1.620600e+00	4.926746e-02
1.620636e+00	4.926560e-02
1.620672e+00	4.926374e-02
1.620709e+00	4.926188e-02
1.620746e+00	4.926002e-02
1.620783e+00	4.925816e-02
1.620820e+00	4.925630e-02
1.620856e+00	4.925445e-02
1.620892e+00	4.925259e-02
1.620930e+00	4.925073e-02
1.620966e+00	4.924887e-02
1.621002e+00	4.924701e-02
1.621038e+00	4.924515e-02
1.621075e+00	4.924329e-02
1.621111e+00	4.924143e-02
1.621148e+00	4.923957e-02
1.621184e+00	4.923771e-02
1.621220e+00	4.923585e-02
1.621257e+00	4.923399e-02
1.621294e+00	4.923213e-02
1.621330e+00	4.923028e-02
1.621367e+00	4.922842e-02
1.621404e+00	4.922656e-02
1.621440e+00	4.922470e-02
1.621477e+00	4.922284e-02
1.621515e+00	4.922098e-02
1.621551e+00	4.921912e-02
1.621588e+00	4.921726e-02
1.621624e+00	4.921540e-02
1.621661e+00	4.921354e-02
1.621699e+00	4.921168e-02
1.621735e+00	4.920982e-02
1.621771e+00	4.920796e-02
1.621808e+00	4.920611e-02
1.621844e+00	4.920425e-02
1.621881e+00	4.920239e-02
1.621917e+00	4.920053e-02
1.621954e+00	4.919867e-02
1.621990e+00	4.919681e-02
1.622027e+00	4.919495e-02
1.622064e+00	4.919309e-02
1.622101e+00	4.919123e-02
1.622137e+00	4.918937e-02
1.622174e+00	4.918751e-02
1.622211e+00	4.918565e-02
1.622248e+00	4.918379e-02
1.622284e+00	4.918194e-02
1.622320e+00	4.918008e-02
1.622357e+00	4.917822e-02
1.622394e+00	4.917636e-02
1.622431e+00	4.917450e-02
1.622467e+00	4.917264e-02
1.622504e+00	4.917078e-02
1.622541e+00	4.916892e-02
1.622577e+00	4.916706e-02
1.622614e+00	4.916520e-02
1.622650e+00	4.916334e-02
1.622687e+00	4.916148e-02
1.622722e+00	4.915962e-02
1.622759e+00	4.915776e-02
1.622795e+00	4.915591e-02
1.622832e+00	4.915405e-02
1.622869e+00	4.915219e-02
1.622906e+00	4.915033e-02
1.622943e+00	4.914847e-02
1.622980e+00	4.914661e-02
1.623017e+00	4.914475e-02
1.623053e+00	4.914289e-02
1.623090e+00	4.914103e-02
1.623127e+00	4.913917e-02
1.623164e+00	4.913731e-02
1.623201e+00	4.913545e-02
1.623237e+00	4.913359e-02
1.623274e+00	4.913174e-02
1.623310e+00	4.912988e-02
1.623346e+00	4.912802e-02
1.623382e+00	4.912616e-02
1.623419e+00	4.912430e-02
1.623456e+00	4.912244e-02
1.623493e+00	4.912058e-02
1.623530e+00	4.911872e-02
1.623567e+00	4.911686e-02
1.623605e+00	4.911500e-02
1.623641e+00	4.911314e-02
1.623678e+00	4.911128e-02
1.623715e+00	4.910942e-02
1.623751e+00	4.910757e-02
1.623788e+00	4.910571e-02
1.623825e+00	4.910385e-02
1.623862e+00	4.910199e-02
1.623899e+00	4.910013e-02
1.623936e+00	4.909827e-02
1.623973e+00	4.909641e-02
1.624010e+00	4.909455e-02
1.624047e+00	4.909269e-02
1.624084e+00	4.909083e-02
1.624121e+00	4.908897e-02
1.624158e+00	4.908711e-02
1.624194e+00	4.908525e-02
1.624231e+00	4.908340e-02
1.624267e+00	4.908154e-02
1.624304e+00	4.907968e-02
1.624342e+00	4.907782e-02
1.624379e+00	4.907596e-02
1.624416e+00	4.907410e-02
1.624453e+00	4.907224e-02
1.624489e+00	4.907038e-02
1.624526e+00	4.906852e-02
1.624564e+00	4.906666e-02
1.624601e+00	4.906480e-02
1.624637e+00	4.906294e-02
1.624674e+00	4.906108e-02
1.624712e+00	4.905923e-02
1.624749e+00	4.905737e-02
1.624785e+00	4.905551e-02
1.624823e+00	4.905365e-02
1.624860e+00	4.905179e-02
1.624896e+00	4.904993e-02
1.624933e+00	4.904807e-02
1.624970e+00	4.904621e-02
1.625006e+00	4.904435e-02
1.625043e+00	4.904249e-02
1.625079e+00	4.904063e-02
1.625116e+00	4.903877e-02
1.625153e+00	4.903691e-02
1.625190e+00	4.903506e-02
1.625227e+00	4.903320e-02
1.625264e+00	4.903134e-02
1.625301e+00	4.902948e-02
1.625338e+00	4.902762e-02
1.625375e+00	4.902576e-02
1.625412e+00	4.902390e-02
1.625449e+00	4.902204e-02
1.625486e+00	4.902018e-02
1.625523e+00	4.901832e-02
1.625560e+00	4.901646e-02
1.625597e+00	4.901460e-02
1.625634e+00	4.901274e-02
1.625671e+00	4.901089e-02
1.625708e+00	4.900903e-02
1.625745e+00	4.900717e-02
1.625782e+00	4.900531e-02
1.625819e+00	4.900345e-02
1.625856e+00	4.900159e-02
1.625893e+00	4.899973e-02
1.625930e+00	4.899787e-02
1.625968e+00	4.899601e-02
1.626005e+00	4.899415e-02
1.626042e+00	4.899229e-02
1.626080e+00	4.899043e-02
1.626116e+00	4.898857e-02
1.626153e+00	4.898671e-02
1.626190e+00	4.898486e-02
1.626227e+00	4.898300e-02
1.626265e+00	4.898114e-02
1.626301e+00	4.897928e-02
1.626339e+00	4.897742e-02
1.626376e+00	4.897556e-02
1.626413e+00	4.897370e-02
1.626450e+00	4.897184e-02
1.626488e+00	4.896998e-02
1.626524e+00	4.896812e-02
1.626561e+00	4.896626e-02
1.626598e+00	4.896440e-02
1.626635e+00	4.896254e-02
1.626672e+00	4.896069e-02
1.626708e+00	4.895883e-02
1.626745e+00	4.895697e-02
1.626782e+00	4.895511e-02
1.626820e+00	4.895325e-02
1.626856e+00	4.895139e-02
1.626893e+00	4.894953e-02
1.626931e+00	4.894767e-02
1.626967e+00	4.894581e-02
1.627004e+00	4.894395e-02
1.627041e+00	4.894209e-02
1.627078e+00	4.894023e-02
1.627115e+00	4.893837e-02
1.627153e+00	4.893652e-02
1.627190e+00	4.893466e-02
1.627227e+00	4.893280e-02
1.627264e+00	4.893094e-02
1.627301e+00	4.892908e-02
1.627338e+00	4.892722e-02
1.627374e+00	4.892536e-02
1.627411e+00	4.892350e-02
1.627449e+00	4.892164e-02
1.627486e+00	4.891978e-02
1.627523e+00	4.891792e-02
1.627560e+00	4.891606e-02
1.627597e+00	4.891420e-02
1.627634e+00	4.891235e-02
1.627671e+00	4.891049e-02
1.627708e+00	4.890863e-02
1.627744e+00	4.890677e-02
1.627781e+00	4.890491e-02
1.627818e+00	4.890305e-02
1.627856e+00	4.890119e-02
1.627893e+00	4.889933e-02
1.627931e+00	4.889747e-02
1.627968e+00	4.889561e-02
1.628006e+00	4.889375e-02
1.628042e+00	4.889189e-02
1.628079e+00	4.889003e-02
1.628116e+00	4.888818e-02
1.628154e+00	4.888632e-02
1.628192e+00	4.888446e-02
1.628229e+00	4.888260e-02
1.628266e+00	4.888074e-02
1.628303e+00	4.887888e-02
1.628340e+00	4.887702e-02
1.628378e+00	4.887516e-02
1.628414e+00	4.887330e-02
1.628452e+00	4.887144e-02
1.628489e+00	4.886958e-02
1.628526e+00	4.886772e-02
1.628563e+00	4.886586e-02
1.628600e+00	4.886401e-02
1.628637e+00	4.886215e-02
1.628674e+00	4.886029e-02
1.628711e+00	4.885843e-02
1.628748e+00	4.885657e-02
1.628785e+00	4.885471e-02
1.628822e+00	4.885285e-02
1.628860e+00	4.885099e-02
1.628896e+00	4.884913e-02
1.628934e+00	4.884727e-02
1.628972e+00	4.884541e-02
1.629008e+00	4.884355e-02
1.629046e+00	4.884169e-02
1.629083e+00	4.883984e-02
1.629120e+00	4.883798e-02
1.629157e+00	4.883612e-02
1.629194e+00	4.883426e-02
1.629231e+00	4.883240e-02
1.629269e+00	4.883054e-02
1.629306e+00	4.882868e-02
1.629343e+00	4.882682e-02
1.629381e+00	4.882496e-02
1.629418e+00	4.882310e-02
1.629455e+00	4.882124e-02
1.629492e+00	4.881938e-02
1.629530e+00	4.881752e-02
1.629567e+00	4.881566e-02
1.629604e+00	4.881381e-02
1.629642e+00	4.881195e-02
1.629680e+00	4.881009e-02
1.629717e+00	4.880823e-02
1.629755e+00	4.880637e-02
1.629792e+00	4.880451e-02
1.629829e+00	4.880265e-02
1.629866e+00	4.880079e-02
1.629903e+00	4.879893e-02
1.629940e+00	4.879707e-02
1.629977e+00	4.879521e-02
1.630014e+00	4.879335e-02
1.630052e+00	4.879149e-02
1.630088e+00	4.878964e-02
1.630126e+00	4.878778e-02
1.630163e+00	4.878592e-02
1.630200e+00	4.878406e-02
1.630238e+00	4.878220e-02
1.630275e+00	4.878034e-02
1.630312e+00	4.877848e-02
1.630350e+00	4.877662e-02
1.630388e+00	4.877476e-02
1.630426e+00	4.877290e-02
1.630464e+00	4.877104e-02
1.630500e+00	4.876918e-02
1.630538e+00	4.876732e-02
1.630575e+00	4.876547e-02
1.630612e+00	4.876361e-02
1.630649e+00	4.876175e-02
1.630686e+00	4.875989e-02
1.630723e+00	4.875803e-02
1.630760e+00	4.875617e-02
1.630797e+00	4.875431e-02
1.630833e+00	4.875245e-02
1.630870e+00	4.875059e-02
1.630908e+00	4.874873e-02
1.630945e+00	4.874687e-02
1.630982e+00	4.874501e-02
1.631020e+00	4.874315e-02
1.631056e+00	4.874130e-02
1.631093e+00	4.873944e-02
1.631131e+00	4.873758e-02
1.631168e+00	4.873572e-02
1.631205e+00	4.873386e-02
1.631243e+00	4.873200e-02
1.631280e+00	4.873014e-02
1.631317e+00	4.872828e-02
1.631354e+00	4.872642e-02
1.631391e+00	4.872456e-02
1.631429e+00	4.872270e-02
1.631466e+00	4.872084e-02
1.631504e+00	4.871898e-02
1.631542e+00	4.871713e-02
1.631579e+00	4.871527e-02
1.631616e+00	4.871341e-02
1.631654e+00	4.871155e-02
1.631692e+00	4.870969e-02
1.631729e+00	4.870783e-02
1.631766e+00	4.870597e-02
1.631803e+00	4.870411e-02
1.631840e+00	4.870225e-02
1.631878e+00	4.870039e-02
1.631915e+00	4.869853e-02
1.631952e+00	4.869667e-02
1.631991e+00	4.869481e-02
1.632028e+00	4.869296e-02
1.632066e+00	4.869110e-02
1.632102e+00	4.868924e-02
1.632140e+00	4.868738e-02
1.632177e+00	4.868552e-02
1.632214e+00	4.868366e-02
1.632252e+00	4.868180e-02
1.632290e+00	4.867994e-02
1.632327e+00	4.867808e-02
1.632365e+00	4.867622e-02
1.632402e+00	4.867436e-02
1.632439e+00	4.867250e-02
1.632476e+00	4.867064e-02
1.632514e+00	4.866879e-02
1.632551e+00	4.866693e-02
1.632589e+00	4.866507e-02
1.632626e+00	4.866321e-02
1.632663e+00	4.866135e-02
1.632700e+00	4.865949e-02
1.632737e+00	4.865763e-02
1.632774e+00	4.865577e-02
1.632811e+00	4.865391e-02
1.632848e+00	4.865205e-02
1.632886e+00	4.865019e-02
1.632923e+00	4.864833e-02
1.632960e+00	4.864647e-02
1.632998e+00	4.864461e-02
1.633035e+00	4.864276e-02
1.633072e+00	4.864090e-02
1.633110e+00	4.863904e-02
1.633148e+00	4.863718e-02
1.633186e+00	4.863532e-02
1.633223e+00	4.863346e-02
1.633260e+00	4.863160e-02
1.633297e+00	4.862974e-02
1.633333e+00	4.862788e-02
1.633371e+00	4.862602e-02
1.633408e+00	4.862416e-02
1.633445e+00	4.862230e-02
1.633482e+00	4.862044e-02
1.633520e+00	4.861859e-02
1.633557e+00	4.861673e-02
1.633595e+00	4.861487e-02
1.633632e+00	4.861301e-02
1.633670e+00	4.861115e-02
1.633708e+00	4.860929e-02
1.633745e+00	4.860743e-02
1.633783e+00	4.860557e-02
1.633820e+00	4.860371e-02
1.633858e+00	4.860185e-02
1.633895e+00	4.859999e-02
1.633933e+00	4.859813e-02
1.633970e+00	4.859627e-02
1.634008e+00	4.859442e-02
1.634045e+00	4.859256e-02
1.634083e+00	4.859070e-02
1.634121e+00	4.858884e-02
1.634158e+00	4.858698e-02
1.634196e+00	4.858512e-02
1.634233e+00	4.858326e-02
1.634270e+00	4.858140e-02
1.634307e+00	4.857954e-02
1.634344e+00	4.857768e-02
1.634382e+00	4.857582e-02
1.634420e+00	4.857396e-02
1.634458e+00	4.857210e-02
1.634494e+00	4.857025e-02
1.634532e+00	4.856839e-02
1.634570e+00	4.856653e-02
1.634608e+00	4.856467e-02
1.634645e+00	4.856281e-02
1.634682e+00	4.856095e-02
1.634719e+00	4.855909e-02
1.634757e+00	4.855723e-02
1.634794e+00	4.855537e-02
1.634832e+00	4.855351e-02
1.634869e+00	4.855165e-02
1.634907e+00	4.854979e-02
1.634944e+00	4.854793e-02
1.634981e+00	4.854608e-02
1.635018e+00	4.854422e-02
1.635056e+00	4.854236e-02
1.635093e+00	4.854050e-02
1.635131e+00	4.853864e-02
1.635169e+00	4.853678e-02
1.635206e+00	4.853492e-02
1.635244e+00	4.853306e-02
1.635282e+00	4.853120e-02
1.635318e+00	4.852934e-02
1.635356e+00	4.852748e-02
1.635393e+00	4.852562e-02
1.635431e+00	4.852376e-02
1.635468e+00	4.852191e-02
1.635505e+00	4.852005e-02
1.635543e+00	4.851819e-02
1.635580e+00	4.851633e-02
1.635617e+00	4.851447e-02
1.635654e+00	4.851261e-02
1.635691e+00	4.851075e-02
1.635729e+00	4.850889e-02
1.635767e+00	4.850703e-02
1.635804e+00	4.850517e-02
1.635842e+00	4.850331e-02
1.635879e+00	4.850145e-02
1.635917e+00	4.849959e-02
1.635954e+00	4.849774e-02
1.635991e+00	4.849588e-02
1.636029e+00	4.849402e-02
1.636067e+00	4.849216e-02
1.636104e+00	4.849030e-02
1.636142e+00	4.848844e-02
1.636179e+00	4.848658e-02
1.636217e+00	4.848472e-02
1.636253e+00	4.848286e-02
1.636291e+00	4.848100e-02
1.636328e+00	4.847914e-02
1.636365e+00	4.847728e-02
1.636403e+00	4.847542e-02
1.636441e+00	4.847357e-02
1.636478e+00	4.847171e-02
1.636515e+00	4.846985e-02
1.636552e+00	4.846799e-02
1.636590e+00	4.846613e-02
1.636627e+00	4.846427e-02
1.636665e+00	4.846241e-02
1.636703e+00	4.846055e-02
1.636740e+00	4.845869e-02
1.636777e+00	4.845683e-02
1.636814e+00	4.845497e-02
1.636852e+00	4.845311e-02
1.636889e+00	4.845125e-02
1.636926e+00	4.844939e-02
1.636963e+00	4.844754e-02
1.637002e+00	4.844568e-02
1.637038e+00	4.844382e-02
1.637077e+00	4.844196e-02
1.637114e+00	4.844010e-02
1.637152e+00	4.843824e-02
1.637189e+00	4.843638e-02
1.637227e+00	4.843452e-02
1.637264e+00	4.843266e-02
1.637301e+00	4.843080e-02
1.637339e+00	4.842894e-02
1.637376e+00	4.842708e-02
1.637413e+00	4.842522e-02
1.637452e+00	4.842337e-02
1.637490e+00	4.842151e-02
1.637527e+00	4.841965e-02
1.637565e+00	4.841779e-02
1.637602e+00	4.841593e-02
1.637640e+00	4.841407e-02
1.637678e+00	4.841221e-02
1.637715e+00	4.841035e-02
1.637752e+00	4.840849e-02
1.637790e+00	4.840663e-02
1.637828e+00	4.840477e-02
1.637865e+00	4.840291e-02
1.637903e+00	4.840105e-02
1.637940e+00	4.839920e-02
1.637978e+00	4.839734e-02
1.638015e+00	4.839548e-02
1.638053e+00	4.839362e-02
1.638091e+00	4.839176e-02
1.638128e+00	4.838990e-02
1.638166e+00	4.838804e-02
1.638204e+00	4.838618e-02
1.638241e+00	4.838432e-02
1.638279e+00	4.838246e-02
1.638317e+00	4.838060e-02
1.638355e+00	4.837874e-02
1.638393e+00	4.837688e-02
1.638430e+00	4.837503e-02
1.638468e+00	4.837317e-02
1.638505e+00	4.837131e-02
1.638543e+00	4.836945e-02
1.638581e+00	4.836759e-02
1.638618e+00	4.836573e-02
1.638656e+00	4.836387e-02
1.638695e+00	4.836201e-02
1.638731e+00	4.836015e-02
1.638769e+00	4.835829e-02
1.638807e+00	4.835643e-02
1.638844e+00	4.835457e-02
1.638882e+00	4.835271e-02
1.638919e+00	4.835086e-02
1.638957e+00	4.834900e-02
1.638995e+00	4.834714e-02
1.639032e+00	4.834528e-02
1.639070e+00	4.834342e-02
1.639107e+00	4.834156e-02
1.639144e+00	4.833970e-02
1.639182e+00	4.833784e-02
1.639219e+00	4.833598e-02
1.639257e+00	4.833412e-02
1.639294e+00	4.833226e-02
1.639332e+00	4.833040e-02
1.639369e+00	4.832854e-02
1.639407e+00	4.832669e-02
1.639444e+00	4.832483e-02
1.639482e+00	4.832297e-02
1.639519e+00	4.832111e-02
1.639556e+00	4.831925e-02
1.639594e+00	4.831739e-02
1.639631e+00	4.831553e-02
1.639668e+00	4.831367e-02
1.639706e+00	4.831181e-02
1.639744e+00	4.830995e-02
1.639781e+00	4.830809e-02
1.639819e+00	4.830623e-02
1.639857e+00	4.830437e-02
1.639894e+00	4.830252e-02
1.639932e+00	4.830066e-02
1.639970e+00	4.829880e-02
1.640007e+00	4.829694e-02
1.640045e+00	4.829508e-02
1.640082e+00	4.829322e-02
1.640120e+00	4.829136e-02
1.640157e+00	4.828950e-02
1.640195e+00	4.828764e-02
1.640233e+00	4.828578e-02
1.640270e+00	4.828392e-02
1.640308e+00	4.828206e-02
1.640346e+00	4.828020e-02
1.640383e+00	4.827834e-02
1.640420e+00	4.827649e-02
1.640458e+00	4.827463e-02
1.640496e+00	4.827277e-02
1.640534e+00	4.827091e-02
1.640572e+00	4.826905e-02
1.640610e+00	4.826719e-02
1.640647e+00	4.826533e-02
1.640685e+00	4.826347e-02
1.640722e+00	4.826161e-02
1.640760e+00	4.825975e-02
1.640797e+00	4.825789e-02
1.640835e+00	4.825603e-02
1.640872e+00	4.825417e-02
1.640910e+00	4.825232e-02
1.640948e+00	4.825046e-02
1.640985e+00	4.824860e-02
1.641023e+00	4.824674e-02
1.641060e+00	4.824488e-02
1.641098e+00	4.824302e-02
1.641135e+00	4.824116e-02
1.641174e+00	4.823930e-02
1.641212e+00	4.823744e-02
1.641249e+00	4.823558e-02
1.641287e+00	4.823372e-02
1.641325e+00	4.823186e-02
1.641362e+00	4.823000e-02
1.641399e+00	4.822815e-02
1.641437e+00	4.822629e-02
1.641474e+00	4.822443e-02
1.641512e+00	4.822257e-02
1.641549e+00	4.822071e-02
1.641588e+00	4.821885e-02
1.641625e+00	4.821699e-02
1.641662e+00	4.821513e-02
1.641700e+00	4.821327e-02
1.641738e+00	4.821141e-02
1.641776e+00	4.820955e-02
1.641814e+00	4.820769e-02
1.641852e+00	4.820583e-02
1.641889e+00	4.820398e-02
1.641927e+00	4.820212e-02
1.641965e+00	4.820026e-02
1.642003e+00	4.819840e-02
1.642040e+00	4.819654e-02
1.642078e+00	4.819468e-02
1.642116e+00	4.819282e-02
1.642154e+00	4.819096e-02
1.642192e+00	4.818910e-02
1.642230e+00	4.818724e-02
1.642268e+00	4.818538e-02
[truncated: 25,916 more rows]
