# Supplementary material for: Intermittency in the not-so-smooth elastic turbulence
Source: Nat Commun. 2024 May 27;15:4070. doi: 10.1038/s41467-024-48460-5 (PMC11130217; doi:10.1038/s41467-024-48460-5)
Supplement: Supplementary file 4 — Source Data [file 41467_2024_48460_MOESM4_ESM.zip › SourceData/FigS03b_S2_by_rsqr.txt]

r/L				De = 1			De = 3			De = 9
9.765625e-04		1				1				1
1.953125e-03	9.973710e-01	9.964057e-01	9.952032e-01
2.929688e-03	9.940293e-01	9.918864e-01	9.891212e-01
3.906250e-03	9.904206e-01	9.868504e-01	9.822207e-01
4.882812e-03	9.867452e-01	9.814998e-01	9.747602e-01
5.859375e-03	9.830841e-01	9.759482e-01	9.669119e-01
6.835938e-03	9.794598e-01	9.702633e-01	9.587970e-01
7.812500e-03	9.758729e-01	9.644875e-01	9.505048e-01
8.789062e-03	9.723150e-01	9.586491e-01	9.421020e-01
9.765625e-03	9.687767e-01	9.527690e-01	9.336398e-01
1.171875e-02	9.617248e-01	9.409435e-01	9.166881e-01
1.464844e-02	9.511163e-01	9.231968e-01	8.915688e-01
1.953125e-02	9.331495e-01	8.939860e-01	8.514150e-01
2.148438e-02	9.258407e-01	8.824993e-01	8.360887e-01
2.441406e-02	9.147502e-01	8.655157e-01	8.139252e-01
2.929688e-02	8.959711e-01	8.378957e-01	7.791419e-01
3.417969e-02	8.769147e-01	8.111383e-01	7.468749e-01
3.906250e-02	8.576918e-01	7.852269e-01	7.168705e-01
4.882812e-02	8.191513e-01	7.358605e-01	6.626783e-01
5.859375e-02	7.810387e-01	6.896495e-01	6.149178e-01
6.835938e-02	7.438494e-01	6.464556e-01	5.723752e-01
7.812500e-02	7.079149e-01	6.061385e-01	5.341617e-01
8.789062e-02	6.734430e-01	5.685541e-01	4.996087e-01
9.765625e-02	6.405480e-01	5.335597e-01	4.681947e-01
1.464844e-01	5.000186e-01	3.922567e-01	3.459639e-01
1.953125e-01	3.944707e-01	2.941458e-01	2.627596e-01
2.441406e-01	3.151445e-01	2.249488e-01	2.036210e-01
2.929688e-01	2.545290e-01	1.748780e-01	1.601765e-01
3.906250e-01	1.697782e-01	1.101818e-01	1.024976e-01
4.882812e-01	1.149098e-01	7.287582e-02	6.807577e-02
5.859375e-01	7.715180e-02	4.962567e-02	4.625209e-02
6.835938e-01	4.936751e-02	3.337149e-02	3.071355e-02
7.812500e-01	2.772497e-02	2.022968e-02	1.818829e-02
