# Supplementary material for: Intermittency in the not-so-smooth elastic turbulence
Source: Nat Commun. 2024 May 27;15:4070. doi: 10.1038/s41467-024-48460-5 (PMC11130217; doi:10.1038/s41467-024-48460-5)
Supplement: Supplementary file 4 — Source Data [file 41467_2024_48460_MOESM4_ESM.zip › SourceData/FigS08c_De9_dashed_rbyL_0p01.txt]

delta2 u			pdf
1.854578e-11	1
1.042855e-05	9.999813e-01
2.078810e-05	9.999627e-01
3.113117e-05	9.999440e-01
4.146629e-05	9.999254e-01
5.187245e-05	9.999067e-01
6.221371e-05	9.998881e-01
7.253473e-05	9.998694e-01
8.287383e-05	9.998508e-01
9.328121e-05	9.998321e-01
1.036139e-04	9.998135e-01
1.139998e-04	9.997948e-01
1.243664e-04	9.997762e-01
1.347372e-04	9.997575e-01
1.450928e-04	9.997389e-01
1.554368e-04	9.997202e-01
1.657983e-04	9.997016e-01
1.762436e-04	9.996829e-01
1.865926e-04	9.996643e-01
1.969872e-04	9.996456e-01
2.073620e-04	9.996270e-01
2.177354e-04	9.996083e-01
2.281389e-04	9.995897e-01
2.385695e-04	9.995710e-01
2.489583e-04	9.995524e-01
2.592884e-04	9.995337e-01
2.696103e-04	9.995151e-01
2.799817e-04	9.994964e-01
2.903626e-04	9.994778e-01
3.007162e-04	9.994591e-01
3.110353e-04	9.994405e-01
3.214037e-04	9.994218e-01
3.317700e-04	9.994032e-01
3.421061e-04	9.993845e-01
3.524147e-04	9.993659e-01
3.628541e-04	9.993472e-01
3.732130e-04	9.993286e-01
3.835953e-04	9.993099e-01
3.940271e-04	9.992913e-01
4.044607e-04	9.992726e-01
4.148727e-04	9.992540e-01
4.252331e-04	9.992353e-01
4.356566e-04	9.992167e-01
4.459648e-04	9.991980e-01
4.562893e-04	9.991794e-01
4.666358e-04	9.991607e-01
4.770279e-04	9.991421e-01
4.874268e-04	9.991234e-01
4.978142e-04	9.991048e-01
5.081770e-04	9.990861e-01
5.185947e-04	9.990675e-01
5.289768e-04	9.990488e-01
5.393597e-04	9.990302e-01
5.496913e-04	9.990115e-01
5.600169e-04	9.989929e-01
5.704373e-04	9.989742e-01
5.807820e-04	9.989556e-01
5.911534e-04	9.989369e-01
6.015425e-04	9.989183e-01
6.118843e-04	9.988996e-01
6.223049e-04	9.988810e-01
6.326440e-04	9.988623e-01
6.430089e-04	9.988437e-01
6.533787e-04	9.988250e-01
6.637659e-04	9.988064e-01
6.741606e-04	9.987877e-01
6.845336e-04	9.987691e-01
6.948800e-04	9.987504e-01
7.052091e-04	9.987318e-01
7.155073e-04	9.987131e-01
7.258493e-04	9.986945e-01
7.362270e-04	9.986758e-01
7.466088e-04	9.986572e-01
7.570137e-04	9.986385e-01
7.674334e-04	9.986199e-01
7.777723e-04	9.986012e-01
7.881761e-04	9.985826e-01
7.985389e-04	9.985639e-01
8.089072e-04	9.985453e-01
8.192916e-04	9.985266e-01
8.295946e-04	9.985080e-01
8.400234e-04	9.984893e-01
8.503480e-04	9.984707e-01
8.607017e-04	9.984520e-01
8.709992e-04	9.984333e-01
8.813847e-04	9.984147e-01
8.917336e-04	9.983960e-01
9.021005e-04	9.983774e-01
9.124623e-04	9.983587e-01
9.228361e-04	9.983401e-01
9.332304e-04	9.983214e-01
9.435563e-04	9.983028e-01
9.539568e-04	9.982841e-01
9.643159e-04	9.982655e-01
9.747579e-04	9.982468e-01
9.851237e-04	9.982282e-01
9.954336e-04	9.982095e-01
1.005816e-03	9.981909e-01
1.016178e-03	9.981722e-01
1.026533e-03	9.981536e-01
1.036922e-03	9.981349e-01
1.047281e-03	9.981163e-01
1.057703e-03	9.980976e-01
1.068122e-03	9.980790e-01
1.078526e-03	9.980603e-01
1.088936e-03	9.980417e-01
1.099326e-03	9.980230e-01
1.109694e-03	9.980044e-01
1.120093e-03	9.979857e-01
1.130482e-03	9.979671e-01
1.140825e-03	9.979484e-01
1.151229e-03	9.979298e-01
1.161574e-03	9.979111e-01
1.171845e-03	9.978925e-01
1.182254e-03	9.978738e-01
1.192683e-03	9.978552e-01
1.203046e-03	9.978365e-01
1.213355e-03	9.978179e-01
1.223724e-03	9.977992e-01
1.234101e-03	9.977806e-01
1.244453e-03	9.977619e-01
1.254860e-03	9.977433e-01
1.265229e-03	9.977246e-01
1.275598e-03	9.977060e-01
1.286002e-03	9.976873e-01
1.296363e-03	9.976687e-01
1.306707e-03	9.976500e-01
1.317080e-03	9.976314e-01
1.327425e-03	9.976127e-01
1.337801e-03	9.975941e-01
1.348192e-03	9.975754e-01
1.358561e-03	9.975568e-01
1.368920e-03	9.975381e-01
1.379251e-03	9.975195e-01
1.389591e-03	9.975008e-01
1.399946e-03	9.974822e-01
1.410387e-03	9.974635e-01
1.420803e-03	9.974449e-01
1.431169e-03	9.974262e-01
1.441517e-03	9.974076e-01
1.451906e-03	9.973889e-01
1.462305e-03	9.973703e-01
1.472677e-03	9.973516e-01
1.483034e-03	9.973330e-01
1.493415e-03	9.973143e-01
1.503758e-03	9.972957e-01
1.514090e-03	9.972770e-01
1.524516e-03	9.972584e-01
1.534877e-03	9.972397e-01
1.545235e-03	9.972211e-01
1.555598e-03	9.972024e-01
1.566008e-03	9.971838e-01
1.576372e-03	9.971651e-01
1.586821e-03	9.971465e-01
1.597181e-03	9.971278e-01
1.607541e-03	9.971092e-01
1.617835e-03	9.970905e-01
1.628256e-03	9.970719e-01
1.638603e-03	9.970532e-01
1.649025e-03	9.970346e-01
1.659381e-03	9.970159e-01
1.669789e-03	9.969973e-01
1.680187e-03	9.969786e-01
1.690576e-03	9.969600e-01
1.700917e-03	9.969413e-01
1.711367e-03	9.969227e-01
1.721700e-03	9.969040e-01
1.732042e-03	9.968854e-01
1.742442e-03	9.968667e-01
1.752834e-03	9.968480e-01
1.763264e-03	9.968294e-01
1.773643e-03	9.968107e-01
1.783975e-03	9.967921e-01
1.794336e-03	9.967734e-01
1.804702e-03	9.967548e-01
1.815094e-03	9.967361e-01
1.825488e-03	9.967175e-01
1.835902e-03	9.966988e-01
1.846261e-03	9.966802e-01
1.856716e-03	9.966615e-01
1.867113e-03	9.966429e-01
1.877466e-03	9.966242e-01
1.887840e-03	9.966056e-01
1.898182e-03	9.965869e-01
1.908567e-03	9.965683e-01
1.918912e-03	9.965496e-01
1.929324e-03	9.965310e-01
1.939714e-03	9.965123e-01
1.950021e-03	9.964937e-01
1.960392e-03	9.964750e-01
1.970787e-03	9.964564e-01
1.981215e-03	9.964377e-01
1.991545e-03	9.964191e-01
2.001898e-03	9.964004e-01
2.012266e-03	9.963818e-01
2.022627e-03	9.963631e-01
2.033010e-03	9.963445e-01
2.043350e-03	9.963258e-01
2.053759e-03	9.963072e-01
2.064212e-03	9.962885e-01
2.074582e-03	9.962699e-01
2.084969e-03	9.962512e-01
2.095390e-03	9.962326e-01
2.105741e-03	9.962139e-01
2.116067e-03	9.961953e-01
2.126433e-03	9.961766e-01
2.136836e-03	9.961580e-01
2.147230e-03	9.961393e-01
2.157565e-03	9.961207e-01
2.167935e-03	9.961020e-01
2.178296e-03	9.960834e-01
2.188690e-03	9.960647e-01
2.199027e-03	9.960461e-01
2.209341e-03	9.960274e-01
2.219735e-03	9.960088e-01
2.230030e-03	9.959901e-01
2.240364e-03	9.959715e-01
2.250754e-03	9.959528e-01
2.261082e-03	9.959342e-01
2.271505e-03	9.959155e-01
2.281837e-03	9.958969e-01
2.292200e-03	9.958782e-01
2.302539e-03	9.958596e-01
2.312892e-03	9.958409e-01
2.323280e-03	9.958223e-01
2.333634e-03	9.958036e-01
2.344004e-03	9.957850e-01
2.354367e-03	9.957663e-01
2.364756e-03	9.957477e-01
2.375089e-03	9.957290e-01
2.385465e-03	9.957104e-01
2.395777e-03	9.956917e-01
2.406159e-03	9.956731e-01
2.416553e-03	9.956544e-01
2.426907e-03	9.956358e-01
2.437278e-03	9.956171e-01
2.447645e-03	9.955985e-01
2.458025e-03	9.955798e-01
2.468413e-03	9.955612e-01
2.478764e-03	9.955425e-01
2.489158e-03	9.955239e-01
2.499577e-03	9.955052e-01
2.509995e-03	9.954866e-01
2.520386e-03	9.954679e-01
2.530777e-03	9.954493e-01
2.541109e-03	9.954306e-01
2.551424e-03	9.954120e-01
2.561803e-03	9.953933e-01
2.572183e-03	9.953747e-01
2.582557e-03	9.953560e-01
2.592947e-03	9.953374e-01
2.603286e-03	9.953187e-01
2.613692e-03	9.953000e-01
2.624036e-03	9.952814e-01
2.634474e-03	9.952627e-01
2.644772e-03	9.952441e-01
2.655114e-03	9.952254e-01
2.665501e-03	9.952068e-01
2.675869e-03	9.951881e-01
2.686219e-03	9.951695e-01
2.696573e-03	9.951508e-01
2.706892e-03	9.951322e-01
2.717249e-03	9.951135e-01
2.727612e-03	9.950949e-01
2.737986e-03	9.950762e-01
2.748322e-03	9.950576e-01
2.758688e-03	9.950389e-01
2.769066e-03	9.950203e-01
2.779444e-03	9.950016e-01
2.789850e-03	9.949830e-01
2.800247e-03	9.949643e-01
2.810606e-03	9.949457e-01
2.820999e-03	9.949270e-01
2.831326e-03	9.949084e-01
2.841710e-03	9.948897e-01
2.852127e-03	9.948711e-01
2.862512e-03	9.948524e-01
2.872933e-03	9.948338e-01
2.883335e-03	9.948151e-01
2.893742e-03	9.947965e-01
2.904141e-03	9.947778e-01
2.914528e-03	9.947592e-01
2.924904e-03	9.947405e-01
2.935316e-03	9.947219e-01
2.945700e-03	9.947032e-01
2.956071e-03	9.946846e-01
2.966473e-03	9.946659e-01
2.976867e-03	9.946473e-01
2.987235e-03	9.946286e-01
2.997568e-03	9.946100e-01
3.007926e-03	9.945913e-01
3.018366e-03	9.945727e-01
3.028742e-03	9.945540e-01
3.039103e-03	9.945354e-01
3.049466e-03	9.945167e-01
3.059864e-03	9.944981e-01
3.070232e-03	9.944794e-01
3.080644e-03	9.944608e-01
3.090992e-03	9.944421e-01
3.101386e-03	9.944235e-01
3.111818e-03	9.944048e-01
3.122184e-03	9.943862e-01
3.132529e-03	9.943675e-01
3.142900e-03	9.943489e-01
3.153255e-03	9.943302e-01
3.163655e-03	9.943116e-01
3.174030e-03	9.942929e-01
3.184360e-03	9.942743e-01
3.194793e-03	9.942556e-01
3.205158e-03	9.942370e-01
3.215472e-03	9.942183e-01
3.225891e-03	9.941997e-01
3.236236e-03	9.941810e-01
3.246612e-03	9.941624e-01
3.256957e-03	9.941437e-01
3.267328e-03	9.941251e-01
3.277724e-03	9.941064e-01
3.288131e-03	9.940878e-01
3.298497e-03	9.940691e-01
3.308837e-03	9.940505e-01
3.319225e-03	9.940318e-01
3.329643e-03	9.940132e-01
3.340058e-03	9.939945e-01
3.350435e-03	9.939759e-01
3.360838e-03	9.939572e-01
3.371200e-03	9.939386e-01
3.381629e-03	9.939199e-01
3.391998e-03	9.939013e-01
3.402320e-03	9.938826e-01
3.412727e-03	9.938640e-01
3.423106e-03	9.938453e-01
3.433444e-03	9.938267e-01
3.443891e-03	9.938080e-01
3.454299e-03	9.937894e-01
3.464712e-03	9.937707e-01
3.475107e-03	9.937521e-01
3.485454e-03	9.937334e-01
3.495853e-03	9.937147e-01
3.506238e-03	9.936961e-01
3.516617e-03	9.936774e-01
3.526951e-03	9.936588e-01
3.537358e-03	9.936401e-01
3.547746e-03	9.936215e-01
3.558136e-03	9.936028e-01
3.568597e-03	9.935842e-01
3.578983e-03	9.935655e-01
3.589349e-03	9.935469e-01
3.599744e-03	9.935282e-01
3.610069e-03	9.935096e-01
3.620489e-03	9.934909e-01
3.630835e-03	9.934723e-01
3.641160e-03	9.934536e-01
3.651550e-03	9.934350e-01
3.661904e-03	9.934163e-01
3.672241e-03	9.933977e-01
3.682624e-03	9.933790e-01
3.692956e-03	9.933604e-01
3.703312e-03	9.933417e-01
3.713676e-03	9.933231e-01
3.724035e-03	9.933044e-01
3.734375e-03	9.932858e-01
3.744792e-03	9.932671e-01
3.755203e-03	9.932485e-01
3.765619e-03	9.932298e-01
3.776049e-03	9.932112e-01
3.786409e-03	9.931925e-01
3.796754e-03	9.931739e-01
3.807175e-03	9.931552e-01
3.817620e-03	9.931366e-01
3.828028e-03	9.931179e-01
3.838334e-03	9.930993e-01
3.848693e-03	9.930806e-01
3.859035e-03	9.930620e-01
3.869382e-03	9.930433e-01
3.879754e-03	9.930247e-01
3.890139e-03	9.930060e-01
3.900538e-03	9.929874e-01
3.910939e-03	9.929687e-01
3.921333e-03	9.929501e-01
3.931736e-03	9.929314e-01
3.942094e-03	9.929128e-01
3.952479e-03	9.928941e-01
3.962830e-03	9.928755e-01
3.973178e-03	9.928568e-01
3.983585e-03	9.928382e-01
3.994021e-03	9.928195e-01
4.004420e-03	9.928009e-01
4.014770e-03	9.927822e-01
4.025112e-03	9.927636e-01
4.035567e-03	9.927449e-01
4.046007e-03	9.927263e-01
4.056403e-03	9.927076e-01
4.066742e-03	9.926890e-01
4.077114e-03	9.926703e-01
4.087485e-03	9.926517e-01
4.097876e-03	9.926330e-01
4.108198e-03	9.926144e-01
4.118549e-03	9.925957e-01
4.128960e-03	9.925771e-01
4.139331e-03	9.925584e-01
4.149696e-03	9.925398e-01
4.160034e-03	9.925211e-01
4.170452e-03	9.925025e-01
4.180888e-03	9.924838e-01
4.191311e-03	9.924652e-01
4.201690e-03	9.924465e-01
4.212082e-03	9.924279e-01
4.222469e-03	9.924092e-01
4.232811e-03	9.923906e-01
4.243111e-03	9.923719e-01
4.253515e-03	9.923533e-01
4.263918e-03	9.923346e-01
4.274299e-03	9.923160e-01
4.284673e-03	9.922973e-01
4.295111e-03	9.922787e-01
4.305489e-03	9.922600e-01
4.315909e-03	9.922414e-01
4.326290e-03	9.922227e-01
4.336710e-03	9.922041e-01
4.347066e-03	9.921854e-01
4.357461e-03	9.921667e-01
4.367798e-03	9.921481e-01
4.378208e-03	9.921294e-01
4.388593e-03	9.921108e-01
4.398972e-03	9.920921e-01
4.409323e-03	9.920735e-01
4.419657e-03	9.920548e-01
4.430047e-03	9.920362e-01
4.440450e-03	9.920175e-01
4.450811e-03	9.919989e-01
4.461160e-03	9.919802e-01
4.471519e-03	9.919616e-01
4.481862e-03	9.919429e-01
4.492233e-03	9.919243e-01
4.502665e-03	9.919056e-01
4.513090e-03	9.918870e-01
4.523427e-03	9.918683e-01
4.533851e-03	9.918497e-01
4.544225e-03	9.918310e-01
4.554563e-03	9.918124e-01
4.565025e-03	9.917937e-01
4.575377e-03	9.917751e-01
4.585748e-03	9.917564e-01
4.596153e-03	9.917378e-01
4.606534e-03	9.917191e-01
4.616892e-03	9.917005e-01
4.627277e-03	9.916818e-01
4.637718e-03	9.916632e-01
4.648078e-03	9.916445e-01
4.658437e-03	9.916259e-01
4.668848e-03	9.916072e-01
4.679259e-03	9.915886e-01
4.689600e-03	9.915699e-01
4.700007e-03	9.915513e-01
4.710396e-03	9.915326e-01
4.720822e-03	9.915140e-01
4.731166e-03	9.914953e-01
4.741504e-03	9.914767e-01
4.751821e-03	9.914580e-01
4.762231e-03	9.914394e-01
4.772585e-03	9.914207e-01
4.783025e-03	9.914021e-01
4.793374e-03	9.913834e-01
4.803767e-03	9.913648e-01
4.814156e-03	9.913461e-01
4.824536e-03	9.913275e-01
4.834899e-03	9.913088e-01
4.845272e-03	9.912902e-01
4.855669e-03	9.912715e-01
4.866064e-03	9.912529e-01
4.876433e-03	9.912342e-01
4.886861e-03	9.912156e-01
4.897261e-03	9.911969e-01
4.907640e-03	9.911783e-01
4.918014e-03	9.911596e-01
4.928438e-03	9.911410e-01
4.938848e-03	9.911223e-01
4.949198e-03	9.911037e-01
4.959600e-03	9.910850e-01
4.969918e-03	9.910664e-01
4.980298e-03	9.910477e-01
4.990670e-03	9.910291e-01
5.001036e-03	9.910104e-01
5.011445e-03	9.909918e-01
5.021810e-03	9.909731e-01
5.032158e-03	9.909545e-01
5.042566e-03	9.909358e-01
5.052933e-03	9.909172e-01
5.063281e-03	9.908985e-01
5.073622e-03	9.908799e-01
5.083981e-03	9.908612e-01
5.094306e-03	9.908426e-01
5.104687e-03	9.908239e-01
5.115077e-03	9.908053e-01
5.125439e-03	9.907866e-01
5.135808e-03	9.907680e-01
5.146218e-03	9.907493e-01
5.156600e-03	9.907307e-01
5.166974e-03	9.907120e-01
5.177397e-03	9.906934e-01
5.187788e-03	9.906747e-01
5.198172e-03	9.906561e-01
5.208571e-03	9.906374e-01
5.218861e-03	9.906188e-01
5.229293e-03	9.906001e-01
5.239680e-03	9.905814e-01
5.250001e-03	9.905628e-01
5.260369e-03	9.905441e-01
5.270735e-03	9.905255e-01
5.281179e-03	9.905068e-01
5.291574e-03	9.904882e-01
5.301966e-03	9.904695e-01
5.312344e-03	9.904509e-01
5.322699e-03	9.904322e-01
5.333154e-03	9.904136e-01
5.343557e-03	9.903949e-01
5.353979e-03	9.903763e-01
5.364386e-03	9.903576e-01
5.374719e-03	9.903390e-01
5.385176e-03	9.903203e-01
5.395627e-03	9.903017e-01
5.406020e-03	9.902830e-01
5.416359e-03	9.902644e-01
5.426730e-03	9.902457e-01
5.437127e-03	9.902271e-01
5.447504e-03	9.902084e-01
5.457924e-03	9.901898e-01
5.468275e-03	9.901711e-01
5.478674e-03	9.901525e-01
5.489021e-03	9.901338e-01
5.499359e-03	9.901152e-01
5.509732e-03	9.900965e-01
5.520118e-03	9.900779e-01
5.530542e-03	9.900592e-01
5.540941e-03	9.900406e-01
5.551351e-03	9.900219e-01
5.561688e-03	9.900033e-01
5.572133e-03	9.899846e-01
5.582492e-03	9.899660e-01
5.592895e-03	9.899473e-01
5.603299e-03	9.899287e-01
5.613680e-03	9.899100e-01
5.624086e-03	9.898914e-01
5.634445e-03	9.898727e-01
5.644803e-03	9.898541e-01
5.655145e-03	9.898354e-01
5.665527e-03	9.898168e-01
5.675899e-03	9.897981e-01
5.686239e-03	9.897795e-01
5.696625e-03	9.897608e-01
5.706969e-03	9.897422e-01
5.717369e-03	9.897235e-01
5.727663e-03	9.897049e-01
5.738014e-03	9.896862e-01
5.748299e-03	9.896676e-01
5.758699e-03	9.896489e-01
5.769072e-03	9.896303e-01
5.779425e-03	9.896116e-01
5.789868e-03	9.895930e-01
5.800286e-03	9.895743e-01
5.810628e-03	9.895557e-01
5.820993e-03	9.895370e-01
5.831437e-03	9.895184e-01
5.841773e-03	9.894997e-01
5.852141e-03	9.894811e-01
5.862575e-03	9.894624e-01
5.872973e-03	9.894438e-01
5.883361e-03	9.894251e-01
5.893771e-03	9.894065e-01
5.904162e-03	9.893878e-01
5.914552e-03	9.893692e-01
5.924947e-03	9.893505e-01
5.935351e-03	9.893319e-01
5.945805e-03	9.893132e-01
5.956195e-03	9.892946e-01
5.966582e-03	9.892759e-01
5.976964e-03	9.892573e-01
5.987310e-03	9.892386e-01
5.997701e-03	9.892200e-01
6.008068e-03	9.892013e-01
6.018418e-03	9.891827e-01
6.028828e-03	9.891640e-01
6.039228e-03	9.891454e-01
6.049567e-03	9.891267e-01
6.059969e-03	9.891081e-01
6.070377e-03	9.890894e-01
6.080754e-03	9.890708e-01
6.091129e-03	9.890521e-01
6.101584e-03	9.890334e-01
6.111980e-03	9.890148e-01
6.122379e-03	9.889961e-01
6.132795e-03	9.889775e-01
6.143163e-03	9.889588e-01
6.153589e-03	9.889402e-01
6.163965e-03	9.889215e-01
6.174358e-03	9.889029e-01
6.184742e-03	9.888842e-01
6.195132e-03	9.888656e-01
6.205490e-03	9.888469e-01
6.215848e-03	9.888283e-01
6.226215e-03	9.888096e-01
6.236579e-03	9.887910e-01
6.247022e-03	9.887723e-01
6.257421e-03	9.887537e-01
6.267784e-03	9.887350e-01
6.278185e-03	9.887164e-01
6.288573e-03	9.886977e-01
6.298970e-03	9.886791e-01
6.309381e-03	9.886604e-01
6.319744e-03	9.886418e-01
6.330176e-03	9.886231e-01
6.340595e-03	9.886045e-01
6.350977e-03	9.885858e-01
6.361387e-03	9.885672e-01
6.371785e-03	9.885485e-01
6.382168e-03	9.885299e-01
6.392576e-03	9.885112e-01
6.402895e-03	9.884926e-01
6.413233e-03	9.884739e-01
6.423607e-03	9.884553e-01
6.433964e-03	9.884366e-01
6.444345e-03	9.884180e-01
6.454720e-03	9.883993e-01
6.465063e-03	9.883807e-01
6.475480e-03	9.883620e-01
6.485827e-03	9.883434e-01
6.496175e-03	9.883247e-01
6.506511e-03	9.883061e-01
6.516966e-03	9.882874e-01
6.527338e-03	9.882688e-01
6.537734e-03	9.882501e-01
6.548136e-03	9.882315e-01
6.558547e-03	9.882128e-01
6.568959e-03	9.881942e-01
6.579366e-03	9.881755e-01
6.589732e-03	9.881569e-01
6.600136e-03	9.881382e-01
6.610517e-03	9.881196e-01
6.620896e-03	9.881009e-01
6.631326e-03	9.880823e-01
6.641707e-03	9.880636e-01
6.652084e-03	9.880450e-01
6.662499e-03	9.880263e-01
6.672929e-03	9.880077e-01
6.683284e-03	9.879890e-01
6.693624e-03	9.879704e-01
6.704063e-03	9.879517e-01
6.714464e-03	9.879331e-01
6.724879e-03	9.879144e-01
6.735284e-03	9.878958e-01
6.745694e-03	9.878771e-01
6.756048e-03	9.878585e-01
6.766459e-03	9.878398e-01
6.776817e-03	9.878212e-01
6.787181e-03	9.878025e-01
6.797524e-03	9.877839e-01
6.807921e-03	9.877652e-01
6.818315e-03	9.877466e-01
6.828695e-03	9.877279e-01
6.839101e-03	9.877093e-01
6.849457e-03	9.876906e-01
6.859863e-03	9.876720e-01
6.870225e-03	9.876533e-01
6.880613e-03	9.876347e-01
6.891052e-03	9.876160e-01
6.901519e-03	9.875974e-01
6.911877e-03	9.875787e-01
6.922274e-03	9.875601e-01
6.932640e-03	9.875414e-01
6.943012e-03	9.875228e-01
6.953359e-03	9.875041e-01
6.963740e-03	9.874855e-01
6.974113e-03	9.874668e-01
6.984580e-03	9.874481e-01
6.995015e-03	9.874295e-01
7.005412e-03	9.874108e-01
7.015780e-03	9.873922e-01
7.026229e-03	9.873735e-01
7.036676e-03	9.873549e-01
7.047038e-03	9.873362e-01
7.057432e-03	9.873176e-01
7.067806e-03	9.872989e-01
7.078178e-03	9.872803e-01
7.088611e-03	9.872616e-01
7.099002e-03	9.872430e-01
7.109351e-03	9.872243e-01
7.119762e-03	9.872057e-01
7.130118e-03	9.871870e-01
7.140536e-03	9.871684e-01
7.150915e-03	9.871497e-01
7.161279e-03	9.871311e-01
7.171628e-03	9.871124e-01
7.182073e-03	9.870938e-01
7.192411e-03	9.870751e-01
7.202774e-03	9.870565e-01
7.213238e-03	9.870378e-01
7.223694e-03	9.870192e-01
7.234074e-03	9.870005e-01
7.244517e-03	9.869819e-01
7.254892e-03	9.869632e-01
7.265279e-03	9.869446e-01
7.275682e-03	9.869259e-01
7.286039e-03	9.869073e-01
7.296394e-03	9.868886e-01
7.306828e-03	9.868700e-01
7.317210e-03	9.868513e-01
7.327595e-03	9.868327e-01
7.337989e-03	9.868140e-01
7.348431e-03	9.867954e-01
7.358810e-03	9.867767e-01
7.369208e-03	9.867581e-01
7.379599e-03	9.867394e-01
7.389949e-03	9.867208e-01
7.400350e-03	9.867021e-01
7.410734e-03	9.866835e-01
7.421159e-03	9.866648e-01
7.431573e-03	9.866462e-01
7.441909e-03	9.866275e-01
7.452290e-03	9.866089e-01
7.462695e-03	9.865902e-01
7.473043e-03	9.865716e-01
7.483476e-03	9.865529e-01
7.493829e-03	9.865343e-01
7.504249e-03	9.865156e-01
7.514662e-03	9.864970e-01
7.525121e-03	9.864783e-01
7.535498e-03	9.864597e-01
7.545873e-03	9.864410e-01
7.556292e-03	9.864224e-01
7.566720e-03	9.864037e-01
7.577115e-03	9.863851e-01
7.587491e-03	9.863664e-01
7.597908e-03	9.863478e-01
7.608319e-03	9.863291e-01
7.618732e-03	9.863105e-01
7.629128e-03	9.862918e-01
7.639532e-03	9.862732e-01
7.649876e-03	9.862545e-01
7.660251e-03	9.862359e-01
7.670636e-03	9.862172e-01
7.681050e-03	9.861986e-01
7.691461e-03	9.861799e-01
7.701821e-03	9.861613e-01
7.712181e-03	9.861426e-01
7.722574e-03	9.861240e-01
7.733025e-03	9.861053e-01
7.743422e-03	9.860867e-01
7.753812e-03	9.860680e-01
7.764174e-03	9.860494e-01
7.774610e-03	9.860307e-01
7.785053e-03	9.860121e-01
7.795479e-03	9.859934e-01
7.805879e-03	9.859748e-01
7.816286e-03	9.859561e-01
7.826649e-03	9.859375e-01
7.837052e-03	9.859188e-01
7.847422e-03	9.859001e-01
7.857791e-03	9.858815e-01
7.868172e-03	9.858628e-01
7.878588e-03	9.858442e-01
7.888951e-03	9.858255e-01
7.899345e-03	9.858069e-01
7.909755e-03	9.857882e-01
7.920106e-03	9.857696e-01
7.930494e-03	9.857509e-01
7.940847e-03	9.857323e-01
7.951191e-03	9.857136e-01
7.961551e-03	9.856950e-01
7.971925e-03	9.856763e-01
7.982251e-03	9.856577e-01
7.992562e-03	9.856390e-01
8.002970e-03	9.856204e-01
8.013383e-03	9.856017e-01
8.023749e-03	9.855831e-01
8.034116e-03	9.855644e-01
8.044470e-03	9.855458e-01
8.054858e-03	9.855271e-01
8.065255e-03	9.855085e-01
8.075650e-03	9.854898e-01
8.086089e-03	9.854712e-01
8.096486e-03	9.854525e-01
8.106874e-03	9.854339e-01
8.117206e-03	9.854152e-01
8.127598e-03	9.853966e-01
8.138007e-03	9.853779e-01
8.148397e-03	9.853593e-01
8.158797e-03	9.853406e-01
8.169239e-03	9.853220e-01
8.179612e-03	9.853033e-01
8.190019e-03	9.852847e-01
8.200496e-03	9.852660e-01
8.210916e-03	9.852474e-01
8.221391e-03	9.852287e-01
8.231784e-03	9.852101e-01
8.242143e-03	9.851914e-01
8.252587e-03	9.851728e-01
8.262985e-03	9.851541e-01
8.273331e-03	9.851355e-01
8.283714e-03	9.851168e-01
8.294104e-03	9.850982e-01
8.304517e-03	9.850795e-01
8.314952e-03	9.850609e-01
8.325371e-03	9.850422e-01
8.335761e-03	9.850236e-01
8.346139e-03	9.850049e-01
8.356591e-03	9.849863e-01
8.366998e-03	9.849676e-01
8.377400e-03	9.849490e-01
8.387752e-03	9.849303e-01
8.398161e-03	9.849117e-01
8.408611e-03	9.848930e-01
8.419030e-03	9.848744e-01
8.429412e-03	9.848557e-01
8.439745e-03	9.848371e-01
8.450108e-03	9.848184e-01
8.460503e-03	9.847998e-01
8.470916e-03	9.847811e-01
8.481324e-03	9.847625e-01
8.491697e-03	9.847438e-01
8.502134e-03	9.847252e-01
8.512515e-03	9.847065e-01
8.522948e-03	9.846879e-01
8.533322e-03	9.846692e-01
8.543697e-03	9.846506e-01
8.554109e-03	9.846319e-01
8.564491e-03	9.846133e-01
8.574882e-03	9.845946e-01
8.585270e-03	9.845760e-01
8.595629e-03	9.845573e-01
8.606003e-03	9.845387e-01
8.616431e-03	9.845200e-01
8.626827e-03	9.845014e-01
8.637241e-03	9.844827e-01
8.647665e-03	9.844641e-01
8.658081e-03	9.844454e-01
8.668498e-03	9.844268e-01
8.678899e-03	9.844081e-01
8.689269e-03	9.843895e-01
8.699648e-03	9.843708e-01
8.710035e-03	9.843522e-01
8.720407e-03	9.843335e-01
8.730796e-03	9.843148e-01
8.741190e-03	9.842962e-01
8.751538e-03	9.842775e-01
8.761894e-03	9.842589e-01
8.772315e-03	9.842402e-01
8.782745e-03	9.842216e-01
8.793141e-03	9.842029e-01
8.803533e-03	9.841843e-01
8.813917e-03	9.841656e-01
8.824300e-03	9.841470e-01
8.834702e-03	9.841283e-01
8.845075e-03	9.841097e-01
8.855465e-03	9.840910e-01
8.865852e-03	9.840724e-01
8.876260e-03	9.840537e-01
8.886652e-03	9.840351e-01
8.897012e-03	9.840164e-01
8.907373e-03	9.839978e-01
8.917769e-03	9.839791e-01
8.928194e-03	9.839605e-01
8.938576e-03	9.839418e-01
8.948992e-03	9.839232e-01
8.959363e-03	9.839045e-01
8.969779e-03	9.838859e-01
8.980219e-03	9.838672e-01
8.990645e-03	9.838486e-01
9.001068e-03	9.838299e-01
9.011468e-03	9.838113e-01
9.021844e-03	9.837926e-01
9.032315e-03	9.837740e-01
9.042752e-03	9.837553e-01
9.053118e-03	9.837367e-01
9.063558e-03	9.837180e-01
9.073944e-03	9.836994e-01
9.084385e-03	9.836807e-01
9.094789e-03	9.836621e-01
9.105235e-03	9.836434e-01
9.115674e-03	9.836248e-01
9.126095e-03	9.836061e-01
9.136472e-03	9.835875e-01
9.146853e-03	9.835688e-01
9.157229e-03	9.835502e-01
9.167661e-03	9.835315e-01
9.178083e-03	9.835129e-01
9.188473e-03	9.834942e-01
9.198809e-03	9.834756e-01
9.209227e-03	9.834569e-01
9.219641e-03	9.834383e-01
9.230108e-03	9.834196e-01
9.240477e-03	9.834010e-01
9.250887e-03	9.833823e-01
9.261252e-03	9.833637e-01
9.271652e-03	9.833450e-01
9.282067e-03	9.833264e-01
9.292465e-03	9.833077e-01
9.302922e-03	9.832891e-01
9.313270e-03	9.832704e-01
9.323698e-03	9.832518e-01
9.334083e-03	9.832331e-01
9.344491e-03	9.832145e-01
9.354890e-03	9.831958e-01
9.365268e-03	9.831772e-01
9.375646e-03	9.831585e-01
9.386048e-03	9.831399e-01
9.396436e-03	9.831212e-01
9.406880e-03	9.831026e-01
9.417263e-03	9.830839e-01
9.427665e-03	9.830653e-01
9.438058e-03	9.830466e-01
9.448492e-03	9.830280e-01
9.458830e-03	9.830093e-01
9.469282e-03	9.829907e-01
9.479655e-03	9.829720e-01
9.490048e-03	9.829534e-01
9.500445e-03	9.829347e-01
9.510858e-03	9.829161e-01
9.521271e-03	9.828974e-01
9.531667e-03	9.828788e-01
9.542106e-03	9.828601e-01
9.552509e-03	9.828415e-01
9.562878e-03	9.828228e-01
9.573288e-03	9.828042e-01
9.583667e-03	9.827855e-01
9.594085e-03	9.827668e-01
9.604485e-03	9.827482e-01
9.614907e-03	9.827295e-01
9.625278e-03	9.827109e-01
9.635714e-03	9.826922e-01
9.646170e-03	9.826736e-01
9.656587e-03	9.826549e-01
9.666929e-03	9.826363e-01
9.677317e-03	9.826176e-01
9.687815e-03	9.825990e-01
9.698190e-03	9.825803e-01
9.708580e-03	9.825617e-01
9.718953e-03	9.825430e-01
9.729371e-03	9.825244e-01
9.739832e-03	9.825057e-01
9.750225e-03	9.824871e-01
9.760620e-03	9.824684e-01
9.771042e-03	9.824498e-01
9.781423e-03	9.824311e-01
9.791863e-03	9.824125e-01
9.802233e-03	9.823938e-01
9.812622e-03	9.823752e-01
9.823022e-03	9.823565e-01
9.833404e-03	9.823379e-01
9.843764e-03	9.823192e-01
9.854172e-03	9.823006e-01
9.864497e-03	9.822819e-01
9.874939e-03	9.822633e-01
9.885393e-03	9.822446e-01
9.895761e-03	9.822260e-01
9.906115e-03	9.822073e-01
9.916456e-03	9.821887e-01
9.926866e-03	9.821700e-01
9.937257e-03	9.821514e-01
9.947673e-03	9.821327e-01
9.958104e-03	9.821141e-01
9.968523e-03	9.820954e-01
9.978956e-03	9.820768e-01
9.989345e-03	9.820581e-01
9.999725e-03	9.820395e-01
1.001010e-02	9.820208e-01
1.002051e-02	9.820022e-01
1.003092e-02	9.819835e-01
1.004130e-02	9.819649e-01
1.005172e-02	9.819462e-01
1.006211e-02	9.819276e-01
1.007246e-02	9.819089e-01
1.008284e-02	9.818903e-01
1.009324e-02	9.818716e-01
1.010364e-02	9.818530e-01
1.011405e-02	9.818343e-01
1.012446e-02	9.818157e-01
1.013482e-02	9.817970e-01
1.014526e-02	9.817784e-01
1.015561e-02	9.817597e-01
1.016602e-02	9.817411e-01
1.017642e-02	9.817224e-01
1.018683e-02	9.817038e-01
1.019723e-02	9.816851e-01
1.020760e-02	9.816665e-01
1.021807e-02	9.816478e-01
1.022846e-02	9.816292e-01
1.023884e-02	9.816105e-01
1.024926e-02	9.815919e-01
1.025965e-02	9.815732e-01
1.027003e-02	9.815546e-01
1.028043e-02	9.815359e-01
1.029085e-02	9.815173e-01
1.030126e-02	9.814986e-01
1.031170e-02	9.814800e-01
1.032207e-02	9.814613e-01
1.033246e-02	9.814427e-01
1.034283e-02	9.814240e-01
1.035326e-02	9.814054e-01
1.036364e-02	9.813867e-01
1.037404e-02	9.813681e-01
1.038441e-02	9.813494e-01
1.039475e-02	9.813308e-01
1.040517e-02	9.813121e-01
1.041552e-02	9.812935e-01
1.042593e-02	9.812748e-01
1.043634e-02	9.812562e-01
1.044669e-02	9.812375e-01
1.045708e-02	9.812189e-01
1.046753e-02	9.812002e-01
1.047791e-02	9.811815e-01
1.048832e-02	9.811629e-01
1.049875e-02	9.811442e-01
1.050920e-02	9.811256e-01
1.051952e-02	9.811069e-01
1.052996e-02	9.810883e-01
1.054035e-02	9.810696e-01
1.055075e-02	9.810510e-01
1.056114e-02	9.810323e-01
1.057155e-02	9.810137e-01
1.058198e-02	9.809950e-01
1.059238e-02	9.809764e-01
1.060278e-02	9.809577e-01
1.061319e-02	9.809391e-01
1.062356e-02	9.809204e-01
1.063399e-02	9.809018e-01
1.064439e-02	9.808831e-01
1.065479e-02	9.808645e-01
1.066519e-02	9.808458e-01
1.067554e-02	9.808272e-01
1.068592e-02	9.808085e-01
1.069633e-02	9.807899e-01
1.070678e-02	9.807712e-01
1.071711e-02	9.807526e-01
1.072751e-02	9.807339e-01
1.073795e-02	9.807153e-01
1.074836e-02	9.806966e-01
1.075881e-02	9.806780e-01
1.076919e-02	9.806593e-01
1.077963e-02	9.806407e-01
1.079006e-02	9.806220e-01
1.080048e-02	9.806034e-01
1.081086e-02	9.805847e-01
1.082123e-02	9.805661e-01
1.083161e-02	9.805474e-01
1.084200e-02	9.805288e-01
1.085237e-02	9.805101e-01
1.086272e-02	9.804915e-01
1.087311e-02	9.804728e-01
1.088356e-02	9.804542e-01
1.089398e-02	9.804355e-01
1.090436e-02	9.804169e-01
1.091475e-02	9.803982e-01
1.092521e-02	9.803796e-01
1.093563e-02	9.803609e-01
1.094608e-02	9.803423e-01
1.095646e-02	9.803236e-01
1.096687e-02	9.803050e-01
1.097723e-02	9.802863e-01
1.098757e-02	9.802677e-01
1.099796e-02	9.802490e-01
1.100834e-02	9.802304e-01
1.101874e-02	9.802117e-01
1.102908e-02	9.801931e-01
1.103955e-02	9.801744e-01
1.105002e-02	9.801558e-01
1.106038e-02	9.801371e-01
1.107076e-02	9.801185e-01
1.108120e-02	9.800998e-01
1.109159e-02	9.800812e-01
1.110203e-02	9.800625e-01
1.111245e-02	9.800439e-01
1.112290e-02	9.800252e-01
1.113330e-02	9.800066e-01
1.114368e-02	9.799879e-01
1.115406e-02	9.799693e-01
1.116448e-02	9.799506e-01
1.117492e-02	9.799320e-01
1.118531e-02	9.799133e-01
1.119565e-02	9.798947e-01
1.120604e-02	9.798760e-01
1.121640e-02	9.798574e-01
1.122688e-02	9.798387e-01
1.123726e-02	9.798201e-01
1.124759e-02	9.798014e-01
1.125800e-02	9.797828e-01
1.126845e-02	9.797641e-01
1.127881e-02	9.797455e-01
1.128923e-02	9.797268e-01
1.129966e-02	9.797082e-01
1.131007e-02	9.796895e-01
1.132045e-02	9.796709e-01
1.133087e-02	9.796522e-01
1.134130e-02	9.796335e-01
1.135169e-02	9.796149e-01
1.136208e-02	9.795962e-01
1.137254e-02	9.795776e-01
1.138292e-02	9.795589e-01
1.139328e-02	9.795403e-01
1.140369e-02	9.795216e-01
1.141415e-02	9.795030e-01
1.142453e-02	9.794843e-01
1.143493e-02	9.794657e-01
1.144533e-02	9.794470e-01
1.145568e-02	9.794284e-01
1.146606e-02	9.794097e-01
1.147643e-02	9.793911e-01
1.148681e-02	9.793724e-01
1.149717e-02	9.793538e-01
1.150756e-02	9.793351e-01
1.151797e-02	9.793165e-01
1.152843e-02	9.792978e-01
1.153884e-02	9.792792e-01
1.154920e-02	9.792605e-01
1.155954e-02	9.792419e-01
1.156997e-02	9.792232e-01
1.158034e-02	9.792046e-01
1.159077e-02	9.791859e-01
1.160120e-02	9.791673e-01
1.161167e-02	9.791486e-01
1.162209e-02	9.791300e-01
1.163249e-02	9.791113e-01
1.164289e-02	9.790927e-01
1.165331e-02	9.790740e-01
1.166371e-02	9.790554e-01
1.167410e-02	9.790367e-01
1.168447e-02	9.790181e-01
1.169487e-02	9.789994e-01
1.170525e-02	9.789808e-01
1.171562e-02	9.789621e-01
1.172604e-02	9.789435e-01
1.173640e-02	9.789248e-01
1.174678e-02	9.789062e-01
1.175719e-02	9.788875e-01
1.176758e-02	9.788689e-01
1.177802e-02	9.788502e-01
1.178836e-02	9.788316e-01
1.179879e-02	9.788129e-01
1.180922e-02	9.787943e-01
1.181960e-02	9.787756e-01
1.183000e-02	9.787570e-01
1.184039e-02	9.787383e-01
1.185081e-02	9.787197e-01
1.186121e-02	9.787010e-01
1.187165e-02	9.786824e-01
1.188203e-02	9.786637e-01
1.189241e-02	9.786451e-01
1.190276e-02	9.786264e-01
1.191312e-02	9.786078e-01
1.192347e-02	9.785891e-01
1.193392e-02	9.785705e-01
1.194431e-02	9.785518e-01
1.195473e-02	9.785332e-01
1.196518e-02	9.785145e-01
1.197556e-02	9.784959e-01
1.198594e-02	9.784772e-01
1.199635e-02	9.784586e-01
1.200678e-02	9.784399e-01
1.201722e-02	9.784213e-01
1.202764e-02	9.784026e-01
1.203805e-02	9.783840e-01
1.204852e-02	9.783653e-01
1.205890e-02	9.783467e-01
1.206927e-02	9.783280e-01
1.207957e-02	9.783094e-01
1.208997e-02	9.782907e-01
1.210039e-02	9.782721e-01
1.211078e-02	9.782534e-01
1.212120e-02	9.782348e-01
1.213155e-02	9.782161e-01
1.214197e-02	9.781975e-01
1.215241e-02	9.781788e-01
1.216279e-02	9.781602e-01
1.217323e-02	9.781415e-01
1.218361e-02	9.781229e-01
1.219409e-02	9.781042e-01
1.220454e-02	9.780856e-01
1.221498e-02	9.780669e-01
1.222539e-02	9.780482e-01
1.223582e-02	9.780296e-01
1.224622e-02	9.780109e-01
1.225659e-02	9.779923e-01
1.226699e-02	9.779736e-01
1.227740e-02	9.779550e-01
1.228784e-02	9.779363e-01
1.229823e-02	9.779177e-01
1.230867e-02	9.778990e-01
1.231912e-02	9.778804e-01
1.232959e-02	9.778617e-01
1.234000e-02	9.778431e-01
1.235038e-02	9.778244e-01
1.236085e-02	9.778058e-01
1.237121e-02	9.777871e-01
1.238154e-02	9.777685e-01
1.239199e-02	9.777498e-01
1.240241e-02	9.777312e-01
1.241284e-02	9.777125e-01
1.242325e-02	9.776939e-01
1.243362e-02	9.776752e-01
1.244404e-02	9.776566e-01
1.245445e-02	9.776379e-01
1.246490e-02	9.776193e-01
1.247533e-02	9.776006e-01
1.248575e-02	9.775820e-01
1.249616e-02	9.775633e-01
1.250657e-02	9.775447e-01
1.251702e-02	9.775260e-01
1.252740e-02	9.775074e-01
1.253778e-02	9.774887e-01
1.254818e-02	9.774701e-01
1.255865e-02	9.774514e-01
1.256907e-02	9.774328e-01
1.257956e-02	9.774141e-01
1.258996e-02	9.773955e-01
1.260040e-02	9.773768e-01
1.261077e-02	9.773582e-01
1.262120e-02	9.773395e-01
1.263160e-02	9.773209e-01
1.264203e-02	9.773022e-01
1.265241e-02	9.772836e-01
1.266283e-02	9.772649e-01
1.267319e-02	9.772463e-01
1.268365e-02	9.772276e-01
1.269402e-02	9.772090e-01
1.270444e-02	9.771903e-01
1.271485e-02	9.771717e-01
1.272527e-02	9.771530e-01
1.273562e-02	9.771344e-01
1.274602e-02	9.771157e-01
1.275641e-02	9.770971e-01
1.276679e-02	9.770784e-01
1.277724e-02	9.770598e-01
1.278761e-02	9.770411e-01
1.279805e-02	9.770225e-01
1.280846e-02	9.770038e-01
1.281887e-02	9.769852e-01
1.282932e-02	9.769665e-01
1.283971e-02	9.769479e-01
1.285010e-02	9.769292e-01
1.286050e-02	9.769106e-01
1.287092e-02	9.768919e-01
1.288136e-02	9.768733e-01
1.289179e-02	9.768546e-01
1.290222e-02	9.768360e-01
1.291265e-02	9.768173e-01
1.292311e-02	9.767987e-01
1.293351e-02	9.767800e-01
1.294389e-02	9.767614e-01
1.295424e-02	9.767427e-01
1.296468e-02	9.767241e-01
1.297509e-02	9.767054e-01
1.298554e-02	9.766868e-01
1.299592e-02	9.766681e-01
1.300632e-02	9.766495e-01
1.301677e-02	9.766308e-01
1.302719e-02	9.766122e-01
1.303758e-02	9.765935e-01
1.304801e-02	9.765749e-01
1.305840e-02	9.765562e-01
1.306878e-02	9.765376e-01
1.307922e-02	9.765189e-01
1.308969e-02	9.765002e-01
1.310014e-02	9.764816e-01
1.311060e-02	9.764629e-01
1.312100e-02	9.764443e-01
1.313145e-02	9.764256e-01
1.314180e-02	9.764070e-01
1.315220e-02	9.763883e-01
1.316262e-02	9.763697e-01
1.317299e-02	9.763510e-01
1.318343e-02	9.763324e-01
1.319385e-02	9.763137e-01
1.320418e-02	9.762951e-01
1.321457e-02	9.762764e-01
1.322494e-02	9.762578e-01
1.323534e-02	9.762391e-01
1.324573e-02	9.762205e-01
1.325612e-02	9.762018e-01
1.326656e-02	9.761832e-01
1.327700e-02	9.761645e-01
1.328745e-02	9.761459e-01
1.329788e-02	9.761272e-01
1.330830e-02	9.761086e-01
1.331870e-02	9.760899e-01
1.332912e-02	9.760713e-01
1.333950e-02	9.760526e-01
1.334989e-02	9.760340e-01
1.336025e-02	9.760153e-01
1.337067e-02	9.759967e-01
1.338111e-02	9.759780e-01
1.339151e-02	9.759594e-01
1.340191e-02	9.759407e-01
1.341239e-02	9.759221e-01
1.342272e-02	9.759034e-01
1.343306e-02	9.758848e-01
1.344349e-02	9.758661e-01
1.345387e-02	9.758475e-01
1.346426e-02	9.758288e-01
1.347469e-02	9.758102e-01
1.348507e-02	9.757915e-01
1.349552e-02	9.757729e-01
1.350596e-02	9.757542e-01
1.351635e-02	9.757356e-01
1.352677e-02	9.757169e-01
1.353719e-02	9.756983e-01
1.354760e-02	9.756796e-01
1.355799e-02	9.756610e-01
1.356843e-02	9.756423e-01
1.357877e-02	9.756237e-01
1.358916e-02	9.756050e-01
1.359956e-02	9.755864e-01
1.360996e-02	9.755677e-01
1.362036e-02	9.755491e-01
1.363077e-02	9.755304e-01
1.364113e-02	9.755118e-01
1.365157e-02	9.754931e-01
1.366197e-02	9.754745e-01
1.367239e-02	9.754558e-01
1.368276e-02	9.754372e-01
1.369312e-02	9.754185e-01
1.370352e-02	9.753999e-01
1.371394e-02	9.753812e-01
1.372436e-02	9.753626e-01
1.373473e-02	9.753439e-01
1.374512e-02	9.753253e-01
1.375551e-02	9.753066e-01
1.376593e-02	9.752880e-01
1.377633e-02	9.752693e-01
1.378675e-02	9.752507e-01
1.379714e-02	9.752320e-01
1.380758e-02	9.752134e-01
1.381797e-02	9.751947e-01
1.382840e-02	9.751761e-01
1.383883e-02	9.751574e-01
1.384925e-02	9.751388e-01
1.385969e-02	9.751201e-01
1.387008e-02	9.751015e-01
1.388045e-02	9.750828e-01
1.389087e-02	9.750642e-01
1.390130e-02	9.750455e-01
1.391168e-02	9.750269e-01
1.392216e-02	9.750082e-01
1.393259e-02	9.749896e-01
1.394293e-02	9.749709e-01
1.395330e-02	9.749523e-01
1.396369e-02	9.749336e-01
1.397417e-02	9.749149e-01
1.398456e-02	9.748963e-01
1.399495e-02	9.748776e-01
1.400545e-02	9.748590e-01
1.401588e-02	9.748403e-01
1.402630e-02	9.748217e-01
1.403672e-02	9.748030e-01
1.404716e-02	9.747844e-01
1.405759e-02	9.747657e-01
1.406805e-02	9.747471e-01
1.407847e-02	9.747284e-01
1.408890e-02	9.747098e-01
1.409928e-02	9.746911e-01
1.410969e-02	9.746725e-01
1.412009e-02	9.746538e-01
1.413052e-02	9.746352e-01
1.414092e-02	9.746165e-01
1.415128e-02	9.745979e-01
1.416177e-02	9.745792e-01
1.417213e-02	9.745606e-01
1.418249e-02	9.745419e-01
1.419286e-02	9.745233e-01
1.420331e-02	9.745046e-01
1.421376e-02	9.744860e-01
1.422419e-02	9.744673e-01
1.423464e-02	9.744487e-01
1.424508e-02	9.744300e-01
1.425552e-02	9.744114e-01
1.426592e-02	9.743927e-01
1.427633e-02	9.743741e-01
1.428680e-02	9.743554e-01
1.429723e-02	9.743368e-01
1.430770e-02	9.743181e-01
1.431809e-02	9.742995e-01
1.432848e-02	9.742808e-01
1.433888e-02	9.742622e-01
1.434929e-02	9.742435e-01
1.435975e-02	9.742249e-01
1.437019e-02	9.742062e-01
1.438062e-02	9.741876e-01
1.439107e-02	9.741689e-01
1.440147e-02	9.741503e-01
1.441186e-02	9.741316e-01
1.442224e-02	9.741130e-01
1.443264e-02	9.740943e-01
1.444303e-02	9.740757e-01
1.445345e-02	9.740570e-01
1.446380e-02	9.740384e-01
1.447415e-02	9.740197e-01
1.448458e-02	9.740011e-01
1.449494e-02	9.739824e-01
1.450540e-02	9.739638e-01
1.451581e-02	9.739451e-01
1.452623e-02	9.739265e-01
1.453667e-02	9.739078e-01
1.454710e-02	9.738892e-01
1.455753e-02	9.738705e-01
1.456794e-02	9.738519e-01
1.457834e-02	9.738332e-01
1.458872e-02	9.738146e-01
1.459914e-02	9.737959e-01
1.460956e-02	9.737773e-01
1.461991e-02	9.737586e-01
1.463032e-02	9.737400e-01
1.464074e-02	9.737213e-01
1.465113e-02	9.737027e-01
1.466152e-02	9.736840e-01
1.467192e-02	9.736654e-01
1.468234e-02	9.736467e-01
1.469269e-02	9.736281e-01
1.470306e-02	9.736094e-01
1.471348e-02	9.735908e-01
1.472387e-02	9.735721e-01
1.473434e-02	9.735535e-01
1.474478e-02	9.735348e-01
1.475523e-02	9.735162e-01
1.476569e-02	9.734975e-01
1.477611e-02	9.734789e-01
1.478646e-02	9.734602e-01
1.479682e-02	9.734416e-01
1.480722e-02	9.734229e-01
1.481766e-02	9.734043e-01
1.482800e-02	9.733856e-01
1.483840e-02	9.733669e-01
1.484879e-02	9.733483e-01
1.485926e-02	9.733296e-01
1.486963e-02	9.733110e-01
1.488000e-02	9.732923e-01
1.489043e-02	9.732737e-01
1.490075e-02	9.732550e-01
1.491120e-02	9.732364e-01
1.492161e-02	9.732177e-01
1.493204e-02	9.731991e-01
1.494250e-02	9.731804e-01
1.495291e-02	9.731618e-01
1.496333e-02	9.731431e-01
1.497375e-02	9.731245e-01
1.498414e-02	9.731058e-01
1.499453e-02	9.730872e-01
1.500496e-02	9.730685e-01
1.501534e-02	9.730499e-01
1.502575e-02	9.730312e-01
1.503611e-02	9.730126e-01
1.504648e-02	9.729939e-01
1.505687e-02	9.729753e-01
1.506727e-02	9.729566e-01
1.507771e-02	9.729380e-01
1.508811e-02	9.729193e-01
1.509851e-02	9.729007e-01
1.510897e-02	9.728820e-01
1.511935e-02	9.728634e-01
1.512972e-02	9.728447e-01
1.514019e-02	9.728261e-01
1.515058e-02	9.728074e-01
1.516096e-02	9.727888e-01
1.517140e-02	9.727701e-01
1.518181e-02	9.727515e-01
1.519223e-02	9.727328e-01
1.520267e-02	9.727142e-01
1.521310e-02	9.726955e-01
1.522353e-02	9.726769e-01
1.523395e-02	9.726582e-01
1.524435e-02	9.726396e-01
1.525476e-02	9.726209e-01
1.526518e-02	9.726023e-01
1.527553e-02	9.725836e-01
1.528598e-02	9.725650e-01
1.529642e-02	9.725463e-01
1.530685e-02	9.725277e-01
1.531727e-02	9.725090e-01
1.532770e-02	9.724904e-01
1.533815e-02	9.724717e-01
1.534855e-02	9.724531e-01
1.535892e-02	9.724344e-01
1.536931e-02	9.724158e-01
1.537967e-02	9.723971e-01
1.539007e-02	9.723785e-01
1.540049e-02	9.723598e-01
1.541087e-02	9.723412e-01
1.542124e-02	9.723225e-01
1.543169e-02	9.723039e-01
1.544207e-02	9.722852e-01
1.545246e-02	9.722666e-01
1.546283e-02	9.722479e-01
1.547326e-02	9.722293e-01
1.548368e-02	9.722106e-01
1.549410e-02	9.721920e-01
1.550448e-02	9.721733e-01
1.551488e-02	9.721547e-01
1.552535e-02	9.721360e-01
1.553578e-02	9.721174e-01
1.554615e-02	9.720987e-01
1.555656e-02	9.720801e-01
1.556696e-02	9.720614e-01
1.557738e-02	9.720428e-01
1.558777e-02	9.720241e-01
1.559821e-02	9.720055e-01
1.560866e-02	9.719868e-01
1.561913e-02	9.719682e-01
1.562955e-02	9.719495e-01
1.563997e-02	9.719309e-01
1.565040e-02	9.719122e-01
1.566081e-02	9.718936e-01
1.567124e-02	9.718749e-01
1.568165e-02	9.718563e-01
1.569202e-02	9.718376e-01
1.570244e-02	9.718190e-01
1.571279e-02	9.718003e-01
1.572321e-02	9.717816e-01
1.573360e-02	9.717630e-01
1.574399e-02	9.717443e-01
1.575444e-02	9.717257e-01
1.576490e-02	9.717070e-01
1.577535e-02	9.716884e-01
1.578577e-02	9.716697e-01
1.579615e-02	9.716511e-01
1.580651e-02	9.716324e-01
1.581688e-02	9.716138e-01
1.582727e-02	9.715951e-01
1.583769e-02	9.715765e-01
1.584812e-02	9.715578e-01
1.585850e-02	9.715392e-01
1.586890e-02	9.715205e-01
1.587933e-02	9.715019e-01
1.588972e-02	9.714832e-01
1.590011e-02	9.714646e-01
1.591049e-02	9.714459e-01
1.592091e-02	9.714273e-01
1.593125e-02	9.714086e-01
1.594169e-02	9.713900e-01
1.595215e-02	9.713713e-01
1.596255e-02	9.713527e-01
1.597295e-02	9.713340e-01
1.598337e-02	9.713154e-01
1.599382e-02	9.712967e-01
1.600425e-02	9.712781e-01
1.601468e-02	9.712594e-01
1.602514e-02	9.712408e-01
1.603557e-02	9.712221e-01
1.604604e-02	9.712035e-01
1.605645e-02	9.711848e-01
1.606686e-02	9.711662e-01
1.607732e-02	9.711475e-01
1.608770e-02	9.711289e-01
1.609810e-02	9.711102e-01
1.610848e-02	9.710916e-01
1.611886e-02	9.710729e-01
1.612926e-02	9.710543e-01
1.613966e-02	9.710356e-01
1.615005e-02	9.710170e-01
1.616045e-02	9.709983e-01
1.617078e-02	9.709797e-01
1.618114e-02	9.709610e-01
1.619159e-02	9.709424e-01
1.620200e-02	9.709237e-01
1.621236e-02	9.709051e-01
1.622280e-02	9.708864e-01
1.623321e-02	9.708678e-01
1.624366e-02	9.708491e-01
1.625411e-02	9.708305e-01
1.626455e-02	9.708118e-01
1.627497e-02	9.707932e-01
1.628537e-02	9.707745e-01
1.629572e-02	9.707559e-01
1.630613e-02	9.707372e-01
1.631654e-02	9.707186e-01
1.632692e-02	9.706999e-01
1.633735e-02	9.706813e-01
1.634777e-02	9.706626e-01
1.635819e-02	9.706440e-01
1.636860e-02	9.706253e-01
1.637902e-02	9.706067e-01
1.638947e-02	9.705880e-01
1.639993e-02	9.705694e-01
1.641035e-02	9.705507e-01
1.642076e-02	9.705321e-01
1.643116e-02	9.705134e-01
1.644152e-02	9.704948e-01
1.645191e-02	9.704761e-01
1.646230e-02	9.704575e-01
1.647272e-02	9.704388e-01
1.648313e-02	9.704202e-01
1.649356e-02	9.704015e-01
1.650403e-02	9.703829e-01
1.651447e-02	9.703642e-01
1.652495e-02	9.703456e-01
1.653539e-02	9.703269e-01
1.654581e-02	9.703083e-01
1.655622e-02	9.702896e-01
1.656670e-02	9.702710e-01
1.657713e-02	9.702523e-01
1.658759e-02	9.702336e-01
1.659801e-02	9.702150e-01
1.660840e-02	9.701963e-01
1.661881e-02	9.701777e-01
1.662922e-02	9.701590e-01
1.663970e-02	9.701404e-01
1.665012e-02	9.701217e-01
1.666056e-02	9.701031e-01
1.667099e-02	9.700844e-01
1.668143e-02	9.700658e-01
1.669180e-02	9.700471e-01
1.670223e-02	9.700285e-01
1.671261e-02	9.700098e-01
1.672302e-02	9.699912e-01
1.673348e-02	9.699725e-01
1.674392e-02	9.699539e-01
1.675443e-02	9.699352e-01
1.676485e-02	9.699166e-01
1.677530e-02	9.698979e-01
1.678575e-02	9.698793e-01
1.679613e-02	9.698606e-01
1.680654e-02	9.698420e-01
1.681689e-02	9.698233e-01
1.682729e-02	9.698047e-01
1.683772e-02	9.697860e-01
1.684816e-02	9.697674e-01
1.685857e-02	9.697487e-01
1.686896e-02	9.697301e-01
1.687939e-02	9.697114e-01
1.688979e-02	9.696928e-01
1.690019e-02	9.696741e-01
1.691059e-02	9.696555e-01
1.692108e-02	9.696368e-01
1.693151e-02	9.696182e-01
1.694190e-02	9.695995e-01
1.695230e-02	9.695809e-01
1.696270e-02	9.695622e-01
1.697312e-02	9.695436e-01
1.698358e-02	9.695249e-01
1.699402e-02	9.695063e-01
1.700445e-02	9.694876e-01
1.701488e-02	9.694690e-01
1.702528e-02	9.694503e-01
1.703567e-02	9.694317e-01
1.704612e-02	9.694130e-01
1.705649e-02	9.693944e-01
1.706685e-02	9.693757e-01
1.707731e-02	9.693571e-01
1.708770e-02	9.693384e-01
1.709816e-02	9.693198e-01
1.710852e-02	9.693011e-01
1.711892e-02	9.692825e-01
1.712933e-02	9.692638e-01
1.713974e-02	9.692452e-01
1.715016e-02	9.692265e-01
1.716054e-02	9.692079e-01
1.717101e-02	9.691892e-01
1.718141e-02	9.691706e-01
1.719181e-02	9.691519e-01
1.720219e-02	9.691333e-01
1.721257e-02	9.691146e-01
1.722297e-02	9.690960e-01
1.723338e-02	9.690773e-01
1.724380e-02	9.690587e-01
1.725421e-02	9.690400e-01
1.726467e-02	9.690214e-01
1.727512e-02	9.690027e-01
1.728551e-02	9.689841e-01
1.729593e-02	9.689654e-01
1.730634e-02	9.689468e-01
1.731677e-02	9.689281e-01
1.732722e-02	9.689095e-01
1.733766e-02	9.688908e-01
1.734810e-02	9.688722e-01
1.735853e-02	9.688535e-01
1.736893e-02	9.688349e-01
1.737936e-02	9.688162e-01
1.738978e-02	9.687976e-01
1.740018e-02	9.687789e-01
1.741058e-02	9.687603e-01
1.742095e-02	9.687416e-01
1.743139e-02	9.687230e-01
1.744180e-02	9.687043e-01
1.745226e-02	9.686857e-01
1.746270e-02	9.686670e-01
1.747312e-02	9.686483e-01
1.748360e-02	9.686297e-01
1.749400e-02	9.686110e-01
1.750438e-02	9.685924e-01
1.751478e-02	9.685737e-01
1.752519e-02	9.685551e-01
1.753558e-02	9.685364e-01
1.754599e-02	9.685178e-01
1.755645e-02	9.684991e-01
1.756689e-02	9.684805e-01
1.757726e-02	9.684618e-01
1.758767e-02	9.684432e-01
1.759809e-02	9.684245e-01
1.760849e-02	9.684059e-01
1.761891e-02	9.683872e-01
1.762931e-02	9.683686e-01
1.763972e-02	9.683499e-01
1.765013e-02	9.683313e-01
1.766058e-02	9.683126e-01
1.767102e-02	9.682940e-01
1.768142e-02	9.682753e-01
1.769183e-02	9.682567e-01
1.770227e-02	9.682380e-01
1.771267e-02	9.682194e-01
1.772310e-02	9.682007e-01
1.773353e-02	9.681821e-01
1.774394e-02	9.681634e-01
1.775433e-02	9.681448e-01
1.776477e-02	9.681261e-01
1.777520e-02	9.681075e-01
1.778557e-02	9.680888e-01
1.779595e-02	9.680702e-01
1.780639e-02	9.680515e-01
1.781680e-02	9.680329e-01
1.782727e-02	9.680142e-01
1.783778e-02	9.679956e-01
1.784827e-02	9.679769e-01
1.785873e-02	9.679583e-01
1.786912e-02	9.679396e-01
1.787952e-02	9.679210e-01
1.788996e-02	9.679023e-01
1.790039e-02	9.678837e-01
1.791078e-02	9.678650e-01
1.792119e-02	9.678464e-01
1.793164e-02	9.678277e-01
1.794209e-02	9.678091e-01
1.795251e-02	9.677904e-01
1.796288e-02	9.677718e-01
1.797333e-02	9.677531e-01
1.798371e-02	9.677345e-01
1.799417e-02	9.677158e-01
1.800458e-02	9.676972e-01
1.801502e-02	9.676785e-01
1.802538e-02	9.676599e-01
1.803584e-02	9.676412e-01
1.804632e-02	9.676226e-01
1.805673e-02	9.676039e-01
1.806717e-02	9.675853e-01
1.807758e-02	9.675666e-01
1.808800e-02	9.675480e-01
1.809838e-02	9.675293e-01
1.810872e-02	9.675107e-01
1.811915e-02	9.674920e-01
1.812959e-02	9.674734e-01
1.814000e-02	9.674547e-01
1.815042e-02	9.674361e-01
1.816081e-02	9.674174e-01
1.817121e-02	9.673988e-01
1.818169e-02	9.673801e-01
1.819202e-02	9.673615e-01
1.820245e-02	9.673428e-01
1.821289e-02	9.673242e-01
1.822333e-02	9.673055e-01
1.823374e-02	9.672869e-01
1.824416e-02	9.672682e-01
1.825462e-02	9.672496e-01
1.826510e-02	9.672309e-01
1.827549e-02	9.672123e-01
1.828589e-02	9.671936e-01
1.829628e-02	9.671750e-01
1.830669e-02	9.671563e-01
1.831710e-02	9.671377e-01
1.832747e-02	9.671190e-01
1.833788e-02	9.671003e-01
1.834827e-02	9.670817e-01
1.835869e-02	9.670630e-01
1.836913e-02	9.670444e-01
1.837960e-02	9.670257e-01
1.839002e-02	9.670071e-01
1.840045e-02	9.669884e-01
1.841096e-02	9.669698e-01
1.842140e-02	9.669511e-01
1.843183e-02	9.669325e-01
1.844221e-02	9.669138e-01
1.845267e-02	9.668952e-01
1.846317e-02	9.668765e-01
1.847362e-02	9.668579e-01
1.848406e-02	9.668392e-01
1.849444e-02	9.668206e-01
1.850489e-02	9.668019e-01
1.851530e-02	9.667833e-01
1.852572e-02	9.667646e-01
1.853617e-02	9.667460e-01
1.854656e-02	9.667273e-01
1.855702e-02	9.667087e-01
1.856743e-02	9.666900e-01
1.857784e-02	9.666714e-01
1.858833e-02	9.666527e-01
1.859871e-02	9.666341e-01
1.860916e-02	9.666154e-01
1.861956e-02	9.665968e-01
1.863001e-02	9.665781e-01
1.864043e-02	9.665595e-01
1.865082e-02	9.665408e-01
1.866121e-02	9.665222e-01
1.867159e-02	9.665035e-01
1.868204e-02	9.664849e-01
1.869246e-02	9.664662e-01
1.870285e-02	9.664476e-01
1.871328e-02	9.664289e-01
1.872375e-02	9.664103e-01
1.873416e-02	9.663916e-01
1.874456e-02	9.663730e-01
1.875495e-02	9.663543e-01
1.876539e-02	9.663357e-01
1.877581e-02	9.663170e-01
1.878618e-02	9.662984e-01
1.879663e-02	9.662797e-01
1.880711e-02	9.662611e-01
1.881750e-02	9.662424e-01
1.882788e-02	9.662238e-01
1.883830e-02	9.662051e-01
1.884869e-02	9.661865e-01
1.885913e-02	9.661678e-01
1.886954e-02	9.661492e-01
1.887995e-02	9.661305e-01
1.889028e-02	9.661119e-01
1.890070e-02	9.660932e-01
1.891113e-02	9.660746e-01
1.892158e-02	9.660559e-01
1.893196e-02	9.660373e-01
1.894235e-02	9.660186e-01
1.895281e-02	9.660000e-01
1.896330e-02	9.659813e-01
1.897373e-02	9.659627e-01
1.898415e-02	9.659440e-01
1.899460e-02	9.659254e-01
1.900502e-02	9.659067e-01
1.901552e-02	9.658881e-01
1.902587e-02	9.658694e-01
1.903630e-02	9.658508e-01
1.904672e-02	9.658321e-01
1.905712e-02	9.658135e-01
1.906755e-02	9.657948e-01
1.907799e-02	9.657762e-01
1.908842e-02	9.657575e-01
1.909883e-02	9.657389e-01
1.910924e-02	9.657202e-01
1.911970e-02	9.657016e-01
1.913016e-02	9.656829e-01
1.914058e-02	9.656643e-01
1.915100e-02	9.656456e-01
1.916141e-02	9.656270e-01
1.917179e-02	9.656083e-01
1.918217e-02	9.655897e-01
1.919257e-02	9.655710e-01
1.920302e-02	9.655524e-01
1.921344e-02	9.655337e-01
1.922381e-02	9.655150e-01
1.923425e-02	9.654964e-01
1.924468e-02	9.654777e-01
1.925514e-02	9.654591e-01
1.926558e-02	9.654404e-01
1.927603e-02	9.654218e-01
1.928645e-02	9.654031e-01
1.929689e-02	9.653845e-01
1.930730e-02	9.653658e-01
1.931780e-02	9.653472e-01
1.932831e-02	9.653285e-01
1.933876e-02	9.653099e-01
1.934917e-02	9.652912e-01
1.935961e-02	9.652726e-01
1.937002e-02	9.652539e-01
1.938042e-02	9.652353e-01
1.939088e-02	9.652166e-01
1.940126e-02	9.651980e-01
1.941167e-02	9.651793e-01
1.942209e-02	9.651607e-01
1.943249e-02	9.651420e-01
1.944290e-02	9.651234e-01
1.945329e-02	9.651047e-01
1.946363e-02	9.650861e-01
1.947405e-02	9.650674e-01
1.948448e-02	9.650488e-01
1.949490e-02	9.650301e-01
1.950534e-02	9.650115e-01
1.951577e-02	9.649928e-01
1.952620e-02	9.649742e-01
1.953663e-02	9.649555e-01
1.954699e-02	9.649369e-01
1.955742e-02	9.649182e-01
1.956784e-02	9.648996e-01
1.957829e-02	9.648809e-01
1.958867e-02	9.648623e-01
1.959909e-02	9.648436e-01
1.960949e-02	9.648250e-01
1.961994e-02	9.648063e-01
1.963040e-02	9.647877e-01
1.964080e-02	9.647690e-01
1.965125e-02	9.647504e-01
1.966167e-02	9.647317e-01
1.967212e-02	9.647131e-01
1.968249e-02	9.646944e-01
1.969287e-02	9.646758e-01
1.970329e-02	9.646571e-01
1.971367e-02	9.646385e-01
1.972407e-02	9.646198e-01
1.973451e-02	9.646012e-01
1.974491e-02	9.645825e-01
1.975537e-02	9.645639e-01
1.976578e-02	9.645452e-01
1.977619e-02	9.645266e-01
1.978666e-02	9.645079e-01
1.979710e-02	9.644893e-01
1.980756e-02	9.644706e-01
1.981797e-02	9.644520e-01
1.982835e-02	9.644333e-01
1.983878e-02	9.644147e-01
1.984923e-02	9.643960e-01
1.985974e-02	9.643774e-01
1.987014e-02	9.643587e-01
1.988055e-02	9.643401e-01
1.989096e-02	9.643214e-01
1.990138e-02	9.643028e-01
1.991181e-02	9.642841e-01
1.992226e-02	9.642655e-01
1.993269e-02	9.642468e-01
1.994309e-02	9.642282e-01
1.995352e-02	9.642095e-01
1.996398e-02	9.641909e-01
1.997440e-02	9.641722e-01
1.998486e-02	9.641536e-01
1.999531e-02	9.641349e-01
2.000575e-02	9.641163e-01
2.001616e-02	9.640976e-01
2.002663e-02	9.640790e-01
2.003705e-02	9.640603e-01
2.004755e-02	9.640417e-01
2.005794e-02	9.640230e-01
2.006840e-02	9.640044e-01
2.007883e-02	9.639857e-01
2.008923e-02	9.639670e-01
2.009968e-02	9.639484e-01
2.011014e-02	9.639297e-01
2.012061e-02	9.639111e-01
2.013102e-02	9.638924e-01
2.014148e-02	9.638738e-01
2.015193e-02	9.638551e-01
2.016236e-02	9.638365e-01
2.017278e-02	9.638178e-01
2.018322e-02	9.637992e-01
2.019366e-02	9.637805e-01
2.020414e-02	9.637619e-01
2.021454e-02	9.637432e-01
2.022499e-02	9.637246e-01
2.023539e-02	9.637059e-01
2.024581e-02	9.636873e-01
2.025625e-02	9.636686e-01
2.026670e-02	9.636500e-01
2.027712e-02	9.636313e-01
2.028757e-02	9.636127e-01
2.029803e-02	9.635940e-01
2.030848e-02	9.635754e-01
2.031887e-02	9.635567e-01
2.032932e-02	9.635381e-01
2.033977e-02	9.635194e-01
2.035018e-02	9.635008e-01
2.036063e-02	9.634821e-01
2.037111e-02	9.634635e-01
2.038148e-02	9.634448e-01
2.039190e-02	9.634262e-01
2.040231e-02	9.634075e-01
2.041269e-02	9.633889e-01
2.042316e-02	9.633702e-01
2.043359e-02	9.633516e-01
2.044403e-02	9.633329e-01
2.045443e-02	9.633143e-01
2.046488e-02	9.632956e-01
2.047534e-02	9.632770e-01
2.048583e-02	9.632583e-01
2.049628e-02	9.632397e-01
2.050669e-02	9.632210e-01
2.051710e-02	9.632024e-01
2.052749e-02	9.631837e-01
2.053790e-02	9.631651e-01
2.054839e-02	9.631464e-01
2.055881e-02	9.631278e-01
2.056921e-02	9.631091e-01
2.057963e-02	9.630905e-01
2.059005e-02	9.630718e-01
2.060048e-02	9.630532e-01
2.061090e-02	9.630345e-01
2.062138e-02	9.630159e-01
2.063182e-02	9.629972e-01
2.064218e-02	9.629786e-01
2.065265e-02	9.629599e-01
2.066306e-02	9.629413e-01
2.067348e-02	9.629226e-01
2.068390e-02	9.629040e-01
2.069434e-02	9.628853e-01
2.070473e-02	9.628667e-01
2.071523e-02	9.628480e-01
2.072569e-02	9.628294e-01
2.073615e-02	9.628107e-01
2.074656e-02	9.627921e-01
2.075691e-02	9.627734e-01
2.076735e-02	9.627548e-01
2.077780e-02	9.627361e-01
[truncated: 56,981 more rows]
