# Supplementary material for: Intermittency in the not-so-smooth elastic turbulence
Source: Nat Commun. 2024 May 27;15:4070. doi: 10.1038/s41467-024-48460-5 (PMC11130217; doi:10.1038/s41467-024-48460-5)
Supplement: Supplementary file 4 — Source Data [file 41467_2024_48460_MOESM4_ESM.zip › SourceData/FigS02_Fluxes.txt]

!!----------------De = 1------------------!!	!!----------------De = 3------------------!!	!!----------------De = 9------------------!!
	KL			Dissipation	Polymer		Non-Linear	Dissipation	Polymer		Non-Linear	Dissipation	Polymer		Non-Linear
6.283185e+00	1.163663e-01	3.019148e-01	7.169833e-02	7.986321e-02	3.858347e-01	3.745941e-02	7.991130e-02	4.175281e-01	5.339987e-03
1.256637e+01	2.571410e-01	6.182757e-01	1.090105e-01	1.826616e-01	7.673684e-01	5.382135e-02	1.834285e-01	8.068749e-01	1.536118e-02
1.884956e+01	2.954200e-01	6.341895e-01	6.183205e-02	2.181337e-01	7.555604e-01	2.768132e-02	2.213273e-01	7.648948e-01	1.863343e-02
2.513274e+01	3.235236e-01	6.328676e-01	3.986126e-02	2.466937e-01	7.371411e-01	1.717463e-02	2.533527e-01	7.369323e-01	1.338639e-02
3.141593e+01	3.488962e-01	6.260527e-01	2.414776e-02	2.751608e-01	7.157534e-01	9.501239e-03	2.855152e-01	7.094807e-01	7.881825e-03
3.769911e+01	3.668958e-01	6.184752e-01	1.422312e-02	2.963114e-01	6.976778e-01	5.832778e-03	3.101820e-01	6.866938e-01	5.214362e-03
4.398230e+01	3.789483e-01	6.117879e-01	8.896284e-03	3.122077e-01	6.834673e-01	3.764284e-03	3.292579e-01	6.690719e-01	3.281370e-03
5.026548e+01	3.879426e-01	6.060976e-01	5.831646e-03	3.253658e-01	6.713545e-01	2.599174e-03	3.453481e-01	6.539985e-01	1.886553e-03
5.654867e+01	3.952857e-01	6.009181e-01	3.815983e-03	3.367955e-01	6.607505e-01	1.667956e-03	3.599208e-01	6.399405e-01	1.117109e-03
6.283185e+01	4.011487e-01	5.964855e-01	2.425618e-03	3.461531e-01	6.519775e-01	1.067610e-03	3.727089e-01	6.274765e-01	6.952344e-04
6.911504e+01	4.052739e-01	5.931982e-01	1.610604e-03	3.532566e-01	6.452708e-01	6.816438e-04	3.829765e-01	6.174366e-01	4.679091e-04
7.539822e+01	4.085890e-01	5.904507e-01	1.058749e-03	3.593764e-01	6.394396e-01	4.121937e-04	3.921721e-01	6.084254e-01	2.686316e-04
8.168141e+01	4.113213e-01	5.881199e-01	6.571934e-04	3.648293e-01	6.341876e-01	2.078830e-04	4.004802e-01	6.002292e-01	1.309262e-04
8.796459e+01	4.135249e-01	5.861819e-01	3.835631e-04	3.694952e-01	6.296611e-01	4.916158e-05	4.078646e-01	5.929247e-01	4.159724e-05
9.424778e+01	4.152600e-01	5.846213e-01	2.003772e-04	3.733247e-01	6.259267e-01	-6.033075e-05	4.141934e-01	5.866476e-01	-3.903606e-05
1.005310e+02	4.167316e-01	5.832709e-01	7.191498e-05	3.766932e-01	6.226267e-01	-1.420544e-04	4.199842e-01	5.808858e-01	-1.000548e-04
1.068142e+02	4.180478e-01	5.820450e-01	-2.053140e-05	3.798189e-01	6.195495e-01	-1.987497e-04	4.254958e-01	5.753933e-01	-1.351715e-04
1.130973e+02	4.191661e-01	5.809902e-01	-8.334418e-05	3.825953e-01	6.168052e-01	-2.338771e-04	4.304411e-01	5.704586e-01	-1.561888e-04
1.193805e+02	4.201151e-01	5.800870e-01	-1.286509e-04	3.850083e-01	6.144138e-01	-2.568695e-04	4.348137e-01	5.660913e-01	-1.663627e-04
1.256637e+02	4.209396e-01	5.792953e-01	-1.613628e-04	3.871524e-01	6.122853e-01	-2.752646e-04	4.387860e-01	5.621227e-01	-1.702772e-04
1.319469e+02	4.217013e-01	5.785587e-01	-1.876690e-04	3.891810e-01	6.102683e-01	-2.904916e-04	4.425968e-01	5.583131e-01	-1.697911e-04
1.382301e+02	4.223735e-01	5.779054e-01	-2.072471e-04	3.910101e-01	6.084475e-01	-3.010625e-04	4.460907e-01	5.548185e-01	-1.693331e-04
1.445133e+02	4.229586e-01	5.773345e-01	-2.215077e-04	3.926445e-01	6.068194e-01	-3.086435e-04	4.492931e-01	5.516154e-01	-1.682702e-04
1.507964e+02	4.234874e-01	5.768171e-01	-2.325860e-04	3.941548e-01	6.053139e-01	-3.128154e-04	4.522769e-01	5.486295e-01	-1.657851e-04
1.570796e+02	4.239743e-01	5.763395e-01	-2.407229e-04	3.955704e-01	6.039031e-01	-3.169000e-04	4.550978e-01	5.458053e-01	-1.625810e-04
1.633628e+02	4.244246e-01	5.758967e-01	-2.473608e-04	3.968935e-01	6.025837e-01	-3.201622e-04	4.577682e-01	5.431318e-01	-1.593342e-04
1.696460e+02	4.248312e-01	5.754964e-01	-2.527382e-04	3.981008e-01	6.013798e-01	-3.218929e-04	4.602170e-01	5.406813e-01	-1.563374e-04
1.759292e+02	4.252054e-01	5.751274e-01	-2.574092e-04	3.992205e-01	6.002633e-01	-3.241701e-04	4.624996e-01	5.383984e-01	-1.536092e-04
1.822124e+02	4.255526e-01	5.747850e-01	-2.613014e-04	4.002671e-01	5.992199e-01	-3.255743e-04	4.646582e-01	5.362405e-01	-1.502931e-04
1.884956e+02	4.258703e-01	5.744716e-01	-2.641342e-04	4.012379e-01	5.982528e-01	-3.262071e-04	4.666813e-01	5.342185e-01	-1.466030e-04
1.947787e+02	4.261671e-01	5.741788e-01	-2.663441e-04	4.021518e-01	5.973430e-01	-3.264165e-04	4.686019e-01	5.322998e-01	-1.433334e-04
2.010619e+02	4.264427e-01	5.739069e-01	-2.682083e-04	4.030101e-01	5.964891e-01	-3.265974e-04	4.704103e-01	5.304941e-01	-1.415822e-04
2.073451e+02	4.267004e-01	5.736526e-01	-2.697183e-04	4.038209e-01	5.956825e-01	-3.266991e-04	4.721100e-01	5.287974e-01	-1.397920e-04
2.136283e+02	4.269463e-01	5.734102e-01	-2.710182e-04	4.046000e-01	5.949082e-01	-3.266389e-04	4.737386e-01	5.271719e-01	-1.376740e-04
2.199115e+02	4.271744e-01	5.731855e-01	-2.720456e-04	4.053269e-01	5.941860e-01	-3.268349e-04	4.752644e-01	5.256499e-01	-1.351109e-04
2.261947e+02	4.273887e-01	5.729747e-01	-2.728465e-04	4.060116e-01	5.935060e-01	-3.270476e-04	4.767056e-01	5.242133e-01	-1.328156e-04
2.324779e+02	4.275931e-01	5.727739e-01	-2.735033e-04	4.066668e-01	5.928563e-01	-3.270493e-04	4.780819e-01	5.228422e-01	-1.312506e-04
2.387610e+02	4.277861e-01	5.725844e-01	-2.740802e-04	4.072861e-01	5.922426e-01	-3.271815e-04	4.793820e-01	5.215473e-01	-1.294860e-04
2.450442e+02	4.279676e-01	5.724065e-01	-2.745992e-04	4.078684e-01	5.916660e-01	-3.271693e-04	4.806068e-01	5.203286e-01	-1.275738e-04
2.513274e+02	4.281401e-01	5.722378e-01	-2.750068e-04	4.084217e-01	5.911188e-01	-3.266958e-04	4.817738e-01	5.191681e-01	-1.257371e-04
2.576106e+02	4.283074e-01	5.720743e-01	-2.753061e-04	4.089577e-01	5.905896e-01	-3.261716e-04	4.829074e-01	5.180415e-01	-1.241755e-04
2.638938e+02	4.284656e-01	5.719201e-01	-2.755332e-04	4.094644e-01	5.900898e-01	-3.258003e-04	4.839789e-01	5.169771e-01	-1.229809e-04
2.701770e+02	4.286165e-01	5.717734e-01	-2.757623e-04	4.099469e-01	5.896147e-01	-3.253597e-04	4.849963e-01	5.159675e-01	-1.219356e-04
2.764602e+02	4.287609e-01	5.716335e-01	-2.759665e-04	4.104074e-01	5.891622e-01	-3.251333e-04	4.859680e-01	5.150041e-01	-1.209615e-04
2.827433e+02	4.288993e-01	5.714995e-01	-2.761479e-04	4.108482e-01	5.887296e-01	-3.250808e-04	4.868996e-01	5.140814e-01	-1.202056e-04
2.890265e+02	4.290317e-01	5.713717e-01	-2.762946e-04	4.112676e-01	5.883188e-01	-3.249222e-04	4.877861e-01	5.132042e-01	-1.195225e-04
2.953097e+02	4.291567e-01	5.712516e-01	-2.764638e-04	4.116629e-01	5.879323e-01	-3.247103e-04	4.886223e-01	5.123774e-01	-1.189880e-04
3.015929e+02	4.292777e-01	5.711356e-01	-2.765948e-04	4.120454e-01	5.875592e-01	-3.244470e-04	4.894319e-01	5.115776e-01	-1.184330e-04
3.078761e+02	4.293953e-01	5.710233e-01	-2.766856e-04	4.124140e-01	5.872004e-01	-3.241916e-04	4.902139e-01	5.108060e-01	-1.175779e-04
3.141593e+02	4.295085e-01	5.709157e-01	-2.767725e-04	4.127681e-01	5.868564e-01	-3.239536e-04	4.909654e-01	5.100653e-01	-1.167722e-04
3.204425e+02	4.296161e-01	5.708137e-01	-2.768484e-04	4.131045e-01	5.865306e-01	-3.237169e-04	4.916780e-01	5.093638e-01	-1.161397e-04
3.267256e+02	4.297195e-01	5.707160e-01	-2.769254e-04	4.134286e-01	5.862173e-01	-3.234219e-04	4.923586e-01	5.086943e-01	-1.157098e-04
3.330088e+02	4.298202e-01	5.706214e-01	-2.769519e-04	4.137433e-01	5.859138e-01	-3.231389e-04	4.930159e-01	5.080492e-01	-1.153749e-04
3.392920e+02	4.299167e-01	5.705311e-01	-2.769625e-04	4.140428e-01	5.856258e-01	-3.229960e-04	4.936418e-01	5.074357e-01	-1.149753e-04
3.455752e+02	4.300095e-01	5.704448e-01	-2.769842e-04	4.143289e-01	5.853514e-01	-3.228860e-04	4.942380e-01	5.068523e-01	-1.145851e-04
3.518584e+02	4.300995e-01	5.703615e-01	-2.769899e-04	4.146044e-01	5.850879e-01	-3.227212e-04	4.948139e-01	5.062895e-01	-1.141383e-04
3.581416e+02	4.301878e-01	5.702803e-01	-2.769862e-04	4.148728e-01	5.848320e-01	-3.225453e-04	4.953746e-01	5.057424e-01	-1.137014e-04
3.644247e+02	4.302735e-01	5.702019e-01	-2.769614e-04	4.151307e-01	5.845869e-01	-3.223822e-04	4.959131e-01	5.052180e-01	-1.133312e-04
3.707079e+02	4.303556e-01	5.701270e-01	-2.769386e-04	4.153768e-01	5.843539e-01	-3.221869e-04	4.964277e-01	5.047183e-01	-1.130189e-04
3.769911e+02	4.304361e-01	5.700544e-01	-2.769335e-04	4.156160e-01	5.841285e-01	-3.220413e-04	4.969263e-01	5.042347e-01	-1.127904e-04
3.832743e+02	4.305141e-01	5.699843e-01	-2.769284e-04	4.158477e-01	5.839106e-01	-3.219036e-04	4.974075e-01	5.037689e-01	-1.126220e-04
3.895575e+02	4.305895e-01	5.699169e-01	-2.769303e-04	4.160707e-01	5.837020e-01	-3.217328e-04	4.978695e-01	5.033226e-01	-1.124607e-04
3.958407e+02	4.306621e-01	5.698525e-01	-2.769432e-04	4.162838e-01	5.835031e-01	-3.215923e-04	4.983121e-01	5.028960e-01	-1.122302e-04
4.021239e+02	4.307327e-01	5.697904e-01	-2.769471e-04	4.164895e-01	5.833124e-01	-3.214576e-04	4.987390e-01	5.024853e-01	-1.120369e-04
4.084070e+02	4.308025e-01	5.697293e-01	-2.769571e-04	4.166924e-01	5.831250e-01	-3.213203e-04	4.991585e-01	5.020830e-01	-1.118336e-04
4.146902e+02	4.308701e-01	5.696706e-01	-2.769791e-04	4.168882e-01	5.829449e-01	-3.211856e-04	4.995618e-01	5.016972e-01	-1.115962e-04
4.209734e+02	4.309356e-01	5.696143e-01	-2.769919e-04	4.170771e-01	5.827721e-01	-3.210646e-04	4.999495e-01	5.013273e-01	-1.113944e-04
4.272566e+02	4.309991e-01	5.695599e-01	-2.769927e-04	4.172597e-01	5.826058e-01	-3.209495e-04	5.003246e-01	5.009703e-01	-1.111983e-04
4.335398e+02	4.310612e-01	5.695073e-01	-2.769756e-04	4.174371e-01	5.824450e-01	-3.208393e-04	5.006881e-01	5.006256e-01	-1.110105e-04
4.398230e+02	4.311217e-01	5.694562e-01	-2.769560e-04	4.176090e-01	5.822899e-01	-3.207512e-04	5.010400e-01	5.002927e-01	-1.108182e-04
4.461062e+02	4.311803e-01	5.694075e-01	-2.769434e-04	4.177737e-01	5.821424e-01	-3.206642e-04	5.013770e-01	4.999751e-01	-1.106675e-04
4.523893e+02	4.312380e-01	5.693597e-01	-2.769333e-04	4.179346e-01	5.819987e-01	-3.205716e-04	5.017051e-01	4.996667e-01	-1.105588e-04
4.586725e+02	4.312947e-01	5.693133e-01	-2.769201e-04	4.180919e-01	5.818594e-01	-3.204917e-04	5.020245e-01	4.993674e-01	-1.104235e-04
4.649557e+02	4.313502e-01	5.692684e-01	-2.769002e-04	4.182449e-01	5.817247e-01	-3.204069e-04	5.023351e-01	4.990773e-01	-1.103011e-04
4.712389e+02	4.314042e-01	5.692251e-01	-2.768808e-04	4.183931e-01	5.815949e-01	-3.203081e-04	5.026356e-01	4.987973e-01	-1.102063e-04
4.775221e+02	4.314570e-01	5.691832e-01	-2.768671e-04	4.185370e-01	5.814698e-01	-3.202177e-04	5.029257e-01	4.985281e-01	-1.101061e-04
4.838053e+02	4.315090e-01	5.691422e-01	-2.768583e-04	4.186783e-01	5.813476e-01	-3.201322e-04	5.032090e-01	4.982662e-01	-1.100337e-04
4.900885e+02	4.315596e-01	5.691028e-01	-2.768476e-04	4.188152e-01	5.812300e-01	-3.200701e-04	5.034822e-01	4.980144e-01	-1.099851e-04
4.963716e+02	4.316091e-01	5.690648e-01	-2.768327e-04	4.189479e-01	5.811167e-01	-3.200246e-04	5.037462e-01	4.977722e-01	-1.099509e-04
5.026548e+02	4.316577e-01	5.690278e-01	-2.768220e-04	4.190770e-01	5.810072e-01	-3.199743e-04	5.040028e-01	4.975380e-01	-1.099199e-04
5.089380e+02	4.317054e-01	5.689919e-01	-2.768115e-04	4.192036e-01	5.809010e-01	-3.199171e-04	5.042531e-01	4.973103e-01	-1.098705e-04
5.152212e+02	4.317528e-01	5.689567e-01	-2.767981e-04	4.193272e-01	5.807977e-01	-3.198506e-04	5.044975e-01	4.970888e-01	-1.098084e-04
5.215044e+02	4.317989e-01	5.689229e-01	-2.767854e-04	4.194474e-01	5.806984e-01	-3.197927e-04	5.047346e-01	4.968752e-01	-1.097581e-04
5.277876e+02	4.318440e-01	5.688902e-01	-2.767709e-04	4.195641e-01	5.806024e-01	-3.197445e-04	5.049640e-01	4.966691e-01	-1.097085e-04
5.340708e+02	4.318885e-01	5.688584e-01	-2.767544e-04	4.196784e-01	5.805093e-01	-3.196934e-04	5.051887e-01	4.964685e-01	-1.096425e-04
5.403539e+02	4.319325e-01	5.688274e-01	-2.767407e-04	4.197904e-01	5.804191e-01	-3.196441e-04	5.054081e-01	4.962735e-01	-1.095927e-04
5.466371e+02	4.319753e-01	5.687974e-01	-2.767309e-04	4.198987e-01	5.803321e-01	-3.195969e-04	5.056196e-01	4.960867e-01	-1.095601e-04
5.529203e+02	4.320174e-01	5.687685e-01	-2.767202e-04	4.200049e-01	5.802480e-01	-3.195512e-04	5.058255e-01	4.959054e-01	-1.095281e-04
5.592035e+02	4.320590e-01	5.687403e-01	-2.767089e-04	4.201089e-01	5.801661e-01	-3.195104e-04	5.060271e-01	4.957290e-01	-1.095117e-04
5.654867e+02	4.321001e-01	5.687127e-01	-2.766955e-04	4.202112e-01	5.800864e-01	-3.194737e-04	5.062241e-01	4.955578e-01	-1.095103e-04
5.717699e+02	4.321404e-01	5.686862e-01	-2.766835e-04	4.203107e-01	5.800094e-01	-3.194366e-04	5.064151e-01	4.953921e-01	-1.094937e-04
5.780530e+02	4.321799e-01	5.686604e-01	-2.766723e-04	4.204077e-01	5.799351e-01	-3.194008e-04	5.066011e-01	4.952321e-01	-1.094715e-04
5.843362e+02	4.322189e-01	5.686354e-01	-2.766607e-04	4.205026e-01	5.798630e-01	-3.193681e-04	5.067823e-01	4.950768e-01	-1.094561e-04
5.906194e+02	4.322570e-01	5.686113e-01	-2.766506e-04	4.205952e-01	5.797932e-01	-3.193292e-04	5.069587e-01	4.949264e-01	-1.094395e-04
5.969026e+02	4.322946e-01	5.685879e-01	-2.766405e-04	4.206857e-01	5.797257e-01	-3.192889e-04	5.071306e-01	4.947809e-01	-1.094314e-04
6.031858e+02	4.323315e-01	5.685654e-01	-2.766295e-04	4.207746e-01	5.796602e-01	-3.192486e-04	5.072985e-01	4.946395e-01	-1.094285e-04
6.094690e+02	4.323683e-01	5.685431e-01	-2.766164e-04	4.208622e-01	5.795961e-01	-3.192058e-04	5.074635e-01	4.945013e-01	-1.094280e-04
6.157522e+02	4.324049e-01	5.685214e-01	-2.766038e-04	4.209487e-01	5.795336e-01	-3.191709e-04	5.076256e-01	4.943665e-01	-1.094240e-04
6.220353e+02	4.324405e-01	5.685004e-01	-2.765968e-04	4.210327e-01	5.794734e-01	-3.191432e-04	5.077826e-01	4.942365e-01	-1.094179e-04
6.283185e+02	4.324755e-01	5.684803e-01	-2.765917e-04	4.211146e-01	5.794153e-01	-3.191164e-04	5.079353e-01	4.941111e-01	-1.094152e-04
6.346017e+02	4.325101e-01	5.684605e-01	-2.765838e-04	4.211953e-01	5.793586e-01	-3.190932e-04	5.080853e-01	4.939889e-01	-1.094144e-04
6.408849e+02	4.325443e-01	5.684414e-01	-2.765753e-04	4.212744e-01	5.793040e-01	-3.190646e-04	5.082318e-01	4.938701e-01	-1.094112e-04
6.471681e+02	4.325781e-01	5.684228e-01	-2.765661e-04	4.213519e-01	5.792506e-01	-3.190281e-04	5.083754e-01	4.937546e-01	-1.093998e-04
6.534513e+02	4.326113e-01	5.684049e-01	-2.765566e-04	4.214274e-01	5.791995e-01	-3.189947e-04	5.085146e-01	4.936437e-01	-1.093889e-04
6.597345e+02	4.326441e-01	5.683874e-01	-2.765490e-04	4.215018e-01	5.791494e-01	-3.189665e-04	5.086516e-01	4.935350e-01	-1.093862e-04
6.660176e+02	4.326767e-01	5.683703e-01	-2.765443e-04	4.215754e-01	5.791007e-01	-3.189406e-04	5.087863e-01	4.934290e-01	-1.093857e-04
6.723008e+02	4.327087e-01	5.683538e-01	-2.765408e-04	4.216470e-01	5.790538e-01	-3.189157e-04	5.089167e-01	4.933271e-01	-1.093891e-04
6.785840e+02	4.327402e-01	5.683378e-01	-2.765367e-04	4.217176e-01	5.790081e-01	-3.188922e-04	5.090448e-01	4.932278e-01	-1.093966e-04
6.848672e+02	4.327715e-01	5.683223e-01	-2.765314e-04	4.217870e-01	5.789636e-01	-3.188688e-04	5.091708e-01	4.931308e-01	-1.094032e-04
6.911504e+02	4.328026e-01	5.683070e-01	-2.765256e-04	4.218554e-01	5.789204e-01	-3.188460e-04	5.092941e-01	4.930366e-01	-1.094074e-04
6.974336e+02	4.328329e-01	5.682923e-01	-2.765217e-04	4.219219e-01	5.788788e-01	-3.188282e-04	5.094137e-01	4.929458e-01	-1.094143e-04
7.037168e+02	4.328629e-01	5.682780e-01	-2.765179e-04	4.219874e-01	5.788385e-01	-3.188125e-04	5.095312e-01	4.928574e-01	-1.094212e-04
7.099999e+02	4.328927e-01	5.682641e-01	-2.765138e-04	4.220519e-01	5.787991e-01	-3.187913e-04	5.096468e-01	4.927709e-01	-1.094277e-04
7.162831e+02	4.329223e-01	5.682506e-01	-2.765098e-04	4.221155e-01	5.787608e-01	-3.187708e-04	5.097606e-01	4.926867e-01	-1.094399e-04
7.225663e+02	4.329514e-01	5.682374e-01	-2.765071e-04	4.221780e-01	5.787236e-01	-3.187546e-04	5.098713e-01	4.926053e-01	-1.094470e-04
7.288495e+02	4.329802e-01	5.682248e-01	-2.765073e-04	4.222392e-01	5.786876e-01	-3.187392e-04	5.099800e-01	4.925259e-01	-1.094518e-04
7.351327e+02	4.330088e-01	5.682124e-01	-2.765090e-04	4.223002e-01	5.786522e-01	-3.187253e-04	5.100873e-01	4.924483e-01	-1.094610e-04
7.414159e+02	4.330368e-01	5.682004e-01	-2.765095e-04	4.223594e-01	5.786180e-01	-3.187118e-04	5.101919e-01	4.923733e-01	-1.094717e-04
7.476991e+02	4.330644e-01	5.681889e-01	-2.765089e-04	4.224176e-01	5.785850e-01	-3.186965e-04	5.102938e-01	4.923005e-01	-1.094874e-04
7.539822e+02	4.330918e-01	5.681776e-01	-2.765089e-04	4.224752e-01	5.785527e-01	-3.186835e-04	5.103944e-01	4.922296e-01	-1.095016e-04
7.602654e+02	4.331190e-01	5.681668e-01	-2.765094e-04	4.225319e-01	5.785212e-01	-3.186750e-04	5.104933e-01	4.921604e-01	-1.095107e-04
7.665486e+02	4.331459e-01	5.681562e-01	-2.765098e-04	4.225877e-01	5.784909e-01	-3.186662e-04	5.105903e-01	4.920929e-01	-1.095150e-04
7.728318e+02	4.331724e-01	5.681458e-01	-2.765094e-04	4.226425e-01	5.784613e-01	-3.186529e-04	5.106854e-01	4.920273e-01	-1.095152e-04
7.791150e+02	4.331987e-01	5.681359e-01	-2.765099e-04	4.226965e-01	5.784325e-01	-3.186398e-04	5.107787e-01	4.919638e-01	-1.095171e-04
7.853982e+02	4.332248e-01	5.681262e-01	-2.765109e-04	4.227500e-01	5.784044e-01	-3.186300e-04	5.108706e-01	4.919017e-01	-1.095224e-04
7.916813e+02	4.332505e-01	5.681168e-01	-2.765119e-04	4.228023e-01	5.783773e-01	-3.186182e-04	5.109609e-01	4.918414e-01	-1.095274e-04
7.979645e+02	4.332757e-01	5.681078e-01	-2.765126e-04	4.228538e-01	5.783511e-01	-3.186068e-04	5.110491e-01	4.917831e-01	-1.095300e-04
8.042477e+02	4.333007e-01	5.680990e-01	-2.765136e-04	4.229045e-01	5.783255e-01	-3.185990e-04	5.111359e-01	4.917261e-01	-1.095336e-04
8.105309e+02	4.333258e-01	5.680905e-01	-2.765152e-04	4.229548e-01	5.783005e-01	-3.185891e-04	5.112220e-01	4.916703e-01	-1.095402e-04
8.168141e+02	4.333505e-01	5.680823e-01	-2.765166e-04	4.230044e-01	5.782763e-01	-3.185786e-04	5.113065e-01	4.916159e-01	-1.095478e-04
8.230973e+02	4.333747e-01	5.680742e-01	-2.765181e-04	4.230528e-01	5.782528e-01	-3.185718e-04	5.113890e-01	4.915633e-01	-1.095574e-04
8.293805e+02	4.333990e-01	5.680666e-01	-2.765197e-04	4.231009e-01	5.782297e-01	-3.185667e-04	5.114704e-01	4.915119e-01	-1.095662e-04
8.356636e+02	4.334230e-01	5.680590e-01	-2.765207e-04	4.231482e-01	5.782074e-01	-3.185627e-04	5.115507e-01	4.914616e-01	-1.095742e-04
8.419468e+02	4.334466e-01	5.680518e-01	-2.765217e-04	4.231950e-01	5.781859e-01	-3.185566e-04	5.116295e-01	4.914129e-01	-1.095855e-04
8.482300e+02	4.334700e-01	5.680448e-01	-2.765237e-04	4.232408e-01	5.781649e-01	-3.185496e-04	5.117066e-01	4.913655e-01	-1.095980e-04
8.545132e+02	4.334931e-01	5.680380e-01	-2.765257e-04	4.232862e-01	5.781445e-01	-3.185435e-04	5.117825e-01	4.913192e-01	-1.096097e-04
8.607964e+02	4.335163e-01	5.680316e-01	-2.765278e-04	4.233310e-01	5.781246e-01	-3.185366e-04	5.118576e-01	4.912739e-01	-1.096205e-04
8.670796e+02	4.335391e-01	5.680252e-01	-2.765305e-04	4.233752e-01	5.781054e-01	-3.185305e-04	5.119313e-01	4.912299e-01	-1.096311e-04
8.733628e+02	4.335615e-01	5.680191e-01	-2.765333e-04	4.234185e-01	5.780866e-01	-3.185261e-04	5.120033e-01	4.911874e-01	-1.096414e-04
8.796459e+02	4.335838e-01	5.680133e-01	-2.765368e-04	4.234614e-01	5.780685e-01	-3.185229e-04	5.120743e-01	4.911459e-01	-1.096522e-04
8.859291e+02	4.336059e-01	5.680076e-01	-2.765415e-04	4.235037e-01	5.780507e-01	-3.185200e-04	5.121445e-01	4.911051e-01	-1.096627e-04
8.922123e+02	4.336278e-01	5.680020e-01	-2.765460e-04	4.235456e-01	5.780334e-01	-3.185175e-04	5.122135e-01	4.910656e-01	-1.096731e-04
8.984955e+02	4.336493e-01	5.679967e-01	-2.765501e-04	4.235866e-01	5.780168e-01	-3.185156e-04	5.122812e-01	4.910270e-01	-1.096830e-04
9.047787e+02	4.336706e-01	5.679915e-01	-2.765539e-04	4.236269e-01	5.780008e-01	-3.185144e-04	5.123473e-01	4.909896e-01	-1.096930e-04
9.110619e+02	4.336917e-01	5.679866e-01	-2.765582e-04	4.236668e-01	5.779849e-01	-3.185134e-04	5.124132e-01	4.909532e-01	-1.097049e-04
9.173451e+02	4.337128e-01	5.679818e-01	-2.765622e-04	4.237064e-01	5.779695e-01	-3.185127e-04	5.124780e-01	4.909174e-01	-1.097162e-04
9.236282e+02	4.337336e-01	5.679772e-01	-2.765668e-04	4.237453e-01	5.779546e-01	-3.185112e-04	5.125418e-01	4.908826e-01	-1.097262e-04
9.299114e+02	4.337540e-01	5.679728e-01	-2.765722e-04	4.237838e-01	5.779400e-01	-3.185100e-04	5.126046e-01	4.908486e-01	-1.097372e-04
9.361946e+02	4.337744e-01	5.679685e-01	-2.765767e-04	4.238217e-01	5.779258e-01	-3.185102e-04	5.126666e-01	4.908157e-01	-1.097478e-04
9.424778e+02	4.337945e-01	5.679643e-01	-2.765810e-04	4.238591e-01	5.779121e-01	-3.185099e-04	5.127275e-01	4.907834e-01	-1.097562e-04
9.487610e+02	4.338143e-01	5.679604e-01	-2.765855e-04	4.238958e-01	5.778989e-01	-3.185090e-04	5.127873e-01	4.907522e-01	-1.097653e-04
9.550442e+02	4.338339e-01	5.679567e-01	-2.765907e-04	4.239320e-01	5.778860e-01	-3.185082e-04	5.128462e-01	4.907217e-01	-1.097759e-04
9.613274e+02	4.338534e-01	5.679529e-01	-2.765962e-04	4.239679e-01	5.778735e-01	-3.185071e-04	5.129043e-01	4.906918e-01	-1.097860e-04
9.676105e+02	4.338728e-01	5.679495e-01	-2.766023e-04	4.240033e-01	5.778611e-01	-3.185060e-04	5.129616e-01	4.906625e-01	-1.097958e-04
9.738937e+02	4.338917e-01	5.679460e-01	-2.766079e-04	4.240383e-01	5.778495e-01	-3.185049e-04	5.130180e-01	4.906341e-01	-1.098064e-04
9.801769e+02	4.339105e-01	5.679429e-01	-2.766133e-04	4.240727e-01	5.778379e-01	-3.185044e-04	5.130735e-01	4.906064e-01	-1.098171e-04
9.864601e+02	4.339292e-01	5.679397e-01	-2.766186e-04	4.241067e-01	5.778268e-01	-3.185033e-04	5.131284e-01	4.905792e-01	-1.098270e-04
9.927433e+02	4.339477e-01	5.679368e-01	-2.766241e-04	4.241404e-01	5.778159e-01	-3.185019e-04	5.131823e-01	4.905529e-01	-1.098372e-04
9.990265e+02	4.339660e-01	5.679339e-01	-2.766302e-04	4.241735e-01	5.778055e-01	-3.185004e-04	5.132352e-01	4.905271e-01	-1.098474e-04
1.005310e+03	4.339840e-01	5.679311e-01	-2.766367e-04	4.242064e-01	5.777951e-01	-3.184989e-04	5.132874e-01	4.905021e-01	-1.098568e-04
1.011593e+03	4.340019e-01	5.679284e-01	-2.766432e-04	4.242389e-01	5.777851e-01	-3.184978e-04	5.133393e-01	4.904775e-01	-1.098665e-04
1.017876e+03	4.340196e-01	5.679259e-01	-2.766493e-04	4.242709e-01	5.777755e-01	-3.184972e-04	5.133903e-01	4.904536e-01	-1.098765e-04
1.024159e+03	4.340370e-01	5.679235e-01	-2.766550e-04	4.243025e-01	5.777662e-01	-3.184970e-04	5.134405e-01	4.904303e-01	-1.098865e-04
1.030442e+03	4.340544e-01	5.679211e-01	-2.766612e-04	4.243338e-01	5.777570e-01	-3.184972e-04	5.134899e-01	4.904075e-01	-1.098965e-04
1.036726e+03	4.340715e-01	5.679189e-01	-2.766683e-04	4.243646e-01	5.777482e-01	-3.184975e-04	5.135386e-01	4.903853e-01	-1.099052e-04
1.043009e+03	4.340883e-01	5.679168e-01	-2.766754e-04	4.243951e-01	5.777396e-01	-3.184983e-04	5.135868e-01	4.903637e-01	-1.099132e-04
1.049292e+03	4.341050e-01	5.679148e-01	-2.766817e-04	4.244250e-01	5.777313e-01	-3.184995e-04	5.136342e-01	4.903427e-01	-1.099217e-04
1.055575e+03	4.341216e-01	5.679128e-01	-2.766876e-04	4.244548e-01	5.777232e-01	-3.185004e-04	5.136812e-01	4.903220e-01	-1.099305e-04
1.061858e+03	4.341380e-01	5.679109e-01	-2.766935e-04	4.244841e-01	5.777154e-01	-3.185014e-04	5.137272e-01	4.903019e-01	-1.099383e-04
1.068142e+03	4.341542e-01	5.679091e-01	-2.767007e-04	4.245132e-01	5.777076e-01	-3.185026e-04	5.137731e-01	4.902821e-01	-1.099466e-04
1.074425e+03	4.341702e-01	5.679073e-01	-2.767081e-04	4.245420e-01	5.777002e-01	-3.185046e-04	5.138180e-01	4.902631e-01	-1.099554e-04
1.080708e+03	4.341860e-01	5.679057e-01	-2.767153e-04	4.245701e-01	5.776931e-01	-3.185071e-04	5.138624e-01	4.902445e-01	-1.099633e-04
1.086991e+03	4.342017e-01	5.679042e-01	-2.767224e-04	4.245980e-01	5.776861e-01	-3.185099e-04	5.139062e-01	4.902263e-01	-1.099710e-04
1.093274e+03	4.342170e-01	5.679027e-01	-2.767292e-04	4.246256e-01	5.776792e-01	-3.185124e-04	5.139495e-01	4.902086e-01	-1.099790e-04
1.099557e+03	4.342323e-01	5.679014e-01	-2.767354e-04	4.246528e-01	5.776728e-01	-3.185151e-04	5.139920e-01	4.901913e-01	-1.099863e-04
1.105841e+03	4.342474e-01	5.679000e-01	-2.767417e-04	4.246796e-01	5.776663e-01	-3.185180e-04	5.140339e-01	4.901746e-01	-1.099931e-04
1.112124e+03	4.342624e-01	5.678987e-01	-2.767479e-04	4.247062e-01	5.776602e-01	-3.185209e-04	5.140756e-01	4.901580e-01	-1.100001e-04
1.118407e+03	4.342771e-01	5.678977e-01	-2.767536e-04	4.247324e-01	5.776541e-01	-3.185246e-04	5.141166e-01	4.901418e-01	-1.100075e-04
1.124690e+03	4.342918e-01	5.678965e-01	-2.767590e-04	4.247581e-01	5.776484e-01	-3.185285e-04	5.141572e-01	4.901262e-01	-1.100151e-04
1.130973e+03	4.343063e-01	5.678955e-01	-2.767643e-04	4.247837e-01	5.776428e-01	-3.185322e-04	5.141971e-01	4.901108e-01	-1.100224e-04
1.137257e+03	4.343206e-01	5.678945e-01	-2.767696e-04	4.248089e-01	5.776374e-01	-3.185359e-04	5.142366e-01	4.900960e-01	-1.100299e-04
1.143540e+03	4.343348e-01	5.678936e-01	-2.767749e-04	4.248338e-01	5.776321e-01	-3.185395e-04	5.142755e-01	4.900813e-01	-1.100368e-04
1.149823e+03	4.343487e-01	5.678928e-01	-2.767808e-04	4.248585e-01	5.776271e-01	-3.185434e-04	5.143140e-01	4.900672e-01	-1.100431e-04
1.156106e+03	4.343626e-01	5.678920e-01	-2.767871e-04	4.248827e-01	5.776222e-01	-3.185469e-04	5.143518e-01	4.900533e-01	-1.100496e-04
1.162389e+03	4.343763e-01	5.678912e-01	-2.767934e-04	4.249067e-01	5.776173e-01	-3.185498e-04	5.143894e-01	4.900398e-01	-1.100566e-04
1.168672e+03	4.343898e-01	5.678905e-01	-2.767993e-04	4.249304e-01	5.776127e-01	-3.185527e-04	5.144265e-01	4.900264e-01	-1.100632e-04
1.174956e+03	4.344033e-01	5.678898e-01	-2.768053e-04	4.249538e-01	5.776083e-01	-3.185559e-04	5.144629e-01	4.900136e-01	-1.100697e-04
1.181239e+03	4.344166e-01	5.678893e-01	-2.768111e-04	4.249769e-01	5.776039e-01	-3.185593e-04	5.144990e-01	4.900010e-01	-1.100767e-04
1.187522e+03	4.344295e-01	5.678886e-01	-2.768167e-04	4.249998e-01	5.775998e-01	-3.185625e-04	5.145348e-01	4.899888e-01	-1.100834e-04
1.193805e+03	4.344425e-01	5.678882e-01	-2.768220e-04	4.250223e-01	5.775958e-01	-3.185655e-04	5.145697e-01	4.899768e-01	-1.100897e-04
1.200088e+03	4.344553e-01	5.678877e-01	-2.768274e-04	4.250445e-01	5.775919e-01	-3.185682e-04	5.146043e-01	4.899653e-01	-1.100952e-04
1.206372e+03	4.344680e-01	5.678873e-01	-2.768327e-04	4.250666e-01	5.775881e-01	-3.185715e-04	5.146387e-01	4.899538e-01	-1.101002e-04
1.212655e+03	4.344804e-01	5.678869e-01	-2.768380e-04	4.250883e-01	5.775844e-01	-3.185754e-04	5.146726e-01	4.899427e-01	-1.101056e-04
1.218938e+03	4.344929e-01	5.678867e-01	-2.768432e-04	4.251098e-01	5.775809e-01	-3.185789e-04	5.147061e-01	4.899320e-01	-1.101117e-04
1.225221e+03	4.345052e-01	5.678863e-01	-2.768488e-04	4.251311e-01	5.775775e-01	-3.185825e-04	5.147391e-01	4.899215e-01	-1.101172e-04
1.231504e+03	4.345174e-01	5.678860e-01	-2.768543e-04	4.251523e-01	5.775741e-01	-3.185860e-04	5.147719e-01	4.899111e-01	-1.101225e-04
1.237788e+03	4.345294e-01	5.678859e-01	-2.768600e-04	4.251731e-01	5.775709e-01	-3.185891e-04	5.148042e-01	4.899010e-01	-1.101283e-04
1.244071e+03	4.345413e-01	5.678856e-01	-2.768656e-04	4.251936e-01	5.775678e-01	-3.185919e-04	5.148360e-01	4.898912e-01	-1.101340e-04
1.250354e+03	4.345530e-01	5.678855e-01	-2.768712e-04	4.252139e-01	5.775648e-01	-3.185952e-04	5.148676e-01	4.898816e-01	-1.101394e-04
1.256637e+03	4.345646e-01	5.678853e-01	-2.768767e-04	4.252339e-01	5.775617e-01	-3.185987e-04	5.148986e-01	4.898724e-01	-1.101448e-04
1.262920e+03	4.345760e-01	5.678853e-01	-2.768826e-04	4.252537e-01	5.775590e-01	-3.186021e-04	5.149292e-01	4.898634e-01	-1.101504e-04
1.269203e+03	4.345874e-01	5.678852e-01	-2.768883e-04	4.252733e-01	5.775563e-01	-3.186053e-04	5.149597e-01	4.898544e-01	-1.101559e-04
1.275487e+03	4.345987e-01	5.678852e-01	-2.768940e-04	4.252926e-01	5.775536e-01	-3.186084e-04	5.149898e-01	4.898457e-01	-1.101614e-04
1.281770e+03	4.346097e-01	5.678852e-01	-2.768997e-04	4.253117e-01	5.775511e-01	-3.186114e-04	5.150195e-01	4.898373e-01	-1.101664e-04
1.288053e+03	4.346207e-01	5.678853e-01	-2.769052e-04	4.253307e-01	5.775485e-01	-3.186143e-04	5.150488e-01	4.898290e-01	-1.101714e-04
1.294336e+03	4.346316e-01	5.678853e-01	-2.769107e-04	4.253495e-01	5.775462e-01	-3.186173e-04	5.150778e-01	4.898209e-01	-1.101766e-04
1.300619e+03	4.346422e-01	5.678855e-01	-2.769164e-04	4.253679e-01	5.775440e-01	-3.186204e-04	5.151063e-01	4.898132e-01	-1.101818e-04
1.306903e+03	4.346528e-01	5.678856e-01	-2.769218e-04	4.253862e-01	5.775418e-01	-3.186231e-04	5.151347e-01	4.898055e-01	-1.101868e-04
1.313186e+03	4.346634e-01	5.678857e-01	-2.769268e-04	4.254043e-01	5.775396e-01	-3.186260e-04	5.151629e-01	4.897980e-01	-1.101920e-04
1.319469e+03	4.346737e-01	5.678859e-01	-2.769320e-04	4.254222e-01	5.775375e-01	-3.186290e-04	5.151906e-01	4.897906e-01	-1.101974e-04
1.325752e+03	4.346839e-01	5.678861e-01	-2.769369e-04	4.254398e-01	5.775355e-01	-3.186324e-04	5.152178e-01	4.897835e-01	-1.102025e-04
1.332035e+03	4.346940e-01	5.678863e-01	-2.769421e-04	4.254573e-01	5.775335e-01	-3.186356e-04	5.152449e-01	4.897765e-01	-1.102073e-04
1.338318e+03	4.347041e-01	5.678865e-01	-2.769475e-04	4.254745e-01	5.775316e-01	-3.186390e-04	5.152714e-01	4.897698e-01	-1.102120e-04
1.344602e+03	4.347140e-01	5.678868e-01	-2.769527e-04	4.254916e-01	5.775299e-01	-3.186422e-04	5.152979e-01	4.897632e-01	-1.102167e-04
1.350885e+03	4.347237e-01	5.678871e-01	-2.769576e-04	4.255085e-01	5.775282e-01	-3.186454e-04	5.153241e-01	4.897568e-01	-1.102212e-04
1.357168e+03	4.347334e-01	5.678873e-01	-2.769624e-04	4.255251e-01	5.775265e-01	-3.186490e-04	5.153498e-01	4.897504e-01	-1.102254e-04
1.363451e+03	4.347429e-01	5.678876e-01	-2.769671e-04	4.255415e-01	5.775248e-01	-3.186524e-04	5.153754e-01	4.897442e-01	-1.102295e-04
1.369734e+03	4.347525e-01	5.678879e-01	-2.769718e-04	4.255578e-01	5.775233e-01	-3.186556e-04	5.154006e-01	4.897382e-01	-1.102336e-04
1.376018e+03	4.347618e-01	5.678881e-01	-2.769767e-04	4.255739e-01	5.775220e-01	-3.186588e-04	5.154256e-01	4.897323e-01	-1.102379e-04
1.382301e+03	4.347710e-01	5.678885e-01	-2.769817e-04	4.255898e-01	5.775204e-01	-3.186618e-04	5.154504e-01	4.897267e-01	-1.102423e-04
1.388584e+03	4.347802e-01	5.678889e-01	-2.769866e-04	4.256055e-01	5.775191e-01	-3.186649e-04	5.154749e-01	4.897211e-01	-1.102462e-04
1.394867e+03	4.347892e-01	5.678892e-01	-2.769914e-04	4.256211e-01	5.775177e-01	-3.186676e-04	5.154991e-01	4.897156e-01	-1.102500e-04
1.401150e+03	4.347982e-01	5.678896e-01	-2.769962e-04	4.256363e-01	5.775165e-01	-3.186705e-04	5.155230e-01	4.897103e-01	-1.102536e-04
1.407434e+03	4.348070e-01	5.678900e-01	-2.770007e-04	4.256516e-01	5.775154e-01	-3.186732e-04	5.155465e-01	4.897053e-01	-1.102574e-04
1.413717e+03	4.348157e-01	5.678904e-01	-2.770053e-04	4.256666e-01	5.775143e-01	-3.186759e-04	5.155700e-01	4.897002e-01	-1.102612e-04
1.420000e+03	4.348245e-01	5.678908e-01	-2.770101e-04	4.256815e-01	5.775132e-01	-3.186786e-04	5.155931e-01	4.896953e-01	-1.102647e-04
1.426283e+03	4.348329e-01	5.678912e-01	-2.770147e-04	4.256962e-01	5.775121e-01	-3.186808e-04	5.156161e-01	4.896906e-01	-1.102681e-04
1.432566e+03	4.348414e-01	5.678916e-01	-2.770191e-04	4.257108e-01	5.775111e-01	-3.186833e-04	5.156386e-01	4.896859e-01	-1.102715e-04
1.438849e+03	4.348498e-01	5.678921e-01	-2.770235e-04	4.257252e-01	5.775103e-01	-3.186860e-04	5.156612e-01	4.896814e-01	-1.102749e-04
1.445133e+03	4.348580e-01	5.678925e-01	-2.770280e-04	4.257394e-01	5.775094e-01	-3.186886e-04	5.156834e-01	4.896769e-01	-1.102785e-04
1.451416e+03	4.348662e-01	5.678929e-01	-2.770326e-04	4.257534e-01	5.775086e-01	-3.186909e-04	5.157054e-01	4.896727e-01	-1.102820e-04
1.457699e+03	4.348742e-01	5.678934e-01	-2.770371e-04	4.257673e-01	5.775077e-01	-3.186935e-04	5.157272e-01	4.896684e-01	-1.102854e-04
1.463982e+03	4.348823e-01	5.678938e-01	-2.770417e-04	4.257812e-01	5.775071e-01	-3.186962e-04	5.157488e-01	4.896643e-01	-1.102887e-04
1.470265e+03	4.348901e-01	5.678943e-01	-2.770460e-04	4.257949e-01	5.775062e-01	-3.186987e-04	5.157702e-01	4.896603e-01	-1.102921e-04
1.476549e+03	4.348979e-01	5.678949e-01	-2.770504e-04	4.258083e-01	5.775055e-01	-3.187013e-04	5.157913e-01	4.896564e-01	-1.102959e-04
1.482832e+03	4.349056e-01	5.678953e-01	-2.770545e-04	4.258216e-01	5.775049e-01	-3.187040e-04	5.158120e-01	4.896526e-01	-1.102995e-04
1.489115e+03	4.349131e-01	5.678958e-01	-2.770586e-04	4.258348e-01	5.775044e-01	-3.187063e-04	5.158327e-01	4.896489e-01	-1.103030e-04
1.495398e+03	4.349207e-01	5.678963e-01	-2.770627e-04	4.258479e-01	5.775037e-01	-3.187085e-04	5.158530e-01	4.896453e-01	-1.103063e-04
1.501681e+03	4.349281e-01	5.678969e-01	-2.770668e-04	4.258607e-01	5.775032e-01	-3.187109e-04	5.158733e-01	4.896417e-01	-1.103096e-04
1.507964e+03	4.349354e-01	5.678974e-01	-2.770708e-04	4.258736e-01	5.775027e-01	-3.187133e-04	5.158934e-01	4.896383e-01	-1.103129e-04
1.514248e+03	4.349427e-01	5.678978e-01	-2.770747e-04	4.258863e-01	5.775022e-01	-3.187158e-04	5.159131e-01	4.896349e-01	-1.103163e-04
1.520531e+03	4.349499e-01	5.678983e-01	-2.770785e-04	4.258988e-01	5.775017e-01	-3.187182e-04	5.159327e-01	4.896316e-01	-1.103198e-04
1.526814e+03	4.349570e-01	5.678989e-01	-2.770822e-04	4.259112e-01	5.775013e-01	-3.187206e-04	5.159522e-01	4.896284e-01	-1.103233e-04
1.533097e+03	4.349641e-01	5.678994e-01	-2.770859e-04	4.259235e-01	5.775010e-01	-3.187229e-04	5.159714e-01	4.896254e-01	-1.103267e-04
1.539380e+03	4.349709e-01	5.678999e-01	-2.770896e-04	4.259356e-01	5.775005e-01	-3.187255e-04	5.159904e-01	4.896222e-01	-1.103299e-04
1.545664e+03	4.349778e-01	5.679004e-01	-2.770934e-04	4.259476e-01	5.775001e-01	-3.187278e-04	5.160092e-01	4.896193e-01	-1.103332e-04
1.551947e+03	4.349846e-01	5.679010e-01	-2.770969e-04	4.259596e-01	5.774998e-01	-3.187300e-04	5.160278e-01	4.896163e-01	-1.103365e-04
1.558230e+03	4.349914e-01	5.679015e-01	-2.771005e-04	4.259713e-01	5.774996e-01	-3.187322e-04	5.160463e-01	4.896135e-01	-1.103397e-04
1.564513e+03	4.349980e-01	5.679020e-01	-2.771040e-04	4.259829e-01	5.774993e-01	-3.187344e-04	5.160645e-01	4.896109e-01	-1.103429e-04
1.570796e+03	4.350045e-01	5.679026e-01	-2.771073e-04	4.259944e-01	5.774991e-01	-3.187368e-04	5.160825e-01	4.896081e-01	-1.103458e-04
1.577080e+03	4.350110e-01	5.679031e-01	-2.771106e-04	4.260058e-01	5.774989e-01	-3.187394e-04	5.161006e-01	4.896056e-01	-1.103488e-04
1.583363e+03	4.350173e-01	5.679036e-01	-2.771139e-04	4.260171e-01	5.774988e-01	-3.187417e-04	5.161183e-01	4.896030e-01	-1.103519e-04
1.589646e+03	4.350237e-01	5.679042e-01	-2.771171e-04	4.260283e-01	5.774986e-01	-3.187441e-04	5.161358e-01	4.896005e-01	-1.103547e-04
1.595929e+03	4.350299e-01	5.679047e-01	-2.771203e-04	4.260393e-01	5.774984e-01	-3.187465e-04	5.161532e-01	4.895981e-01	-1.103577e-04
1.602212e+03	4.350362e-01	5.679052e-01	-2.771236e-04	4.260503e-01	5.774983e-01	-3.187488e-04	5.161703e-01	4.895958e-01	-1.103607e-04
1.608495e+03	4.350423e-01	5.679057e-01	-2.771269e-04	4.260610e-01	5.774981e-01	-3.187514e-04	5.161875e-01	4.895934e-01	-1.103637e-04
1.614779e+03	4.350484e-01	5.679063e-01	-2.771301e-04	4.260718e-01	5.774981e-01	-3.187537e-04	5.162042e-01	4.895913e-01	-1.103668e-04
1.621062e+03	4.350543e-01	5.679068e-01	-2.771331e-04	4.260823e-01	5.774979e-01	-3.187561e-04	5.162209e-01	4.895891e-01	-1.103699e-04
1.627345e+03	4.350603e-01	5.679073e-01	-2.771362e-04	4.260928e-01	5.774979e-01	-3.187583e-04	5.162375e-01	4.895870e-01	-1.103728e-04
1.633628e+03	4.350661e-01	5.679079e-01	-2.771392e-04	4.261031e-01	5.774979e-01	-3.187607e-04	5.162538e-01	4.895849e-01	-1.103758e-04
1.639911e+03	4.350720e-01	5.679084e-01	-2.771424e-04	4.261134e-01	5.774978e-01	-3.187627e-04	5.162702e-01	4.895829e-01	-1.103787e-04
1.646195e+03	4.350777e-01	5.679089e-01	-2.771456e-04	4.261236e-01	5.774978e-01	-3.187649e-04	5.162862e-01	4.895810e-01	-1.103816e-04
1.652478e+03	4.350832e-01	5.679093e-01	-2.771486e-04	4.261336e-01	5.774978e-01	-3.187669e-04	5.163020e-01	4.895789e-01	-1.103843e-04
1.658761e+03	4.350889e-01	5.679099e-01	-2.771515e-04	4.261436e-01	5.774978e-01	-3.187691e-04	5.163178e-01	4.895772e-01	-1.103870e-04
1.665044e+03	4.350944e-01	5.679104e-01	-2.771545e-04	4.261534e-01	5.774979e-01	-3.187712e-04	5.163334e-01	4.895753e-01	-1.103896e-04
1.671327e+03	4.350999e-01	5.679109e-01	-2.771574e-04	4.261632e-01	5.774979e-01	-3.187732e-04	5.163490e-01	4.895737e-01	-1.103922e-04
1.677610e+03	4.351052e-01	5.679114e-01	-2.771603e-04	4.261728e-01	5.774979e-01	-3.187754e-04	5.163642e-01	4.895720e-01	-1.103948e-04
1.683894e+03	4.351107e-01	5.679120e-01	-2.771631e-04	4.261823e-01	5.774981e-01	-3.187774e-04	5.163792e-01	4.895703e-01	-1.103974e-04
1.690177e+03	4.351160e-01	5.679125e-01	-2.771659e-04	4.261918e-01	5.774981e-01	-3.187795e-04	5.163943e-01	4.895686e-01	-1.104000e-04
1.696460e+03	4.351211e-01	5.679130e-01	-2.771686e-04	4.262011e-01	5.774983e-01	-3.187813e-04	5.164093e-01	4.895671e-01	-1.104025e-04
1.702743e+03	4.351263e-01	5.679136e-01	-2.771713e-04	4.262104e-01	5.774983e-01	-3.187832e-04	5.164240e-01	4.895656e-01	-1.104049e-04
1.709026e+03	4.351315e-01	5.679140e-01	-2.771740e-04	4.262195e-01	5.774984e-01	-3.187850e-04	5.164385e-01	4.895641e-01	-1.104071e-04
1.715310e+03	4.351365e-01	5.679145e-01	-2.771766e-04	4.262287e-01	5.774986e-01	-3.187871e-04	5.164529e-01	4.895626e-01	-1.104094e-04
1.721593e+03	4.351416e-01	5.679150e-01	-2.771793e-04	4.262377e-01	5.774988e-01	-3.187889e-04	5.164674e-01	4.895612e-01	-1.104117e-04
1.727876e+03	4.351465e-01	5.679156e-01	-2.771818e-04	4.262466e-01	5.774988e-01	-3.187908e-04	5.164815e-01	4.895597e-01	-1.104141e-04
1.734159e+03	4.351514e-01	5.679161e-01	-2.771842e-04	4.262554e-01	5.774989e-01	-3.187928e-04	5.164956e-01	4.895584e-01	-1.104164e-04
1.740442e+03	4.351563e-01	5.679165e-01	-2.771865e-04	4.262641e-01	5.774991e-01	-3.187947e-04	5.165095e-01	4.895571e-01	-1.104188e-04
1.746726e+03	4.351610e-01	5.679170e-01	-2.771891e-04	4.262729e-01	5.774993e-01	-3.187967e-04	5.165234e-01	4.895560e-01	-1.104212e-04
1.753009e+03	4.351658e-01	5.679175e-01	-2.771916e-04	4.262813e-01	5.774996e-01	-3.187986e-04	5.165372e-01	4.895547e-01	-1.104235e-04
1.759292e+03	4.351705e-01	5.679179e-01	-2.771940e-04	4.262898e-01	5.774998e-01	-3.188006e-04	5.165507e-01	4.895535e-01	-1.104258e-04
1.765575e+03	4.351751e-01	5.679185e-01	-2.771962e-04	4.262982e-01	5.775000e-01	-3.188026e-04	5.165642e-01	4.895524e-01	-1.104281e-04
1.771858e+03	4.351797e-01	5.679190e-01	-2.771986e-04	4.263065e-01	5.775001e-01	-3.188045e-04	5.165776e-01	4.895513e-01	-1.104304e-04
1.778141e+03	4.351842e-01	5.679194e-01	-2.772009e-04	4.263148e-01	5.775003e-01	-3.188064e-04	5.165908e-01	4.895501e-01	-1.104327e-04
1.784425e+03	4.351888e-01	5.679199e-01	-2.772031e-04	4.263230e-01	5.775006e-01	-3.188081e-04	5.166039e-01	4.895490e-01	-1.104350e-04
1.790708e+03	4.351933e-01	5.679203e-01	-2.772054e-04	4.263311e-01	5.775008e-01	-3.188099e-04	5.166169e-01	4.895481e-01	-1.104374e-04
1.796991e+03	4.351976e-01	5.679209e-01	-2.772078e-04	4.263390e-01	5.775010e-01	-3.188118e-04	5.166297e-01	4.895470e-01	-1.104396e-04
1.803274e+03	4.352020e-01	5.679213e-01	-2.772099e-04	4.263470e-01	5.775013e-01	-3.188137e-04	5.166425e-01	4.895460e-01	-1.104419e-04
1.809557e+03	4.352063e-01	5.679218e-01	-2.772121e-04	4.263548e-01	5.775015e-01	-3.188153e-04	5.166551e-01	4.895451e-01	-1.104442e-04
1.815841e+03	4.352105e-01	5.679222e-01	-2.772144e-04	4.263626e-01	5.775018e-01	-3.188172e-04	5.166677e-01	4.895441e-01	-1.104464e-04
1.822124e+03	4.352147e-01	5.679226e-01	-2.772166e-04	4.263703e-01	5.775020e-01	-3.188189e-04	5.166801e-01	4.895432e-01	-1.104488e-04
1.828407e+03	4.352190e-01	5.679231e-01	-2.772189e-04	4.263780e-01	5.775023e-01	-3.188206e-04	5.166923e-01	4.895424e-01	-1.104511e-04
1.834690e+03	4.352231e-01	5.679235e-01	-2.772210e-04	4.263856e-01	5.775025e-01	-3.188225e-04	5.167045e-01	4.895415e-01	-1.104533e-04
1.840973e+03	4.352271e-01	5.679239e-01	-2.772230e-04	4.263930e-01	5.775028e-01	-3.188241e-04	5.167167e-01	4.895407e-01	-1.104556e-04
1.847256e+03	4.352312e-01	5.679244e-01	-2.772251e-04	4.264005e-01	5.775032e-01	-3.188258e-04	5.167288e-01	4.895400e-01	-1.104579e-04
1.853540e+03	4.352352e-01	5.679248e-01	-2.772271e-04	4.264079e-01	5.775033e-01	-3.188275e-04	5.167406e-01	4.895392e-01	-1.104601e-04
1.859823e+03	4.352391e-01	5.679252e-01	-2.772291e-04	4.264152e-01	5.775037e-01	-3.188292e-04	5.167523e-01	4.895385e-01	-1.104624e-04
1.866106e+03	4.352430e-01	5.679256e-01	-2.772311e-04	4.264223e-01	5.775040e-01	-3.188307e-04	5.167641e-01	4.895377e-01	-1.104645e-04
1.872389e+03	4.352468e-01	5.679260e-01	-2.772332e-04	4.264294e-01	5.775042e-01	-3.188323e-04	5.167756e-01	4.895370e-01	-1.104666e-04
1.878672e+03	4.352507e-01	5.679264e-01	-2.772352e-04	4.264365e-01	5.775045e-01	-3.188338e-04	5.167871e-01	4.895362e-01	-1.104687e-04
1.884956e+03	4.352545e-01	5.679268e-01	-2.772371e-04	4.264436e-01	5.775049e-01	-3.188353e-04	5.167985e-01	4.895357e-01	-1.104709e-04
1.891239e+03	4.352582e-01	5.679272e-01	-2.772390e-04	4.264506e-01	5.775052e-01	-3.188368e-04	5.168098e-01	4.895349e-01	-1.104731e-04
1.897522e+03	4.352619e-01	5.679276e-01	-2.772410e-04	4.264575e-01	5.775055e-01	-3.188382e-04	5.168211e-01	4.895344e-01	-1.104752e-04
1.903805e+03	4.352655e-01	5.679280e-01	-2.772429e-04	4.264643e-01	5.775057e-01	-3.188397e-04	5.168322e-01	4.895338e-01	-1.104772e-04
1.910088e+03	4.352691e-01	5.679284e-01	-2.772447e-04	4.264710e-01	5.775061e-01	-3.188411e-04	5.168431e-01	4.895330e-01	-1.104793e-04
1.916372e+03	4.352727e-01	5.679288e-01	-2.772466e-04	4.264778e-01	5.775064e-01	-3.188424e-04	5.168540e-01	4.895325e-01	-1.104814e-04
1.922655e+03	4.352762e-01	5.679292e-01	-2.772485e-04	4.264846e-01	5.775067e-01	-3.188439e-04	5.168649e-01	4.895319e-01	-1.104834e-04
1.928938e+03	4.352798e-01	5.679296e-01	-2.772503e-04	4.264912e-01	5.775071e-01	-3.188453e-04	5.168756e-01	4.895315e-01	-1.104854e-04
1.935221e+03	4.352833e-01	5.679300e-01	-2.772520e-04	4.264978e-01	5.775074e-01	-3.188468e-04	5.168863e-01	4.895310e-01	-1.104874e-04
1.941504e+03	4.352867e-01	5.679303e-01	-2.772538e-04	4.265042e-01	5.775077e-01	-3.188483e-04	5.168969e-01	4.895304e-01	-1.104893e-04
1.947787e+03	4.352900e-01	5.679307e-01	-2.772555e-04	4.265106e-01	5.775081e-01	-3.188499e-04	5.169074e-01	4.895298e-01	-1.104913e-04
1.954071e+03	4.352933e-01	5.679311e-01	-2.772572e-04	4.265171e-01	5.775083e-01	-3.188512e-04	5.169177e-01	4.895295e-01	-1.104932e-04
1.960354e+03	4.352968e-01	5.679315e-01	-2.772589e-04	4.265233e-01	5.775086e-01	-3.188527e-04	5.169281e-01	4.895289e-01	-1.104951e-04
1.966637e+03	4.353000e-01	5.679317e-01	-2.772605e-04	4.265296e-01	5.775089e-01	-3.188541e-04	5.169384e-01	4.895285e-01	-1.104970e-04
1.972920e+03	4.353033e-01	5.679321e-01	-2.772621e-04	4.265359e-01	5.775093e-01	-3.188555e-04	5.169486e-01	4.895280e-01	-1.104988e-04
1.979203e+03	4.353065e-01	5.679324e-01	-2.772637e-04	4.265420e-01	5.775096e-01	-3.188568e-04	5.169587e-01	4.895276e-01	-1.105006e-04
1.985487e+03	4.353097e-01	5.679328e-01	-2.772653e-04	4.265481e-01	5.775099e-01	-3.188582e-04	5.169687e-01	4.895272e-01	-1.105025e-04
1.991770e+03	4.353128e-01	5.679332e-01	-2.772669e-04	4.265541e-01	5.775103e-01	-3.188595e-04	5.169786e-01	4.895268e-01	-1.105044e-04
1.998053e+03	4.353159e-01	5.679335e-01	-2.772685e-04	4.265602e-01	5.775106e-01	-3.188607e-04	5.169884e-01	4.895265e-01	-1.105064e-04
2.004336e+03	4.353191e-01	5.679339e-01	-2.772701e-04	4.265662e-01	5.775110e-01	-3.188621e-04	5.169982e-01	4.895261e-01	-1.105083e-04
2.010619e+03	4.353221e-01	5.679341e-01	-2.772715e-04	4.265721e-01	5.775113e-01	-3.188634e-04	5.170078e-01	4.895257e-01	-1.105102e-04
2.016902e+03	4.353252e-01	5.679345e-01	-2.772731e-04	4.265778e-01	5.775116e-01	-3.188648e-04	5.170176e-01	4.895253e-01	-1.105122e-04
2.023186e+03	4.353281e-01	5.679348e-01	-2.772746e-04	4.265838e-01	5.775120e-01	-3.188659e-04	5.170270e-01	4.895250e-01	-1.105142e-04
2.029469e+03	4.353311e-01	5.679350e-01	-2.772762e-04	4.265895e-01	5.775123e-01	-3.188673e-04	5.170366e-01	4.895246e-01	-1.105161e-04
2.035752e+03	4.353340e-01	5.679354e-01	-2.772776e-04	4.265951e-01	5.775127e-01	-3.188685e-04	5.170460e-01	4.895242e-01	-1.105180e-04
2.042035e+03	4.353370e-01	5.679357e-01	-2.772791e-04	4.266009e-01	5.775130e-01	-3.188697e-04	5.170552e-01	4.895238e-01	-1.105199e-04
2.048318e+03	4.353397e-01	5.679360e-01	-2.772805e-04	4.266064e-01	5.775132e-01	-3.188710e-04	5.170644e-01	4.895236e-01	-1.105219e-04
2.054602e+03	4.353427e-01	5.679364e-01	-2.772820e-04	4.266120e-01	5.775135e-01	-3.188722e-04	5.170736e-01	4.895233e-01	-1.105238e-04
2.060885e+03	4.353454e-01	5.679366e-01	-2.772833e-04	4.266174e-01	5.775138e-01	-3.188734e-04	5.170828e-01	4.895231e-01	-1.105258e-04
2.067168e+03	4.353482e-01	5.679369e-01	-2.772848e-04	4.266230e-01	5.775142e-01	-3.188746e-04	5.170918e-01	4.895227e-01	-1.105277e-04
2.073451e+03	4.353509e-01	5.679372e-01	-2.772862e-04	4.266284e-01	5.775145e-01	-3.188758e-04	5.171007e-01	4.895225e-01	-1.105296e-04
2.079734e+03	4.353537e-01	5.679374e-01	-2.772876e-04	4.266339e-01	5.775149e-01	-3.188769e-04	5.171097e-01	4.895221e-01	-1.105315e-04
2.086018e+03	4.353563e-01	5.679377e-01	-2.772890e-04	4.266391e-01	5.775152e-01	-3.188781e-04	5.171183e-01	4.895219e-01	-1.105333e-04
2.092301e+03	4.353590e-01	5.679381e-01	-2.772903e-04	4.266444e-01	5.775155e-01	-3.188793e-04	5.171272e-01	4.895218e-01	-1.105352e-04
2.098584e+03	4.353616e-01	5.679384e-01	-2.772918e-04	4.266496e-01	5.775157e-01	-3.188805e-04	5.171358e-01	4.895214e-01	-1.105371e-04
2.104867e+03	4.353643e-01	5.679386e-01	-2.772931e-04	4.266548e-01	5.775160e-01	-3.188815e-04	5.171445e-01	4.895212e-01	-1.105390e-04
2.111150e+03	4.353668e-01	5.679388e-01	-2.772945e-04	4.266599e-01	5.775164e-01	-3.188827e-04	5.171529e-01	4.895210e-01	-1.105409e-04
2.117433e+03	4.353693e-01	5.679390e-01	-2.772958e-04	4.266652e-01	5.775167e-01	-3.188837e-04	5.171616e-01	4.895208e-01	-1.105427e-04
2.123717e+03	4.353718e-01	5.679393e-01	-2.772971e-04	4.266702e-01	5.775171e-01	-3.188849e-04	5.171699e-01	4.895204e-01	-1.105446e-04
2.130000e+03	4.353743e-01	5.679396e-01	-2.772984e-04	4.266752e-01	5.775174e-01	-3.188859e-04	5.171783e-01	4.895203e-01	-1.105464e-04
2.136283e+03	4.353769e-01	5.679398e-01	-2.772998e-04	4.266802e-01	5.775177e-01	-3.188869e-04	5.171866e-01	4.895201e-01	-1.105482e-04
2.142566e+03	4.353793e-01	5.679401e-01	-2.773010e-04	4.266851e-01	5.775179e-01	-3.188881e-04	5.171949e-01	4.895199e-01	-1.105500e-04
2.148849e+03	4.353816e-01	5.679403e-01	-2.773023e-04	4.266900e-01	5.775182e-01	-3.188891e-04	5.172030e-01	4.895197e-01	-1.105518e-04
2.155133e+03	4.353840e-01	5.679405e-01	-2.773035e-04	4.266950e-01	5.775186e-01	-3.188901e-04	5.172110e-01	4.895195e-01	-1.105535e-04
2.161416e+03	4.353864e-01	5.679407e-01	-2.773048e-04	4.266999e-01	5.775189e-01	-3.188912e-04	5.172191e-01	4.895193e-01	-1.105553e-04
2.167699e+03	4.353888e-01	5.679410e-01	-2.773060e-04	4.267046e-01	5.775193e-01	-3.188922e-04	5.172270e-01	4.895191e-01	-1.105571e-04
2.173982e+03	4.353910e-01	5.679413e-01	-2.773072e-04	4.267093e-01	5.775194e-01	-3.188934e-04	5.172351e-01	4.895191e-01	-1.105588e-04
2.180265e+03	4.353934e-01	5.679414e-01	-2.773084e-04	4.267141e-01	5.775198e-01	-3.188944e-04	5.172428e-01	4.895189e-01	-1.105606e-04
2.186548e+03	4.353957e-01	5.679417e-01	-2.773096e-04	4.267188e-01	5.775201e-01	-3.188952e-04	5.172507e-01	4.895188e-01	-1.105624e-04
2.192832e+03	4.353979e-01	5.679419e-01	-2.773108e-04	4.267234e-01	5.775204e-01	-3.188962e-04	5.172584e-01	4.895186e-01	-1.105641e-04
2.199115e+03	4.354001e-01	5.679421e-01	-2.773120e-04	4.267281e-01	5.775206e-01	-3.188973e-04	5.172661e-01	4.895184e-01	-1.105659e-04
2.205398e+03	4.354023e-01	5.679423e-01	-2.773130e-04	4.267327e-01	5.775209e-01	-3.188983e-04	5.172738e-01	4.895182e-01	-1.105678e-04
2.211681e+03	4.354044e-01	5.679425e-01	-2.773142e-04	4.267373e-01	5.775213e-01	-3.188993e-04	5.172814e-01	4.895182e-01	-1.105696e-04
2.217964e+03	4.354066e-01	5.679427e-01	-2.773153e-04	4.267417e-01	5.775215e-01	-3.189003e-04	5.172889e-01	4.895180e-01	-1.105714e-04
2.224248e+03	4.354087e-01	5.679429e-01	-2.773165e-04	4.267462e-01	5.775218e-01	-3.189013e-04	5.172964e-01	4.895178e-01	-1.105732e-04
2.230531e+03	4.354108e-01	5.679431e-01	-2.773175e-04	4.267506e-01	5.775221e-01	-3.189023e-04	5.173037e-01	4.895176e-01	-1.105750e-04
2.236814e+03	4.354129e-01	5.679433e-01	-2.773186e-04	4.267550e-01	5.775223e-01	-3.189034e-04	5.173111e-01	4.895174e-01	-1.105768e-04
2.243097e+03	4.354149e-01	5.679435e-01	-2.773196e-04	4.267594e-01	5.775226e-01	-3.189042e-04	5.173184e-01	4.895174e-01	-1.105785e-04
2.249380e+03	4.354170e-01	5.679437e-01	-2.773207e-04	4.267637e-01	5.775228e-01	-3.189052e-04	5.173255e-01	4.895172e-01	-1.105802e-04
2.255664e+03	4.354190e-01	5.679438e-01	-2.773218e-04	4.267681e-01	5.775231e-01	-3.189062e-04	5.173329e-01	4.895171e-01	-1.105818e-04
2.261947e+03	4.354210e-01	5.679441e-01	-2.773228e-04	4.267723e-01	5.775233e-01	-3.189071e-04	5.173400e-01	4.895171e-01	-1.105835e-04
2.268230e+03	4.354230e-01	5.679442e-01	-2.773238e-04	4.267765e-01	5.775237e-01	-3.189081e-04	5.173470e-01	4.895169e-01	-1.105852e-04
2.274513e+03	4.354250e-01	5.679443e-01	-2.773248e-04	4.267808e-01	5.775238e-01	-3.189091e-04	5.173541e-01	4.895167e-01	-1.105869e-04
2.280796e+03	4.354268e-01	5.679446e-01	-2.773259e-04	4.267848e-01	5.775242e-01	-3.189100e-04	5.173611e-01	4.895167e-01	-1.105885e-04
2.287079e+03	4.354288e-01	5.679447e-01	-2.773268e-04	4.267891e-01	5.775243e-01	-3.189110e-04	5.173680e-01	4.895165e-01	-1.105902e-04
2.293363e+03	4.354307e-01	5.679449e-01	-2.773277e-04	4.267931e-01	5.775247e-01	-3.189118e-04	5.173750e-01	4.895163e-01	-1.105919e-04
2.299646e+03	4.354325e-01	5.679450e-01	-2.773288e-04	4.267972e-01	5.775248e-01	-3.189128e-04	5.173819e-01	4.895163e-01	-1.105936e-04
2.305929e+03	4.354344e-01	5.679453e-01	-2.773297e-04	4.268012e-01	5.775252e-01	-3.189137e-04	5.173887e-01	4.895161e-01	-1.105952e-04
2.312212e+03	4.354363e-01	5.679454e-01	-2.773306e-04	4.268051e-01	5.775254e-01	-3.189145e-04	5.173955e-01	4.895161e-01	-1.105969e-04
2.318495e+03	4.354380e-01	5.679455e-01	-2.773316e-04	4.268092e-01	5.775257e-01	-3.189155e-04	5.174021e-01	4.895159e-01	-1.105985e-04
2.324779e+03	4.354398e-01	5.679457e-01	-2.773325e-04	4.268131e-01	5.775259e-01	-3.189164e-04	5.174088e-01	4.895157e-01	-1.106002e-04
2.331062e+03	4.354416e-01	5.679458e-01	-2.773334e-04	4.268170e-01	5.775260e-01	-3.189172e-04	5.174154e-01	4.895157e-01	-1.106019e-04
2.337345e+03	4.354433e-01	5.679459e-01	-2.773344e-04	4.268209e-01	5.775264e-01	-3.189181e-04	5.174220e-01	4.895156e-01	-1.106035e-04
2.343628e+03	4.354451e-01	5.679460e-01	-2.773353e-04	4.268248e-01	5.775265e-01	-3.189189e-04	5.174286e-01	4.895156e-01	-1.106052e-04
2.349911e+03	4.354467e-01	5.679462e-01	-2.773361e-04	4.268287e-01	5.775267e-01	-3.189198e-04	5.174350e-01	4.895154e-01	-1.106068e-04
2.356194e+03	4.354485e-01	5.679464e-01	-2.773370e-04	4.268324e-01	5.775270e-01	-3.189206e-04	5.174415e-01	4.895154e-01	-1.106085e-04
2.362478e+03	4.354502e-01	5.679466e-01	-2.773379e-04	4.268363e-01	5.775272e-01	-3.189215e-04	5.174479e-01	4.895152e-01	-1.106101e-04
2.368761e+03	4.354519e-01	5.679467e-01	-2.773387e-04	4.268400e-01	5.775274e-01	-3.189223e-04	5.174541e-01	4.895152e-01	-1.106118e-04
2.375044e+03	4.354535e-01	5.679468e-01	-2.773395e-04	4.268437e-01	5.775276e-01	-3.189232e-04	5.174605e-01	4.895150e-01	-1.106134e-04
2.381327e+03	4.354551e-01	5.679470e-01	-2.773405e-04	4.268473e-01	5.775279e-01	-3.189240e-04	5.174667e-01	4.895150e-01	-1.106151e-04
2.387610e+03	4.354567e-01	5.679470e-01	-2.773413e-04	4.268510e-01	5.775281e-01	-3.189248e-04	5.174729e-01	4.895148e-01	-1.106168e-04
2.393894e+03	4.354584e-01	5.679471e-01	-2.773420e-04	4.268547e-01	5.775282e-01	-3.189255e-04	5.174792e-01	4.895146e-01	-1.106184e-04
2.400177e+03	4.354599e-01	5.679472e-01	-2.773430e-04	4.268583e-01	5.775284e-01	-3.189264e-04	5.174854e-01	4.895146e-01	-1.106200e-04
2.406460e+03	4.354614e-01	5.679474e-01	-2.773438e-04	4.268618e-01	5.775286e-01	-3.189272e-04	5.174914e-01	4.895144e-01	-1.106217e-04
2.412743e+03	4.354630e-01	5.679475e-01	-2.773446e-04	4.268654e-01	5.775289e-01	-3.189281e-04	5.174976e-01	4.895144e-01	-1.106233e-04
2.419026e+03	4.354646e-01	5.679476e-01	-2.773454e-04	4.268689e-01	5.775291e-01	-3.189287e-04	5.175036e-01	4.895142e-01	-1.106249e-04
2.425310e+03	4.354661e-01	5.679478e-01	-2.773462e-04	4.268725e-01	5.775292e-01	-3.189296e-04	5.175094e-01	4.895141e-01	-1.106265e-04
2.431593e+03	4.354675e-01	5.679479e-01	-2.773468e-04	4.268759e-01	5.775294e-01	-3.189304e-04	5.175154e-01	4.895141e-01	-1.106281e-04
2.437876e+03	4.354691e-01	5.679480e-01	-2.773476e-04	4.268794e-01	5.775296e-01	-3.189311e-04	5.175213e-01	4.895139e-01	-1.106297e-04
2.444159e+03	4.354706e-01	5.679480e-01	-2.773484e-04	4.268828e-01	5.775298e-01	-3.189320e-04	5.175271e-01	4.895139e-01	-1.106313e-04
2.450442e+03	4.354720e-01	5.679482e-01	-2.773492e-04	4.268862e-01	5.775299e-01	-3.189328e-04	5.175329e-01	4.895137e-01	-1.106329e-04
2.456725e+03	4.354734e-01	5.679483e-01	-2.773499e-04	4.268896e-01	5.775301e-01	-3.189335e-04	5.175388e-01	4.895135e-01	-1.106344e-04
2.463009e+03	4.354748e-01	5.679484e-01	-2.773507e-04	4.268930e-01	5.775303e-01	-3.189343e-04	5.175446e-01	4.895135e-01	-1.106360e-04
2.469292e+03	4.354763e-01	5.679484e-01	-2.773515e-04	4.268964e-01	5.775304e-01	-3.189352e-04	5.175502e-01	4.895133e-01	-1.106376e-04
2.475575e+03	4.354776e-01	5.679486e-01	-2.773521e-04	4.268996e-01	5.775306e-01	-3.189358e-04	5.175559e-01	4.895131e-01	-1.106392e-04
2.481858e+03	4.354791e-01	5.679487e-01	-2.773528e-04	4.269030e-01	5.775308e-01	-3.189367e-04	5.175615e-01	4.895131e-01	-1.106408e-04
2.488141e+03	4.354804e-01	5.679487e-01	-2.773536e-04	4.269062e-01	5.775309e-01	-3.189375e-04	5.175671e-01	4.895129e-01	-1.106424e-04
2.494425e+03	4.354817e-01	5.679488e-01	-2.773542e-04	4.269094e-01	5.775311e-01	-3.189382e-04	5.175728e-01	4.895127e-01	-1.106440e-04
2.500708e+03	4.354830e-01	5.679490e-01	-2.773549e-04	4.269126e-01	5.775313e-01	-3.189391e-04	5.175782e-01	4.895127e-01	-1.106456e-04
2.506991e+03	4.354844e-01	5.679490e-01	-2.773556e-04	4.269158e-01	5.775314e-01	-3.189399e-04	5.175837e-01	4.895125e-01	-1.106472e-04
2.513274e+03	4.354857e-01	5.679491e-01	-2.773562e-04	4.269190e-01	5.775314e-01	-3.189406e-04	5.175891e-01	4.895124e-01	-1.106488e-04
2.519557e+03	4.354870e-01	5.679492e-01	-2.773569e-04	4.269221e-01	5.775316e-01	-3.189414e-04	5.175946e-01	4.895124e-01	-1.106504e-04
2.525840e+03	4.354884e-01	5.679492e-01	-2.773576e-04	4.269253e-01	5.775318e-01	-3.189423e-04	5.176000e-01	4.895122e-01	-1.106520e-04
2.532124e+03	4.354897e-01	5.679494e-01	-2.773582e-04	4.269283e-01	5.775320e-01	-3.189430e-04	5.176053e-01	4.895120e-01	-1.106536e-04
2.538407e+03	4.354909e-01	5.679494e-01	-2.773589e-04	4.269314e-01	5.775320e-01	-3.189438e-04	5.176108e-01	4.895118e-01	-1.106552e-04
2.544690e+03	4.354921e-01	5.679495e-01	-2.773595e-04	4.269346e-01	5.775321e-01	-3.189445e-04	5.176160e-01	4.895118e-01	-1.106567e-04
2.550973e+03	4.354934e-01	5.679495e-01	-2.773601e-04	4.269377e-01	5.775323e-01	-3.189453e-04	5.176213e-01	4.895116e-01	-1.106583e-04
2.557256e+03	4.354946e-01	5.679496e-01	-2.773607e-04	4.269405e-01	5.775325e-01	-3.189460e-04	5.176264e-01	4.895114e-01	-1.106599e-04
2.563540e+03	4.354958e-01	5.679498e-01	-2.773614e-04	4.269436e-01	5.775325e-01	-3.189468e-04	5.176316e-01	4.895112e-01	-1.106615e-04
2.569823e+03	4.354970e-01	5.679498e-01	-2.773619e-04	4.269466e-01	5.775326e-01	-3.189475e-04	5.176369e-01	4.895110e-01	-1.106631e-04
2.576106e+03	4.354982e-01	5.679498e-01	-2.773626e-04	4.269495e-01	5.775328e-01	-3.189484e-04	5.176420e-01	4.895110e-01	-1.106646e-04
2.582389e+03	4.354994e-01	5.679499e-01	-2.773633e-04	4.269525e-01	5.775328e-01	-3.189490e-04	5.176471e-01	4.895109e-01	-1.106662e-04
2.588672e+03	4.355005e-01	5.679499e-01	-2.773638e-04	4.269554e-01	5.775330e-01	-3.189497e-04	5.176521e-01	4.895107e-01	-1.106677e-04
2.594956e+03	4.355017e-01	5.679500e-01	-2.773645e-04	4.269583e-01	5.775330e-01	-3.189506e-04	5.176572e-01	4.895105e-01	-1.106693e-04
2.601239e+03	4.355028e-01	5.679500e-01	-2.773650e-04	4.269612e-01	5.775331e-01	-3.189512e-04	5.176621e-01	4.895103e-01	-1.106708e-04
2.607522e+03	4.355040e-01	5.679502e-01	-2.773655e-04	4.269641e-01	5.775333e-01	-3.189521e-04	5.176672e-01	4.895101e-01	-1.106724e-04
2.613805e+03	4.355051e-01	5.679502e-01	-2.773662e-04	4.269669e-01	5.775333e-01	-3.189528e-04	5.176721e-01	4.895099e-01	-1.106739e-04
2.620088e+03	4.355062e-01	5.679502e-01	-2.773667e-04	4.269698e-01	5.775335e-01	-3.189536e-04	5.176769e-01	4.895099e-01	-1.106754e-04
2.626371e+03	4.355073e-01	5.679503e-01	-2.773672e-04	4.269725e-01	5.775335e-01	-3.189543e-04	5.176818e-01	4.895097e-01	-1.106769e-04
2.632655e+03	4.355084e-01	5.679503e-01	-2.773678e-04	4.269754e-01	5.775335e-01	-3.189551e-04	5.176867e-01	4.895095e-01	-1.106784e-04
2.638938e+03	4.355094e-01	5.679504e-01	-2.773683e-04	4.269781e-01	5.775336e-01	-3.189558e-04	5.176916e-01	4.895093e-01	-1.106799e-04
2.645221e+03	4.355105e-01	5.679504e-01	-2.773688e-04	4.269808e-01	5.775336e-01	-3.189567e-04	5.176963e-01	4.895092e-01	-1.106815e-04
2.651504e+03	4.355116e-01	5.679504e-01	-2.773694e-04	4.269835e-01	5.775338e-01	-3.189573e-04	5.177012e-01	4.895090e-01	-1.106830e-04
2.657787e+03	4.355126e-01	5.679506e-01	-2.773699e-04	4.269862e-01	5.775338e-01	-3.189582e-04	5.177059e-01	4.895088e-01	-1.106845e-04
2.664071e+03	4.355137e-01	5.679506e-01	-2.773704e-04	4.269889e-01	5.775338e-01	-3.189589e-04	5.177106e-01	4.895086e-01	-1.106860e-04
2.670354e+03	4.355147e-01	5.679506e-01	-2.773709e-04	4.269916e-01	5.775340e-01	-3.189597e-04	5.177153e-01	4.895084e-01	-1.106876e-04
2.676637e+03	4.355157e-01	5.679507e-01	-2.773715e-04	4.269944e-01	5.775340e-01	-3.189604e-04	5.177200e-01	4.895082e-01	-1.106891e-04
2.682920e+03	4.355167e-01	5.679507e-01	-2.773720e-04	4.269971e-01	5.775340e-01	-3.189612e-04	5.177247e-01	4.895080e-01	-1.106906e-04
2.689203e+03	4.355176e-01	5.679507e-01	-2.773725e-04	4.269996e-01	5.775342e-01	-3.189619e-04	5.177292e-01	4.895077e-01	-1.106921e-04
2.695486e+03	4.355187e-01	5.679507e-01	-2.773731e-04	4.270023e-01	5.775342e-01	-3.189626e-04	5.177339e-01	4.895075e-01	-1.106936e-04
2.701770e+03	4.355196e-01	5.679508e-01	-2.773735e-04	4.270048e-01	5.775342e-01	-3.189634e-04	5.177384e-01	4.895073e-01	-1.106951e-04
2.708053e+03	4.355207e-01	5.679508e-01	-2.773740e-04	4.270074e-01	5.775342e-01	-3.189641e-04	5.177429e-01	4.895071e-01	-1.106966e-04
2.714336e+03	4.355216e-01	5.679508e-01	-2.773745e-04	4.270099e-01	5.775343e-01	-3.189650e-04	5.177475e-01	4.895069e-01	-1.106981e-04
2.720619e+03	4.355226e-01	5.679508e-01	-2.773749e-04	4.270125e-01	5.775343e-01	-3.189656e-04	5.177520e-01	4.895067e-01	-1.106995e-04
2.726902e+03	4.355235e-01	5.679510e-01	-2.773755e-04	4.270150e-01	5.775343e-01	-3.189665e-04	5.177565e-01	4.895063e-01	-1.107010e-04
2.733186e+03	4.355244e-01	5.679510e-01	-2.773760e-04	4.270175e-01	5.775343e-01	-3.189672e-04	5.177610e-01	4.895062e-01	-1.107025e-04
2.739469e+03	4.355253e-01	5.679510e-01	-2.773764e-04	4.270201e-01	5.775343e-01	-3.189680e-04	5.177653e-01	4.895060e-01	-1.107039e-04
2.745752e+03	4.355263e-01	5.679510e-01	-2.773769e-04	4.270226e-01	5.775343e-01	-3.189687e-04	5.177696e-01	4.895058e-01	-1.107054e-04
2.752035e+03	4.355272e-01	5.679510e-01	-2.773773e-04	4.270252e-01	5.775343e-01	-3.189694e-04	5.177742e-01	4.895054e-01	-1.107069e-04
2.758318e+03	4.355280e-01	5.679510e-01	-2.773777e-04	4.270275e-01	5.775343e-01	-3.189702e-04	5.177785e-01	4.895052e-01	-1.107083e-04
2.764602e+03	4.355289e-01	5.679511e-01	-2.773782e-04	4.270299e-01	5.775343e-01	-3.189709e-04	5.177828e-01	4.895050e-01	-1.107097e-04
2.770885e+03	4.355298e-01	5.679511e-01	-2.773786e-04	4.270324e-01	5.775343e-01	-3.189716e-04	5.177871e-01	4.895046e-01	-1.107111e-04
2.777168e+03	4.355306e-01	5.679511e-01	-2.773790e-04	4.270348e-01	5.775343e-01	-3.189724e-04	5.177913e-01	4.895045e-01	-1.107126e-04
2.783451e+03	4.355316e-01	5.679511e-01	-2.773796e-04	4.270372e-01	5.775343e-01	-3.189731e-04	5.177956e-01	4.895043e-01	-1.107140e-04
2.789734e+03	4.355324e-01	5.679511e-01	-2.773800e-04	4.270395e-01	5.775343e-01	-3.189739e-04	5.177999e-01	4.895039e-01	-1.107154e-04
2.796017e+03	4.355333e-01	5.679511e-01	-2.773804e-04	4.270421e-01	5.775343e-01	-3.189746e-04	5.178041e-01	4.895037e-01	-1.107168e-04
2.802301e+03	4.355341e-01	5.679511e-01	-2.773808e-04	4.270443e-01	5.775343e-01	-3.189753e-04	5.178082e-01	4.895033e-01	-1.107182e-04
2.808584e+03	4.355349e-01	5.679512e-01	-2.773812e-04	4.270466e-01	5.775343e-01	-3.189761e-04	5.178123e-01	4.895031e-01	-1.107197e-04
2.814867e+03	4.355358e-01	5.679512e-01	-2.773816e-04	4.270490e-01	5.775342e-01	-3.189768e-04	5.178165e-01	4.895028e-01	-1.107211e-04
2.821150e+03	4.355366e-01	5.679512e-01	-2.773819e-04	4.270514e-01	5.775342e-01	-3.189775e-04	5.178206e-01	4.895026e-01	-1.107225e-04
2.827433e+03	4.355374e-01	5.679512e-01	-2.773823e-04	4.270538e-01	5.775342e-01	-3.189782e-04	5.178247e-01	4.895022e-01	-1.107239e-04
2.833717e+03	4.355382e-01	5.679512e-01	-2.773827e-04	4.270560e-01	5.775342e-01	-3.189790e-04	5.178289e-01	4.895020e-01	-1.107253e-04
2.840000e+03	4.355390e-01	5.679512e-01	-2.773831e-04	4.270583e-01	5.775340e-01	-3.189797e-04	5.178330e-01	4.895016e-01	-1.107267e-04
2.846283e+03	4.355398e-01	5.679512e-01	-2.773835e-04	4.270605e-01	5.775340e-01	-3.189804e-04	5.178370e-01	4.895013e-01	-1.107281e-04
2.852566e+03	4.355406e-01	5.679512e-01	-2.773839e-04	4.270627e-01	5.775340e-01	-3.189812e-04	5.178411e-01	4.895011e-01	-1.107295e-04
2.858849e+03	4.355414e-01	5.679512e-01	-2.773843e-04	4.270651e-01	5.775340e-01	-3.189819e-04	5.178450e-01	4.895007e-01	-1.107309e-04
2.865133e+03	4.355420e-01	5.679512e-01	-2.773847e-04	4.270673e-01	5.775338e-01	-3.189826e-04	5.178490e-01	4.895003e-01	-1.107323e-04
2.871416e+03	4.355428e-01	5.679512e-01	-2.773851e-04	4.270695e-01	5.775338e-01	-3.189832e-04	5.178529e-01	4.895001e-01	-1.107337e-04
2.877699e+03	4.355436e-01	5.679512e-01	-2.773855e-04	4.270717e-01	5.775336e-01	-3.189841e-04	5.178569e-01	4.894998e-01	-1.107351e-04
2.883982e+03	4.355443e-01	5.679512e-01	-2.773859e-04	4.270739e-01	5.775336e-01	-3.189848e-04	5.178608e-01	4.894994e-01	-1.107365e-04
2.890265e+03	4.355451e-01	5.679512e-01	-2.773862e-04	4.270761e-01	5.775335e-01	-3.189854e-04	5.178648e-01	4.894990e-01	-1.107378e-04
2.896548e+03	4.355458e-01	5.679512e-01	-2.773866e-04	4.270783e-01	5.775335e-01	-3.189861e-04	5.178687e-01	4.894986e-01	-1.107392e-04
2.902832e+03	4.355465e-01	5.679512e-01	-2.773870e-04	4.270805e-01	5.775333e-01	-3.189870e-04	5.178727e-01	4.894983e-01	-1.107406e-04
2.909115e+03	4.355472e-01	5.679512e-01	-2.773873e-04	4.270827e-01	5.775333e-01	-3.189876e-04	5.178764e-01	4.894981e-01	-1.107420e-04
2.915398e+03	4.355480e-01	5.679512e-01	-2.773876e-04	4.270847e-01	5.775331e-01	-3.189883e-04	5.178804e-01	4.894977e-01	-1.107433e-04
2.921681e+03	4.355487e-01	5.679512e-01	-2.773880e-04	4.270869e-01	5.775331e-01	-3.189890e-04	5.178841e-01	4.894973e-01	-1.107447e-04
2.927964e+03	4.355493e-01	5.679512e-01	-2.773883e-04	4.270890e-01	5.775330e-01	-3.189897e-04	5.178881e-01	4.894969e-01	-1.107461e-04
2.934248e+03	4.355501e-01	5.679512e-01	-2.773887e-04	4.270912e-01	5.775330e-01	-3.189903e-04	5.178919e-01	4.894966e-01	-1.107474e-04
2.940531e+03	4.355508e-01	5.679512e-01	-2.773890e-04	4.270932e-01	5.775328e-01	-3.189910e-04	5.178956e-01	4.894962e-01	-1.107487e-04
2.946814e+03	4.355515e-01	5.679512e-01	-2.773894e-04	4.270954e-01	5.775326e-01	-3.189919e-04	5.178994e-01	4.894958e-01	-1.107501e-04
2.953097e+03	4.355521e-01	5.679512e-01	-2.773896e-04	4.270974e-01	5.775326e-01	-3.189925e-04	5.179031e-01	4.894952e-01	-1.107514e-04
2.959380e+03	4.355528e-01	5.679512e-01	-2.773900e-04	4.270995e-01	5.775325e-01	-3.189932e-04	5.179069e-01	4.894949e-01	-1.107527e-04
2.965663e+03	4.355534e-01	5.679512e-01	-2.773903e-04	4.271017e-01	5.775323e-01	-3.189939e-04	5.179107e-01	4.894945e-01	-1.107541e-04
2.971947e+03	4.355541e-01	5.679512e-01	-2.773907e-04	4.271037e-01	5.775321e-01	-3.189946e-04	5.179144e-01	4.894941e-01	-1.107554e-04
2.978230e+03	4.355548e-01	5.679512e-01	-2.773910e-04	4.271057e-01	5.775320e-01	-3.189953e-04	5.179180e-01	4.894937e-01	-1.107567e-04
2.984513e+03	4.355554e-01	5.679512e-01	-2.773912e-04	4.271077e-01	5.775320e-01	-3.189959e-04	5.179218e-01	4.894932e-01	-1.107580e-04
2.990796e+03	4.355561e-01	5.679512e-01	-2.773916e-04	4.271098e-01	5.775318e-01	-3.189968e-04	5.179255e-01	4.894928e-01	-1.107593e-04
2.997079e+03	4.355568e-01	5.679512e-01	-2.773919e-04	4.271118e-01	5.775316e-01	-3.189975e-04	5.179291e-01	4.894924e-01	-1.107607e-04
3.003363e+03	4.355574e-01	5.679511e-01	-2.773922e-04	4.271138e-01	5.775314e-01	-3.189981e-04	5.179328e-01	4.894919e-01	-1.107620e-04
3.009646e+03	4.355580e-01	5.679511e-01	-2.773926e-04	4.271159e-01	5.775313e-01	-3.189988e-04	5.179364e-01	4.894915e-01	-1.107633e-04
3.015929e+03	4.355586e-01	5.679511e-01	-2.773928e-04	4.271179e-01	5.775311e-01	-3.189995e-04	5.179400e-01	4.894911e-01	-1.107646e-04
3.022212e+03	4.355593e-01	5.679511e-01	-2.773931e-04	4.271198e-01	5.775309e-01	-3.190002e-04	5.179436e-01	4.894905e-01	-1.107659e-04
3.028495e+03	4.355599e-01	5.679511e-01	-2.773933e-04	4.271218e-01	5.775308e-01	-3.190008e-04	5.179473e-01	4.894902e-01	-1.107672e-04
3.034779e+03	4.355605e-01	5.679511e-01	-2.773937e-04	4.271238e-01	5.775306e-01	-3.190015e-04	5.179509e-01	4.894896e-01	-1.107685e-04
3.041062e+03	4.355611e-01	5.679511e-01	-2.773940e-04	4.271259e-01	5.775304e-01	-3.190022e-04	5.179545e-01	4.894890e-01	-1.107698e-04
3.047345e+03	4.355617e-01	5.679511e-01	-2.773943e-04	4.271277e-01	5.775303e-01	-3.190029e-04	5.179580e-01	4.894887e-01	-1.107711e-04
3.053628e+03	4.355623e-01	5.679510e-01	-2.773945e-04	4.271297e-01	5.775301e-01	-3.190035e-04	5.179616e-01	4.894881e-01	-1.107724e-04
3.059911e+03	4.355629e-01	5.679510e-01	-2.773948e-04	4.271316e-01	5.775298e-01	-3.190044e-04	5.179652e-01	4.894875e-01	-1.107737e-04
3.066194e+03	4.355635e-01	5.679510e-01	-2.773951e-04	4.271336e-01	5.775296e-01	-3.190051e-04	5.179688e-01	4.894872e-01	-1.107749e-04
3.072478e+03	4.355640e-01	5.679510e-01	-2.773955e-04	4.271355e-01	5.775294e-01	-3.190057e-04	5.179721e-01	4.894866e-01	-1.107762e-04
3.078761e+03	4.355647e-01	5.679510e-01	-2.773957e-04	4.271375e-01	5.775292e-01	-3.190064e-04	5.179757e-01	4.894860e-01	-1.107775e-04
3.085044e+03	4.355652e-01	5.679510e-01	-2.773960e-04	4.271394e-01	5.775289e-01	-3.190071e-04	5.179793e-01	4.894855e-01	-1.107788e-04
3.091327e+03	4.355658e-01	5.679508e-01	-2.773963e-04	4.271414e-01	5.775287e-01	-3.190078e-04	5.179827e-01	4.894849e-01	-1.107800e-04
3.097610e+03	4.355664e-01	5.679508e-01	-2.773965e-04	4.271433e-01	5.775286e-01	-3.190085e-04	5.179862e-01	4.894843e-01	-1.107813e-04
3.103894e+03	4.355670e-01	5.679508e-01	-2.773968e-04	4.271451e-01	5.775282e-01	-3.190091e-04	5.179898e-01	4.894838e-01	-1.107825e-04
3.110177e+03	4.355675e-01	5.679508e-01	-2.773971e-04	4.271470e-01	5.775281e-01	-3.190098e-04	5.179932e-01	4.894832e-01	-1.107838e-04
3.116460e+03	4.355680e-01	5.679508e-01	-2.773973e-04	4.271490e-01	5.775277e-01	-3.190105e-04	5.179968e-01	4.894827e-01	-1.107850e-04
3.122743e+03	4.355686e-01	5.679507e-01	-2.773976e-04	4.271509e-01	5.775276e-01	-3.190112e-04	5.180002e-01	4.894821e-01	-1.107863e-04
3.129026e+03	4.355692e-01	5.679507e-01	-2.773979e-04	4.271528e-01	5.775274e-01	-3.190118e-04	5.180037e-01	4.894815e-01	-1.107875e-04
3.135309e+03	4.355697e-01	5.679507e-01	-2.773981e-04	4.271546e-01	5.775270e-01	-3.190125e-04	5.180071e-01	4.894808e-01	-1.107888e-04
3.141593e+03	4.355703e-01	5.679507e-01	-2.773983e-04	4.271565e-01	5.775267e-01	-3.190132e-04	5.180105e-01	4.894802e-01	-1.107900e-04
3.147876e+03	4.355708e-01	5.679506e-01	-2.773985e-04	4.271583e-01	5.775265e-01	-3.190139e-04	5.180141e-01	4.894796e-01	-1.107912e-04
3.154159e+03	4.355713e-01	5.679506e-01	-2.773988e-04	4.271604e-01	5.775262e-01	-3.190145e-04	5.180175e-01	4.894789e-01	-1.107925e-04
3.160442e+03	4.355719e-01	5.679506e-01	-2.773990e-04	4.271622e-01	5.775259e-01	-3.190152e-04	5.180208e-01	4.894783e-01	-1.107937e-04
3.166725e+03	4.355724e-01	5.679506e-01	-2.773993e-04	4.271641e-01	5.775257e-01	-3.190159e-04	5.180242e-01	4.894776e-01	-1.107949e-04
3.173009e+03	4.355729e-01	5.679504e-01	-2.773996e-04	4.271660e-01	5.775254e-01	-3.190166e-04	5.180278e-01	4.894770e-01	-1.107961e-04
3.179292e+03	4.355735e-01	5.679504e-01	-2.773998e-04	4.271678e-01	5.775250e-01	-3.190173e-04	5.180312e-01	4.894763e-01	-1.107974e-04
3.185575e+03	4.355740e-01	5.679504e-01	-2.774000e-04	4.271697e-01	5.775247e-01	-3.190179e-04	5.180346e-01	4.894755e-01	-1.107986e-04
3.191858e+03	4.355745e-01	5.679503e-01	-2.774002e-04	4.271716e-01	5.775243e-01	-3.190186e-04	5.180379e-01	4.894748e-01	-1.107998e-04
3.198141e+03	4.355751e-01	5.679503e-01	-2.774005e-04	4.271734e-01	5.775242e-01	-3.190193e-04	5.180413e-01	4.894742e-01	-1.108011e-04
3.204425e+03	4.355756e-01	5.679503e-01	-2.774008e-04	4.271753e-01	5.775238e-01	-3.190200e-04	5.180449e-01	4.894734e-01	-1.108023e-04
3.210708e+03	4.355761e-01	5.679503e-01	-2.774009e-04	4.271771e-01	5.775235e-01	-3.190206e-04	5.180483e-01	4.894727e-01	-1.108035e-04
3.216991e+03	4.355765e-01	5.679502e-01	-2.774012e-04	4.271788e-01	5.775231e-01	-3.190213e-04	5.180517e-01	4.894719e-01	-1.108047e-04
