# Supplementary material for: Intermittency in the not-so-smooth elastic turbulence
Source: Nat Commun. 2024 May 27;15:4070. doi: 10.1038/s41467-024-48460-5 (PMC11130217; doi:10.1038/s41467-024-48460-5)
Supplement: Supplementary file 4 — Source Data [file 41467_2024_48460_MOESM4_ESM.zip › SourceData/FigS08c_De9_dashed_rbyL_0p001.txt]

delta2 u			pdf
6.865662e-11	1
4.935484e-06	9.999813e-01
9.838879e-06	9.999627e-01
1.477174e-05	9.999440e-01
1.969535e-05	9.999254e-01
2.461550e-05	9.999067e-01
2.953955e-05	9.998880e-01
3.445656e-05	9.998694e-01
3.938136e-05	9.998507e-01
4.430530e-05	9.998320e-01
4.925299e-05	9.998134e-01
5.416329e-05	9.997947e-01
5.907029e-05	9.997761e-01
6.398674e-05	9.997574e-01
6.891324e-05	9.997387e-01
7.380295e-05	9.997201e-01
7.869150e-05	9.997014e-01
8.364625e-05	9.996828e-01
8.855965e-05	9.996641e-01
9.349771e-05	9.996454e-01
9.843465e-05	9.996268e-01
1.033542e-04	9.996081e-01
1.082635e-04	9.995895e-01
1.131665e-04	9.995708e-01
1.181235e-04	9.995521e-01
1.230539e-04	9.995335e-01
1.279581e-04	9.995148e-01
1.329222e-04	9.994961e-01
1.378385e-04	9.994775e-01
1.427864e-04	9.994588e-01
1.476901e-04	9.994402e-01
1.526347e-04	9.994215e-01
1.575785e-04	9.994028e-01
1.625014e-04	9.993842e-01
1.674283e-04	9.993655e-01
1.723647e-04	9.993469e-01
1.772849e-04	9.993282e-01
1.822373e-04	9.993095e-01
1.871607e-04	9.992909e-01
1.920823e-04	9.992722e-01
1.970329e-04	9.992535e-01
2.019716e-04	9.992349e-01
2.069121e-04	9.992162e-01
2.118448e-04	9.991976e-01
2.167723e-04	9.991789e-01
2.216744e-04	9.991602e-01
2.266045e-04	9.991416e-01
2.315529e-04	9.991229e-01
2.364623e-04	9.991043e-01
2.413739e-04	9.990856e-01
2.462877e-04	9.990669e-01
2.512001e-04	9.990483e-01
2.561383e-04	9.990296e-01
2.610893e-04	9.990110e-01
2.660003e-04	9.989923e-01
2.709239e-04	9.989736e-01
2.758605e-04	9.989550e-01
2.808060e-04	9.989363e-01
2.857186e-04	9.989176e-01
2.906658e-04	9.988990e-01
2.955607e-04	9.988803e-01
3.004837e-04	9.988617e-01
3.054208e-04	9.988430e-01
3.103608e-04	9.988243e-01
3.152819e-04	9.988057e-01
3.202017e-04	9.987870e-01
3.251073e-04	9.987684e-01
3.300267e-04	9.987497e-01
3.349761e-04	9.987310e-01
3.399272e-04	9.987124e-01
3.448476e-04	9.986937e-01
3.497913e-04	9.986751e-01
3.546921e-04	9.986564e-01
3.596372e-04	9.986377e-01
3.645564e-04	9.986191e-01
3.694711e-04	9.986004e-01
3.744109e-04	9.985817e-01
3.793328e-04	9.985631e-01
3.842693e-04	9.985444e-01
3.892029e-04	9.985258e-01
3.941285e-04	9.985071e-01
3.990592e-04	9.984884e-01
4.039750e-04	9.984698e-01
4.088993e-04	9.984511e-01
4.138248e-04	9.984325e-01
4.187320e-04	9.984138e-01
4.236537e-04	9.983951e-01
4.285944e-04	9.983765e-01
4.335472e-04	9.983578e-01
4.384468e-04	9.983391e-01
4.433741e-04	9.983205e-01
4.483030e-04	9.983018e-01
4.532023e-04	9.982832e-01
4.581398e-04	9.982645e-01
4.630403e-04	9.982458e-01
4.679673e-04	9.982272e-01
4.728908e-04	9.982085e-01
4.778010e-04	9.981899e-01
4.827142e-04	9.981712e-01
4.876408e-04	9.981525e-01
4.925776e-04	9.981339e-01
4.975077e-04	9.981152e-01
5.024457e-04	9.980966e-01
5.073615e-04	9.980779e-01
5.123018e-04	9.980592e-01
5.172207e-04	9.980406e-01
5.221726e-04	9.980219e-01
5.271147e-04	9.980032e-01
5.320490e-04	9.979846e-01
5.369817e-04	9.979659e-01
5.419247e-04	9.979473e-01
5.468545e-04	9.979286e-01
5.517815e-04	9.979099e-01
5.567119e-04	9.978913e-01
5.616388e-04	9.978726e-01
5.665559e-04	9.978540e-01
5.714917e-04	9.978353e-01
5.764067e-04	9.978166e-01
5.813318e-04	9.977980e-01
5.862460e-04	9.977793e-01
5.911601e-04	9.977606e-01
5.960800e-04	9.977420e-01
6.010110e-04	9.977233e-01
6.059421e-04	9.977047e-01
6.108987e-04	9.976860e-01
6.158114e-04	9.976673e-01
6.207395e-04	9.976487e-01
6.256741e-04	9.976300e-01
6.305984e-04	9.976114e-01
6.355311e-04	9.975927e-01
6.404457e-04	9.975740e-01
6.453853e-04	9.975554e-01
6.502913e-04	9.975367e-01
6.552374e-04	9.975181e-01
6.601528e-04	9.974994e-01
6.650724e-04	9.974807e-01
6.699850e-04	9.974621e-01
6.749102e-04	9.974434e-01
6.798469e-04	9.974247e-01
6.847659e-04	9.974061e-01
6.896943e-04	9.973874e-01
6.946093e-04	9.973688e-01
6.995363e-04	9.973501e-01
7.044800e-04	9.973314e-01
7.094148e-04	9.973128e-01
7.143445e-04	9.972941e-01
7.192767e-04	9.972755e-01
7.242149e-04	9.972568e-01
7.291186e-04	9.972381e-01
7.340553e-04	9.972195e-01
7.389858e-04	9.972008e-01
7.439328e-04	9.971821e-01
7.488444e-04	9.971635e-01
7.537625e-04	9.971448e-01
7.587023e-04	9.971262e-01
7.636293e-04	9.971075e-01
7.685459e-04	9.970888e-01
7.734770e-04	9.970702e-01
7.784195e-04	9.970515e-01
7.833531e-04	9.970329e-01
7.882781e-04	9.970142e-01
7.931848e-04	9.969955e-01
7.981139e-04	9.969769e-01
8.030211e-04	9.969582e-01
8.079573e-04	9.969396e-01
8.128958e-04	9.969209e-01
8.178382e-04	9.969022e-01
8.227568e-04	9.968836e-01
8.277211e-04	9.968649e-01
8.326844e-04	9.968462e-01
8.376137e-04	9.968276e-01
8.425459e-04	9.968089e-01
8.474714e-04	9.967903e-01
8.524189e-04	9.967716e-01
8.573703e-04	9.967529e-01
8.622817e-04	9.967343e-01
8.672094e-04	9.967156e-01
8.721245e-04	9.966970e-01
8.770734e-04	9.966783e-01
8.819990e-04	9.966596e-01
8.869207e-04	9.966410e-01
8.918651e-04	9.966223e-01
8.968234e-04	9.966037e-01
9.017672e-04	9.965850e-01
9.067213e-04	9.965663e-01
9.116558e-04	9.965477e-01
9.165998e-04	9.965290e-01
9.215567e-04	9.965103e-01
9.265016e-04	9.964917e-01
9.314207e-04	9.964730e-01
9.363460e-04	9.964544e-01
9.412649e-04	9.964357e-01
9.461585e-04	9.964170e-01
9.511101e-04	9.963984e-01
9.560109e-04	9.963797e-01
9.609344e-04	9.963611e-01
9.658612e-04	9.963424e-01
9.707777e-04	9.963237e-01
9.756973e-04	9.963051e-01
9.806073e-04	9.962864e-01
9.855475e-04	9.962677e-01
9.904778e-04	9.962491e-01
9.953991e-04	9.962304e-01
1.000340e-03	9.962118e-01
1.005237e-03	9.961931e-01
1.010149e-03	9.961744e-01
1.015099e-03	9.961558e-01
1.020016e-03	9.961371e-01
1.024952e-03	9.961185e-01
1.029882e-03	9.960998e-01
1.034848e-03	9.960811e-01
1.039772e-03	9.960625e-01
1.044714e-03	9.960438e-01
1.049647e-03	9.960252e-01
1.054580e-03	9.960065e-01
1.059505e-03	9.959878e-01
1.064447e-03	9.959692e-01
1.069380e-03	9.959505e-01
1.074296e-03	9.959318e-01
1.079218e-03	9.959132e-01
1.084135e-03	9.958945e-01
1.089081e-03	9.958759e-01
1.094011e-03	9.958572e-01
1.098931e-03	9.958385e-01
1.103855e-03	9.958199e-01
1.108811e-03	9.958012e-01
1.113735e-03	9.957826e-01
1.118664e-03	9.957639e-01
1.123610e-03	9.957452e-01
1.128532e-03	9.957266e-01
1.133475e-03	9.957079e-01
1.138372e-03	9.956892e-01
1.143276e-03	9.956706e-01
1.148208e-03	9.956519e-01
1.153154e-03	9.956333e-01
1.158059e-03	9.956146e-01
1.162980e-03	9.955959e-01
1.167942e-03	9.955773e-01
1.172839e-03	9.955586e-01
1.177770e-03	9.955400e-01
1.182690e-03	9.955213e-01
1.187638e-03	9.955026e-01
1.192593e-03	9.954840e-01
1.197537e-03	9.954653e-01
1.202455e-03	9.954467e-01
1.207375e-03	9.954280e-01
1.212287e-03	9.954093e-01
1.217218e-03	9.953907e-01
1.222156e-03	9.953720e-01
1.227060e-03	9.953533e-01
1.231997e-03	9.953347e-01
1.236928e-03	9.953160e-01
1.241863e-03	9.952974e-01
1.246801e-03	9.952787e-01
1.251715e-03	9.952600e-01
1.256632e-03	9.952414e-01
1.261568e-03	9.952227e-01
1.266511e-03	9.952041e-01
1.271443e-03	9.951854e-01
1.276362e-03	9.951667e-01
1.281296e-03	9.951481e-01
1.286238e-03	9.951294e-01
1.291167e-03	9.951107e-01
1.296080e-03	9.950921e-01
1.301020e-03	9.950734e-01
1.305967e-03	9.950548e-01
1.310910e-03	9.950361e-01
1.315855e-03	9.950174e-01
1.320798e-03	9.949988e-01
1.325728e-03	9.949801e-01
1.330660e-03	9.949615e-01
1.335553e-03	9.949428e-01
1.340483e-03	9.949241e-01
1.345404e-03	9.949055e-01
1.350351e-03	9.948868e-01
1.355290e-03	9.948682e-01
1.360191e-03	9.948495e-01
1.365156e-03	9.948308e-01
1.370091e-03	9.948122e-01
1.375012e-03	9.947935e-01
1.379906e-03	9.947748e-01
1.384848e-03	9.947562e-01
1.389787e-03	9.947375e-01
1.394731e-03	9.947189e-01
1.399664e-03	9.947002e-01
1.404594e-03	9.946815e-01
1.409541e-03	9.946629e-01
1.414481e-03	9.946442e-01
1.419411e-03	9.946256e-01
1.424356e-03	9.946069e-01
1.429241e-03	9.945882e-01
1.434173e-03	9.945696e-01
1.439105e-03	9.945509e-01
1.444016e-03	9.945323e-01
1.448936e-03	9.945136e-01
1.453844e-03	9.944949e-01
1.458797e-03	9.944763e-01
1.463735e-03	9.944576e-01
1.468650e-03	9.944389e-01
1.473584e-03	9.944203e-01
1.478502e-03	9.944016e-01
1.483401e-03	9.943830e-01
1.488314e-03	9.943643e-01
1.493247e-03	9.943456e-01
1.498165e-03	9.943270e-01
1.503105e-03	9.943083e-01
1.508027e-03	9.942897e-01
1.512962e-03	9.942710e-01
1.517891e-03	9.942523e-01
1.522817e-03	9.942337e-01
1.527753e-03	9.942150e-01
1.532660e-03	9.941963e-01
1.537595e-03	9.941777e-01
1.542519e-03	9.941590e-01
1.547471e-03	9.941404e-01
1.552406e-03	9.941217e-01
1.557323e-03	9.941030e-01
1.562250e-03	9.940844e-01
1.567180e-03	9.940657e-01
1.572093e-03	9.940471e-01
1.576986e-03	9.940284e-01
1.581910e-03	9.940097e-01
1.586836e-03	9.939911e-01
1.591752e-03	9.939724e-01
1.596694e-03	9.939538e-01
1.601613e-03	9.939351e-01
1.606570e-03	9.939164e-01
1.611523e-03	9.938978e-01
1.616476e-03	9.938791e-01
1.621393e-03	9.938604e-01
1.626335e-03	9.938418e-01
1.631296e-03	9.938231e-01
1.636237e-03	9.938045e-01
1.641150e-03	9.937858e-01
1.646090e-03	9.937671e-01
1.651032e-03	9.937485e-01
1.655972e-03	9.937298e-01
1.660910e-03	9.937112e-01
1.665841e-03	9.936925e-01
1.670759e-03	9.936738e-01
1.675719e-03	9.936552e-01
1.680669e-03	9.936365e-01
1.685577e-03	9.936178e-01
1.690495e-03	9.935992e-01
1.695407e-03	9.935805e-01
1.700329e-03	9.935619e-01
1.705282e-03	9.935432e-01
1.710244e-03	9.935245e-01
1.715189e-03	9.935059e-01
1.720125e-03	9.934872e-01
1.725058e-03	9.934686e-01
1.729975e-03	9.934499e-01
1.734937e-03	9.934312e-01
1.739878e-03	9.934126e-01
1.744828e-03	9.933939e-01
1.749746e-03	9.933753e-01
1.754664e-03	9.933566e-01
1.759577e-03	9.933379e-01
1.764510e-03	9.933193e-01
1.769446e-03	9.933006e-01
1.774382e-03	9.932819e-01
1.779310e-03	9.932633e-01
1.784242e-03	9.932446e-01
1.789191e-03	9.932260e-01
1.794110e-03	9.932073e-01
1.799065e-03	9.931886e-01
1.804014e-03	9.931700e-01
1.808914e-03	9.931513e-01
1.813846e-03	9.931327e-01
1.818775e-03	9.931140e-01
1.823721e-03	9.930953e-01
1.828677e-03	9.930767e-01
1.833593e-03	9.930580e-01
1.838486e-03	9.930393e-01
1.843435e-03	9.930207e-01
1.848363e-03	9.930020e-01
1.853266e-03	9.929834e-01
1.858214e-03	9.929647e-01
1.863156e-03	9.929460e-01
1.868092e-03	9.929274e-01
1.873029e-03	9.929087e-01
1.877982e-03	9.928901e-01
1.882893e-03	9.928714e-01
1.887863e-03	9.928527e-01
1.892797e-03	9.928341e-01
1.897751e-03	9.928154e-01
1.902670e-03	9.927968e-01
1.907595e-03	9.927781e-01
1.912535e-03	9.927594e-01
1.917474e-03	9.927408e-01
1.922405e-03	9.927221e-01
1.927319e-03	9.927034e-01
1.932270e-03	9.926848e-01
1.937185e-03	9.926661e-01
1.942108e-03	9.926475e-01
1.947059e-03	9.926288e-01
1.951966e-03	9.926101e-01
1.956884e-03	9.925915e-01
1.961818e-03	9.925728e-01
1.966759e-03	9.925542e-01
1.971689e-03	9.925355e-01
1.976643e-03	9.925168e-01
1.981585e-03	9.924982e-01
1.986501e-03	9.924795e-01
1.991433e-03	9.924609e-01
1.996366e-03	9.924422e-01
2.001311e-03	9.924235e-01
2.006260e-03	9.924049e-01
2.011187e-03	9.923862e-01
2.016119e-03	9.923675e-01
2.021069e-03	9.923489e-01
2.025990e-03	9.923302e-01
2.030959e-03	9.923116e-01
2.035901e-03	9.922929e-01
2.040850e-03	9.922742e-01
2.045778e-03	9.922556e-01
2.050735e-03	9.922369e-01
2.055661e-03	9.922183e-01
2.060577e-03	9.921996e-01
2.065525e-03	9.921809e-01
2.070465e-03	9.921623e-01
2.075396e-03	9.921436e-01
2.080348e-03	9.921249e-01
2.085290e-03	9.921063e-01
2.090209e-03	9.920876e-01
2.095154e-03	9.920690e-01
2.100083e-03	9.920503e-01
2.105031e-03	9.920316e-01
2.109970e-03	9.920130e-01
2.114894e-03	9.919943e-01
2.119827e-03	9.919757e-01
2.124746e-03	9.919570e-01
2.129640e-03	9.919383e-01
2.134570e-03	9.919197e-01
2.139518e-03	9.919010e-01
2.144475e-03	9.918824e-01
2.149412e-03	9.918637e-01
2.154343e-03	9.918450e-01
2.159282e-03	9.918264e-01
2.164204e-03	9.918077e-01
2.169125e-03	9.917890e-01
2.174064e-03	9.917704e-01
2.179022e-03	9.917517e-01
2.183961e-03	9.917331e-01
2.188895e-03	9.917144e-01
2.193834e-03	9.916957e-01
2.198769e-03	9.916771e-01
2.203656e-03	9.916584e-01
2.208581e-03	9.916398e-01
2.213510e-03	9.916211e-01
2.218439e-03	9.916024e-01
2.223377e-03	9.915838e-01
2.228300e-03	9.915651e-01
2.233239e-03	9.915464e-01
2.238179e-03	9.915278e-01
2.243102e-03	9.915091e-01
2.248023e-03	9.914905e-01
2.252946e-03	9.914718e-01
2.257855e-03	9.914531e-01
2.262801e-03	9.914345e-01
2.267721e-03	9.914158e-01
2.272643e-03	9.913972e-01
2.277583e-03	9.913785e-01
2.282524e-03	9.913598e-01
2.287447e-03	9.913412e-01
2.292382e-03	9.913225e-01
2.297296e-03	9.913039e-01
2.302225e-03	9.912852e-01
2.307167e-03	9.912665e-01
2.312094e-03	9.912479e-01
2.317029e-03	9.912292e-01
2.321938e-03	9.912105e-01
2.326877e-03	9.911919e-01
2.331826e-03	9.911732e-01
2.336740e-03	9.911546e-01
2.341660e-03	9.911359e-01
2.346590e-03	9.911172e-01
2.351494e-03	9.910986e-01
2.356398e-03	9.910799e-01
2.361332e-03	9.910613e-01
2.366268e-03	9.910426e-01
2.371215e-03	9.910239e-01
2.376168e-03	9.910053e-01
2.381116e-03	9.909866e-01
2.386057e-03	9.909679e-01
2.390984e-03	9.909493e-01
2.395946e-03	9.909306e-01
2.400879e-03	9.909120e-01
2.405842e-03	9.908933e-01
2.410781e-03	9.908746e-01
2.415730e-03	9.908560e-01
2.420682e-03	9.908373e-01
2.425610e-03	9.908187e-01
2.430545e-03	9.908000e-01
2.435478e-03	9.907813e-01
2.440416e-03	9.907627e-01
2.445327e-03	9.907440e-01
2.450264e-03	9.907254e-01
2.455187e-03	9.907067e-01
2.460141e-03	9.906880e-01
2.465101e-03	9.906694e-01
2.470027e-03	9.906507e-01
2.474973e-03	9.906320e-01
2.479890e-03	9.906134e-01
2.484842e-03	9.905947e-01
2.489758e-03	9.905761e-01
2.494678e-03	9.905574e-01
2.499626e-03	9.905387e-01
2.504565e-03	9.905201e-01
2.509504e-03	9.905014e-01
2.514425e-03	9.904828e-01
2.519343e-03	9.904641e-01
2.524290e-03	9.904454e-01
2.529232e-03	9.904268e-01
2.534182e-03	9.904081e-01
2.539102e-03	9.903894e-01
2.544019e-03	9.903708e-01
2.548931e-03	9.903521e-01
2.553870e-03	9.903335e-01
2.558795e-03	9.903148e-01
2.563711e-03	9.902961e-01
2.568671e-03	9.902775e-01
2.573642e-03	9.902588e-01
2.578590e-03	9.902402e-01
2.583508e-03	9.902215e-01
2.588434e-03	9.902028e-01
2.593353e-03	9.901842e-01
2.598291e-03	9.901655e-01
2.603224e-03	9.901469e-01
2.608173e-03	9.901282e-01
2.613113e-03	9.901095e-01
2.618054e-03	9.900909e-01
2.622973e-03	9.900722e-01
2.627894e-03	9.900535e-01
2.632815e-03	9.900349e-01
2.637734e-03	9.900162e-01
2.642663e-03	9.899976e-01
2.647597e-03	9.899789e-01
2.652528e-03	9.899602e-01
2.657481e-03	9.899416e-01
2.662444e-03	9.899229e-01
2.667376e-03	9.899043e-01
2.672315e-03	9.898856e-01
2.677248e-03	9.898669e-01
2.682173e-03	9.898483e-01
2.687079e-03	9.898296e-01
2.692007e-03	9.898110e-01
2.696960e-03	9.897923e-01
2.701889e-03	9.897736e-01
2.706813e-03	9.897550e-01
2.711743e-03	9.897363e-01
2.716684e-03	9.897176e-01
2.721626e-03	9.896990e-01
2.726572e-03	9.896803e-01
2.731528e-03	9.896617e-01
2.736451e-03	9.896430e-01
2.741407e-03	9.896243e-01
2.746354e-03	9.896057e-01
2.751281e-03	9.895870e-01
2.756202e-03	9.895684e-01
2.761144e-03	9.895497e-01
2.766085e-03	9.895310e-01
2.771021e-03	9.895124e-01
2.775958e-03	9.894937e-01
2.780911e-03	9.894750e-01
2.785856e-03	9.894564e-01
2.790796e-03	9.894377e-01
2.795752e-03	9.894191e-01
2.800678e-03	9.894004e-01
2.805633e-03	9.893817e-01
2.810541e-03	9.893631e-01
2.815464e-03	9.893444e-01
2.820422e-03	9.893258e-01
2.825348e-03	9.893071e-01
2.830255e-03	9.892884e-01
2.835188e-03	9.892698e-01
2.840093e-03	9.892511e-01
2.845025e-03	9.892325e-01
2.849989e-03	9.892138e-01
2.854920e-03	9.891951e-01
2.859878e-03	9.891765e-01
2.864815e-03	9.891578e-01
2.869737e-03	9.891391e-01
2.874677e-03	9.891205e-01
2.879629e-03	9.891018e-01
2.884577e-03	9.890832e-01
2.889516e-03	9.890645e-01
2.894470e-03	9.890458e-01
2.899420e-03	9.890272e-01
2.904338e-03	9.890085e-01
2.909264e-03	9.889899e-01
2.914198e-03	9.889712e-01
2.919136e-03	9.889525e-01
2.924103e-03	9.889339e-01
2.929030e-03	9.889152e-01
2.933967e-03	9.888965e-01
2.938913e-03	9.888779e-01
2.943858e-03	9.888592e-01
2.948778e-03	9.888406e-01
2.953704e-03	9.888219e-01
2.958655e-03	9.888032e-01
2.963612e-03	9.887846e-01
2.968533e-03	9.887659e-01
2.973471e-03	9.887473e-01
2.978387e-03	9.887286e-01
2.983347e-03	9.887099e-01
2.988284e-03	9.886913e-01
2.993232e-03	9.886726e-01
2.998188e-03	9.886540e-01
3.003139e-03	9.886353e-01
3.008092e-03	9.886166e-01
3.013043e-03	9.885980e-01
3.017968e-03	9.885793e-01
3.022914e-03	9.885606e-01
3.027860e-03	9.885420e-01
3.032802e-03	9.885233e-01
3.037734e-03	9.885047e-01
3.042683e-03	9.884860e-01
3.047611e-03	9.884673e-01
3.052545e-03	9.884487e-01
3.057490e-03	9.884300e-01
3.062437e-03	9.884114e-01
3.067384e-03	9.883927e-01
3.072280e-03	9.883740e-01
3.077237e-03	9.883554e-01
3.082159e-03	9.883367e-01
3.087085e-03	9.883180e-01
3.092016e-03	9.882994e-01
3.096965e-03	9.882807e-01
3.101877e-03	9.882621e-01
3.106790e-03	9.882434e-01
3.111751e-03	9.882247e-01
3.116694e-03	9.882061e-01
3.121626e-03	9.881874e-01
3.126564e-03	9.881688e-01
3.131511e-03	9.881501e-01
3.136456e-03	9.881314e-01
3.141394e-03	9.881128e-01
3.146349e-03	9.880941e-01
3.151323e-03	9.880755e-01
3.156259e-03	9.880568e-01
3.161191e-03	9.880381e-01
3.166132e-03	9.880195e-01
3.171098e-03	9.880008e-01
3.176010e-03	9.879821e-01
3.180937e-03	9.879635e-01
3.185865e-03	9.879448e-01
3.190795e-03	9.879262e-01
3.195749e-03	9.879075e-01
3.200689e-03	9.878888e-01
3.205607e-03	9.878702e-01
3.210555e-03	9.878515e-01
3.215498e-03	9.878329e-01
3.220421e-03	9.878142e-01
3.225362e-03	9.877955e-01
3.230281e-03	9.877769e-01
3.235211e-03	9.877582e-01
3.240163e-03	9.877396e-01
3.245116e-03	9.877209e-01
3.250060e-03	9.877022e-01
3.255012e-03	9.876836e-01
3.259975e-03	9.876649e-01
3.264919e-03	9.876462e-01
3.269881e-03	9.876276e-01
3.274825e-03	9.876089e-01
3.279749e-03	9.875903e-01
3.284662e-03	9.875716e-01
3.289606e-03	9.875529e-01
3.294545e-03	9.875343e-01
3.299477e-03	9.875156e-01
3.304438e-03	9.874970e-01
3.309410e-03	9.874783e-01
3.314348e-03	9.874596e-01
3.319279e-03	9.874410e-01
3.324230e-03	9.874223e-01
3.329186e-03	9.874036e-01
3.334111e-03	9.873850e-01
3.339073e-03	9.873663e-01
3.344025e-03	9.873477e-01
3.348951e-03	9.873290e-01
3.353919e-03	9.873103e-01
3.358847e-03	9.872917e-01
3.363765e-03	9.872730e-01
3.368710e-03	9.872544e-01
3.373649e-03	9.872357e-01
3.378603e-03	9.872170e-01
3.383553e-03	9.871984e-01
3.388483e-03	9.871797e-01
3.393413e-03	9.871611e-01
3.398337e-03	9.871424e-01
3.403257e-03	9.871237e-01
3.408172e-03	9.871051e-01
3.413114e-03	9.870864e-01
3.418061e-03	9.870677e-01
3.422990e-03	9.870491e-01
3.427943e-03	9.870304e-01
3.432867e-03	9.870118e-01
3.437789e-03	9.869931e-01
3.442727e-03	9.869744e-01
3.447646e-03	9.869558e-01
3.452581e-03	9.869371e-01
3.457491e-03	9.869185e-01
3.462431e-03	9.868998e-01
3.467381e-03	9.868811e-01
3.472303e-03	9.868625e-01
3.477221e-03	9.868438e-01
3.482171e-03	9.868251e-01
3.487141e-03	9.868065e-01
3.492072e-03	9.867878e-01
3.497030e-03	9.867692e-01
3.501963e-03	9.867505e-01
3.506891e-03	9.867318e-01
3.511835e-03	9.867132e-01
3.516753e-03	9.866945e-01
3.521655e-03	9.866759e-01
3.526602e-03	9.866572e-01
3.531517e-03	9.866385e-01
3.536443e-03	9.866199e-01
3.541381e-03	9.866012e-01
3.546317e-03	9.865826e-01
3.551255e-03	9.865639e-01
3.556202e-03	9.865452e-01
3.561138e-03	9.865266e-01
3.566077e-03	9.865079e-01
3.571027e-03	9.864892e-01
3.575961e-03	9.864706e-01
3.580892e-03	9.864519e-01
3.585849e-03	9.864333e-01
3.590815e-03	9.864146e-01
3.595744e-03	9.863959e-01
3.600692e-03	9.863773e-01
3.605641e-03	9.863586e-01
3.610590e-03	9.863400e-01
3.615490e-03	9.863213e-01
3.620418e-03	9.863026e-01
3.625355e-03	9.862840e-01
3.630301e-03	9.862653e-01
3.635217e-03	9.862466e-01
3.640157e-03	9.862280e-01
3.645130e-03	9.862093e-01
3.650081e-03	9.861907e-01
3.655034e-03	9.861720e-01
3.659940e-03	9.861533e-01
3.664877e-03	9.861347e-01
3.669829e-03	9.861160e-01
3.674783e-03	9.860974e-01
3.679751e-03	9.860787e-01
3.684666e-03	9.860600e-01
3.689618e-03	9.860414e-01
3.694571e-03	9.860227e-01
3.699516e-03	9.860041e-01
3.704478e-03	9.859854e-01
3.709408e-03	9.859667e-01
3.714349e-03	9.859481e-01
3.719301e-03	9.859294e-01
3.724228e-03	9.859107e-01
3.729180e-03	9.858921e-01
3.734106e-03	9.858734e-01
3.739043e-03	9.858548e-01
3.743994e-03	9.858361e-01
3.748944e-03	9.858174e-01
3.753869e-03	9.857988e-01
3.758818e-03	9.857801e-01
3.763749e-03	9.857615e-01
3.768694e-03	9.857428e-01
3.773625e-03	9.857241e-01
3.778546e-03	9.857055e-01
3.783486e-03	9.856868e-01
3.788424e-03	9.856682e-01
3.793350e-03	9.856495e-01
3.798298e-03	9.856308e-01
3.803284e-03	9.856122e-01
3.808235e-03	9.855935e-01
3.813144e-03	9.855748e-01
3.818076e-03	9.855562e-01
3.823003e-03	9.855375e-01
3.827923e-03	9.855189e-01
3.832868e-03	9.855002e-01
3.837823e-03	9.854815e-01
3.842761e-03	9.854629e-01
3.847708e-03	9.854442e-01
3.852654e-03	9.854256e-01
3.857570e-03	9.854069e-01
3.862495e-03	9.853882e-01
3.867424e-03	9.853696e-01
3.872352e-03	9.853509e-01
3.877282e-03	9.853322e-01
3.882197e-03	9.853136e-01
3.887133e-03	9.852949e-01
3.892085e-03	9.852763e-01
3.897055e-03	9.852576e-01
3.901998e-03	9.852389e-01
3.906926e-03	9.852203e-01
3.911850e-03	9.852016e-01
3.916772e-03	9.851830e-01
3.921707e-03	9.851643e-01
3.926639e-03	9.851456e-01
3.931573e-03	9.851270e-01
3.936538e-03	9.851083e-01
3.941473e-03	9.850897e-01
3.946421e-03	9.850710e-01
3.951367e-03	9.850523e-01
3.956274e-03	9.850337e-01
3.961221e-03	9.850150e-01
3.966149e-03	9.849963e-01
3.971085e-03	9.849777e-01
3.976036e-03	9.849590e-01
3.980984e-03	9.849404e-01
3.985933e-03	9.849217e-01
3.990858e-03	9.849030e-01
3.995797e-03	9.848844e-01
4.000750e-03	9.848657e-01
4.005690e-03	9.848471e-01
4.010631e-03	9.848284e-01
4.015574e-03	9.848097e-01
4.020532e-03	9.847911e-01
4.025458e-03	9.847724e-01
4.030423e-03	9.847537e-01
4.035378e-03	9.847351e-01
4.040302e-03	9.847164e-01
4.045241e-03	9.846978e-01
4.050187e-03	9.846791e-01
4.055147e-03	9.846604e-01
4.060093e-03	9.846418e-01
4.065033e-03	9.846231e-01
4.069953e-03	9.846045e-01
4.074900e-03	9.845858e-01
4.079829e-03	9.845671e-01
4.084756e-03	9.845485e-01
4.089681e-03	9.845298e-01
4.094610e-03	9.845112e-01
4.099530e-03	9.844925e-01
4.104454e-03	9.844738e-01
4.109403e-03	9.844552e-01
4.114351e-03	9.844365e-01
4.119290e-03	9.844178e-01
4.124207e-03	9.843992e-01
4.129144e-03	9.843805e-01
4.134114e-03	9.843619e-01
4.139052e-03	9.843432e-01
4.143971e-03	9.843245e-01
4.148906e-03	9.843059e-01
4.153860e-03	9.842872e-01
4.158770e-03	9.842686e-01
4.163748e-03	9.842499e-01
4.168683e-03	9.842312e-01
4.173615e-03	9.842126e-01
4.178558e-03	9.841939e-01
4.183486e-03	9.841752e-01
4.188422e-03	9.841566e-01
4.193363e-03	9.841379e-01
4.198326e-03	9.841193e-01
4.203288e-03	9.841006e-01
4.208253e-03	9.840819e-01
4.213191e-03	9.840633e-01
4.218121e-03	9.840446e-01
4.223064e-03	9.840260e-01
4.228013e-03	9.840073e-01
4.232960e-03	9.839886e-01
4.237907e-03	9.839700e-01
4.242851e-03	9.839513e-01
4.247799e-03	9.839327e-01
4.252741e-03	9.839140e-01
4.257647e-03	9.838953e-01
4.262576e-03	9.838767e-01
4.267533e-03	9.838580e-01
4.272486e-03	9.838393e-01
4.277446e-03	9.838207e-01
4.282385e-03	9.838020e-01
4.287331e-03	9.837834e-01
4.292270e-03	9.837647e-01
4.297218e-03	9.837460e-01
4.302184e-03	9.837274e-01
4.307118e-03	9.837087e-01
4.312068e-03	9.836901e-01
4.317032e-03	9.836714e-01
4.321976e-03	9.836527e-01
4.326928e-03	9.836341e-01
4.331900e-03	9.836154e-01
4.336852e-03	9.835968e-01
4.341786e-03	9.835781e-01
4.346717e-03	9.835594e-01
4.351640e-03	9.835408e-01
4.356544e-03	9.835221e-01
4.361461e-03	9.835034e-01
4.366383e-03	9.834848e-01
4.371336e-03	9.834661e-01
4.376275e-03	9.834475e-01
4.381218e-03	9.834288e-01
4.386162e-03	9.834101e-01
4.391120e-03	9.833915e-01
4.396050e-03	9.833728e-01
4.400982e-03	9.833542e-01
4.405914e-03	9.833355e-01
4.410848e-03	9.833168e-01
4.415779e-03	9.832982e-01
4.420734e-03	9.832795e-01
4.425676e-03	9.832608e-01
4.430612e-03	9.832422e-01
4.435558e-03	9.832235e-01
4.440504e-03	9.832049e-01
4.445414e-03	9.831862e-01
4.450334e-03	9.831675e-01
4.455253e-03	9.831489e-01
4.460184e-03	9.831302e-01
4.465116e-03	9.831116e-01
4.470053e-03	9.830929e-01
4.474997e-03	9.830742e-01
4.479940e-03	9.830556e-01
4.484877e-03	9.830369e-01
4.489829e-03	9.830183e-01
4.494749e-03	9.829996e-01
4.499700e-03	9.829809e-01
4.504652e-03	9.829623e-01
4.509599e-03	9.829436e-01
4.514519e-03	9.829249e-01
4.519461e-03	9.829063e-01
4.524388e-03	9.828876e-01
4.529297e-03	9.828690e-01
4.534221e-03	9.828503e-01
4.539159e-03	9.828316e-01
4.544127e-03	9.828130e-01
4.549087e-03	9.827943e-01
4.554023e-03	9.827757e-01
4.559010e-03	9.827570e-01
4.563976e-03	9.827383e-01
4.568913e-03	9.827197e-01
4.573856e-03	9.827010e-01
4.578763e-03	9.826823e-01
4.583693e-03	9.826637e-01
4.588612e-03	9.826450e-01
4.593567e-03	9.826264e-01
4.598477e-03	9.826077e-01
4.603419e-03	9.825890e-01
4.608375e-03	9.825704e-01
4.613325e-03	9.825517e-01
4.618254e-03	9.825331e-01
4.623232e-03	9.825144e-01
4.628167e-03	9.824957e-01
4.633119e-03	9.824771e-01
4.638078e-03	9.824584e-01
4.643036e-03	9.824398e-01
4.647994e-03	9.824211e-01
4.652936e-03	9.824024e-01
4.657876e-03	9.823838e-01
4.662809e-03	9.823651e-01
4.667751e-03	9.823464e-01
4.672732e-03	9.823278e-01
4.677649e-03	9.823091e-01
4.682591e-03	9.822905e-01
4.687526e-03	9.822718e-01
4.692470e-03	9.822531e-01
4.697400e-03	9.822345e-01
4.702334e-03	9.822158e-01
4.707273e-03	9.821972e-01
4.712210e-03	9.821785e-01
4.717152e-03	9.821598e-01
4.722102e-03	9.821412e-01
4.727062e-03	9.821225e-01
4.731983e-03	9.821038e-01
4.736941e-03	9.820852e-01
4.741879e-03	9.820665e-01
4.746839e-03	9.820479e-01
4.751796e-03	9.820292e-01
4.756750e-03	9.820105e-01
4.761693e-03	9.819919e-01
4.766648e-03	9.819732e-01
4.771591e-03	9.819546e-01
4.776508e-03	9.819359e-01
4.781459e-03	9.819172e-01
4.786405e-03	9.818986e-01
4.791354e-03	9.818799e-01
4.796271e-03	9.818613e-01
4.801228e-03	9.818426e-01
4.806183e-03	9.818239e-01
4.811138e-03	9.818053e-01
4.816081e-03	9.817866e-01
4.821033e-03	9.817679e-01
4.825968e-03	9.817493e-01
4.830905e-03	9.817306e-01
4.835846e-03	9.817120e-01
4.840785e-03	9.816933e-01
4.845750e-03	9.816746e-01
4.850679e-03	9.816560e-01
4.855608e-03	9.816373e-01
4.860566e-03	9.816187e-01
4.865519e-03	9.816000e-01
4.870453e-03	9.815813e-01
4.875403e-03	9.815627e-01
4.880332e-03	9.815440e-01
4.885298e-03	9.815254e-01
4.890240e-03	9.815067e-01
4.895157e-03	9.814880e-01
4.900112e-03	9.814694e-01
4.905030e-03	9.814507e-01
4.909969e-03	9.814320e-01
4.914938e-03	9.814134e-01
4.919868e-03	9.813947e-01
4.924828e-03	9.813761e-01
4.929778e-03	9.813574e-01
4.934720e-03	9.813387e-01
4.939665e-03	9.813201e-01
4.944589e-03	9.813014e-01
4.949533e-03	9.812828e-01
4.954478e-03	9.812641e-01
4.959424e-03	9.812454e-01
4.964348e-03	9.812268e-01
4.969286e-03	9.812081e-01
4.974215e-03	9.811894e-01
4.979162e-03	9.811708e-01
4.984128e-03	9.811521e-01
4.989069e-03	9.811335e-01
4.993993e-03	9.811148e-01
4.998941e-03	9.810961e-01
5.003871e-03	9.810775e-01
5.008796e-03	9.810588e-01
5.013777e-03	9.810402e-01
5.018746e-03	9.810215e-01
5.023682e-03	9.810028e-01
5.028645e-03	9.809842e-01
5.033594e-03	9.809655e-01
5.038566e-03	9.809469e-01
5.043483e-03	9.809282e-01
5.048417e-03	9.809095e-01
5.053361e-03	9.808909e-01
5.058317e-03	9.808722e-01
5.063262e-03	9.808535e-01
5.068205e-03	9.808349e-01
5.073163e-03	9.808162e-01
5.078104e-03	9.807976e-01
5.083049e-03	9.807789e-01
5.087975e-03	9.807602e-01
5.092920e-03	9.807416e-01
5.097864e-03	9.807229e-01
5.102799e-03	9.807043e-01
5.107772e-03	9.806856e-01
5.112713e-03	9.806669e-01
5.117651e-03	9.806483e-01
5.122560e-03	9.806296e-01
5.127507e-03	9.806109e-01
5.132465e-03	9.805923e-01
5.137428e-03	9.805736e-01
5.142373e-03	9.805550e-01
5.147293e-03	9.805363e-01
5.152251e-03	9.805176e-01
5.157215e-03	9.804990e-01
5.162136e-03	9.804803e-01
5.167078e-03	9.804617e-01
5.172009e-03	9.804430e-01
5.176981e-03	9.804243e-01
5.181931e-03	9.804057e-01
5.186839e-03	9.803870e-01
5.191772e-03	9.803684e-01
5.196712e-03	9.803497e-01
5.201664e-03	9.803310e-01
5.206615e-03	9.803124e-01
5.211563e-03	9.802937e-01
5.216496e-03	9.802750e-01
5.221463e-03	9.802564e-01
5.226390e-03	9.802377e-01
5.231321e-03	9.802191e-01
5.236252e-03	9.802004e-01
5.241189e-03	9.801817e-01
5.246140e-03	9.801631e-01
5.251078e-03	9.801444e-01
5.256012e-03	9.801258e-01
5.260951e-03	9.801071e-01
5.265918e-03	9.800884e-01
5.270844e-03	9.800698e-01
5.275791e-03	9.800511e-01
5.280746e-03	9.800324e-01
5.285693e-03	9.800138e-01
5.290639e-03	9.799951e-01
5.295572e-03	9.799765e-01
5.300509e-03	9.799578e-01
5.305467e-03	9.799391e-01
5.310395e-03	9.799205e-01
5.315345e-03	9.799018e-01
5.320286e-03	9.798832e-01
5.325221e-03	9.798645e-01
5.330150e-03	9.798458e-01
5.335085e-03	9.798272e-01
5.340050e-03	9.798085e-01
5.345002e-03	9.797899e-01
5.349971e-03	9.797712e-01
5.354910e-03	9.797525e-01
5.359886e-03	9.797339e-01
5.364842e-03	9.797152e-01
5.369803e-03	9.796965e-01
5.374746e-03	9.796779e-01
5.379682e-03	9.796592e-01
5.384654e-03	9.796406e-01
5.389596e-03	9.796219e-01
5.394528e-03	9.796032e-01
5.399497e-03	9.795846e-01
5.404455e-03	9.795659e-01
5.409408e-03	9.795473e-01
5.414380e-03	9.795286e-01
5.419315e-03	9.795099e-01
5.424278e-03	9.794913e-01
5.429205e-03	9.794726e-01
5.434121e-03	9.794540e-01
5.439065e-03	9.794353e-01
5.444025e-03	9.794166e-01
5.448935e-03	9.793980e-01
5.453862e-03	9.793793e-01
5.458821e-03	9.793606e-01
5.463757e-03	9.793420e-01
5.468686e-03	9.793233e-01
5.473661e-03	9.793047e-01
5.478613e-03	9.792860e-01
5.483555e-03	9.792673e-01
5.488510e-03	9.792487e-01
5.493455e-03	9.792300e-01
5.498425e-03	9.792114e-01
5.503355e-03	9.791927e-01
5.508315e-03	9.791740e-01
5.513260e-03	9.791554e-01
5.518227e-03	9.791367e-01
5.523158e-03	9.791180e-01
5.528115e-03	9.790994e-01
5.533040e-03	9.790807e-01
5.537995e-03	9.790621e-01
5.542945e-03	9.790434e-01
5.547921e-03	9.790247e-01
5.552864e-03	9.790061e-01
5.557800e-03	9.789874e-01
5.562740e-03	9.789688e-01
5.567659e-03	9.789501e-01
5.572588e-03	9.789314e-01
5.577522e-03	9.789128e-01
5.582468e-03	9.788941e-01
5.587400e-03	9.788755e-01
5.592358e-03	9.788568e-01
5.597280e-03	9.788381e-01
5.602202e-03	9.788195e-01
5.607139e-03	9.788008e-01
5.612054e-03	9.787821e-01
5.617011e-03	9.787635e-01
5.621945e-03	9.787448e-01
5.626880e-03	9.787262e-01
5.631832e-03	9.787075e-01
5.636810e-03	9.786888e-01
5.641784e-03	9.786702e-01
5.646711e-03	9.786515e-01
5.651671e-03	9.786329e-01
5.656628e-03	9.786142e-01
5.661577e-03	9.785955e-01
5.666530e-03	9.785769e-01
5.671477e-03	9.785582e-01
5.676417e-03	9.785395e-01
5.681358e-03	9.785209e-01
5.686281e-03	9.785022e-01
5.691246e-03	9.784836e-01
5.696158e-03	9.784649e-01
5.701104e-03	9.784462e-01
5.706043e-03	9.784276e-01
5.710969e-03	9.784089e-01
5.715923e-03	9.783903e-01
5.720859e-03	9.783716e-01
5.725806e-03	9.783529e-01
5.730749e-03	9.783343e-01
5.735679e-03	9.783156e-01
5.740620e-03	9.782970e-01
5.745574e-03	9.782783e-01
5.750513e-03	9.782596e-01
5.755455e-03	9.782410e-01
5.760382e-03	9.782223e-01
5.765312e-03	9.782036e-01
5.770286e-03	9.781850e-01
5.775244e-03	9.781663e-01
5.780168e-03	9.781477e-01
5.785116e-03	9.781290e-01
5.790049e-03	9.781103e-01
5.794971e-03	9.780917e-01
5.799917e-03	9.780730e-01
5.804835e-03	9.780544e-01
5.809776e-03	9.780357e-01
5.814697e-03	9.780170e-01
5.819622e-03	9.779984e-01
5.824561e-03	9.779797e-01
5.829509e-03	9.779610e-01
5.834433e-03	9.779424e-01
5.839384e-03	9.779237e-01
5.844331e-03	9.779051e-01
5.849273e-03	9.778864e-01
5.854231e-03	9.778677e-01
5.859177e-03	9.778491e-01
5.864127e-03	9.778304e-01
5.869087e-03	9.778118e-01
5.874030e-03	9.777931e-01
5.878970e-03	9.777744e-01
5.883907e-03	9.777558e-01
5.888851e-03	9.777371e-01
5.893784e-03	9.777185e-01
5.898716e-03	9.776998e-01
5.903691e-03	9.776811e-01
5.908616e-03	9.776625e-01
5.913560e-03	9.776438e-01
5.918507e-03	9.776251e-01
5.923437e-03	9.776065e-01
5.928343e-03	9.775878e-01
5.933300e-03	9.775692e-01
5.938267e-03	9.775505e-01
5.943198e-03	9.775318e-01
5.948140e-03	9.775132e-01
5.953110e-03	9.774945e-01
5.958044e-03	9.774759e-01
5.962996e-03	9.774572e-01
5.967962e-03	9.774385e-01
5.972904e-03	9.774199e-01
5.977858e-03	9.774012e-01
5.982829e-03	9.773826e-01
5.987762e-03	9.773639e-01
5.992715e-03	9.773452e-01
5.997666e-03	9.773266e-01
6.002611e-03	9.773079e-01
6.007572e-03	9.772892e-01
6.012512e-03	9.772706e-01
6.017444e-03	9.772519e-01
6.022411e-03	9.772333e-01
6.027343e-03	9.772146e-01
6.032286e-03	9.771959e-01
6.037244e-03	9.771773e-01
6.042192e-03	9.771586e-01
6.047111e-03	9.771400e-01
6.052032e-03	9.771213e-01
6.056936e-03	9.771026e-01
6.061870e-03	9.770840e-01
6.066810e-03	9.770653e-01
6.071758e-03	9.770466e-01
6.076736e-03	9.770280e-01
6.081686e-03	9.770093e-01
6.086644e-03	9.769907e-01
6.091578e-03	9.769720e-01
6.096551e-03	9.769533e-01
6.101498e-03	9.769347e-01
6.106417e-03	9.769160e-01
6.111373e-03	9.768974e-01
6.116321e-03	9.768787e-01
6.121271e-03	9.768600e-01
6.126230e-03	9.768414e-01
6.131154e-03	9.768227e-01
6.136055e-03	9.768041e-01
6.141015e-03	9.767854e-01
6.145890e-03	9.767667e-01
6.150845e-03	9.767481e-01
6.155771e-03	9.767294e-01
6.160720e-03	9.767107e-01
6.165643e-03	9.766921e-01
6.170566e-03	9.766734e-01
6.175499e-03	9.766548e-01
6.180437e-03	9.766361e-01
6.185377e-03	9.766174e-01
6.190316e-03	9.765988e-01
6.195239e-03	9.765801e-01
6.200179e-03	9.765615e-01
6.205122e-03	9.765428e-01
6.210079e-03	9.765241e-01
6.215014e-03	9.765055e-01
6.219952e-03	9.764868e-01
6.224887e-03	9.764681e-01
6.229841e-03	9.764495e-01
6.234781e-03	9.764308e-01
6.239713e-03	9.764122e-01
6.244659e-03	9.763935e-01
6.249598e-03	9.763748e-01
6.254547e-03	9.763562e-01
6.259485e-03	9.763375e-01
6.264417e-03	9.763189e-01
6.269346e-03	9.763002e-01
6.274281e-03	9.762815e-01
6.279240e-03	9.762629e-01
6.284204e-03	9.762442e-01
6.289145e-03	9.762256e-01
6.294075e-03	9.762069e-01
6.299042e-03	9.761882e-01
6.303974e-03	9.761696e-01
6.308918e-03	9.761509e-01
6.313856e-03	9.761322e-01
6.318795e-03	9.761136e-01
6.323754e-03	9.760949e-01
6.328673e-03	9.760763e-01
6.333608e-03	9.760576e-01
6.338560e-03	9.760389e-01
6.343492e-03	9.760203e-01
6.348437e-03	9.760016e-01
6.353387e-03	9.759830e-01
6.358306e-03	9.759643e-01
6.363246e-03	9.759456e-01
6.368177e-03	9.759270e-01
6.373122e-03	9.759083e-01
6.378061e-03	9.758896e-01
6.383020e-03	9.758710e-01
6.387964e-03	9.758523e-01
6.392897e-03	9.758337e-01
6.397854e-03	9.758150e-01
6.402805e-03	9.757963e-01
6.407754e-03	9.757777e-01
6.412706e-03	9.757590e-01
6.417669e-03	9.757404e-01
6.422574e-03	9.757217e-01
6.427485e-03	9.757030e-01
6.432443e-03	9.756844e-01
6.437413e-03	9.756657e-01
6.442364e-03	9.756471e-01
6.447329e-03	9.756284e-01
6.452297e-03	9.756097e-01
6.457236e-03	9.755911e-01
6.462188e-03	9.755724e-01
6.467146e-03	9.755537e-01
6.472101e-03	9.755351e-01
6.477035e-03	9.755164e-01
6.481974e-03	9.754978e-01
6.486932e-03	9.754791e-01
6.491855e-03	9.754604e-01
6.496802e-03	9.754418e-01
6.501732e-03	9.754231e-01
6.506662e-03	9.754045e-01
6.511590e-03	9.753858e-01
6.516526e-03	9.753671e-01
6.521482e-03	9.753485e-01
6.526420e-03	9.753298e-01
6.531350e-03	9.753112e-01
6.536301e-03	9.752925e-01
6.541248e-03	9.752738e-01
6.546188e-03	9.752552e-01
6.551146e-03	9.752365e-01
6.556080e-03	9.752178e-01
6.561029e-03	9.751992e-01
6.565949e-03	9.751805e-01
6.570880e-03	9.751619e-01
6.575807e-03	9.751432e-01
6.580755e-03	9.751245e-01
6.585700e-03	9.751059e-01
6.590636e-03	9.750872e-01
6.595567e-03	9.750686e-01
6.600500e-03	9.750499e-01
6.605446e-03	9.750312e-01
6.610389e-03	9.750126e-01
6.615331e-03	9.749939e-01
6.620287e-03	9.749752e-01
6.625239e-03	9.749566e-01
6.630182e-03	9.749379e-01
6.635138e-03	9.749193e-01
6.640077e-03	9.749006e-01
6.645016e-03	9.748819e-01
6.649957e-03	9.748633e-01
6.654886e-03	9.748446e-01
6.659822e-03	9.748260e-01
6.664760e-03	9.748073e-01
6.669710e-03	9.747886e-01
6.674669e-03	9.747700e-01
6.679607e-03	9.747513e-01
6.684573e-03	9.747327e-01
6.689527e-03	9.747140e-01
6.694495e-03	9.746953e-01
6.699425e-03	9.746767e-01
6.704362e-03	9.746580e-01
6.709314e-03	9.746393e-01
6.714223e-03	9.746207e-01
6.719184e-03	9.746020e-01
6.724152e-03	9.745834e-01
6.729113e-03	9.745647e-01
6.734039e-03	9.745460e-01
6.738966e-03	9.745274e-01
6.743941e-03	9.745087e-01
6.748862e-03	9.744901e-01
6.753814e-03	9.744714e-01
6.758780e-03	9.744527e-01
6.763719e-03	9.744341e-01
6.768654e-03	9.744154e-01
6.773593e-03	9.743967e-01
6.778549e-03	9.743781e-01
6.783489e-03	9.743594e-01
6.788434e-03	9.743408e-01
6.793386e-03	9.743221e-01
6.798363e-03	9.743034e-01
6.803293e-03	9.742848e-01
6.808241e-03	9.742661e-01
6.813210e-03	9.742475e-01
6.818165e-03	9.742288e-01
6.823110e-03	9.742101e-01
6.828027e-03	9.741915e-01
6.832981e-03	9.741728e-01
6.837941e-03	9.741542e-01
6.842897e-03	9.741355e-01
6.847857e-03	9.741168e-01
6.852795e-03	9.740982e-01
6.857741e-03	9.740795e-01
6.862714e-03	9.740608e-01
6.867661e-03	9.740422e-01
6.872623e-03	9.740235e-01
6.877576e-03	9.740049e-01
6.882511e-03	9.739862e-01
6.887465e-03	9.739675e-01
6.892422e-03	9.739489e-01
6.897370e-03	9.739302e-01
6.902324e-03	9.739116e-01
6.907255e-03	9.738929e-01
6.912201e-03	9.738742e-01
6.917172e-03	9.738556e-01
6.922101e-03	9.738369e-01
6.927035e-03	9.738182e-01
6.931955e-03	9.737996e-01
6.936919e-03	9.737809e-01
6.941880e-03	9.737623e-01
6.946836e-03	9.737436e-01
6.951773e-03	9.737249e-01
6.956742e-03	9.737063e-01
6.961669e-03	9.736876e-01
6.966623e-03	9.736690e-01
6.971560e-03	9.736503e-01
6.976490e-03	9.736316e-01
6.981437e-03	9.736130e-01
6.986372e-03	9.735943e-01
6.991319e-03	9.735757e-01
6.996275e-03	9.735570e-01
7.001210e-03	9.735383e-01
7.006158e-03	9.735197e-01
7.011086e-03	9.735010e-01
7.016043e-03	9.734823e-01
7.021011e-03	9.734637e-01
7.025951e-03	9.734450e-01
7.030896e-03	9.734264e-01
7.035844e-03	9.734077e-01
7.040803e-03	9.733890e-01
7.045748e-03	9.733704e-01
7.050692e-03	9.733517e-01
7.055637e-03	9.733331e-01
7.060571e-03	9.733144e-01
7.065526e-03	9.732957e-01
7.070487e-03	9.732771e-01
7.075424e-03	9.732584e-01
7.080382e-03	9.732397e-01
7.085348e-03	9.732211e-01
7.090292e-03	9.732024e-01
7.095247e-03	9.731838e-01
7.100191e-03	9.731651e-01
7.105143e-03	9.731464e-01
7.110078e-03	9.731278e-01
7.115030e-03	9.731091e-01
7.119967e-03	9.730905e-01
7.124924e-03	9.730718e-01
7.129844e-03	9.730531e-01
7.134795e-03	9.730345e-01
7.139739e-03	9.730158e-01
7.144687e-03	9.729972e-01
7.149632e-03	9.729785e-01
7.154594e-03	9.729598e-01
7.159527e-03	9.729412e-01
7.164469e-03	9.729225e-01
7.169410e-03	9.729038e-01
7.174369e-03	9.728852e-01
7.179302e-03	9.728665e-01
7.184229e-03	9.728479e-01
7.189175e-03	9.728292e-01
7.194144e-03	9.728105e-01
7.199092e-03	9.727919e-01
7.204031e-03	9.727732e-01
7.208980e-03	9.727546e-01
7.213918e-03	9.727359e-01
7.218871e-03	9.727172e-01
7.223819e-03	9.726986e-01
7.228769e-03	9.726799e-01
7.233730e-03	9.726613e-01
7.238671e-03	9.726426e-01
7.243606e-03	9.726239e-01
7.248538e-03	9.726053e-01
7.253463e-03	9.725866e-01
7.258406e-03	9.725679e-01
7.263346e-03	9.725493e-01
7.268266e-03	9.725306e-01
7.273179e-03	9.725120e-01
7.278120e-03	9.724933e-01
7.283068e-03	9.724746e-01
7.287982e-03	9.724560e-01
7.292950e-03	9.724373e-01
7.297864e-03	9.724187e-01
7.302796e-03	9.724000e-01
7.307717e-03	9.723813e-01
7.312634e-03	9.723627e-01
7.317594e-03	9.723440e-01
7.322509e-03	9.723253e-01
7.327452e-03	9.723067e-01
7.332420e-03	9.722880e-01
7.337370e-03	9.722694e-01
7.342354e-03	9.722507e-01
7.347287e-03	9.722320e-01
7.352236e-03	9.722134e-01
7.357158e-03	9.721947e-01
7.362096e-03	9.721761e-01
7.367022e-03	9.721574e-01
7.371975e-03	9.721387e-01
7.376924e-03	9.721201e-01
7.381890e-03	9.721014e-01
7.386822e-03	9.720828e-01
7.391741e-03	9.720641e-01
7.396675e-03	9.720454e-01
7.401644e-03	9.720268e-01
7.406572e-03	9.720081e-01
7.411495e-03	9.719894e-01
7.416447e-03	9.719708e-01
7.421412e-03	9.719521e-01
7.426322e-03	9.719335e-01
7.431251e-03	9.719148e-01
7.436202e-03	9.718961e-01
7.441150e-03	9.718775e-01
7.446099e-03	9.718588e-01
7.451034e-03	9.718402e-01
7.455997e-03	9.718215e-01
7.460957e-03	9.718028e-01
7.465867e-03	9.717842e-01
7.470812e-03	9.717655e-01
7.475761e-03	9.717468e-01
7.480713e-03	9.717282e-01
7.485670e-03	9.717095e-01
7.490602e-03	9.716909e-01
7.495545e-03	9.716722e-01
7.500500e-03	9.716535e-01
7.505439e-03	9.716349e-01
7.510391e-03	9.716162e-01
7.515330e-03	9.715976e-01
7.520290e-03	9.715789e-01
7.525229e-03	9.715602e-01
7.530196e-03	9.715416e-01
7.535141e-03	9.715229e-01
7.540106e-03	9.715043e-01
7.545057e-03	9.714856e-01
7.550017e-03	9.714669e-01
7.554978e-03	9.714483e-01
7.559922e-03	9.714296e-01
7.564867e-03	9.714109e-01
7.569832e-03	9.713923e-01
7.574773e-03	9.713736e-01
7.579689e-03	9.713550e-01
7.584657e-03	9.713363e-01
7.589621e-03	9.713176e-01
7.594574e-03	9.712990e-01
7.599525e-03	9.712803e-01
7.604434e-03	9.712617e-01
7.609392e-03	9.712430e-01
7.614322e-03	9.712243e-01
7.619272e-03	9.712057e-01
7.624193e-03	9.711870e-01
7.629142e-03	9.711683e-01
7.634110e-03	9.711497e-01
7.639033e-03	9.711310e-01
7.643965e-03	9.711124e-01
7.648903e-03	9.710937e-01
7.653843e-03	9.710750e-01
7.658798e-03	9.710564e-01
7.663759e-03	9.710377e-01
7.668675e-03	9.710191e-01
7.673630e-03	9.710004e-01
7.678578e-03	9.709817e-01
7.683535e-03	9.709631e-01
7.688466e-03	9.709444e-01
7.693415e-03	9.709258e-01
7.698378e-03	9.709071e-01
7.703348e-03	9.708884e-01
7.708279e-03	9.708698e-01
7.713219e-03	9.708511e-01
7.718140e-03	9.708324e-01
7.723093e-03	9.708138e-01
7.728048e-03	9.707951e-01
7.733007e-03	9.707765e-01
7.737967e-03	9.707578e-01
7.742923e-03	9.707391e-01
7.747874e-03	9.707205e-01
7.752848e-03	9.707018e-01
7.757804e-03	9.706832e-01
7.762753e-03	9.706645e-01
7.767692e-03	9.706458e-01
7.772642e-03	9.706272e-01
7.777574e-03	9.706085e-01
7.782529e-03	9.705899e-01
7.787464e-03	9.705712e-01
7.792418e-03	9.705525e-01
7.797338e-03	9.705339e-01
7.802304e-03	9.705152e-01
7.807238e-03	9.704965e-01
7.812159e-03	9.704779e-01
7.817122e-03	9.704592e-01
7.822081e-03	9.704406e-01
7.827044e-03	9.704219e-01
7.831972e-03	9.704032e-01
7.836888e-03	9.703846e-01
7.841854e-03	9.703659e-01
7.846803e-03	9.703473e-01
7.851760e-03	9.703286e-01
7.856733e-03	9.703099e-01
7.861667e-03	9.702913e-01
7.866605e-03	9.702726e-01
7.871550e-03	9.702539e-01
7.876509e-03	9.702353e-01
7.881439e-03	9.702166e-01
7.886382e-03	9.701980e-01
7.891316e-03	9.701793e-01
7.896255e-03	9.701606e-01
7.901200e-03	9.701420e-01
7.906132e-03	9.701233e-01
7.911065e-03	9.701047e-01
7.916002e-03	9.700860e-01
7.920957e-03	9.700673e-01
7.925905e-03	9.700487e-01
7.930871e-03	9.700300e-01
7.935826e-03	9.700114e-01
7.940752e-03	9.699927e-01
7.945722e-03	9.699740e-01
7.950710e-03	9.699554e-01
7.955643e-03	9.699367e-01
7.960602e-03	9.699180e-01
7.965550e-03	9.698994e-01
7.970494e-03	9.698807e-01
7.975460e-03	9.698621e-01
7.980396e-03	9.698434e-01
7.985361e-03	9.698247e-01
7.990318e-03	9.698061e-01
7.995250e-03	9.697874e-01
8.000225e-03	9.697688e-01
8.005197e-03	9.697501e-01
8.010120e-03	9.697314e-01
8.015050e-03	9.697128e-01
8.020016e-03	9.696941e-01
8.024986e-03	9.696754e-01
8.029948e-03	9.696568e-01
8.034887e-03	9.696381e-01
8.039834e-03	9.696195e-01
8.044767e-03	9.696008e-01
8.049700e-03	9.695821e-01
8.054627e-03	9.695635e-01
8.059564e-03	9.695448e-01
8.064505e-03	9.695262e-01
8.069474e-03	9.695075e-01
8.074408e-03	9.694888e-01
8.079349e-03	9.694702e-01
8.084296e-03	9.694515e-01
8.089227e-03	9.694329e-01
8.094162e-03	9.694142e-01
8.099103e-03	9.693955e-01
8.104033e-03	9.693769e-01
8.108972e-03	9.693582e-01
8.113947e-03	9.693395e-01
8.118905e-03	9.693209e-01
8.123848e-03	9.693022e-01
8.128830e-03	9.692836e-01
8.133761e-03	9.692649e-01
8.138714e-03	9.692462e-01
8.143664e-03	9.692276e-01
8.148619e-03	9.692089e-01
8.153572e-03	9.691903e-01
8.158496e-03	9.691716e-01
8.163445e-03	9.691529e-01
8.168387e-03	9.691343e-01
8.173328e-03	9.691156e-01
8.178269e-03	9.690969e-01
8.183190e-03	9.690783e-01
8.188149e-03	9.690596e-01
8.193093e-03	9.690410e-01
8.198035e-03	9.690223e-01
8.202983e-03	9.690036e-01
8.207926e-03	9.689850e-01
8.212860e-03	9.689663e-01
8.217799e-03	9.689477e-01
8.222769e-03	9.689290e-01
8.227722e-03	9.689103e-01
8.232664e-03	9.688917e-01
8.237606e-03	9.688730e-01
8.242580e-03	9.688544e-01
8.247499e-03	9.688357e-01
8.252449e-03	9.688170e-01
8.257405e-03	9.687984e-01
8.262376e-03	9.687797e-01
8.267343e-03	9.687610e-01
8.272284e-03	9.687424e-01
8.277233e-03	9.687237e-01
8.282154e-03	9.687051e-01
8.287094e-03	9.686864e-01
8.292068e-03	9.686677e-01
8.297000e-03	9.686491e-01
8.301962e-03	9.686304e-01
8.306912e-03	9.686118e-01
8.311882e-03	9.685931e-01
8.316824e-03	9.685744e-01
8.321798e-03	9.685558e-01
8.326748e-03	9.685371e-01
8.331686e-03	9.685185e-01
8.336628e-03	9.684998e-01
8.341582e-03	9.684811e-01
8.346513e-03	9.684625e-01
8.351454e-03	9.684438e-01
8.356377e-03	9.684251e-01
8.361307e-03	9.684065e-01
8.366284e-03	9.683878e-01
8.371232e-03	9.683692e-01
8.376156e-03	9.683505e-01
8.381091e-03	9.683318e-01
8.386013e-03	9.683132e-01
8.390928e-03	9.682945e-01
8.395898e-03	9.682759e-01
8.400832e-03	9.682572e-01
8.405796e-03	9.682385e-01
8.410759e-03	9.682199e-01
8.415701e-03	9.682012e-01
8.420637e-03	9.681825e-01
8.425600e-03	9.681639e-01
8.430550e-03	9.681452e-01
8.435499e-03	9.681266e-01
8.440439e-03	9.681079e-01
8.445396e-03	9.680892e-01
8.450328e-03	9.680706e-01
8.455281e-03	9.680519e-01
8.460256e-03	9.680333e-01
8.465200e-03	9.680146e-01
8.470134e-03	9.679959e-01
8.475081e-03	9.679773e-01
8.480018e-03	9.679586e-01
8.484983e-03	9.679400e-01
8.489933e-03	9.679213e-01
8.494876e-03	9.679026e-01
8.499832e-03	9.678840e-01
8.504802e-03	9.678653e-01
8.509745e-03	9.678466e-01
8.514674e-03	9.678280e-01
8.519618e-03	9.678093e-01
8.524559e-03	9.677907e-01
8.529501e-03	9.677720e-01
8.534429e-03	9.677533e-01
8.539360e-03	9.677347e-01
8.544305e-03	9.677160e-01
8.549285e-03	9.676974e-01
8.554224e-03	9.676787e-01
8.559166e-03	9.676600e-01
8.564100e-03	9.676414e-01
8.569053e-03	9.676227e-01
8.573971e-03	9.676040e-01
8.578937e-03	9.675854e-01
8.583901e-03	9.675667e-01
8.588866e-03	9.675481e-01
8.593769e-03	9.675294e-01
8.598747e-03	9.675107e-01
8.603669e-03	9.674921e-01
8.608599e-03	9.674734e-01
8.613549e-03	9.674548e-01
8.618516e-03	9.674361e-01
8.623466e-03	9.674174e-01
8.628399e-03	9.673988e-01
8.633347e-03	9.673801e-01
8.638297e-03	9.673615e-01
8.643286e-03	9.673428e-01
8.648218e-03	9.673241e-01
8.653168e-03	9.673055e-01
8.658108e-03	9.672868e-01
8.663093e-03	9.672681e-01
8.668054e-03	9.672495e-01
8.673012e-03	9.672308e-01
8.677979e-03	9.672122e-01
8.682921e-03	9.671935e-01
8.687880e-03	9.671748e-01
8.692829e-03	9.671562e-01
8.697787e-03	9.671375e-01
8.702738e-03	9.671189e-01
8.707661e-03	9.671002e-01
8.712605e-03	9.670815e-01
8.717542e-03	9.670629e-01
8.722482e-03	9.670442e-01
8.727426e-03	9.670255e-01
8.732397e-03	9.670069e-01
8.737320e-03	9.669882e-01
8.742263e-03	9.669696e-01
8.747225e-03	9.669509e-01
8.752173e-03	9.669322e-01
8.757111e-03	9.669136e-01
8.762051e-03	9.668949e-01
8.767007e-03	9.668763e-01
8.771952e-03	9.668576e-01
8.776898e-03	9.668389e-01
8.781842e-03	9.668203e-01
8.786811e-03	9.668016e-01
8.791751e-03	9.667830e-01
8.796719e-03	9.667643e-01
8.801689e-03	9.667456e-01
8.806634e-03	9.667270e-01
8.811576e-03	9.667083e-01
8.816514e-03	9.666896e-01
8.821439e-03	9.666710e-01
8.826400e-03	9.666523e-01
8.831360e-03	9.666337e-01
8.836325e-03	9.666150e-01
8.841275e-03	9.665963e-01
8.846221e-03	9.665777e-01
8.851160e-03	9.665590e-01
8.856105e-03	9.665404e-01
8.861053e-03	9.665217e-01
8.865999e-03	9.665030e-01
8.870946e-03	9.664844e-01
8.875862e-03	9.664657e-01
8.880784e-03	9.664471e-01
8.885740e-03	9.664284e-01
8.890682e-03	9.664097e-01
8.895621e-03	9.663911e-01
8.900557e-03	9.663724e-01
8.905504e-03	9.663537e-01
8.910465e-03	9.663351e-01
8.915401e-03	9.663164e-01
8.920329e-03	9.662978e-01
8.925274e-03	9.662791e-01
8.930202e-03	9.662604e-01
8.935153e-03	9.662418e-01
8.940113e-03	9.662231e-01
8.945036e-03	9.662045e-01
8.949992e-03	9.661858e-01
8.954942e-03	9.661671e-01
8.959871e-03	9.661485e-01
8.964845e-03	9.661298e-01
8.969799e-03	9.661111e-01
8.974738e-03	9.660925e-01
8.979684e-03	9.660738e-01
8.984628e-03	9.660552e-01
8.989528e-03	9.660365e-01
8.994486e-03	9.660178e-01
8.999436e-03	9.659992e-01
9.004378e-03	9.659805e-01
9.009346e-03	9.659619e-01
9.014293e-03	9.659432e-01
9.019210e-03	9.659245e-01
9.024126e-03	9.659059e-01
9.029066e-03	9.658872e-01
9.034024e-03	9.658686e-01
9.038988e-03	9.658499e-01
9.043922e-03	9.658312e-01
9.048870e-03	9.658126e-01
9.053830e-03	9.657939e-01
9.058783e-03	9.657752e-01
9.063736e-03	9.657566e-01
9.068698e-03	9.657379e-01
9.073637e-03	9.657193e-01
9.078598e-03	9.657006e-01
9.083558e-03	9.656819e-01
9.088536e-03	9.656633e-01
9.093476e-03	9.656446e-01
9.098446e-03	9.656260e-01
9.103384e-03	9.656073e-01
9.108343e-03	9.655886e-01
9.113293e-03	9.655700e-01
9.118233e-03	9.655513e-01
9.123200e-03	9.655326e-01
9.128158e-03	9.655140e-01
9.133104e-03	9.654953e-01
9.138031e-03	9.654767e-01
9.142976e-03	9.654580e-01
9.147931e-03	9.654393e-01
9.152853e-03	9.654207e-01
9.157790e-03	9.654020e-01
9.162734e-03	9.653834e-01
9.167669e-03	9.653647e-01
9.172638e-03	9.653460e-01
9.177586e-03	9.653274e-01
9.182555e-03	9.653087e-01
9.187502e-03	9.652901e-01
9.192440e-03	9.652714e-01
9.197442e-03	9.652527e-01
9.202404e-03	9.652341e-01
9.207375e-03	9.652154e-01
9.212324e-03	9.651967e-01
9.217263e-03	9.651781e-01
9.222221e-03	9.651594e-01
9.227193e-03	9.651408e-01
9.232148e-03	9.651221e-01
9.237121e-03	9.651034e-01
9.242053e-03	9.650848e-01
9.247012e-03	9.650661e-01
9.251970e-03	9.650475e-01
9.256943e-03	9.650288e-01
9.261911e-03	9.650101e-01
9.266885e-03	9.649915e-01
9.271841e-03	9.649728e-01
9.276780e-03	9.649541e-01
9.281735e-03	9.649355e-01
9.286657e-03	9.649168e-01
9.291623e-03	9.648982e-01
9.296599e-03	9.648795e-01
9.301535e-03	9.648608e-01
9.306489e-03	9.648422e-01
9.311450e-03	9.648235e-01
9.316411e-03	9.648049e-01
9.321353e-03	9.647862e-01
9.326294e-03	9.647675e-01
9.331219e-03	9.647489e-01
9.336150e-03	9.647302e-01
9.341127e-03	9.647116e-01
9.346081e-03	9.646929e-01
9.351017e-03	9.646742e-01
9.355984e-03	9.646556e-01
9.360929e-03	9.646369e-01
9.365862e-03	9.646182e-01
9.370811e-03	9.645996e-01
9.375750e-03	9.645809e-01
9.380700e-03	9.645623e-01
9.385664e-03	9.645436e-01
9.390626e-03	9.645249e-01
9.395593e-03	9.645063e-01
9.400557e-03	9.644876e-01
9.405511e-03	9.644690e-01
9.410464e-03	9.644503e-01
9.415379e-03	9.644316e-01
9.420308e-03	9.644130e-01
9.425281e-03	9.643943e-01
9.430218e-03	9.643757e-01
9.435132e-03	9.643570e-01
9.440084e-03	9.643383e-01
9.445053e-03	9.643197e-01
9.449999e-03	9.643010e-01
9.454942e-03	9.642823e-01
9.459894e-03	9.642637e-01
9.464850e-03	9.642450e-01
9.469790e-03	9.642264e-01
9.474727e-03	9.642077e-01
9.479674e-03	9.641890e-01
9.484620e-03	9.641704e-01
9.489590e-03	9.641517e-01
9.494556e-03	9.641331e-01
9.499508e-03	9.641144e-01
9.504468e-03	9.640957e-01
9.509419e-03	9.640771e-01
9.514343e-03	9.640584e-01
9.519281e-03	9.640397e-01
9.524230e-03	9.640211e-01
9.529197e-03	9.640024e-01
9.534162e-03	9.639838e-01
9.539114e-03	9.639651e-01
9.544046e-03	9.639464e-01
9.549006e-03	9.639278e-01
9.553983e-03	9.639091e-01
9.558952e-03	9.638905e-01
9.563918e-03	9.638718e-01
9.568871e-03	9.638531e-01
9.573829e-03	9.638345e-01
9.578786e-03	9.638158e-01
9.583741e-03	9.637972e-01
9.588716e-03	9.637785e-01
9.593675e-03	9.637598e-01
9.598617e-03	9.637412e-01
9.603559e-03	9.637225e-01
9.608501e-03	9.637038e-01
9.613473e-03	9.636852e-01
9.618438e-03	9.636665e-01
9.623407e-03	9.636479e-01
9.628352e-03	9.636292e-01
9.633295e-03	9.636105e-01
9.638227e-03	9.635919e-01
9.643184e-03	9.635732e-01
9.648151e-03	9.635546e-01
9.653106e-03	9.635359e-01
9.658056e-03	9.635172e-01
9.663026e-03	9.634986e-01
9.668008e-03	9.634799e-01
9.672985e-03	9.634612e-01
9.677943e-03	9.634426e-01
9.682869e-03	9.634239e-01
9.687826e-03	9.634053e-01
9.692773e-03	9.633866e-01
9.697714e-03	9.633679e-01
9.702671e-03	9.633493e-01
9.707622e-03	9.633306e-01
9.712581e-03	9.633120e-01
9.717512e-03	9.632933e-01
9.722474e-03	9.632746e-01
9.727438e-03	9.632560e-01
9.732372e-03	9.632373e-01
9.737345e-03	9.632187e-01
9.742316e-03	9.632000e-01
9.747245e-03	9.631813e-01
9.752190e-03	9.631627e-01
9.757139e-03	9.631440e-01
9.762102e-03	9.631253e-01
9.767060e-03	9.631067e-01
9.772026e-03	9.630880e-01
9.776973e-03	9.630694e-01
9.781978e-03	9.630507e-01
9.786942e-03	9.630320e-01
9.791919e-03	9.630134e-01
9.796870e-03	9.629947e-01
9.801822e-03	9.629761e-01
9.806776e-03	9.629574e-01
9.811715e-03	9.629387e-01
9.816668e-03	9.629201e-01
9.821628e-03	9.629014e-01
9.826592e-03	9.628827e-01
9.831554e-03	9.628641e-01
9.836505e-03	9.628454e-01
9.841430e-03	9.628268e-01
9.846385e-03	9.628081e-01
9.851342e-03	9.627894e-01
9.856294e-03	9.627708e-01
9.861255e-03	9.627521e-01
9.866204e-03	9.627335e-01
9.871133e-03	9.627148e-01
[truncated: 56,948 more rows]
