# Supplementary material for: Intermittency in the not-so-smooth elastic turbulence
Source: Nat Commun. 2024 May 27;15:4070. doi: 10.1038/s41467-024-48460-5 (PMC11130217; doi:10.1038/s41467-024-48460-5)
Supplement: Supplementary file 4 — Source Data [file 41467_2024_48460_MOESM4_ESM.zip › SourceData/Fig04b_Kurtosis_K.txt]

  r/L				De = 1 			De = 3 			De = 9

9.765625e-04	6.837319e+00	1.069776e+01	1.327583e+01	
4.882812e-03	6.194981e+00	8.896367e+00	1.027523e+01	
9.765625e-03	5.755394e+00	7.717681e+00	8.513060e+00	
1.953125e-02	5.282578e+00	6.419383e+00	6.668782e+00	
4.882812e-02	4.594005e+00	4.928917e+00	5.009063e+00	
7.812500e-02	4.180776e+00	4.262340e+00	4.448420e+00	
