# Supplementary material for: Intermittency in the not-so-smooth elastic turbulence
Source: Nat Commun. 2024 May 27;15:4070. doi: 10.1038/s41467-024-48460-5 (PMC11130217; doi:10.1038/s41467-024-48460-5)
Supplement: Supplementary file 4 — Source Data [file 41467_2024_48460_MOESM4_ESM.zip › SourceData/FigS08c_De9_solid_rbyL_0p001.txt]

delta2 u			pdf
1.095191e-11	1
2.467407e-04	9.990704e-01
4.935034e-04	9.981408e-01
7.401924e-04	9.972112e-01
9.869431e-04	9.962816e-01
1.233597e-03	9.953521e-01
1.480363e-03	9.944225e-01
1.727267e-03	9.934929e-01
1.973880e-03	9.925633e-01
2.220521e-03	9.916337e-01
2.467442e-03	9.907041e-01
2.714229e-03	9.897745e-01
2.961039e-03	9.888449e-01
3.207704e-03	9.879153e-01
3.454553e-03	9.869858e-01
3.701201e-03	9.860562e-01
3.948074e-03	9.851266e-01
4.195081e-03	9.841970e-01
4.441938e-03	9.832674e-01
4.688748e-03	9.823378e-01
4.935548e-03	9.814082e-01
5.182242e-03	9.804786e-01
5.429194e-03	9.795491e-01
5.676072e-03	9.786195e-01
5.922978e-03	9.776899e-01
6.170239e-03	9.767603e-01
6.417258e-03	9.758307e-01
6.664626e-03	9.749011e-01
6.911868e-03	9.739715e-01
7.159475e-03	9.730419e-01
7.406870e-03	9.721123e-01
7.654406e-03	9.711828e-01
7.902020e-03	9.702532e-01
8.149684e-03	9.693236e-01
8.397360e-03	9.683940e-01
8.645086e-03	9.674644e-01
8.892920e-03	9.665348e-01
9.141017e-03	9.656052e-01
9.388778e-03	9.646756e-01
9.636894e-03	9.637460e-01
9.884929e-03	9.628165e-01
1.013292e-02	9.618869e-01
1.038092e-02	9.609573e-01
1.062937e-02	9.600277e-01
1.087757e-02	9.590981e-01
1.112565e-02	9.581685e-01
1.137400e-02	9.572389e-01
1.162232e-02	9.563093e-01
1.187089e-02	9.553798e-01
1.211943e-02	9.544502e-01
1.236790e-02	9.535206e-01
1.261669e-02	9.525910e-01
1.286547e-02	9.516614e-01
1.311432e-02	9.507318e-01
1.336321e-02	9.498022e-01
1.361222e-02	9.488726e-01
1.386126e-02	9.479430e-01
1.411016e-02	9.470135e-01
1.435913e-02	9.460839e-01
1.460839e-02	9.451543e-01
1.485755e-02	9.442247e-01
1.510680e-02	9.432951e-01
1.535621e-02	9.423655e-01
1.560579e-02	9.414359e-01
1.585540e-02	9.405063e-01
1.610505e-02	9.395767e-01
1.635474e-02	9.386472e-01
1.660477e-02	9.377176e-01
1.685465e-02	9.367880e-01
1.710460e-02	9.358584e-01
1.735445e-02	9.349288e-01
1.760438e-02	9.339992e-01
1.785445e-02	9.330696e-01
1.810496e-02	9.321400e-01
1.835519e-02	9.312104e-01
1.860557e-02	9.302809e-01
1.885602e-02	9.293513e-01
1.910655e-02	9.284217e-01
1.935708e-02	9.274921e-01
1.960777e-02	9.265625e-01
1.985864e-02	9.256329e-01
2.010952e-02	9.247033e-01
2.036022e-02	9.237737e-01
2.061102e-02	9.228442e-01
2.086202e-02	9.219146e-01
2.111295e-02	9.209850e-01
2.136412e-02	9.200554e-01
2.161542e-02	9.191258e-01
2.186677e-02	9.181962e-01
2.211819e-02	9.172666e-01
2.236985e-02	9.163370e-01
2.262177e-02	9.154074e-01
2.287375e-02	9.144779e-01
2.312599e-02	9.135483e-01
2.337811e-02	9.126187e-01
2.363050e-02	9.116891e-01
2.388303e-02	9.107595e-01
2.413544e-02	9.098299e-01
2.438828e-02	9.089003e-01
2.464088e-02	9.079707e-01
2.489366e-02	9.070411e-01
2.514673e-02	9.061116e-01
2.539993e-02	9.051820e-01
2.565328e-02	9.042524e-01
2.590673e-02	9.033228e-01
2.616041e-02	9.023932e-01
2.641412e-02	9.014636e-01
2.666800e-02	9.005340e-01
2.692213e-02	8.996044e-01
2.717637e-02	8.986749e-01
2.743066e-02	8.977453e-01
2.768496e-02	8.968157e-01
2.793948e-02	8.958861e-01
2.819441e-02	8.949565e-01
2.844929e-02	8.940269e-01
2.870436e-02	8.930973e-01
2.895973e-02	8.921677e-01
2.921512e-02	8.912381e-01
2.947071e-02	8.903086e-01
2.972656e-02	8.893790e-01
2.998230e-02	8.884494e-01
3.023820e-02	8.875198e-01
3.049430e-02	8.865902e-01
3.075062e-02	8.856606e-01
3.100695e-02	8.847310e-01
3.126347e-02	8.838014e-01
3.152004e-02	8.828718e-01
3.177696e-02	8.819423e-01
3.203400e-02	8.810127e-01
3.229124e-02	8.800831e-01
3.254877e-02	8.791535e-01
3.280633e-02	8.782239e-01
3.306422e-02	8.772943e-01
3.332218e-02	8.763647e-01
3.358030e-02	8.754351e-01
3.383882e-02	8.745056e-01
3.409731e-02	8.735760e-01
3.435599e-02	8.726464e-01
3.461500e-02	8.717168e-01
3.487397e-02	8.707872e-01
3.513311e-02	8.698576e-01
3.539261e-02	8.689280e-01
3.565219e-02	8.679984e-01
3.591190e-02	8.670688e-01
3.617187e-02	8.661393e-01
3.643184e-02	8.652097e-01
3.669211e-02	8.642801e-01
3.695276e-02	8.633505e-01
3.721339e-02	8.624209e-01
3.747395e-02	8.614913e-01
3.773490e-02	8.605617e-01
3.799621e-02	8.596321e-01
3.825771e-02	8.587025e-01
3.851930e-02	8.577730e-01
3.878141e-02	8.568434e-01
3.904357e-02	8.559138e-01
3.930603e-02	8.549842e-01
3.956842e-02	8.540546e-01
3.983139e-02	8.531250e-01
4.009433e-02	8.521954e-01
4.035766e-02	8.512658e-01
4.062120e-02	8.503362e-01
4.088483e-02	8.494067e-01
4.114877e-02	8.484771e-01
4.141296e-02	8.475475e-01
4.167708e-02	8.466179e-01
4.194174e-02	8.456883e-01
4.220644e-02	8.447587e-01
4.247135e-02	8.438291e-01
4.273654e-02	8.428995e-01
4.300204e-02	8.419700e-01
4.326782e-02	8.410404e-01
4.353399e-02	8.401108e-01
4.380025e-02	8.391812e-01
4.406693e-02	8.382516e-01
4.433353e-02	8.373220e-01
4.460059e-02	8.363924e-01
4.486799e-02	8.354628e-01
4.513566e-02	8.345332e-01
4.540344e-02	8.336037e-01
4.567130e-02	8.326741e-01
4.593949e-02	8.317445e-01
4.620803e-02	8.308149e-01
4.647680e-02	8.298853e-01
4.674585e-02	8.289557e-01
4.701506e-02	8.280261e-01
4.728438e-02	8.270965e-01
4.755386e-02	8.261669e-01
4.782376e-02	8.252374e-01
4.809402e-02	8.243078e-01
4.836445e-02	8.233782e-01
4.863534e-02	8.224486e-01
4.890644e-02	8.215190e-01
4.917769e-02	8.205894e-01
4.944923e-02	8.196598e-01
4.972114e-02	8.187302e-01
4.999315e-02	8.178007e-01
5.026548e-02	8.168711e-01
5.053819e-02	8.159415e-01
5.081113e-02	8.150119e-01
5.108426e-02	8.140823e-01
5.135752e-02	8.131527e-01
5.163139e-02	8.122231e-01
5.190515e-02	8.112935e-01
5.217917e-02	8.103639e-01
5.245356e-02	8.094344e-01
5.272800e-02	8.085048e-01
5.300284e-02	8.075752e-01
5.327804e-02	8.066456e-01
5.355343e-02	8.057160e-01
5.382921e-02	8.047864e-01
5.410535e-02	8.038568e-01
5.438175e-02	8.029272e-01
5.465836e-02	8.019976e-01
5.493519e-02	8.010681e-01
5.521252e-02	8.001385e-01
5.548990e-02	7.992089e-01
5.576779e-02	7.982793e-01
5.604608e-02	7.973497e-01
5.632450e-02	7.964201e-01
5.660317e-02	7.954905e-01
5.688183e-02	7.945609e-01
5.716105e-02	7.936313e-01
5.744040e-02	7.927018e-01
5.772009e-02	7.917722e-01
5.799989e-02	7.908426e-01
5.828021e-02	7.899130e-01
5.856090e-02	7.889834e-01
5.884171e-02	7.880538e-01
5.912297e-02	7.871242e-01
5.940458e-02	7.861946e-01
5.968668e-02	7.852651e-01
5.996849e-02	7.843355e-01
6.025057e-02	7.834059e-01
6.053353e-02	7.824763e-01
6.081642e-02	7.815467e-01
6.109954e-02	7.806171e-01
6.138343e-02	7.796875e-01
6.166717e-02	7.787579e-01
6.195121e-02	7.778283e-01
6.223579e-02	7.768988e-01
6.252058e-02	7.759692e-01
6.280574e-02	7.750396e-01
6.309100e-02	7.741100e-01
6.337660e-02	7.731804e-01
6.366238e-02	7.722508e-01
6.394854e-02	7.713212e-01
6.423496e-02	7.703916e-01
6.452181e-02	7.694620e-01
6.480882e-02	7.685325e-01
6.509630e-02	7.676029e-01
6.538411e-02	7.666733e-01
6.567233e-02	7.657437e-01
6.596079e-02	7.648141e-01
6.624957e-02	7.638845e-01
6.653903e-02	7.629549e-01
6.682841e-02	7.620253e-01
6.711836e-02	7.610958e-01
6.740818e-02	7.601662e-01
6.769845e-02	7.592366e-01
6.798903e-02	7.583070e-01
6.827999e-02	7.573774e-01
6.857115e-02	7.564478e-01
6.886289e-02	7.555182e-01
6.915490e-02	7.545886e-01
6.944707e-02	7.536590e-01
6.973991e-02	7.527295e-01
7.003295e-02	7.517999e-01
7.032626e-02	7.508703e-01
7.062015e-02	7.499407e-01
7.091440e-02	7.490111e-01
7.120891e-02	7.480815e-01
7.150393e-02	7.471519e-01
7.179909e-02	7.462223e-01
7.209475e-02	7.452927e-01
7.239096e-02	7.443632e-01
7.268746e-02	7.434336e-01
7.298457e-02	7.425040e-01
7.328192e-02	7.415744e-01
7.357940e-02	7.406448e-01
7.387756e-02	7.397152e-01
7.417597e-02	7.387856e-01
7.447487e-02	7.378560e-01
7.477424e-02	7.369264e-01
7.507396e-02	7.359969e-01
7.537388e-02	7.350673e-01
7.567445e-02	7.341377e-01
7.597537e-02	7.332081e-01
7.627726e-02	7.322785e-01
7.657913e-02	7.313489e-01
7.688146e-02	7.304193e-01
7.718421e-02	7.294897e-01
7.748735e-02	7.285602e-01
7.779104e-02	7.276306e-01
7.809523e-02	7.267010e-01
7.839953e-02	7.257714e-01
7.870464e-02	7.248418e-01
7.901004e-02	7.239122e-01
7.931636e-02	7.229826e-01
7.962307e-02	7.220530e-01
7.993019e-02	7.211234e-01
8.023774e-02	7.201939e-01
8.054600e-02	7.192643e-01
8.085438e-02	7.183347e-01
8.116327e-02	7.174051e-01
8.147275e-02	7.164755e-01
8.178276e-02	7.155459e-01
8.209294e-02	7.146163e-01
8.240386e-02	7.136867e-01
8.271517e-02	7.127571e-01
8.302666e-02	7.118276e-01
8.333883e-02	7.108980e-01
8.365144e-02	7.099684e-01
8.396492e-02	7.090388e-01
8.427847e-02	7.081092e-01
8.459259e-02	7.071796e-01
8.490727e-02	7.062500e-01
8.522254e-02	7.053204e-01
8.553841e-02	7.043909e-01
8.585466e-02	7.034613e-01
8.617143e-02	7.025317e-01
8.648891e-02	7.016021e-01
8.680660e-02	7.006725e-01
8.712508e-02	6.997429e-01
8.744361e-02	6.988133e-01
8.776286e-02	6.978837e-01
8.808246e-02	6.969541e-01
8.840267e-02	6.960246e-01
8.872356e-02	6.950950e-01
8.904496e-02	6.941654e-01
8.936690e-02	6.932358e-01
8.968932e-02	6.923062e-01
9.001226e-02	6.913766e-01
9.033563e-02	6.904470e-01
9.065964e-02	6.895174e-01
9.098408e-02	6.885878e-01
9.130896e-02	6.876583e-01
9.163448e-02	6.867287e-01
9.196073e-02	6.857991e-01
9.228736e-02	6.848695e-01
9.261475e-02	6.839399e-01
9.294252e-02	6.830103e-01
9.327075e-02	6.820807e-01
9.359949e-02	6.811511e-01
9.392888e-02	6.802216e-01
9.425893e-02	6.792920e-01
9.458952e-02	6.783624e-01
9.492070e-02	6.774328e-01
9.525205e-02	6.765032e-01
9.558435e-02	6.755736e-01
9.591674e-02	6.746440e-01
9.624987e-02	6.737144e-01
9.658331e-02	6.727848e-01
9.691744e-02	6.718553e-01
9.725207e-02	6.709257e-01
9.758731e-02	6.699961e-01
9.792311e-02	6.690665e-01
9.825966e-02	6.681369e-01
9.859698e-02	6.672073e-01
9.893468e-02	6.662777e-01
9.927286e-02	6.653481e-01
9.961187e-02	6.644185e-01
9.995135e-02	6.634890e-01
1.002916e-01	6.625594e-01
1.006323e-01	6.616298e-01
1.009733e-01	6.607002e-01
1.013151e-01	6.597706e-01
1.016572e-01	6.588410e-01
1.020005e-01	6.579114e-01
1.023441e-01	6.569818e-01
1.026881e-01	6.560522e-01
1.030331e-01	6.551227e-01
1.033783e-01	6.541931e-01
1.037246e-01	6.532635e-01
1.040713e-01	6.523339e-01
1.044188e-01	6.514043e-01
1.047668e-01	6.504747e-01
1.051154e-01	6.495451e-01
1.054645e-01	6.486155e-01
1.058146e-01	6.476860e-01
1.061654e-01	6.467564e-01
1.065167e-01	6.458268e-01
1.068686e-01	6.448972e-01
1.072213e-01	6.439676e-01
1.075744e-01	6.430380e-01
1.079281e-01	6.421084e-01
1.082828e-01	6.411788e-01
1.086380e-01	6.402492e-01
1.089939e-01	6.393197e-01
1.093507e-01	6.383901e-01
1.097079e-01	6.374605e-01
1.100657e-01	6.365309e-01
1.104242e-01	6.356013e-01
1.107835e-01	6.346717e-01
1.111438e-01	6.337421e-01
1.115046e-01	6.328125e-01
1.118660e-01	6.318829e-01
1.122279e-01	6.309534e-01
1.125905e-01	6.300238e-01
1.129540e-01	6.290942e-01
1.133180e-01	6.281646e-01
1.136829e-01	6.272350e-01
1.140486e-01	6.263054e-01
1.144151e-01	6.253758e-01
1.147818e-01	6.244462e-01
1.151496e-01	6.235167e-01
1.155182e-01	6.225871e-01
1.158870e-01	6.216575e-01
1.162568e-01	6.207279e-01
1.166271e-01	6.197983e-01
1.169984e-01	6.188687e-01
1.173703e-01	6.179391e-01
1.177430e-01	6.170095e-01
1.181166e-01	6.160799e-01
1.184909e-01	6.151504e-01
1.188660e-01	6.142208e-01
1.192417e-01	6.132912e-01
1.196179e-01	6.123616e-01
1.199952e-01	6.114320e-01
1.203728e-01	6.105024e-01
1.207515e-01	6.095728e-01
1.211310e-01	6.086432e-01
1.215109e-01	6.077136e-01
1.218920e-01	6.067841e-01
1.222738e-01	6.058545e-01
1.226563e-01	6.049249e-01
1.230394e-01	6.039953e-01
1.234235e-01	6.030657e-01
1.238084e-01	6.021361e-01
1.241939e-01	6.012065e-01
1.245802e-01	6.002769e-01
1.249674e-01	5.993473e-01
1.253558e-01	5.984178e-01
1.257445e-01	5.974882e-01
1.261337e-01	5.965586e-01
1.265241e-01	5.956290e-01
1.269149e-01	5.946994e-01
1.273068e-01	5.937698e-01
1.276994e-01	5.928402e-01
1.280930e-01	5.919106e-01
1.284874e-01	5.909811e-01
1.288828e-01	5.900515e-01
1.292789e-01	5.891219e-01
1.296759e-01	5.881923e-01
1.300739e-01	5.872627e-01
1.304728e-01	5.863331e-01
1.308727e-01	5.854035e-01
1.312733e-01	5.844739e-01
1.316745e-01	5.835443e-01
1.320769e-01	5.826148e-01
1.324798e-01	5.816852e-01
1.328838e-01	5.807556e-01
1.332884e-01	5.798260e-01
1.336941e-01	5.788964e-01
1.341006e-01	5.779668e-01
1.345080e-01	5.770372e-01
1.349164e-01	5.761076e-01
1.353257e-01	5.751780e-01
1.357358e-01	5.742485e-01
1.361471e-01	5.733189e-01
1.365589e-01	5.723893e-01
1.369718e-01	5.714597e-01
1.373857e-01	5.705301e-01
1.378006e-01	5.696005e-01
1.382165e-01	5.686709e-01
1.386329e-01	5.677413e-01
1.390505e-01	5.668118e-01
1.394692e-01	5.658822e-01
1.398888e-01	5.649526e-01
1.403090e-01	5.640230e-01
1.407307e-01	5.630934e-01
1.411530e-01	5.621638e-01
1.415763e-01	5.612342e-01
1.420007e-01	5.603046e-01
1.424262e-01	5.593750e-01
1.428522e-01	5.584455e-01
1.432795e-01	5.575159e-01
1.437078e-01	5.565863e-01
1.441372e-01	5.556567e-01
1.445673e-01	5.547271e-01
1.449988e-01	5.537975e-01
1.454312e-01	5.528679e-01
1.458648e-01	5.519383e-01
1.462988e-01	5.510087e-01
1.467339e-01	5.500792e-01
1.471703e-01	5.491496e-01
1.476080e-01	5.482200e-01
1.480465e-01	5.472904e-01
1.484864e-01	5.463608e-01
1.489276e-01	5.454312e-01
1.493697e-01	5.445016e-01
1.498128e-01	5.435720e-01
1.502571e-01	5.426424e-01
1.507021e-01	5.417129e-01
1.511486e-01	5.407833e-01
1.515957e-01	5.398537e-01
1.520445e-01	5.389241e-01
1.524940e-01	5.379945e-01
1.529447e-01	5.370649e-01
1.533964e-01	5.361353e-01
1.538497e-01	5.352057e-01
1.543038e-01	5.342762e-01
1.547590e-01	5.333466e-01
1.552156e-01	5.324170e-01
1.556730e-01	5.314874e-01
1.561317e-01	5.305578e-01
1.565917e-01	5.296282e-01
1.570520e-01	5.286986e-01
1.575145e-01	5.277690e-01
1.579779e-01	5.268394e-01
1.584423e-01	5.259099e-01
1.589077e-01	5.249803e-01
1.593746e-01	5.240507e-01
1.598426e-01	5.231211e-01
1.603116e-01	5.221915e-01
1.607826e-01	5.212619e-01
1.612541e-01	5.203323e-01
1.617273e-01	5.194027e-01
1.622010e-01	5.184731e-01
1.626764e-01	5.175436e-01
1.631535e-01	5.166140e-01
1.636308e-01	5.156844e-01
1.641100e-01	5.147548e-01
1.645902e-01	5.138252e-01
1.650720e-01	5.128956e-01
1.655544e-01	5.119660e-01
1.660381e-01	5.110364e-01
1.665232e-01	5.101069e-01
1.670098e-01	5.091773e-01
1.674975e-01	5.082477e-01
1.679868e-01	5.073181e-01
1.684774e-01	5.063885e-01
1.689693e-01	5.054589e-01
1.694624e-01	5.045293e-01
1.699566e-01	5.035997e-01
1.704522e-01	5.026701e-01
1.709494e-01	5.017406e-01
1.714477e-01	5.008110e-01
1.719474e-01	4.998814e-01
1.724485e-01	4.989518e-01
1.729513e-01	4.980222e-01
1.734552e-01	4.970926e-01
1.739607e-01	4.961630e-01
1.744674e-01	4.952334e-01
1.749755e-01	4.943038e-01
1.754849e-01	4.933743e-01
1.759958e-01	4.924447e-01
1.765086e-01	4.915151e-01
1.770223e-01	4.905855e-01
1.775377e-01	4.896559e-01
1.780549e-01	4.887263e-01
1.785732e-01	4.877967e-01
1.790930e-01	4.868671e-01
1.796145e-01	4.859375e-01
1.801372e-01	4.850080e-01
1.806610e-01	4.840784e-01
1.811868e-01	4.831488e-01
1.817140e-01	4.822192e-01
1.822427e-01	4.812896e-01
1.827731e-01	4.803600e-01
1.833055e-01	4.794304e-01
1.838394e-01	4.785008e-01
1.843747e-01	4.775713e-01
1.849115e-01	4.766417e-01
1.854499e-01	4.757121e-01
1.859899e-01	4.747825e-01
1.865318e-01	4.738529e-01
1.870748e-01	4.729233e-01
1.876193e-01	4.719937e-01
1.881651e-01	4.710641e-01
1.887125e-01	4.701345e-01
1.892621e-01	4.692050e-01
1.898126e-01	4.682754e-01
1.903651e-01	4.673458e-01
1.909195e-01	4.664162e-01
1.914750e-01	4.654866e-01
1.920324e-01	4.645570e-01
1.925910e-01	4.636274e-01
1.931518e-01	4.626978e-01
1.937140e-01	4.617682e-01
1.942783e-01	4.608387e-01
1.948441e-01	4.599091e-01
1.954115e-01	4.589795e-01
1.959804e-01	4.580499e-01
1.965514e-01	4.571203e-01
1.971243e-01	4.561907e-01
1.976986e-01	4.552611e-01
1.982744e-01	4.543315e-01
1.988528e-01	4.534020e-01
1.994329e-01	4.524724e-01
2.000145e-01	4.515428e-01
2.005979e-01	4.506132e-01
2.011833e-01	4.496836e-01
2.017708e-01	4.487540e-01
2.023596e-01	4.478244e-01
2.029503e-01	4.468948e-01
2.035425e-01	4.459652e-01
2.041369e-01	4.450357e-01
2.047339e-01	4.441061e-01
2.053327e-01	4.431765e-01
2.059332e-01	4.422469e-01
2.065351e-01	4.413173e-01
2.071391e-01	4.403877e-01
2.077448e-01	4.394581e-01
2.083533e-01	4.385285e-01
2.089633e-01	4.375989e-01
2.095753e-01	4.366694e-01
2.101893e-01	4.357398e-01
2.108052e-01	4.348102e-01
2.114234e-01	4.338806e-01
2.120434e-01	4.329510e-01
2.126651e-01	4.320214e-01
2.132894e-01	4.310918e-01
2.139148e-01	4.301622e-01
2.145429e-01	4.292327e-01
2.151731e-01	4.283031e-01
2.158056e-01	4.273735e-01
2.164399e-01	4.264439e-01
2.170769e-01	4.255143e-01
2.177157e-01	4.245847e-01
2.183565e-01	4.236551e-01
2.189998e-01	4.227255e-01
2.196448e-01	4.217959e-01
2.202923e-01	4.208664e-01
2.209420e-01	4.199368e-01
2.215934e-01	4.190072e-01
2.222478e-01	4.180776e-01
2.229040e-01	4.171480e-01
2.235626e-01	4.162184e-01
2.242238e-01	4.152888e-01
2.248869e-01	4.143592e-01
2.255518e-01	4.134296e-01
2.262199e-01	4.125001e-01
2.268902e-01	4.115705e-01
2.275627e-01	4.106409e-01
2.282374e-01	4.097113e-01
2.289150e-01	4.087817e-01
2.295949e-01	4.078521e-01
2.302770e-01	4.069225e-01
2.309618e-01	4.059929e-01
2.316495e-01	4.050633e-01
2.323388e-01	4.041338e-01
2.330306e-01	4.032042e-01
2.337253e-01	4.022746e-01
2.344232e-01	4.013450e-01
2.351237e-01	4.004154e-01
2.358265e-01	3.994858e-01
2.365319e-01	3.985562e-01
2.372394e-01	3.976266e-01
2.379494e-01	3.966971e-01
2.386625e-01	3.957675e-01
2.393780e-01	3.948379e-01
2.400960e-01	3.939083e-01
2.408173e-01	3.929787e-01
2.415407e-01	3.920491e-01
2.422664e-01	3.911195e-01
2.429957e-01	3.901899e-01
2.437272e-01	3.892603e-01
2.444617e-01	3.883308e-01
2.451988e-01	3.874012e-01
2.459383e-01	3.864716e-01
2.466812e-01	3.855420e-01
2.474264e-01	3.846124e-01
2.481746e-01	3.836828e-01
2.489254e-01	3.827532e-01
2.496799e-01	3.818236e-01
2.504372e-01	3.808940e-01
2.511972e-01	3.799645e-01
2.519594e-01	3.790349e-01
2.527257e-01	3.781053e-01
2.534948e-01	3.771757e-01
2.542668e-01	3.762461e-01
2.550424e-01	3.753165e-01
2.558207e-01	3.743869e-01
2.566020e-01	3.734573e-01
2.573860e-01	3.725278e-01
2.581734e-01	3.715982e-01
2.589644e-01	3.706686e-01
2.597578e-01	3.697390e-01
2.605548e-01	3.688094e-01
2.613552e-01	3.678798e-01
2.621592e-01	3.669502e-01
2.629660e-01	3.660206e-01
2.637761e-01	3.650910e-01
2.645903e-01	3.641615e-01
2.654070e-01	3.632319e-01
2.662274e-01	3.623023e-01
2.670509e-01	3.613727e-01
2.678788e-01	3.604431e-01
2.687087e-01	3.595135e-01
2.695427e-01	3.585839e-01
2.703801e-01	3.576543e-01
2.712211e-01	3.567247e-01
2.720655e-01	3.557952e-01
2.729135e-01	3.548656e-01
2.737652e-01	3.539360e-01
2.746210e-01	3.530064e-01
2.754795e-01	3.520768e-01
2.763420e-01	3.511472e-01
2.772087e-01	3.502176e-01
2.780785e-01	3.492880e-01
2.789517e-01	3.483584e-01
2.798297e-01	3.474289e-01
2.807114e-01	3.464993e-01
2.815972e-01	3.455697e-01
2.824863e-01	3.446401e-01
2.833792e-01	3.437105e-01
2.842757e-01	3.427809e-01
2.851764e-01	3.418513e-01
2.860810e-01	3.409217e-01
2.869896e-01	3.399922e-01
2.879013e-01	3.390626e-01
2.888177e-01	3.381330e-01
2.897381e-01	3.372034e-01
2.906624e-01	3.362738e-01
2.915910e-01	3.353442e-01
2.925236e-01	3.344146e-01
2.934599e-01	3.334850e-01
2.944005e-01	3.325554e-01
2.953458e-01	3.316259e-01
2.962962e-01	3.306963e-01
2.972501e-01	3.297667e-01
2.982086e-01	3.288371e-01
2.991709e-01	3.279075e-01
3.001385e-01	3.269779e-01
3.011098e-01	3.260483e-01
3.020864e-01	3.251187e-01
3.030666e-01	3.241891e-01
3.040516e-01	3.232596e-01
3.050408e-01	3.223300e-01
3.060347e-01	3.214004e-01
3.070340e-01	3.204708e-01
3.080370e-01	3.195412e-01
3.090450e-01	3.186116e-01
3.100579e-01	3.176820e-01
3.110759e-01	3.167524e-01
3.120984e-01	3.158229e-01
3.131257e-01	3.148933e-01
3.141575e-01	3.139637e-01
3.151938e-01	3.130341e-01
3.162352e-01	3.121045e-01
3.172822e-01	3.111749e-01
3.183337e-01	3.102453e-01
3.193902e-01	3.093157e-01
3.204518e-01	3.083861e-01
3.215185e-01	3.074566e-01
3.225907e-01	3.065270e-01
3.236685e-01	3.055974e-01
3.247508e-01	3.046678e-01
3.258394e-01	3.037382e-01
3.269329e-01	3.028086e-01
3.280319e-01	3.018790e-01
3.291353e-01	3.009494e-01
3.302447e-01	3.000198e-01
3.313591e-01	2.990903e-01
3.324796e-01	2.981607e-01
3.336065e-01	2.972311e-01
3.347382e-01	2.963015e-01
3.358758e-01	2.953719e-01
3.370200e-01	2.944423e-01
3.381695e-01	2.935127e-01
3.393246e-01	2.925831e-01
3.404855e-01	2.916535e-01
3.416520e-01	2.907240e-01
3.428251e-01	2.897944e-01
3.440041e-01	2.888648e-01
3.451888e-01	2.879352e-01
3.463796e-01	2.870056e-01
3.475778e-01	2.860760e-01
3.487815e-01	2.851464e-01
3.499910e-01	2.842168e-01
3.512069e-01	2.832873e-01
3.524305e-01	2.823577e-01
3.536606e-01	2.814281e-01
3.548967e-01	2.804985e-01
3.561394e-01	2.795689e-01
3.573884e-01	2.786393e-01
3.586445e-01	2.777097e-01
3.599079e-01	2.767801e-01
3.611781e-01	2.758505e-01
3.624558e-01	2.749210e-01
3.637388e-01	2.739914e-01
3.650302e-01	2.730618e-01
3.663286e-01	2.721322e-01
3.676337e-01	2.712026e-01
3.689463e-01	2.702730e-01
3.702661e-01	2.693434e-01
3.715938e-01	2.684138e-01
3.729286e-01	2.674842e-01
3.742713e-01	2.665547e-01
3.756213e-01	2.656251e-01
3.769801e-01	2.646955e-01
3.783461e-01	2.637659e-01
3.797210e-01	2.628363e-01
3.811033e-01	2.619067e-01
3.824938e-01	2.609771e-01
3.838926e-01	2.600475e-01
3.852986e-01	2.591180e-01
3.867126e-01	2.581884e-01
3.881360e-01	2.572588e-01
3.895679e-01	2.563292e-01
3.910067e-01	2.553996e-01
3.924547e-01	2.544700e-01
3.939121e-01	2.535404e-01
3.953783e-01	2.526108e-01
3.968522e-01	2.516812e-01
3.983356e-01	2.507517e-01
3.998283e-01	2.498221e-01
4.013304e-01	2.488925e-01
4.028407e-01	2.479629e-01
4.043606e-01	2.470333e-01
4.058906e-01	2.461037e-01
4.074292e-01	2.451741e-01
4.089755e-01	2.442445e-01
4.105345e-01	2.433149e-01
4.121023e-01	2.423854e-01
4.136812e-01	2.414558e-01
4.152693e-01	2.405262e-01
4.168666e-01	2.395966e-01
4.184747e-01	2.386670e-01
4.200931e-01	2.377374e-01
4.217207e-01	2.368078e-01
4.233597e-01	2.358782e-01
4.250079e-01	2.349487e-01
4.266665e-01	2.340191e-01
4.283370e-01	2.330895e-01
4.300186e-01	2.321599e-01
4.317095e-01	2.312303e-01
4.334122e-01	2.303007e-01
4.351261e-01	2.293711e-01
4.368506e-01	2.284415e-01
4.385880e-01	2.275119e-01
4.403368e-01	2.265824e-01
4.420965e-01	2.256528e-01
4.438694e-01	2.247232e-01
4.456530e-01	2.237936e-01
4.474483e-01	2.228640e-01
4.492551e-01	2.219344e-01
4.510756e-01	2.210048e-01
4.529075e-01	2.200752e-01
4.547525e-01	2.191456e-01
4.566114e-01	2.182161e-01
4.584818e-01	2.172865e-01
4.603661e-01	2.163569e-01
4.622619e-01	2.154273e-01
4.641722e-01	2.144977e-01
4.660943e-01	2.135681e-01
4.680305e-01	2.126385e-01
4.699807e-01	2.117089e-01
4.719450e-01	2.107793e-01
4.739221e-01	2.098498e-01
4.759133e-01	2.089202e-01
4.779178e-01	2.079906e-01
4.799359e-01	2.070610e-01
4.819690e-01	2.061314e-01
4.840165e-01	2.052018e-01
4.860784e-01	2.042722e-01
4.881562e-01	2.033426e-01
4.902487e-01	2.024131e-01
4.923582e-01	2.014835e-01
4.944820e-01	2.005539e-01
4.966226e-01	1.996243e-01
4.987763e-01	1.986947e-01
5.009451e-01	1.977651e-01
5.031300e-01	1.968355e-01
5.053319e-01	1.959059e-01
5.075515e-01	1.949763e-01
5.097887e-01	1.940468e-01
5.120426e-01	1.931172e-01
5.143127e-01	1.921876e-01
5.166011e-01	1.912580e-01
5.189052e-01	1.903284e-01
5.212301e-01	1.893988e-01
5.235723e-01	1.884692e-01
5.259329e-01	1.875396e-01
5.283098e-01	1.866100e-01
5.307068e-01	1.856805e-01
5.331214e-01	1.847509e-01
5.355563e-01	1.838213e-01
5.380109e-01	1.828917e-01
5.404843e-01	1.819621e-01
5.429759e-01	1.810325e-01
5.454885e-01	1.801029e-01
5.480215e-01	1.791733e-01
5.505738e-01	1.782438e-01
5.531480e-01	1.773142e-01
5.557425e-01	1.763846e-01
5.583594e-01	1.754550e-01
5.609967e-01	1.745254e-01
5.636572e-01	1.735958e-01
5.663398e-01	1.726662e-01
5.690435e-01	1.717366e-01
5.717710e-01	1.708070e-01
5.745224e-01	1.698775e-01
5.772969e-01	1.689479e-01
5.800936e-01	1.680183e-01
5.829148e-01	1.670887e-01
5.857609e-01	1.661591e-01
5.886325e-01	1.652295e-01
5.915299e-01	1.642999e-01
5.944485e-01	1.633703e-01
5.973958e-01	1.624407e-01
6.003701e-01	1.615112e-01
6.033694e-01	1.605816e-01
6.063951e-01	1.596520e-01
6.094485e-01	1.587224e-01
6.125284e-01	1.577928e-01
6.156367e-01	1.568632e-01
6.187755e-01	1.559336e-01
6.219391e-01	1.550040e-01
6.251346e-01	1.540744e-01
6.283550e-01	1.531449e-01
6.316094e-01	1.522153e-01
6.348935e-01	1.512857e-01
6.382119e-01	1.503561e-01
6.415583e-01	1.494265e-01
6.449404e-01	1.484969e-01
6.483506e-01	1.475673e-01
6.517963e-01	1.466377e-01
6.552745e-01	1.457082e-01
6.587890e-01	1.447786e-01
6.623346e-01	1.438490e-01
6.659177e-01	1.429194e-01
6.695355e-01	1.419898e-01
6.731901e-01	1.410602e-01
6.768795e-01	1.401306e-01
6.806076e-01	1.392010e-01
6.843733e-01	1.382714e-01
6.881805e-01	1.373419e-01
6.920275e-01	1.364123e-01
6.959092e-01	1.354827e-01
6.998367e-01	1.345531e-01
7.038020e-01	1.336235e-01
7.078098e-01	1.326939e-01
7.118608e-01	1.317643e-01
7.159576e-01	1.308347e-01
7.200952e-01	1.299051e-01
7.242823e-01	1.289756e-01
7.285149e-01	1.280460e-01
7.327953e-01	1.271164e-01
7.371251e-01	1.261868e-01
7.415053e-01	1.252572e-01
7.459340e-01	1.243276e-01
7.504178e-01	1.233980e-01
7.549515e-01	1.224684e-01
7.595352e-01	1.215389e-01
7.641722e-01	1.206093e-01
7.688673e-01	1.196797e-01
7.736140e-01	1.187501e-01
7.784166e-01	1.178205e-01
7.832763e-01	1.168909e-01
7.881985e-01	1.159613e-01
7.931793e-01	1.150317e-01
7.982226e-01	1.141021e-01
8.033293e-01	1.131726e-01
8.084929e-01	1.122430e-01
8.137242e-01	1.113134e-01
8.190219e-01	1.103838e-01
8.243836e-01	1.094542e-01
8.298175e-01	1.085246e-01
8.353199e-01	1.075950e-01
8.408978e-01	1.066654e-01
8.465488e-01	1.057358e-01
8.522790e-01	1.048063e-01
8.580823e-01	1.038767e-01
8.639573e-01	1.029471e-01
8.699095e-01	1.020175e-01
8.759454e-01	1.010879e-01
8.820714e-01	1.001583e-01
8.882817e-01	9.922873e-02
8.945809e-01	9.829914e-02
9.009657e-01	9.736955e-02
9.074409e-01	9.643996e-02
9.140129e-01	9.551037e-02
9.206771e-01	9.458078e-02
9.274424e-01	9.365120e-02
9.343122e-01	9.272161e-02
9.412815e-01	9.179202e-02
9.483498e-01	9.086243e-02
9.555337e-01	8.993284e-02
9.628229e-01	8.900325e-02
9.702274e-01	8.807366e-02
9.777385e-01	8.714408e-02
9.853731e-01	8.621449e-02
9.931267e-01	8.528490e-02
1.001006e+00	8.435531e-02
1.009021e+00	8.342572e-02
1.017161e+00	8.249613e-02
1.025441e+00	8.156654e-02
1.033857e+00	8.063696e-02
1.042413e+00	7.970737e-02
1.051111e+00	7.877778e-02
1.059969e+00	7.784819e-02
1.068987e+00	7.691860e-02
1.078158e+00	7.598901e-02
1.087501e+00	7.505943e-02
1.097003e+00	7.412984e-02
1.106685e+00	7.320025e-02
1.116546e+00	7.227066e-02
1.126601e+00	7.134107e-02
1.136839e+00	7.041148e-02
1.147276e+00	6.948189e-02
1.157910e+00	6.855231e-02
1.168762e+00	6.762272e-02
1.179827e+00	6.669313e-02
1.191119e+00	6.576354e-02
1.202627e+00	6.483395e-02
1.214395e+00	6.390436e-02
1.226411e+00	6.297477e-02
1.238681e+00	6.204519e-02
1.251209e+00	6.111560e-02
1.264025e+00	6.018601e-02
1.277124e+00	5.925642e-02
1.290520e+00	5.832683e-02
1.304218e+00	5.739724e-02
1.318240e+00	5.646765e-02
1.332600e+00	5.553807e-02
1.347308e+00	5.460848e-02
1.362370e+00	5.367889e-02
1.377821e+00	5.274930e-02
1.393659e+00	5.181971e-02
1.409913e+00	5.089012e-02
1.425880e+00	5.000000e-02
1.425915e+00	4.999814e-02
1.425948e+00	4.999628e-02
1.425982e+00	4.999442e-02
1.426016e+00	4.999256e-02
1.426050e+00	4.999070e-02
1.426084e+00	4.998885e-02
1.426118e+00	4.998699e-02
1.426151e+00	4.998513e-02
1.426185e+00	4.998327e-02
1.426219e+00	4.998141e-02
1.426254e+00	4.997955e-02
1.426288e+00	4.997769e-02
1.426322e+00	4.997583e-02
1.426356e+00	4.997397e-02
1.426390e+00	4.997211e-02
1.426424e+00	4.997025e-02
1.426458e+00	4.996839e-02
1.426492e+00	4.996653e-02
1.426526e+00	4.996468e-02
1.426560e+00	4.996282e-02
1.426594e+00	4.996096e-02
1.426627e+00	4.995910e-02
1.426661e+00	4.995724e-02
1.426695e+00	4.995538e-02
1.426729e+00	4.995352e-02
1.426763e+00	4.995166e-02
1.426797e+00	4.994980e-02
1.426831e+00	4.994794e-02
1.426865e+00	4.994608e-02
1.426899e+00	4.994422e-02
1.426933e+00	4.994237e-02
1.426967e+00	4.994051e-02
1.427001e+00	4.993865e-02
1.427034e+00	4.993679e-02
1.427069e+00	4.993493e-02
1.427102e+00	4.993307e-02
1.427136e+00	4.993121e-02
1.427170e+00	4.992935e-02
1.427204e+00	4.992749e-02
1.427237e+00	4.992563e-02
1.427271e+00	4.992377e-02
1.427304e+00	4.992191e-02
1.427338e+00	4.992006e-02
1.427372e+00	4.991820e-02
1.427406e+00	4.991634e-02
1.427440e+00	4.991448e-02
1.427473e+00	4.991262e-02
1.427508e+00	4.991076e-02
1.427542e+00	4.990890e-02
1.427576e+00	4.990704e-02
1.427609e+00	4.990518e-02
1.427643e+00	4.990332e-02
1.427676e+00	4.990146e-02
1.427711e+00	4.989960e-02
1.427744e+00	4.989775e-02
1.427778e+00	4.989589e-02
1.427812e+00	4.989403e-02
1.427845e+00	4.989217e-02
1.427879e+00	4.989031e-02
1.427913e+00	4.988845e-02
1.427947e+00	4.988659e-02
1.427980e+00	4.988473e-02
1.428014e+00	4.988287e-02
1.428048e+00	4.988101e-02
1.428082e+00	4.987915e-02
1.428115e+00	4.987729e-02
1.428149e+00	4.987544e-02
1.428183e+00	4.987358e-02
1.428217e+00	4.987172e-02
1.428252e+00	4.986986e-02
1.428285e+00	4.986800e-02
1.428320e+00	4.986614e-02
1.428353e+00	4.986428e-02
1.428387e+00	4.986242e-02
1.428421e+00	4.986056e-02
1.428455e+00	4.985870e-02
1.428489e+00	4.985684e-02
1.428522e+00	4.985498e-02
1.428556e+00	4.985313e-02
1.428590e+00	4.985127e-02
1.428624e+00	4.984941e-02
1.428659e+00	4.984755e-02
1.428692e+00	4.984569e-02
1.428725e+00	4.984383e-02
1.428759e+00	4.984197e-02
1.428793e+00	4.984011e-02
1.428827e+00	4.983825e-02
1.428861e+00	4.983639e-02
1.428895e+00	4.983453e-02
1.428929e+00	4.983267e-02
1.428963e+00	4.983082e-02
1.428997e+00	4.982896e-02
1.429032e+00	4.982710e-02
1.429066e+00	4.982524e-02
1.429100e+00	4.982338e-02
1.429134e+00	4.982152e-02
1.429168e+00	4.981966e-02
1.429201e+00	4.981780e-02
1.429235e+00	4.981594e-02
1.429269e+00	4.981408e-02
1.429303e+00	4.981222e-02
1.429337e+00	4.981036e-02
1.429370e+00	4.980850e-02
1.429405e+00	4.980665e-02
1.429439e+00	4.980479e-02
1.429473e+00	4.980293e-02
1.429507e+00	4.980107e-02
1.429541e+00	4.979921e-02
1.429576e+00	4.979735e-02
1.429610e+00	4.979549e-02
1.429644e+00	4.979363e-02
1.429679e+00	4.979177e-02
1.429713e+00	4.978991e-02
1.429747e+00	4.978805e-02
1.429781e+00	4.978619e-02
1.429815e+00	4.978434e-02
1.429849e+00	4.978248e-02
1.429883e+00	4.978062e-02
1.429917e+00	4.977876e-02
1.429951e+00	4.977690e-02
1.429985e+00	4.977504e-02
1.430018e+00	4.977318e-02
1.430052e+00	4.977132e-02
1.430086e+00	4.976946e-02
1.430120e+00	4.976760e-02
1.430154e+00	4.976574e-02
1.430188e+00	4.976388e-02
1.430222e+00	4.976203e-02
1.430257e+00	4.976017e-02
1.430291e+00	4.975831e-02
1.430325e+00	4.975645e-02
1.430360e+00	4.975459e-02
1.430393e+00	4.975273e-02
1.430428e+00	4.975087e-02
1.430462e+00	4.974901e-02
1.430496e+00	4.974715e-02
1.430529e+00	4.974529e-02
1.430563e+00	4.974343e-02
1.430598e+00	4.974157e-02
1.430632e+00	4.973972e-02
1.430666e+00	4.973786e-02
1.430700e+00	4.973600e-02
1.430734e+00	4.973414e-02
1.430768e+00	4.973228e-02
1.430801e+00	4.973042e-02
1.430835e+00	4.972856e-02
1.430869e+00	4.972670e-02
1.430902e+00	4.972484e-02
1.430936e+00	4.972298e-02
1.430970e+00	4.972112e-02
1.431004e+00	4.971926e-02
1.431039e+00	4.971741e-02
1.431073e+00	4.971555e-02
1.431106e+00	4.971369e-02
1.431140e+00	4.971183e-02
1.431174e+00	4.970997e-02
1.431208e+00	4.970811e-02
1.431242e+00	4.970625e-02
1.431276e+00	4.970439e-02
1.431309e+00	4.970253e-02
1.431344e+00	4.970067e-02
1.431378e+00	4.969881e-02
1.431412e+00	4.969695e-02
1.431445e+00	4.969510e-02
1.431479e+00	4.969324e-02
1.431513e+00	4.969138e-02
1.431548e+00	4.968952e-02
1.431582e+00	4.968766e-02
1.431616e+00	4.968580e-02
1.431649e+00	4.968394e-02
1.431683e+00	4.968208e-02
1.431717e+00	4.968022e-02
1.431751e+00	4.967836e-02
1.431785e+00	4.967650e-02
1.431819e+00	4.967464e-02
1.431853e+00	4.967278e-02
1.431887e+00	4.967093e-02
1.431921e+00	4.966907e-02
1.431955e+00	4.966721e-02
1.431989e+00	4.966535e-02
1.432023e+00	4.966349e-02
1.432057e+00	4.966163e-02
1.432091e+00	4.965977e-02
1.432126e+00	4.965791e-02
1.432160e+00	4.965605e-02
1.432194e+00	4.965419e-02
1.432228e+00	4.965233e-02
1.432262e+00	4.965047e-02
1.432296e+00	4.964862e-02
1.432330e+00	4.964676e-02
1.432364e+00	4.964490e-02
1.432398e+00	4.964304e-02
1.432432e+00	4.964118e-02
1.432466e+00	4.963932e-02
1.432500e+00	4.963746e-02
1.432534e+00	4.963560e-02
1.432568e+00	4.963374e-02
1.432602e+00	4.963188e-02
1.432636e+00	4.963002e-02
1.432670e+00	4.962816e-02
1.432704e+00	4.962631e-02
1.432738e+00	4.962445e-02
1.432772e+00	4.962259e-02
1.432807e+00	4.962073e-02
1.432841e+00	4.961887e-02
1.432875e+00	4.961701e-02
1.432909e+00	4.961515e-02
1.432944e+00	4.961329e-02
1.432978e+00	4.961143e-02
1.433011e+00	4.960957e-02
1.433046e+00	4.960771e-02
1.433080e+00	4.960585e-02
1.433115e+00	4.960400e-02
1.433149e+00	4.960214e-02
1.433183e+00	4.960028e-02
1.433217e+00	4.959842e-02
1.433251e+00	4.959656e-02
1.433286e+00	4.959470e-02
1.433321e+00	4.959284e-02
1.433355e+00	4.959098e-02
1.433389e+00	4.958912e-02
1.433423e+00	4.958726e-02
1.433457e+00	4.958540e-02
1.433491e+00	4.958354e-02
1.433526e+00	4.958169e-02
1.433560e+00	4.957983e-02
1.433595e+00	4.957797e-02
1.433629e+00	4.957611e-02
1.433662e+00	4.957425e-02
1.433696e+00	4.957239e-02
1.433730e+00	4.957053e-02
1.433764e+00	4.956867e-02
1.433798e+00	4.956681e-02
1.433831e+00	4.956495e-02
1.433866e+00	4.956309e-02
1.433900e+00	4.956123e-02
1.433934e+00	4.955938e-02
1.433968e+00	4.955752e-02
1.434002e+00	4.955566e-02
1.434037e+00	4.955380e-02
1.434072e+00	4.955194e-02
1.434106e+00	4.955008e-02
1.434141e+00	4.954822e-02
1.434175e+00	4.954636e-02
1.434209e+00	4.954450e-02
1.434243e+00	4.954264e-02
1.434278e+00	4.954078e-02
1.434312e+00	4.953892e-02
1.434346e+00	4.953707e-02
1.434381e+00	4.953521e-02
1.434415e+00	4.953335e-02
1.434450e+00	4.953149e-02
1.434484e+00	4.952963e-02
1.434519e+00	4.952777e-02
1.434553e+00	4.952591e-02
1.434588e+00	4.952405e-02
1.434622e+00	4.952219e-02
1.434657e+00	4.952033e-02
1.434692e+00	4.951847e-02
1.434727e+00	4.951661e-02
1.434761e+00	4.951475e-02
1.434795e+00	4.951290e-02
1.434830e+00	4.951104e-02
1.434864e+00	4.950918e-02
1.434898e+00	4.950732e-02
1.434933e+00	4.950546e-02
1.434967e+00	4.950360e-02
1.435001e+00	4.950174e-02
1.435035e+00	4.949988e-02
1.435069e+00	4.949802e-02
1.435103e+00	4.949616e-02
1.435138e+00	4.949430e-02
1.435172e+00	4.949244e-02
1.435207e+00	4.949059e-02
1.435241e+00	4.948873e-02
1.435275e+00	4.948687e-02
1.435309e+00	4.948501e-02
1.435343e+00	4.948315e-02
1.435377e+00	4.948129e-02
1.435412e+00	4.947943e-02
1.435446e+00	4.947757e-02
1.435480e+00	4.947571e-02
1.435515e+00	4.947385e-02
1.435549e+00	4.947199e-02
1.435583e+00	4.947013e-02
1.435617e+00	4.946828e-02
1.435651e+00	4.946642e-02
1.435685e+00	4.946456e-02
1.435720e+00	4.946270e-02
1.435754e+00	4.946084e-02
1.435789e+00	4.945898e-02
1.435822e+00	4.945712e-02
1.435857e+00	4.945526e-02
1.435891e+00	4.945340e-02
1.435925e+00	4.945154e-02
1.435959e+00	4.944968e-02
1.435993e+00	4.944782e-02
1.436028e+00	4.944597e-02
1.436062e+00	4.944411e-02
1.436096e+00	4.944225e-02
1.436131e+00	4.944039e-02
1.436165e+00	4.943853e-02
1.436199e+00	4.943667e-02
1.436233e+00	4.943481e-02
1.436267e+00	4.943295e-02
1.436302e+00	4.943109e-02
1.436336e+00	4.942923e-02
1.436371e+00	4.942737e-02
1.436405e+00	4.942551e-02
1.436439e+00	4.942366e-02
1.436474e+00	4.942180e-02
1.436508e+00	4.941994e-02
1.436543e+00	4.941808e-02
1.436577e+00	4.941622e-02
1.436612e+00	4.941436e-02
1.436647e+00	4.941250e-02
1.436681e+00	4.941064e-02
1.436715e+00	4.940878e-02
1.436750e+00	4.940692e-02
1.436783e+00	4.940506e-02
1.436818e+00	4.940320e-02
1.436851e+00	4.940135e-02
1.436886e+00	4.939949e-02
1.436919e+00	4.939763e-02
1.436954e+00	4.939577e-02
1.436989e+00	4.939391e-02
1.437023e+00	4.939205e-02
1.437057e+00	4.939019e-02
1.437091e+00	4.938833e-02
1.437125e+00	4.938647e-02
1.437160e+00	4.938461e-02
1.437195e+00	4.938275e-02
1.437230e+00	4.938089e-02
1.437264e+00	4.937904e-02
1.437298e+00	4.937718e-02
1.437332e+00	4.937532e-02
1.437366e+00	4.937346e-02
1.437400e+00	4.937160e-02
1.437435e+00	4.936974e-02
1.437470e+00	4.936788e-02
1.437505e+00	4.936602e-02
1.437539e+00	4.936416e-02
1.437574e+00	4.936230e-02
1.437607e+00	4.936044e-02
1.437642e+00	4.935858e-02
1.437676e+00	4.935672e-02
1.437710e+00	4.935487e-02
1.437744e+00	4.935301e-02
1.437779e+00	4.935115e-02
1.437814e+00	4.934929e-02
1.437848e+00	4.934743e-02
1.437882e+00	4.934557e-02
1.437917e+00	4.934371e-02
1.437951e+00	4.934185e-02
1.437986e+00	4.933999e-02
1.438020e+00	4.933813e-02
1.438053e+00	4.933627e-02
1.438087e+00	4.933441e-02
1.438122e+00	4.933256e-02
1.438157e+00	4.933070e-02
1.438191e+00	4.932884e-02
1.438225e+00	4.932698e-02
1.438260e+00	4.932512e-02
1.438294e+00	4.932326e-02
1.438329e+00	4.932140e-02
1.438363e+00	4.931954e-02
1.438397e+00	4.931768e-02
1.438432e+00	4.931582e-02
1.438466e+00	4.931396e-02
1.438500e+00	4.931210e-02
1.438534e+00	4.931025e-02
1.438568e+00	4.930839e-02
1.438603e+00	4.930653e-02
1.438637e+00	4.930467e-02
1.438671e+00	4.930281e-02
1.438705e+00	4.930095e-02
1.438739e+00	4.929909e-02
1.438774e+00	4.929723e-02
1.438808e+00	4.929537e-02
1.438843e+00	4.929351e-02
1.438878e+00	4.929165e-02
1.438913e+00	4.928979e-02
1.438947e+00	4.928794e-02
1.438982e+00	4.928608e-02
1.439016e+00	4.928422e-02
1.439050e+00	4.928236e-02
1.439085e+00	4.928050e-02
1.439119e+00	4.927864e-02
1.439153e+00	4.927678e-02
1.439187e+00	4.927492e-02
1.439221e+00	4.927306e-02
1.439256e+00	4.927120e-02
1.439290e+00	4.926934e-02
1.439324e+00	4.926748e-02
1.439359e+00	4.926563e-02
1.439394e+00	4.926377e-02
1.439428e+00	4.926191e-02
1.439462e+00	4.926005e-02
1.439497e+00	4.925819e-02
1.439531e+00	4.925633e-02
1.439566e+00	4.925447e-02
1.439599e+00	4.925261e-02
1.439634e+00	4.925075e-02
1.439668e+00	4.924889e-02
1.439702e+00	4.924703e-02
1.439736e+00	4.924517e-02
1.439771e+00	4.924332e-02
1.439806e+00	4.924146e-02
1.439840e+00	4.923960e-02
1.439875e+00	4.923774e-02
1.439909e+00	4.923588e-02
1.439943e+00	4.923402e-02
1.439977e+00	4.923216e-02
1.440013e+00	4.923030e-02
1.440046e+00	4.922844e-02
1.440082e+00	4.922658e-02
1.440116e+00	4.922472e-02
1.440150e+00	4.922286e-02
1.440185e+00	4.922100e-02
1.440219e+00	4.921915e-02
1.440255e+00	4.921729e-02
1.440289e+00	4.921543e-02
1.440324e+00	4.921357e-02
1.440358e+00	4.921171e-02
1.440392e+00	4.920985e-02
1.440427e+00	4.920799e-02
1.440462e+00	4.920613e-02
1.440497e+00	4.920427e-02
1.440532e+00	4.920241e-02
1.440566e+00	4.920055e-02
1.440600e+00	4.919869e-02
1.440635e+00	4.919684e-02
1.440670e+00	4.919498e-02
1.440705e+00	4.919312e-02
1.440739e+00	4.919126e-02
1.440774e+00	4.918940e-02
1.440808e+00	4.918754e-02
1.440842e+00	4.918568e-02
1.440877e+00	4.918382e-02
1.440911e+00	4.918196e-02
1.440946e+00	4.918010e-02
1.440981e+00	4.917824e-02
1.441016e+00	4.917638e-02
1.441050e+00	4.917453e-02
1.441085e+00	4.917267e-02
1.441119e+00	4.917081e-02
1.441153e+00	4.916895e-02
1.441188e+00	4.916709e-02
1.441223e+00	4.916523e-02
1.441258e+00	4.916337e-02
1.441293e+00	4.916151e-02
1.441328e+00	4.915965e-02
1.441363e+00	4.915779e-02
1.441397e+00	4.915593e-02
1.441431e+00	4.915407e-02
1.441466e+00	4.915222e-02
1.441501e+00	4.915036e-02
1.441535e+00	4.914850e-02
1.441570e+00	4.914664e-02
1.441605e+00	4.914478e-02
1.441639e+00	4.914292e-02
1.441673e+00	4.914106e-02
1.441707e+00	4.913920e-02
1.441742e+00	4.913734e-02
1.441777e+00	4.913548e-02
1.441811e+00	4.913362e-02
1.441846e+00	4.913176e-02
1.441880e+00	4.912991e-02
1.441916e+00	4.912805e-02
1.441951e+00	4.912619e-02
1.441985e+00	4.912433e-02
1.442020e+00	4.912247e-02
1.442054e+00	4.912061e-02
1.442088e+00	4.911875e-02
1.442122e+00	4.911689e-02
1.442157e+00	4.911503e-02
1.442192e+00	4.911317e-02
1.442227e+00	4.911131e-02
1.442262e+00	4.910945e-02
1.442297e+00	4.910760e-02
1.442331e+00	4.910574e-02
1.442366e+00	4.910388e-02
1.442401e+00	4.910202e-02
1.442436e+00	4.910016e-02
1.442470e+00	4.909830e-02
1.442504e+00	4.909644e-02
1.442539e+00	4.909458e-02
1.442573e+00	4.909272e-02
1.442608e+00	4.909086e-02
1.442642e+00	4.908900e-02
1.442677e+00	4.908714e-02
1.442712e+00	4.908529e-02
1.442747e+00	4.908343e-02
1.442781e+00	4.908157e-02
1.442816e+00	4.907971e-02
1.442851e+00	4.907785e-02
1.442886e+00	4.907599e-02
1.442920e+00	4.907413e-02
1.442954e+00	4.907227e-02
1.442989e+00	4.907041e-02
1.443024e+00	4.906855e-02
1.443058e+00	4.906669e-02
1.443093e+00	4.906483e-02
1.443128e+00	4.906297e-02
1.443163e+00	4.906112e-02
1.443197e+00	4.905926e-02
1.443232e+00	4.905740e-02
1.443266e+00	4.905554e-02
1.443301e+00	4.905368e-02
1.443335e+00	4.905182e-02
1.443370e+00	4.904996e-02
1.443405e+00	4.904810e-02
1.443440e+00	4.904624e-02
1.443475e+00	4.904438e-02
1.443510e+00	4.904252e-02
1.443545e+00	4.904066e-02
1.443580e+00	4.903881e-02
1.443615e+00	4.903695e-02
1.443649e+00	4.903509e-02
1.443684e+00	4.903323e-02
1.443719e+00	4.903137e-02
1.443754e+00	4.902951e-02
1.443788e+00	4.902765e-02
1.443823e+00	4.902579e-02
1.443857e+00	4.902393e-02
1.443892e+00	4.902207e-02
1.443928e+00	4.902021e-02
1.443962e+00	4.901835e-02
1.443998e+00	4.901650e-02
1.444033e+00	4.901464e-02
1.444068e+00	4.901278e-02
1.444103e+00	4.901092e-02
1.444138e+00	4.900906e-02
1.444172e+00	4.900720e-02
1.444206e+00	4.900534e-02
1.444241e+00	4.900348e-02
1.444276e+00	4.900162e-02
1.444311e+00	4.899976e-02
1.444346e+00	4.899790e-02
1.444381e+00	4.899604e-02
1.444416e+00	4.899419e-02
1.444451e+00	4.899233e-02
1.444486e+00	4.899047e-02
1.444520e+00	4.898861e-02
1.444555e+00	4.898675e-02
1.444589e+00	4.898489e-02
1.444624e+00	4.898303e-02
1.444659e+00	4.898117e-02
1.444694e+00	4.897931e-02
1.444728e+00	4.897745e-02
1.444762e+00	4.897559e-02
1.444797e+00	4.897373e-02
1.444831e+00	4.897188e-02
1.444866e+00	4.897002e-02
1.444900e+00	4.896816e-02
1.444934e+00	4.896630e-02
1.444969e+00	4.896444e-02
1.445004e+00	4.896258e-02
1.445038e+00	4.896072e-02
1.445073e+00	4.895886e-02
1.445108e+00	4.895700e-02
1.445143e+00	4.895514e-02
1.445179e+00	4.895328e-02
1.445213e+00	4.895142e-02
1.445248e+00	4.894957e-02
1.445283e+00	4.894771e-02
1.445318e+00	4.894585e-02
1.445352e+00	4.894399e-02
1.445387e+00	4.894213e-02
1.445423e+00	4.894027e-02
1.445457e+00	4.893841e-02
1.445491e+00	4.893655e-02
1.445526e+00	4.893469e-02
1.445561e+00	4.893283e-02
1.445595e+00	4.893097e-02
1.445630e+00	4.892911e-02
1.445666e+00	4.892725e-02
1.445701e+00	4.892540e-02
1.445735e+00	4.892354e-02
1.445770e+00	4.892168e-02
1.445806e+00	4.891982e-02
1.445841e+00	4.891796e-02
1.445876e+00	4.891610e-02
1.445911e+00	4.891424e-02
1.445945e+00	4.891238e-02
1.445980e+00	4.891052e-02
1.446015e+00	4.890866e-02
1.446050e+00	4.890680e-02
1.446085e+00	4.890494e-02
1.446120e+00	4.890309e-02
1.446155e+00	4.890123e-02
1.446190e+00	4.889937e-02
1.446224e+00	4.889751e-02
1.446259e+00	4.889565e-02
1.446294e+00	4.889379e-02
1.446329e+00	4.889193e-02
1.446364e+00	4.889007e-02
1.446399e+00	4.888821e-02
1.446434e+00	4.888635e-02
1.446469e+00	4.888449e-02
1.446504e+00	4.888263e-02
1.446539e+00	4.888078e-02
1.446574e+00	4.887892e-02
1.446609e+00	4.887706e-02
1.446644e+00	4.887520e-02
1.446679e+00	4.887334e-02
1.446713e+00	4.887148e-02
1.446748e+00	4.886962e-02
1.446783e+00	4.886776e-02
1.446818e+00	4.886590e-02
1.446852e+00	4.886404e-02
1.446887e+00	4.886218e-02
1.446922e+00	4.886032e-02
1.446957e+00	4.885847e-02
1.446991e+00	4.885661e-02
1.447026e+00	4.885475e-02
1.447061e+00	4.885289e-02
1.447095e+00	4.885103e-02
1.447130e+00	4.884917e-02
1.447165e+00	4.884731e-02
1.447200e+00	4.884545e-02
1.447235e+00	4.884359e-02
1.447270e+00	4.884173e-02
1.447305e+00	4.883987e-02
1.447340e+00	4.883801e-02
1.447375e+00	4.883616e-02
1.447410e+00	4.883430e-02
1.447444e+00	4.883244e-02
1.447479e+00	4.883058e-02
1.447514e+00	4.882872e-02
1.447548e+00	4.882686e-02
1.447583e+00	4.882500e-02
1.447618e+00	4.882314e-02
1.447653e+00	4.882128e-02
1.447688e+00	4.881942e-02
1.447723e+00	4.881756e-02
1.447757e+00	4.881570e-02
1.447792e+00	4.881385e-02
1.447827e+00	4.881199e-02
1.447863e+00	4.881013e-02
1.447898e+00	4.880827e-02
1.447933e+00	4.880641e-02
1.447968e+00	4.880455e-02
1.448003e+00	4.880269e-02
1.448038e+00	4.880083e-02
1.448073e+00	4.879897e-02
1.448108e+00	4.879711e-02
1.448144e+00	4.879525e-02
1.448179e+00	4.879339e-02
1.448214e+00	4.879154e-02
1.448250e+00	4.878968e-02
1.448284e+00	4.878782e-02
1.448318e+00	4.878596e-02
1.448354e+00	4.878410e-02
1.448389e+00	4.878224e-02
1.448424e+00	4.878038e-02
1.448460e+00	4.877852e-02
1.448494e+00	4.877666e-02
1.448529e+00	4.877480e-02
1.448564e+00	4.877294e-02
1.448599e+00	4.877108e-02
1.448634e+00	4.876922e-02
1.448669e+00	4.876737e-02
1.448704e+00	4.876551e-02
1.448739e+00	4.876365e-02
1.448774e+00	4.876179e-02
1.448809e+00	4.875993e-02
1.448844e+00	4.875807e-02
1.448879e+00	4.875621e-02
1.448915e+00	4.875435e-02
1.448950e+00	4.875249e-02
1.448985e+00	4.875063e-02
1.449020e+00	4.874877e-02
1.449055e+00	4.874691e-02
1.449090e+00	4.874506e-02
1.449125e+00	4.874320e-02
1.449160e+00	4.874134e-02
1.449195e+00	4.873948e-02
1.449230e+00	4.873762e-02
1.449265e+00	4.873576e-02
1.449301e+00	4.873390e-02
1.449336e+00	4.873204e-02
1.449371e+00	4.873018e-02
1.449406e+00	4.872832e-02
1.449441e+00	4.872646e-02
1.449477e+00	4.872460e-02
1.449512e+00	4.872275e-02
1.449547e+00	4.872089e-02
1.449583e+00	4.871903e-02
1.449618e+00	4.871717e-02
1.449653e+00	4.871531e-02
1.449688e+00	4.871345e-02
1.449723e+00	4.871159e-02
1.449757e+00	4.870973e-02
1.449793e+00	4.870787e-02
1.449827e+00	4.870601e-02
1.449862e+00	4.870415e-02
1.449897e+00	4.870229e-02
1.449932e+00	4.870044e-02
1.449966e+00	4.869858e-02
1.450002e+00	4.869672e-02
1.450037e+00	4.869486e-02
1.450073e+00	4.869300e-02
1.450108e+00	4.869114e-02
1.450144e+00	4.868928e-02
1.450179e+00	4.868742e-02
1.450214e+00	4.868556e-02
1.450249e+00	4.868370e-02
1.450284e+00	4.868184e-02
1.450319e+00	4.867998e-02
1.450355e+00	4.867813e-02
1.450390e+00	4.867627e-02
1.450426e+00	4.867441e-02
1.450461e+00	4.867255e-02
1.450496e+00	4.867069e-02
1.450531e+00	4.866883e-02
1.450566e+00	4.866697e-02
1.450601e+00	4.866511e-02
1.450636e+00	4.866325e-02
1.450672e+00	4.866139e-02
1.450707e+00	4.865953e-02
1.450742e+00	4.865767e-02
1.450777e+00	4.865582e-02
1.450812e+00	4.865396e-02
1.450847e+00	4.865210e-02
1.450883e+00	4.865024e-02
1.450918e+00	4.864838e-02
1.450953e+00	4.864652e-02
1.450988e+00	4.864466e-02
1.451023e+00	4.864280e-02
1.451058e+00	4.864094e-02
1.451092e+00	4.863908e-02
1.451127e+00	4.863722e-02
1.451163e+00	4.863536e-02
1.451198e+00	4.863351e-02
1.451233e+00	4.863165e-02
1.451269e+00	4.862979e-02
1.451303e+00	4.862793e-02
1.451338e+00	4.862607e-02
1.451373e+00	4.862421e-02
1.451408e+00	4.862235e-02
1.451443e+00	4.862049e-02
1.451478e+00	4.861863e-02
1.451514e+00	4.861677e-02
1.451549e+00	4.861491e-02
1.451584e+00	4.861305e-02
1.451619e+00	4.861119e-02
1.451654e+00	4.860934e-02
1.451690e+00	4.860748e-02
1.451725e+00	4.860562e-02
1.451760e+00	4.860376e-02
1.451795e+00	4.860190e-02
1.451830e+00	4.860004e-02
1.451865e+00	4.859818e-02
1.451900e+00	4.859632e-02
1.451935e+00	4.859446e-02
1.451970e+00	4.859260e-02
1.452005e+00	4.859074e-02
1.452041e+00	4.858888e-02
1.452076e+00	4.858703e-02
1.452111e+00	4.858517e-02
1.452145e+00	4.858331e-02
1.452180e+00	4.858145e-02
1.452215e+00	4.857959e-02
1.452250e+00	4.857773e-02
1.452285e+00	4.857587e-02
1.452321e+00	4.857401e-02
1.452357e+00	4.857215e-02
1.452392e+00	4.857029e-02
1.452427e+00	4.856843e-02
1.452462e+00	4.856657e-02
1.452498e+00	4.856472e-02
1.452533e+00	4.856286e-02
1.452568e+00	4.856100e-02
1.452603e+00	4.855914e-02
1.452638e+00	4.855728e-02
1.452674e+00	4.855542e-02
1.452709e+00	4.855356e-02
1.452744e+00	4.855170e-02
1.452779e+00	4.854984e-02
1.452814e+00	4.854798e-02
1.452851e+00	4.854612e-02
1.452886e+00	4.854426e-02
1.452921e+00	4.854241e-02
1.452956e+00	4.854055e-02
1.452991e+00	4.853869e-02
1.453026e+00	4.853683e-02
1.453061e+00	4.853497e-02
1.453096e+00	4.853311e-02
1.453132e+00	4.853125e-02
1.453168e+00	4.852939e-02
1.453203e+00	4.852753e-02
1.453237e+00	4.852567e-02
1.453273e+00	4.852381e-02
1.453308e+00	4.852195e-02
1.453343e+00	4.852010e-02
1.453378e+00	4.851824e-02
1.453414e+00	4.851638e-02
1.453449e+00	4.851452e-02
1.453484e+00	4.851266e-02
1.453519e+00	4.851080e-02
1.453554e+00	4.850894e-02
1.453590e+00	4.850708e-02
1.453625e+00	4.850522e-02
1.453660e+00	4.850336e-02
1.453695e+00	4.850150e-02
1.453730e+00	4.849964e-02
1.453766e+00	4.849779e-02
1.453801e+00	4.849593e-02
1.453837e+00	4.849407e-02
1.453872e+00	4.849221e-02
1.453908e+00	4.849035e-02
1.453943e+00	4.848849e-02
1.453978e+00	4.848663e-02
1.454013e+00	4.848477e-02
1.454048e+00	4.848291e-02
1.454084e+00	4.848105e-02
1.454118e+00	4.847919e-02
1.454153e+00	4.847733e-02
1.454189e+00	4.847547e-02
1.454224e+00	4.847362e-02
1.454259e+00	4.847176e-02
1.454294e+00	4.846990e-02
1.454329e+00	4.846804e-02
1.454364e+00	4.846618e-02
1.454400e+00	4.846432e-02
1.454436e+00	4.846246e-02
1.454471e+00	4.846060e-02
1.454506e+00	4.845874e-02
1.454541e+00	4.845688e-02
1.454576e+00	4.845502e-02
1.454611e+00	4.845316e-02
1.454647e+00	4.845131e-02
1.454682e+00	4.844945e-02
1.454718e+00	4.844759e-02
1.454753e+00	4.844573e-02
1.454789e+00	4.844387e-02
1.454824e+00	4.844201e-02
1.454859e+00	4.844015e-02
1.454894e+00	4.843829e-02
1.454929e+00	4.843643e-02
1.454965e+00	4.843457e-02
1.454999e+00	4.843271e-02
1.455034e+00	4.843085e-02
1.455069e+00	4.842900e-02
1.455105e+00	4.842714e-02
1.455141e+00	4.842528e-02
1.455176e+00	4.842342e-02
1.455211e+00	4.842156e-02
1.455247e+00	4.841970e-02
1.455282e+00	4.841784e-02
1.455317e+00	4.841598e-02
1.455353e+00	4.841412e-02
1.455388e+00	4.841226e-02
1.455423e+00	4.841040e-02
1.455459e+00	4.840854e-02
1.455495e+00	4.840669e-02
1.455530e+00	4.840483e-02
1.455566e+00	4.840297e-02
1.455601e+00	4.840111e-02
1.455636e+00	4.839925e-02
1.455671e+00	4.839739e-02
1.455706e+00	4.839553e-02
1.455742e+00	4.839367e-02
1.455777e+00	4.839181e-02
1.455812e+00	4.838995e-02
1.455847e+00	4.838809e-02
1.455882e+00	4.838623e-02
1.455918e+00	4.838438e-02
1.455954e+00	4.838252e-02
1.455989e+00	4.838066e-02
1.456025e+00	4.837880e-02
1.456059e+00	4.837694e-02
1.456095e+00	4.837508e-02
1.456130e+00	4.837322e-02
1.456165e+00	4.837136e-02
1.456200e+00	4.836950e-02
1.456236e+00	4.836764e-02
1.456271e+00	4.836578e-02
1.456307e+00	4.836392e-02
1.456342e+00	4.836207e-02
1.456378e+00	4.836021e-02
1.456414e+00	4.835835e-02
1.456449e+00	4.835649e-02
1.456485e+00	4.835463e-02
1.456520e+00	4.835277e-02
1.456555e+00	4.835091e-02
1.456590e+00	4.834905e-02
1.456625e+00	4.834719e-02
1.456660e+00	4.834533e-02
1.456696e+00	4.834347e-02
1.456731e+00	4.834161e-02
1.456766e+00	4.833976e-02
1.456801e+00	4.833790e-02
1.456836e+00	4.833604e-02
1.456871e+00	4.833418e-02
1.456906e+00	4.833232e-02
1.456941e+00	4.833046e-02
1.456977e+00	4.832860e-02
1.457012e+00	4.832674e-02
1.457048e+00	4.832488e-02
1.457083e+00	4.832302e-02
1.457119e+00	4.832116e-02
1.457154e+00	4.831930e-02
1.457190e+00	4.831744e-02
1.457225e+00	4.831559e-02
1.457260e+00	4.831373e-02
1.457296e+00	4.831187e-02
1.457331e+00	4.831001e-02
1.457366e+00	4.830815e-02
1.457401e+00	4.830629e-02
1.457436e+00	4.830443e-02
1.457472e+00	4.830257e-02
1.457508e+00	4.830071e-02
1.457544e+00	4.829885e-02
1.457579e+00	4.829699e-02
1.457615e+00	4.829513e-02
1.457650e+00	4.829328e-02
1.457685e+00	4.829142e-02
1.457720e+00	4.828956e-02
1.457756e+00	4.828770e-02
1.457792e+00	4.828584e-02
1.457827e+00	4.828398e-02
1.457862e+00	4.828212e-02
1.457898e+00	4.828026e-02
1.457934e+00	4.827840e-02
1.457969e+00	4.827654e-02
1.458006e+00	4.827468e-02
1.458041e+00	4.827282e-02
1.458077e+00	4.827097e-02
1.458112e+00	4.826911e-02
1.458147e+00	4.826725e-02
1.458183e+00	4.826539e-02
1.458219e+00	4.826353e-02
1.458254e+00	4.826167e-02
1.458290e+00	4.825981e-02
1.458325e+00	4.825795e-02
1.458361e+00	4.825609e-02
1.458396e+00	4.825423e-02
1.458432e+00	4.825237e-02
1.458468e+00	4.825051e-02
1.458503e+00	4.824866e-02
1.458539e+00	4.824680e-02
1.458574e+00	4.824494e-02
1.458609e+00	4.824308e-02
1.458644e+00	4.824122e-02
1.458680e+00	4.823936e-02
1.458715e+00	4.823750e-02
1.458751e+00	4.823564e-02
1.458788e+00	4.823378e-02
1.458824e+00	4.823192e-02
1.458859e+00	4.823006e-02
1.458895e+00	4.822820e-02
1.458931e+00	4.822635e-02
1.458966e+00	4.822449e-02
1.459002e+00	4.822263e-02
1.459038e+00	4.822077e-02
1.459073e+00	4.821891e-02
1.459108e+00	4.821705e-02
1.459144e+00	4.821519e-02
1.459179e+00	4.821333e-02
1.459215e+00	4.821147e-02
1.459251e+00	4.820961e-02
1.459287e+00	4.820775e-02
1.459323e+00	4.820589e-02
1.459357e+00	4.820404e-02
1.459392e+00	4.820218e-02
1.459428e+00	4.820032e-02
1.459463e+00	4.819846e-02
1.459499e+00	4.819660e-02
1.459535e+00	4.819474e-02
1.459571e+00	4.819288e-02
1.459607e+00	4.819102e-02
1.459643e+00	4.818916e-02
1.459679e+00	4.818730e-02
1.459714e+00	4.818544e-02
[truncated: 25,917 more rows]
