# Supplementary material for: Intermittency in the not-so-smooth elastic turbulence
Source: Nat Commun. 2024 May 27;15:4070. doi: 10.1038/s41467-024-48460-5 (PMC11130217; doi:10.1038/s41467-024-48460-5)
Supplement: Supplementary file 4 — Source Data [file 41467_2024_48460_MOESM4_ESM.zip › SourceData/FigS08c_De9_solid_rbyL_0p01.txt]

delta2 u			pdf
1.198266e-10	1
5.188532e-04	9.990699e-01
1.037760e-03	9.981398e-01
1.556813e-03	9.972096e-01
2.075459e-03	9.962795e-01
2.594588e-03	9.953494e-01
3.113064e-03	9.944193e-01
3.631847e-03	9.934892e-01
4.150473e-03	9.925591e-01
4.668749e-03	9.916289e-01
5.187581e-03	9.906988e-01
5.706033e-03	9.897687e-01
6.224331e-03	9.888386e-01
6.742865e-03	9.879085e-01
7.261572e-03	9.869783e-01
7.780160e-03	9.860482e-01
8.298944e-03	9.851181e-01
8.817300e-03	9.841880e-01
9.335961e-03	9.832579e-01
9.854625e-03	9.823277e-01
1.037319e-02	9.813976e-01
1.089170e-02	9.804675e-01
1.141002e-02	9.795374e-01
1.192849e-02	9.786073e-01
1.244785e-02	9.776772e-01
1.296635e-02	9.767470e-01
1.348533e-02	9.758169e-01
1.400453e-02	9.748868e-01
1.452338e-02	9.739567e-01
1.504240e-02	9.730266e-01
1.556180e-02	9.720964e-01
1.608145e-02	9.711663e-01
1.660118e-02	9.702362e-01
1.712067e-02	9.693061e-01
1.764019e-02	9.683760e-01
1.816017e-02	9.674459e-01
1.867953e-02	9.665157e-01
1.919950e-02	9.655856e-01
1.971966e-02	9.646555e-01
2.024005e-02	9.637254e-01
2.076109e-02	9.627953e-01
2.128176e-02	9.618651e-01
2.180266e-02	9.609350e-01
2.232329e-02	9.600049e-01
2.284433e-02	9.590748e-01
2.336568e-02	9.581447e-01
2.388746e-02	9.572145e-01
2.440901e-02	9.562844e-01
2.493095e-02	9.553543e-01
2.545243e-02	9.544242e-01
2.597464e-02	9.534941e-01
2.649721e-02	9.525640e-01
2.701937e-02	9.516338e-01
2.754210e-02	9.507037e-01
2.806432e-02	9.497736e-01
2.858707e-02	9.488435e-01
2.910988e-02	9.479134e-01
2.963243e-02	9.469832e-01
3.015566e-02	9.460531e-01
3.067878e-02	9.451230e-01
3.120167e-02	9.441929e-01
3.172486e-02	9.432628e-01
3.224852e-02	9.423327e-01
3.277184e-02	9.414025e-01
3.329592e-02	9.404724e-01
3.382002e-02	9.395423e-01
3.434404e-02	9.386122e-01
3.486813e-02	9.376821e-01
3.539239e-02	9.367519e-01
3.591685e-02	9.358218e-01
3.644178e-02	9.348917e-01
3.696670e-02	9.339616e-01
3.749141e-02	9.330315e-01
3.801604e-02	9.321013e-01
3.854096e-02	9.311712e-01
3.906627e-02	9.302411e-01
3.959123e-02	9.293110e-01
4.011693e-02	9.283809e-01
4.064215e-02	9.274508e-01
4.116765e-02	9.265206e-01
4.169322e-02	9.255905e-01
4.221870e-02	9.246604e-01
4.274469e-02	9.237303e-01
4.327090e-02	9.228002e-01
4.379737e-02	9.218700e-01
4.432428e-02	9.209399e-01
4.485123e-02	9.200098e-01
4.537839e-02	9.190797e-01
4.590519e-02	9.181496e-01
4.643260e-02	9.172195e-01
4.696012e-02	9.162893e-01
4.748784e-02	9.153592e-01
4.801539e-02	9.144291e-01
4.854357e-02	9.134990e-01
4.907190e-02	9.125689e-01
4.960010e-02	9.116387e-01
5.012818e-02	9.107086e-01
5.065660e-02	9.097785e-01
5.118492e-02	9.088484e-01
5.171392e-02	9.079183e-01
5.224298e-02	9.069881e-01
5.277219e-02	9.060580e-01
5.330139e-02	9.051279e-01
5.383054e-02	9.041978e-01
5.436024e-02	9.032677e-01
5.489004e-02	9.023376e-01
5.541989e-02	9.014074e-01
5.595023e-02	9.004773e-01
5.648086e-02	8.995472e-01
5.701150e-02	8.986171e-01
5.754241e-02	8.976870e-01
5.807369e-02	8.967568e-01
5.860468e-02	8.958267e-01
5.913646e-02	8.948966e-01
5.966807e-02	8.939665e-01
6.020011e-02	8.930364e-01
6.073174e-02	8.921063e-01
6.126422e-02	8.911761e-01
6.179681e-02	8.902460e-01
6.232940e-02	8.893159e-01
6.286302e-02	8.883858e-01
6.339657e-02	8.874557e-01
6.393033e-02	8.865255e-01
6.446448e-02	8.855954e-01
6.499833e-02	8.846653e-01
6.553222e-02	8.837352e-01
6.606724e-02	8.828051e-01
6.660210e-02	8.818750e-01
6.713722e-02	8.809448e-01
6.767260e-02	8.800147e-01
6.820792e-02	8.790846e-01
6.874377e-02	8.781545e-01
6.928002e-02	8.772244e-01
6.981660e-02	8.762942e-01
7.035316e-02	8.753641e-01
7.088980e-02	8.744340e-01
7.142696e-02	8.735039e-01
7.196389e-02	8.725738e-01
7.250147e-02	8.716436e-01
7.303933e-02	8.707135e-01
7.357750e-02	8.697834e-01
7.411576e-02	8.688533e-01
7.465448e-02	8.679232e-01
7.519324e-02	8.669931e-01
7.573228e-02	8.660629e-01
7.627154e-02	8.651328e-01
7.681125e-02	8.642027e-01
7.735105e-02	8.632726e-01
7.789137e-02	8.623425e-01
7.843112e-02	8.614123e-01
7.897178e-02	8.604822e-01
7.951294e-02	8.595521e-01
8.005385e-02	8.586220e-01
8.059563e-02	8.576919e-01
8.113704e-02	8.567618e-01
8.167949e-02	8.558316e-01
8.222177e-02	8.549015e-01
8.276460e-02	8.539714e-01
8.330781e-02	8.530413e-01
8.385144e-02	8.521112e-01
8.439497e-02	8.511810e-01
8.493924e-02	8.502509e-01
8.548319e-02	8.493208e-01
8.602828e-02	8.483907e-01
8.657352e-02	8.474606e-01
8.711899e-02	8.465304e-01
8.766532e-02	8.456003e-01
8.821142e-02	8.446702e-01
8.875748e-02	8.437401e-01
8.930450e-02	8.428100e-01
8.985171e-02	8.418799e-01
9.039890e-02	8.409497e-01
9.094649e-02	8.400196e-01
9.149454e-02	8.390895e-01
9.204309e-02	8.381594e-01
9.259210e-02	8.372293e-01
9.314101e-02	8.362991e-01
9.369051e-02	8.353690e-01
9.424043e-02	8.344389e-01
9.479075e-02	8.335088e-01
9.534150e-02	8.325787e-01
9.589287e-02	8.316486e-01
9.644496e-02	8.307184e-01
9.699669e-02	8.297883e-01
9.754884e-02	8.288582e-01
9.810133e-02	8.279281e-01
9.865424e-02	8.269980e-01
9.920788e-02	8.260678e-01
9.976166e-02	8.251377e-01
1.003157e-01	8.242076e-01
1.008706e-01	8.232775e-01
1.014261e-01	8.223474e-01
1.019820e-01	8.214172e-01
1.025379e-01	8.204871e-01
1.030946e-01	8.195570e-01
1.036518e-01	8.186269e-01
1.042093e-01	8.176968e-01
1.047677e-01	8.167667e-01
1.053258e-01	8.158365e-01
1.058848e-01	8.149064e-01
1.064438e-01	8.139763e-01
1.070035e-01	8.130462e-01
1.075637e-01	8.121161e-01
1.081246e-01	8.111859e-01
1.086860e-01	8.102558e-01
1.092476e-01	8.093257e-01
1.098095e-01	8.083956e-01
1.103720e-01	8.074655e-01
1.109348e-01	8.065354e-01
1.114986e-01	8.056052e-01
1.120625e-01	8.046751e-01
1.126273e-01	8.037450e-01
1.131918e-01	8.028149e-01
1.137575e-01	8.018848e-01
1.143236e-01	8.009546e-01
1.148897e-01	8.000245e-01
1.154571e-01	7.990944e-01
1.160244e-01	7.981643e-01
1.165925e-01	7.972342e-01
1.171606e-01	7.963040e-01
1.177294e-01	7.953739e-01
1.182984e-01	7.944438e-01
1.188679e-01	7.935137e-01
1.194383e-01	7.925836e-01
1.200090e-01	7.916535e-01
1.205798e-01	7.907233e-01
1.211513e-01	7.897932e-01
1.217230e-01	7.888631e-01
1.222951e-01	7.879330e-01
1.228680e-01	7.870029e-01
1.234409e-01	7.860727e-01
1.240147e-01	7.851426e-01
1.245888e-01	7.842125e-01
1.251636e-01	7.832824e-01
1.257388e-01	7.823523e-01
1.263147e-01	7.814222e-01
1.268907e-01	7.804920e-01
1.274673e-01	7.795619e-01
1.280449e-01	7.786318e-01
1.286223e-01	7.777017e-01
1.292004e-01	7.767716e-01
1.297792e-01	7.758414e-01
1.303582e-01	7.749113e-01
1.309378e-01	7.739812e-01
1.315179e-01	7.730511e-01
1.320984e-01	7.721210e-01
1.326792e-01	7.711908e-01
1.332608e-01	7.702607e-01
1.338426e-01	7.693306e-01
1.344254e-01	7.684005e-01
1.350084e-01	7.674704e-01
1.355925e-01	7.665403e-01
1.361769e-01	7.656101e-01
1.367615e-01	7.646800e-01
1.373469e-01	7.637499e-01
1.379327e-01	7.628198e-01
1.385193e-01	7.618897e-01
1.391064e-01	7.609595e-01
1.396940e-01	7.600294e-01
1.402825e-01	7.590993e-01
1.408709e-01	7.581692e-01
1.414603e-01	7.572391e-01
1.420500e-01	7.563090e-01
1.426403e-01	7.553788e-01
1.432308e-01	7.544487e-01
1.438221e-01	7.535186e-01
1.444138e-01	7.525885e-01
1.450067e-01	7.516584e-01
1.455996e-01	7.507282e-01
1.461929e-01	7.497981e-01
1.467870e-01	7.488680e-01
1.473817e-01	7.479379e-01
1.479768e-01	7.470078e-01
1.485726e-01	7.460776e-01
1.491689e-01	7.451475e-01
1.497658e-01	7.442174e-01
1.503635e-01	7.432873e-01
1.509618e-01	7.423572e-01
1.515601e-01	7.414271e-01
1.521592e-01	7.404969e-01
1.527589e-01	7.395668e-01
1.533590e-01	7.386367e-01
1.539603e-01	7.377066e-01
1.545621e-01	7.367765e-01
1.551646e-01	7.358463e-01
1.557673e-01	7.349162e-01
1.563707e-01	7.339861e-01
1.569746e-01	7.330560e-01
1.575790e-01	7.321259e-01
1.581840e-01	7.311958e-01
1.587898e-01	7.302656e-01
1.593960e-01	7.293355e-01
1.600033e-01	7.284054e-01
1.606111e-01	7.274753e-01
1.612191e-01	7.265452e-01
1.618285e-01	7.256150e-01
1.624378e-01	7.246849e-01
1.630479e-01	7.237548e-01
1.636584e-01	7.228247e-01
1.642699e-01	7.218946e-01
1.648818e-01	7.209644e-01
1.654950e-01	7.200343e-01
1.661085e-01	7.191042e-01
1.667220e-01	7.181741e-01
1.673367e-01	7.172440e-01
1.679521e-01	7.163139e-01
1.685675e-01	7.153837e-01
1.691846e-01	7.144536e-01
1.698021e-01	7.135235e-01
1.704199e-01	7.125934e-01
1.710385e-01	7.116633e-01
1.716577e-01	7.107331e-01
1.722779e-01	7.098030e-01
1.728986e-01	7.088729e-01
1.735198e-01	7.079428e-01
1.741415e-01	7.070127e-01
1.747639e-01	7.060826e-01
1.753865e-01	7.051524e-01
1.760104e-01	7.042223e-01
1.766353e-01	7.032922e-01
1.772609e-01	7.023621e-01
1.778873e-01	7.014320e-01
1.785146e-01	7.005018e-01
1.791420e-01	6.995717e-01
1.797707e-01	6.986416e-01
1.803994e-01	6.977115e-01
1.810295e-01	6.967814e-01
1.816600e-01	6.958512e-01
1.822919e-01	6.949211e-01
1.829243e-01	6.939910e-01
1.835571e-01	6.930609e-01
1.841910e-01	6.921308e-01
1.848257e-01	6.912007e-01
1.854612e-01	6.902705e-01
1.860974e-01	6.893404e-01
1.867341e-01	6.884103e-01
1.873723e-01	6.874802e-01
1.880113e-01	6.865501e-01
1.886511e-01	6.856199e-01
1.892920e-01	6.846898e-01
1.899335e-01	6.837597e-01
1.905758e-01	6.828296e-01
1.912191e-01	6.818995e-01
1.918627e-01	6.809694e-01
1.925076e-01	6.800392e-01
1.931532e-01	6.791091e-01
1.937989e-01	6.781790e-01
1.944460e-01	6.772489e-01
1.950935e-01	6.763188e-01
1.957419e-01	6.753886e-01
1.963909e-01	6.744585e-01
1.970412e-01	6.735284e-01
1.976920e-01	6.725983e-01
1.983445e-01	6.716682e-01
1.989977e-01	6.707381e-01
1.996514e-01	6.698079e-01
2.003054e-01	6.688778e-01
2.009612e-01	6.679477e-01
2.016176e-01	6.670176e-01
2.022749e-01	6.660875e-01
2.029334e-01	6.651573e-01
2.035927e-01	6.642272e-01
2.042530e-01	6.632971e-01
2.049145e-01	6.623670e-01
2.055764e-01	6.614369e-01
2.062394e-01	6.605067e-01
2.069033e-01	6.595766e-01
2.075688e-01	6.586465e-01
2.082355e-01	6.577164e-01
2.089019e-01	6.567863e-01
2.095698e-01	6.558562e-01
2.102381e-01	6.549260e-01
2.109083e-01	6.539959e-01
2.115789e-01	6.530658e-01
2.122506e-01	6.521357e-01
2.129235e-01	6.512056e-01
2.135973e-01	6.502754e-01
2.142723e-01	6.493453e-01
2.149474e-01	6.484152e-01
2.156239e-01	6.474851e-01
2.163017e-01	6.465550e-01
2.169803e-01	6.456249e-01
2.176594e-01	6.446947e-01
2.183400e-01	6.437646e-01
2.190211e-01	6.428345e-01
2.197033e-01	6.419044e-01
2.203869e-01	6.409743e-01
2.210713e-01	6.400441e-01
2.217568e-01	6.391140e-01
2.224432e-01	6.381839e-01
2.231304e-01	6.372538e-01
2.238187e-01	6.363237e-01
2.245082e-01	6.353935e-01
2.251986e-01	6.344634e-01
2.258901e-01	6.335333e-01
2.265817e-01	6.326032e-01
2.272749e-01	6.316731e-01
2.279692e-01	6.307430e-01
2.286647e-01	6.298128e-01
2.293607e-01	6.288827e-01
2.300578e-01	6.279526e-01
2.307559e-01	6.270225e-01
2.314554e-01	6.260924e-01
2.321556e-01	6.251622e-01
2.328571e-01	6.242321e-01
2.335599e-01	6.233020e-01
2.342636e-01	6.223719e-01
2.349682e-01	6.214418e-01
2.356736e-01	6.205117e-01
2.363799e-01	6.195815e-01
2.370881e-01	6.186514e-01
2.377970e-01	6.177213e-01
2.385070e-01	6.167912e-01
2.392178e-01	6.158611e-01
2.399298e-01	6.149309e-01
2.406424e-01	6.140008e-01
2.413560e-01	6.130707e-01
2.420712e-01	6.121406e-01
2.427872e-01	6.112105e-01
2.435046e-01	6.102803e-01
2.442225e-01	6.093502e-01
2.449423e-01	6.084201e-01
2.456626e-01	6.074900e-01
2.463838e-01	6.065599e-01
2.471060e-01	6.056298e-01
2.478298e-01	6.046996e-01
2.485538e-01	6.037695e-01
2.492800e-01	6.028394e-01
2.500073e-01	6.019093e-01
2.507362e-01	6.009792e-01
2.514658e-01	6.000490e-01
2.521959e-01	5.991189e-01
2.529275e-01	5.981888e-01
2.536613e-01	5.972587e-01
2.543961e-01	5.963286e-01
2.551320e-01	5.953985e-01
2.558684e-01	5.944683e-01
2.566059e-01	5.935382e-01
2.573455e-01	5.926081e-01
2.580853e-01	5.916780e-01
2.588274e-01	5.907479e-01
2.595706e-01	5.898177e-01
2.603147e-01	5.888876e-01
2.610602e-01	5.879575e-01
2.618067e-01	5.870274e-01
2.625546e-01	5.860973e-01
2.633041e-01	5.851671e-01
2.640550e-01	5.842370e-01
2.648068e-01	5.833069e-01
2.655602e-01	5.823768e-01
2.663147e-01	5.814467e-01
2.670706e-01	5.805166e-01
2.678280e-01	5.795864e-01
2.685858e-01	5.786563e-01
2.693454e-01	5.777262e-01
2.701062e-01	5.767961e-01
2.708687e-01	5.758660e-01
2.716325e-01	5.749358e-01
2.723973e-01	5.740057e-01
2.731632e-01	5.730756e-01
2.739302e-01	5.721455e-01
2.746996e-01	5.712154e-01
2.754697e-01	5.702853e-01
2.762418e-01	5.693551e-01
2.770153e-01	5.684250e-01
2.777896e-01	5.674949e-01
2.785660e-01	5.665648e-01
2.793437e-01	5.656347e-01
2.801226e-01	5.647045e-01
2.809033e-01	5.637744e-01
2.816848e-01	5.628443e-01
2.824679e-01	5.619142e-01
2.832519e-01	5.609841e-01
2.840380e-01	5.600539e-01
2.848259e-01	5.591238e-01
2.856148e-01	5.581937e-01
2.864052e-01	5.572636e-01
2.871968e-01	5.563335e-01
2.879906e-01	5.554034e-01
2.887853e-01	5.544732e-01
2.895815e-01	5.535431e-01
2.903798e-01	5.526130e-01
2.911789e-01	5.516829e-01
2.919796e-01	5.507528e-01
2.927822e-01	5.498226e-01
2.935857e-01	5.488925e-01
2.943912e-01	5.479624e-01
2.951983e-01	5.470323e-01
2.960074e-01	5.461022e-01
2.968172e-01	5.451721e-01
2.976285e-01	5.442419e-01
2.984415e-01	5.433118e-01
2.992558e-01	5.423817e-01
3.000715e-01	5.414516e-01
3.008896e-01	5.405215e-01
3.017089e-01	5.395913e-01
3.025300e-01	5.386612e-01
3.033524e-01	5.377311e-01
3.041767e-01	5.368010e-01
3.050023e-01	5.358709e-01
3.058295e-01	5.349407e-01
3.066586e-01	5.340106e-01
3.074891e-01	5.330805e-01
3.083214e-01	5.321504e-01
3.091545e-01	5.312203e-01
3.099903e-01	5.302902e-01
3.108276e-01	5.293600e-01
3.116656e-01	5.284299e-01
3.125062e-01	5.274998e-01
3.133484e-01	5.265697e-01
3.141929e-01	5.256396e-01
3.150384e-01	5.247094e-01
3.158857e-01	5.237793e-01
3.167341e-01	5.228492e-01
3.175847e-01	5.219191e-01
3.184368e-01	5.209890e-01
3.192904e-01	5.200589e-01
3.201454e-01	5.191287e-01
3.210021e-01	5.181986e-01
3.218611e-01	5.172685e-01
3.227215e-01	5.163384e-01
3.235838e-01	5.154083e-01
3.244476e-01	5.144781e-01
3.253134e-01	5.135480e-01
3.261809e-01	5.126179e-01
3.270502e-01	5.116878e-01
3.279211e-01	5.107577e-01
3.287933e-01	5.098275e-01
3.296681e-01	5.088974e-01
3.305448e-01	5.079673e-01
3.314232e-01	5.070372e-01
3.323036e-01	5.061071e-01
3.331860e-01	5.051770e-01
3.340705e-01	5.042468e-01
3.349564e-01	5.033167e-01
3.358443e-01	5.023866e-01
3.367343e-01	5.014565e-01
3.376266e-01	5.005264e-01
3.385202e-01	4.995962e-01
3.394159e-01	4.986661e-01
3.403133e-01	4.977360e-01
3.412123e-01	4.968059e-01
3.421142e-01	4.958758e-01
3.430177e-01	4.949457e-01
3.439238e-01	4.940155e-01
3.448309e-01	4.930854e-01
3.457404e-01	4.921553e-01
3.466515e-01	4.912252e-01
3.475649e-01	4.902951e-01
3.484803e-01	4.893649e-01
3.493981e-01	4.884348e-01
3.503179e-01	4.875047e-01
3.512386e-01	4.865746e-01
3.521623e-01	4.856445e-01
3.530880e-01	4.847143e-01
3.540156e-01	4.837842e-01
3.549466e-01	4.828541e-01
3.558783e-01	4.819240e-01
3.568125e-01	4.809939e-01
3.577475e-01	4.800638e-01
3.586860e-01	4.791336e-01
3.596268e-01	4.782035e-01
3.605694e-01	4.772734e-01
3.615136e-01	4.763433e-01
3.624607e-01	4.754132e-01
3.634098e-01	4.744830e-01
3.643613e-01	4.735529e-01
3.653149e-01	4.726228e-01
3.662705e-01	4.716927e-01
3.672286e-01	4.707626e-01
3.681880e-01	4.698325e-01
3.691504e-01	4.689023e-01
3.701139e-01	4.679722e-01
3.710804e-01	4.670421e-01
3.720492e-01	4.661120e-01
3.730207e-01	4.651819e-01
3.739946e-01	4.642517e-01
3.749704e-01	4.633216e-01
3.759490e-01	4.623915e-01
3.769298e-01	4.614614e-01
3.779128e-01	4.605313e-01
3.788987e-01	4.596012e-01
3.798850e-01	4.586710e-01
3.808754e-01	4.577409e-01
3.818680e-01	4.568108e-01
3.828634e-01	4.558807e-01
3.838608e-01	4.549506e-01
3.848600e-01	4.540204e-01
3.858621e-01	4.530903e-01
3.868670e-01	4.521602e-01
3.878736e-01	4.512301e-01
3.888829e-01	4.503000e-01
3.898953e-01	4.493698e-01
3.909106e-01	4.484397e-01
3.919280e-01	4.475096e-01
3.929463e-01	4.465795e-01
3.939688e-01	4.456494e-01
3.949925e-01	4.447193e-01
3.960189e-01	4.437891e-01
3.970491e-01	4.428590e-01
3.980818e-01	4.419289e-01
3.991159e-01	4.409988e-01
4.001533e-01	4.400687e-01
4.011938e-01	4.391385e-01
4.022372e-01	4.382084e-01
4.032834e-01	4.372783e-01
4.043322e-01	4.363482e-01
4.053825e-01	4.354181e-01
4.064364e-01	4.344880e-01
4.074927e-01	4.335578e-01
4.085514e-01	4.326277e-01
4.096130e-01	4.316976e-01
4.106779e-01	4.307675e-01
4.117458e-01	4.298374e-01
4.128161e-01	4.289072e-01
4.138900e-01	4.279771e-01
4.149657e-01	4.270470e-01
4.160449e-01	4.261169e-01
4.171255e-01	4.251868e-01
4.182106e-01	4.242566e-01
4.192976e-01	4.233265e-01
4.203882e-01	4.223964e-01
4.214804e-01	4.214663e-01
4.225758e-01	4.205362e-01
4.236743e-01	4.196061e-01
4.247758e-01	4.186759e-01
4.258802e-01	4.177458e-01
4.269878e-01	4.168157e-01
4.280988e-01	4.158856e-01
4.292125e-01	4.149555e-01
4.303289e-01	4.140253e-01
4.314493e-01	4.130952e-01
4.325721e-01	4.121651e-01
4.336973e-01	4.112350e-01
4.348259e-01	4.103049e-01
4.359580e-01	4.093748e-01
4.370925e-01	4.084446e-01
4.382297e-01	4.075145e-01
4.393709e-01	4.065844e-01
4.405151e-01	4.056543e-01
4.416618e-01	4.047242e-01
4.428122e-01	4.037940e-01
4.439660e-01	4.028639e-01
4.451237e-01	4.019338e-01
4.462843e-01	4.010037e-01
4.474476e-01	4.000736e-01
4.486143e-01	3.991434e-01
4.497855e-01	3.982133e-01
4.509590e-01	3.972832e-01
4.521363e-01	3.963531e-01
4.533163e-01	3.954230e-01
4.544998e-01	3.944929e-01
4.556872e-01	3.935627e-01
4.568775e-01	3.926326e-01
4.580721e-01	3.917025e-01
4.592699e-01	3.907724e-01
4.604708e-01	3.898423e-01
4.616765e-01	3.889121e-01
4.628833e-01	3.879820e-01
4.640956e-01	3.870519e-01
4.653105e-01	3.861218e-01
4.665293e-01	3.851917e-01
4.677519e-01	3.842616e-01
4.689788e-01	3.833314e-01
4.702084e-01	3.824013e-01
4.714426e-01	3.814712e-01
4.726790e-01	3.805411e-01
4.739199e-01	3.796110e-01
4.751649e-01	3.786808e-01
4.764129e-01	3.777507e-01
4.776649e-01	3.768206e-01
4.789208e-01	3.758905e-01
4.801800e-01	3.749604e-01
4.814434e-01	3.740302e-01
4.827105e-01	3.731001e-01
4.839815e-01	3.721700e-01
4.852572e-01	3.712399e-01
4.865360e-01	3.703098e-01
4.878189e-01	3.693797e-01
4.891067e-01	3.684495e-01
4.903985e-01	3.675194e-01
4.916942e-01	3.665893e-01
4.929929e-01	3.656592e-01
4.942962e-01	3.647291e-01
4.956039e-01	3.637989e-01
4.969155e-01	3.628688e-01
4.982319e-01	3.619387e-01
4.995517e-01	3.610086e-01
5.008762e-01	3.600785e-01
5.022045e-01	3.591484e-01
5.035378e-01	3.582182e-01
5.048755e-01	3.572881e-01
5.062182e-01	3.563580e-01
5.075642e-01	3.554279e-01
5.089149e-01	3.544978e-01
5.102695e-01	3.535676e-01
5.116285e-01	3.526375e-01
5.129928e-01	3.517074e-01
5.143612e-01	3.507773e-01
5.157348e-01	3.498472e-01
5.171118e-01	3.489170e-01
5.184935e-01	3.479869e-01
5.198796e-01	3.470568e-01
5.212714e-01	3.461267e-01
5.226691e-01	3.451966e-01
5.240699e-01	3.442665e-01
5.254767e-01	3.433363e-01
5.268886e-01	3.424062e-01
5.283048e-01	3.414761e-01
5.297263e-01	3.405460e-01
5.311513e-01	3.396159e-01
5.325821e-01	3.386857e-01
5.340186e-01	3.377556e-01
5.354597e-01	3.368255e-01
5.369049e-01	3.358954e-01
5.383549e-01	3.349653e-01
5.398112e-01	3.340352e-01
5.412734e-01	3.331050e-01
5.427400e-01	3.321749e-01
5.442104e-01	3.312448e-01
5.456868e-01	3.303147e-01
5.471690e-01	3.293846e-01
5.486560e-01	3.284544e-01
5.501484e-01	3.275243e-01
5.516456e-01	3.265942e-01
5.531494e-01	3.256641e-01
5.546581e-01	3.247340e-01
5.561735e-01	3.238038e-01
5.576927e-01	3.228737e-01
5.592198e-01	3.219436e-01
5.607508e-01	3.210135e-01
5.622873e-01	3.200834e-01
5.638302e-01	3.191533e-01
5.653775e-01	3.182231e-01
5.669322e-01	3.172930e-01
5.684924e-01	3.163629e-01
5.700592e-01	3.154328e-01
5.716307e-01	3.145027e-01
5.732084e-01	3.135725e-01
5.747930e-01	3.126424e-01
5.763826e-01	3.117123e-01
5.779782e-01	3.107822e-01
5.795801e-01	3.098521e-01
5.811883e-01	3.089220e-01
5.828022e-01	3.079918e-01
5.844240e-01	3.070617e-01
5.860505e-01	3.061316e-01
5.876846e-01	3.052015e-01
5.893258e-01	3.042714e-01
5.909729e-01	3.033412e-01
5.926268e-01	3.024111e-01
5.942859e-01	3.014810e-01
5.959518e-01	3.005509e-01
5.976249e-01	2.996208e-01
5.993042e-01	2.986906e-01
6.009908e-01	2.977605e-01
6.026837e-01	2.968304e-01
6.043838e-01	2.959003e-01
6.060915e-01	2.949702e-01
6.078059e-01	2.940401e-01
6.095259e-01	2.931099e-01
6.112540e-01	2.921798e-01
6.129886e-01	2.912497e-01
6.147306e-01	2.903196e-01
6.164805e-01	2.893895e-01
6.182374e-01	2.884593e-01
6.200007e-01	2.875292e-01
6.217729e-01	2.865991e-01
6.235519e-01	2.856690e-01
6.253407e-01	2.847389e-01
6.271343e-01	2.838088e-01
6.289354e-01	2.828786e-01
6.307436e-01	2.819485e-01
6.325609e-01	2.810184e-01
6.343860e-01	2.800883e-01
6.362204e-01	2.791582e-01
6.380605e-01	2.782280e-01
6.399095e-01	2.772979e-01
6.417666e-01	2.763678e-01
6.436319e-01	2.754377e-01
6.455052e-01	2.745076e-01
6.473859e-01	2.735775e-01
6.492766e-01	2.726473e-01
6.511722e-01	2.717172e-01
6.530788e-01	2.707871e-01
6.549955e-01	2.698570e-01
6.569195e-01	2.689269e-01
6.588512e-01	2.679967e-01
6.607918e-01	2.670666e-01
6.627422e-01	2.661365e-01
6.646996e-01	2.652064e-01
6.666672e-01	2.642763e-01
6.686451e-01	2.633461e-01
6.706311e-01	2.624160e-01
6.726256e-01	2.614859e-01
6.746304e-01	2.605558e-01
6.766432e-01	2.596257e-01
6.786656e-01	2.586956e-01
6.806995e-01	2.577654e-01
6.827432e-01	2.568353e-01
6.847971e-01	2.559052e-01
6.868593e-01	2.549751e-01
6.889322e-01	2.540450e-01
6.910170e-01	2.531148e-01
6.931093e-01	2.521847e-01
6.952116e-01	2.512546e-01
6.973237e-01	2.503245e-01
6.994466e-01	2.493944e-01
7.015783e-01	2.484643e-01
7.037219e-01	2.475341e-01
7.058768e-01	2.466040e-01
7.080417e-01	2.456739e-01
7.102193e-01	2.447438e-01
7.124045e-01	2.438137e-01
7.146035e-01	2.428835e-01
7.168116e-01	2.419534e-01
7.190314e-01	2.410233e-01
7.212632e-01	2.400932e-01
7.235084e-01	2.391631e-01
7.257646e-01	2.382329e-01
7.280311e-01	2.373028e-01
7.303123e-01	2.363727e-01
7.326041e-01	2.354426e-01
7.349059e-01	2.345125e-01
7.372209e-01	2.335824e-01
7.395473e-01	2.326522e-01
7.418881e-01	2.317221e-01
7.442402e-01	2.307920e-01
7.466033e-01	2.298619e-01
7.489804e-01	2.289318e-01
7.513693e-01	2.280016e-01
7.537725e-01	2.270715e-01
7.561886e-01	2.261414e-01
7.586176e-01	2.252113e-01
7.610603e-01	2.242812e-01
7.635181e-01	2.233511e-01
7.659865e-01	2.224209e-01
7.684704e-01	2.214908e-01
7.709678e-01	2.205607e-01
7.734807e-01	2.196306e-01
7.760083e-01	2.187005e-01
7.785463e-01	2.177703e-01
7.811029e-01	2.168402e-01
7.836711e-01	2.159101e-01
7.862553e-01	2.149800e-01
7.888519e-01	2.140499e-01
7.914655e-01	2.131197e-01
7.940952e-01	2.121896e-01
7.967389e-01	2.112595e-01
7.993980e-01	2.103294e-01
8.020719e-01	2.093993e-01
8.047620e-01	2.084692e-01
8.074699e-01	2.075390e-01
8.101915e-01	2.066089e-01
8.129289e-01	2.056788e-01
8.156845e-01	2.047487e-01
8.184565e-01	2.038186e-01
8.212450e-01	2.028884e-01
8.240492e-01	2.019583e-01
8.268724e-01	2.010282e-01
8.297116e-01	2.000981e-01
8.325693e-01	1.991680e-01
8.354444e-01	1.982379e-01
8.383382e-01	1.973077e-01
8.412486e-01	1.963776e-01
8.441783e-01	1.954475e-01
8.471258e-01	1.945174e-01
8.500945e-01	1.935873e-01
8.530783e-01	1.926571e-01
8.560822e-01	1.917270e-01
8.591051e-01	1.907969e-01
8.621471e-01	1.898668e-01
8.652115e-01	1.889367e-01
8.682955e-01	1.880065e-01
8.713989e-01	1.870764e-01
8.745209e-01	1.861463e-01
8.776657e-01	1.852162e-01
8.808333e-01	1.842861e-01
8.840220e-01	1.833560e-01
8.872300e-01	1.824258e-01
8.904613e-01	1.814957e-01
8.937137e-01	1.805656e-01
8.969869e-01	1.796355e-01
9.002837e-01	1.787054e-01
9.036041e-01	1.777752e-01
9.069460e-01	1.768451e-01
9.103077e-01	1.759150e-01
9.136975e-01	1.749849e-01
9.171104e-01	1.740548e-01
9.205465e-01	1.731247e-01
9.240055e-01	1.721945e-01
9.274909e-01	1.712644e-01
9.310018e-01	1.703343e-01
9.345375e-01	1.694042e-01
9.381016e-01	1.684741e-01
9.416878e-01	1.675439e-01
9.453034e-01	1.666138e-01
9.489447e-01	1.656837e-01
9.526155e-01	1.647536e-01
9.563160e-01	1.638235e-01
9.600387e-01	1.628933e-01
9.637954e-01	1.619632e-01
9.675803e-01	1.610331e-01
9.713933e-01	1.601030e-01
9.752386e-01	1.591729e-01
9.791139e-01	1.582428e-01
9.830202e-01	1.573126e-01
9.869537e-01	1.563825e-01
9.909224e-01	1.554524e-01
9.949253e-01	1.545223e-01
9.989580e-01	1.535922e-01
1.003027e+00	1.526620e-01
1.007132e+00	1.517319e-01
1.011268e+00	1.508018e-01
1.015441e+00	1.498717e-01
1.019644e+00	1.489416e-01
1.023884e+00	1.480115e-01
1.028160e+00	1.470813e-01
1.032474e+00	1.461512e-01
1.036821e+00	1.452211e-01
1.041206e+00	1.442910e-01
1.045633e+00	1.433609e-01
1.050092e+00	1.424307e-01
1.054596e+00	1.415006e-01
1.059142e+00	1.405705e-01
1.063725e+00	1.396404e-01
1.068354e+00	1.387103e-01
1.073022e+00	1.377801e-01
1.077733e+00	1.368500e-01
1.082482e+00	1.359199e-01
1.087281e+00	1.349898e-01
1.092123e+00	1.340597e-01
1.097012e+00	1.331296e-01
1.101944e+00	1.321994e-01
1.106922e+00	1.312693e-01
1.111948e+00	1.303392e-01
1.117025e+00	1.294091e-01
1.122153e+00	1.284790e-01
1.127331e+00	1.275488e-01
1.132559e+00	1.266187e-01
1.137843e+00	1.256886e-01
1.143171e+00	1.247585e-01
1.148555e+00	1.238284e-01
1.153991e+00	1.228983e-01
1.159486e+00	1.219681e-01
1.165034e+00	1.210380e-01
1.170638e+00	1.201079e-01
1.176299e+00	1.191778e-01
1.182016e+00	1.182477e-01
1.187791e+00	1.173175e-01
1.193632e+00	1.163874e-01
1.199533e+00	1.154573e-01
1.205495e+00	1.145272e-01
1.211517e+00	1.135971e-01
1.217605e+00	1.126669e-01
1.223765e+00	1.117368e-01
1.229989e+00	1.108067e-01
1.236283e+00	1.098766e-01
1.242646e+00	1.089465e-01
1.249083e+00	1.080164e-01
1.255589e+00	1.070862e-01
1.262170e+00	1.061561e-01
1.268829e+00	1.052260e-01
1.275565e+00	1.042959e-01
1.282379e+00	1.033658e-01
1.289272e+00	1.024356e-01
1.296249e+00	1.015055e-01
1.303306e+00	1.005754e-01
1.310441e+00	9.964529e-02
1.317666e+00	9.871517e-02
1.324974e+00	9.778505e-02
1.332376e+00	9.685493e-02
1.339867e+00	9.592482e-02
1.347450e+00	9.499470e-02
1.355129e+00	9.406458e-02
1.362906e+00	9.313446e-02
1.370783e+00	9.220434e-02
1.378761e+00	9.127422e-02
1.386844e+00	9.034411e-02
1.395032e+00	8.941399e-02
1.403329e+00	8.848387e-02
1.411740e+00	8.755375e-02
1.420262e+00	8.662363e-02
1.428900e+00	8.569351e-02
1.437660e+00	8.476339e-02
1.446526e+00	8.383328e-02
1.455527e+00	8.290316e-02
1.464658e+00	8.197304e-02
1.473913e+00	8.104292e-02
1.483315e+00	8.011280e-02
1.492855e+00	7.918268e-02
1.502534e+00	7.825256e-02
1.512362e+00	7.732245e-02
1.522347e+00	7.639233e-02
1.532479e+00	7.546221e-02
1.542777e+00	7.453209e-02
1.553241e+00	7.360197e-02
1.563869e+00	7.267185e-02
1.574681e+00	7.174174e-02
1.585659e+00	7.081162e-02
1.596840e+00	6.988150e-02
1.608202e+00	6.895138e-02
1.619753e+00	6.802126e-02
1.631510e+00	6.709114e-02
1.643485e+00	6.616102e-02
1.655666e+00	6.523091e-02
1.668068e+00	6.430079e-02
1.680701e+00	6.337067e-02
1.693562e+00	6.244055e-02
1.706679e+00	6.151043e-02
1.720038e+00	6.058031e-02
1.733655e+00	5.965019e-02
1.747525e+00	5.872008e-02
1.761656e+00	5.778996e-02
1.776081e+00	5.685984e-02
1.790802e+00	5.592972e-02
1.805836e+00	5.499960e-02
1.821192e+00	5.406948e-02
1.836877e+00	5.313937e-02
1.852915e+00	5.220925e-02
1.869322e+00	5.127913e-02
1.886099e+00	5.034901e-02
1.892499e+00	5.000000e-02
1.892533e+00	4.999814e-02
1.892567e+00	4.999628e-02
1.892601e+00	4.999442e-02
1.892635e+00	4.999256e-02
1.892669e+00	4.999070e-02
1.892702e+00	4.998884e-02
1.892736e+00	4.998698e-02
1.892770e+00	4.998512e-02
1.892804e+00	4.998326e-02
1.892838e+00	4.998140e-02
1.892873e+00	4.997954e-02
1.892907e+00	4.997768e-02
1.892941e+00	4.997582e-02
1.892975e+00	4.997396e-02
1.893009e+00	4.997210e-02
1.893044e+00	4.997024e-02
1.893078e+00	4.996838e-02
1.893112e+00	4.996652e-02
1.893146e+00	4.996466e-02
1.893181e+00	4.996280e-02
1.893215e+00	4.996094e-02
1.893250e+00	4.995907e-02
1.893284e+00	4.995721e-02
1.893318e+00	4.995535e-02
1.893353e+00	4.995349e-02
1.893388e+00	4.995163e-02
1.893422e+00	4.994977e-02
1.893456e+00	4.994791e-02
1.893491e+00	4.994605e-02
1.893525e+00	4.994419e-02
1.893560e+00	4.994233e-02
1.893593e+00	4.994047e-02
1.893628e+00	4.993861e-02
1.893662e+00	4.993675e-02
1.893697e+00	4.993489e-02
1.893732e+00	4.993303e-02
1.893766e+00	4.993117e-02
1.893800e+00	4.992931e-02
1.893834e+00	4.992745e-02
1.893869e+00	4.992559e-02
1.893903e+00	4.992373e-02
1.893938e+00	4.992187e-02
1.893972e+00	4.992001e-02
1.894007e+00	4.991815e-02
1.894042e+00	4.991629e-02
1.894076e+00	4.991443e-02
1.894110e+00	4.991257e-02
1.894144e+00	4.991071e-02
1.894179e+00	4.990885e-02
1.894213e+00	4.990699e-02
1.894247e+00	4.990513e-02
1.894282e+00	4.990327e-02
1.894316e+00	4.990141e-02
1.894350e+00	4.989955e-02
1.894385e+00	4.989769e-02
1.894419e+00	4.989583e-02
1.894454e+00	4.989397e-02
1.894488e+00	4.989211e-02
1.894523e+00	4.989025e-02
1.894556e+00	4.988839e-02
1.894591e+00	4.988653e-02
1.894625e+00	4.988467e-02
1.894659e+00	4.988281e-02
1.894694e+00	4.988094e-02
1.894728e+00	4.987908e-02
1.894763e+00	4.987722e-02
1.894797e+00	4.987536e-02
1.894831e+00	4.987350e-02
1.894866e+00	4.987164e-02
1.894900e+00	4.986978e-02
1.894935e+00	4.986792e-02
1.894969e+00	4.986606e-02
1.895003e+00	4.986420e-02
1.895038e+00	4.986234e-02
1.895072e+00	4.986048e-02
1.895106e+00	4.985862e-02
1.895140e+00	4.985676e-02
1.895174e+00	4.985490e-02
1.895209e+00	4.985304e-02
1.895243e+00	4.985118e-02
1.895277e+00	4.984932e-02
1.895311e+00	4.984746e-02
1.895346e+00	4.984560e-02
1.895380e+00	4.984374e-02
1.895415e+00	4.984188e-02
1.895450e+00	4.984002e-02
1.895484e+00	4.983816e-02
1.895518e+00	4.983630e-02
1.895553e+00	4.983444e-02
1.895588e+00	4.983258e-02
1.895622e+00	4.983072e-02
1.895657e+00	4.982886e-02
1.895692e+00	4.982700e-02
1.895726e+00	4.982514e-02
1.895761e+00	4.982328e-02
1.895794e+00	4.982142e-02
1.895829e+00	4.981956e-02
1.895864e+00	4.981770e-02
1.895899e+00	4.981584e-02
1.895934e+00	4.981398e-02
1.895968e+00	4.981212e-02
1.896002e+00	4.981026e-02
1.896037e+00	4.980840e-02
1.896072e+00	4.980654e-02
1.896107e+00	4.980468e-02
1.896141e+00	4.980281e-02
1.896176e+00	4.980095e-02
1.896210e+00	4.979909e-02
1.896245e+00	4.979723e-02
1.896279e+00	4.979537e-02
1.896313e+00	4.979351e-02
1.896348e+00	4.979165e-02
1.896382e+00	4.978979e-02
1.896416e+00	4.978793e-02
1.896451e+00	4.978607e-02
1.896486e+00	4.978421e-02
1.896520e+00	4.978235e-02
1.896554e+00	4.978049e-02
1.896589e+00	4.977863e-02
1.896624e+00	4.977677e-02
1.896659e+00	4.977491e-02
1.896693e+00	4.977305e-02
1.896727e+00	4.977119e-02
1.896762e+00	4.976933e-02
1.896795e+00	4.976747e-02
1.896830e+00	4.976561e-02
1.896865e+00	4.976375e-02
1.896900e+00	4.976189e-02
1.896935e+00	4.976003e-02
1.896968e+00	4.975817e-02
1.897003e+00	4.975631e-02
1.897037e+00	4.975445e-02
1.897072e+00	4.975259e-02
1.897106e+00	4.975073e-02
1.897140e+00	4.974887e-02
1.897175e+00	4.974701e-02
1.897210e+00	4.974515e-02
1.897245e+00	4.974329e-02
1.897280e+00	4.974143e-02
1.897314e+00	4.973957e-02
1.897349e+00	4.973771e-02
1.897383e+00	4.973585e-02
1.897418e+00	4.973399e-02
1.897452e+00	4.973213e-02
1.897487e+00	4.973027e-02
1.897522e+00	4.972841e-02
1.897556e+00	4.972655e-02
1.897591e+00	4.972468e-02
1.897625e+00	4.972282e-02
1.897660e+00	4.972096e-02
1.897694e+00	4.971910e-02
1.897728e+00	4.971724e-02
1.897763e+00	4.971538e-02
1.897798e+00	4.971352e-02
1.897832e+00	4.971166e-02
1.897866e+00	4.970980e-02
1.897901e+00	4.970794e-02
1.897936e+00	4.970608e-02
1.897970e+00	4.970422e-02
1.898005e+00	4.970236e-02
1.898040e+00	4.970050e-02
1.898075e+00	4.969864e-02
1.898110e+00	4.969678e-02
1.898145e+00	4.969492e-02
1.898179e+00	4.969306e-02
1.898214e+00	4.969120e-02
1.898248e+00	4.968934e-02
1.898282e+00	4.968748e-02
1.898317e+00	4.968562e-02
1.898352e+00	4.968376e-02
1.898386e+00	4.968190e-02
1.898420e+00	4.968004e-02
1.898455e+00	4.967818e-02
1.898490e+00	4.967632e-02
1.898524e+00	4.967446e-02
1.898559e+00	4.967260e-02
1.898593e+00	4.967074e-02
1.898628e+00	4.966888e-02
1.898662e+00	4.966702e-02
1.898696e+00	4.966516e-02
1.898731e+00	4.966330e-02
1.898764e+00	4.966144e-02
1.898799e+00	4.965958e-02
1.898834e+00	4.965772e-02
1.898868e+00	4.965586e-02
1.898903e+00	4.965400e-02
1.898937e+00	4.965214e-02
1.898972e+00	4.965028e-02
1.899006e+00	4.964842e-02
1.899041e+00	4.964656e-02
1.899076e+00	4.964469e-02
1.899110e+00	4.964283e-02
1.899145e+00	4.964097e-02
1.899180e+00	4.963911e-02
1.899215e+00	4.963725e-02
1.899249e+00	4.963539e-02
1.899284e+00	4.963353e-02
1.899319e+00	4.963167e-02
1.899353e+00	4.962981e-02
1.899389e+00	4.962795e-02
1.899423e+00	4.962609e-02
1.899457e+00	4.962423e-02
1.899491e+00	4.962237e-02
1.899526e+00	4.962051e-02
1.899560e+00	4.961865e-02
1.899595e+00	4.961679e-02
1.899629e+00	4.961493e-02
1.899664e+00	4.961307e-02
1.899699e+00	4.961121e-02
1.899733e+00	4.960935e-02
1.899768e+00	4.960749e-02
1.899802e+00	4.960563e-02
1.899837e+00	4.960377e-02
1.899871e+00	4.960191e-02
1.899906e+00	4.960005e-02
1.899940e+00	4.959819e-02
1.899975e+00	4.959633e-02
1.900009e+00	4.959447e-02
1.900043e+00	4.959261e-02
1.900078e+00	4.959075e-02
1.900112e+00	4.958889e-02
1.900147e+00	4.958703e-02
1.900182e+00	4.958517e-02
1.900217e+00	4.958331e-02
1.900251e+00	4.958145e-02
1.900286e+00	4.957959e-02
1.900321e+00	4.957773e-02
1.900355e+00	4.957587e-02
1.900389e+00	4.957401e-02
1.900424e+00	4.957215e-02
1.900458e+00	4.957029e-02
1.900493e+00	4.956843e-02
1.900527e+00	4.956656e-02
1.900561e+00	4.956470e-02
1.900596e+00	4.956284e-02
1.900631e+00	4.956098e-02
1.900665e+00	4.955912e-02
1.900700e+00	4.955726e-02
1.900735e+00	4.955540e-02
1.900770e+00	4.955354e-02
1.900804e+00	4.955168e-02
1.900838e+00	4.954982e-02
1.900873e+00	4.954796e-02
1.900908e+00	4.954610e-02
1.900942e+00	4.954424e-02
1.900977e+00	4.954238e-02
1.901012e+00	4.954052e-02
1.901047e+00	4.953866e-02
1.901081e+00	4.953680e-02
1.901116e+00	4.953494e-02
1.901150e+00	4.953308e-02
1.901185e+00	4.953122e-02
1.901219e+00	4.952936e-02
1.901254e+00	4.952750e-02
1.901288e+00	4.952564e-02
1.901323e+00	4.952378e-02
1.901358e+00	4.952192e-02
1.901393e+00	4.952006e-02
1.901428e+00	4.951820e-02
1.901462e+00	4.951634e-02
1.901497e+00	4.951448e-02
1.901532e+00	4.951262e-02
1.901567e+00	4.951076e-02
1.901602e+00	4.950890e-02
1.901637e+00	4.950704e-02
1.901671e+00	4.950518e-02
1.901705e+00	4.950332e-02
1.901740e+00	4.950146e-02
1.901775e+00	4.949960e-02
1.901810e+00	4.949774e-02
1.901844e+00	4.949588e-02
1.901878e+00	4.949402e-02
1.901913e+00	4.949216e-02
1.901947e+00	4.949030e-02
1.901982e+00	4.948843e-02
1.902017e+00	4.948657e-02
1.902051e+00	4.948471e-02
1.902085e+00	4.948285e-02
1.902120e+00	4.948099e-02
1.902154e+00	4.947913e-02
1.902190e+00	4.947727e-02
1.902224e+00	4.947541e-02
1.902259e+00	4.947355e-02
1.902293e+00	4.947169e-02
1.902327e+00	4.946983e-02
1.902362e+00	4.946797e-02
1.902397e+00	4.946611e-02
1.902432e+00	4.946425e-02
1.902467e+00	4.946239e-02
1.902502e+00	4.946053e-02
1.902536e+00	4.945867e-02
1.902571e+00	4.945681e-02
1.902605e+00	4.945495e-02
1.902640e+00	4.945309e-02
1.902675e+00	4.945123e-02
1.902710e+00	4.944937e-02
1.902745e+00	4.944751e-02
1.902780e+00	4.944565e-02
1.902815e+00	4.944379e-02
1.902850e+00	4.944193e-02
1.902885e+00	4.944007e-02
1.902920e+00	4.943821e-02
1.902955e+00	4.943635e-02
1.902990e+00	4.943449e-02
1.903024e+00	4.943263e-02
1.903058e+00	4.943077e-02
1.903093e+00	4.942891e-02
1.903128e+00	4.942705e-02
1.903162e+00	4.942519e-02
1.903196e+00	4.942333e-02
1.903231e+00	4.942147e-02
1.903266e+00	4.941961e-02
1.903301e+00	4.941775e-02
1.903335e+00	4.941589e-02
1.903369e+00	4.941403e-02
1.903404e+00	4.941217e-02
1.903439e+00	4.941030e-02
1.903474e+00	4.940844e-02
1.903509e+00	4.940658e-02
1.903543e+00	4.940472e-02
1.903578e+00	4.940286e-02
1.903612e+00	4.940100e-02
1.903647e+00	4.939914e-02
1.903682e+00	4.939728e-02
1.903717e+00	4.939542e-02
1.903752e+00	4.939356e-02
1.903787e+00	4.939170e-02
1.903821e+00	4.938984e-02
1.903856e+00	4.938798e-02
1.903890e+00	4.938612e-02
1.903925e+00	4.938426e-02
1.903960e+00	4.938240e-02
1.903995e+00	4.938054e-02
1.904030e+00	4.937868e-02
1.904065e+00	4.937682e-02
1.904099e+00	4.937496e-02
1.904134e+00	4.937310e-02
1.904168e+00	4.937124e-02
1.904203e+00	4.936938e-02
1.904238e+00	4.936752e-02
1.904273e+00	4.936566e-02
1.904308e+00	4.936380e-02
1.904343e+00	4.936194e-02
1.904378e+00	4.936008e-02
1.904413e+00	4.935822e-02
1.904448e+00	4.935636e-02
1.904483e+00	4.935450e-02
1.904518e+00	4.935264e-02
1.904553e+00	4.935078e-02
1.904588e+00	4.934892e-02
1.904623e+00	4.934706e-02
1.904657e+00	4.934520e-02
1.904693e+00	4.934334e-02
1.904727e+00	4.934148e-02
1.904762e+00	4.933962e-02
1.904796e+00	4.933776e-02
1.904831e+00	4.933590e-02
1.904866e+00	4.933404e-02
1.904901e+00	4.933217e-02
1.904936e+00	4.933031e-02
1.904971e+00	4.932845e-02
1.905006e+00	4.932659e-02
1.905041e+00	4.932473e-02
1.905075e+00	4.932287e-02
1.905110e+00	4.932101e-02
1.905144e+00	4.931915e-02
1.905179e+00	4.931729e-02
1.905213e+00	4.931543e-02
1.905248e+00	4.931357e-02
1.905282e+00	4.931171e-02
1.905317e+00	4.930985e-02
1.905352e+00	4.930799e-02
1.905387e+00	4.930613e-02
1.905421e+00	4.930427e-02
1.905456e+00	4.930241e-02
1.905491e+00	4.930055e-02
1.905526e+00	4.929869e-02
1.905560e+00	4.929683e-02
1.905595e+00	4.929497e-02
1.905630e+00	4.929311e-02
1.905664e+00	4.929125e-02
1.905699e+00	4.928939e-02
1.905734e+00	4.928753e-02
1.905769e+00	4.928567e-02
1.905803e+00	4.928381e-02
1.905838e+00	4.928195e-02
1.905873e+00	4.928009e-02
1.905909e+00	4.927823e-02
1.905943e+00	4.927637e-02
1.905978e+00	4.927451e-02
1.906013e+00	4.927265e-02
1.906048e+00	4.927079e-02
1.906083e+00	4.926893e-02
1.906118e+00	4.926707e-02
1.906153e+00	4.926521e-02
1.906188e+00	4.926335e-02
1.906222e+00	4.926149e-02
1.906257e+00	4.925963e-02
1.906292e+00	4.925777e-02
1.906328e+00	4.925591e-02
1.906363e+00	4.925405e-02
1.906398e+00	4.925218e-02
1.906433e+00	4.925032e-02
1.906468e+00	4.924846e-02
1.906502e+00	4.924660e-02
1.906538e+00	4.924474e-02
1.906573e+00	4.924288e-02
1.906608e+00	4.924102e-02
1.906643e+00	4.923916e-02
1.906677e+00	4.923730e-02
1.906713e+00	4.923544e-02
1.906748e+00	4.923358e-02
1.906782e+00	4.923172e-02
1.906818e+00	4.922986e-02
1.906853e+00	4.922800e-02
1.906888e+00	4.922614e-02
1.906923e+00	4.922428e-02
1.906958e+00	4.922242e-02
1.906993e+00	4.922056e-02
1.907028e+00	4.921870e-02
1.907062e+00	4.921684e-02
1.907098e+00	4.921498e-02
1.907133e+00	4.921312e-02
1.907168e+00	4.921126e-02
1.907203e+00	4.920940e-02
1.907239e+00	4.920754e-02
1.907274e+00	4.920568e-02
1.907309e+00	4.920382e-02
1.907344e+00	4.920196e-02
1.907379e+00	4.920010e-02
1.907413e+00	4.919824e-02
1.907448e+00	4.919638e-02
1.907483e+00	4.919452e-02
1.907518e+00	4.919266e-02
1.907553e+00	4.919080e-02
1.907588e+00	4.918894e-02
1.907623e+00	4.918708e-02
1.907658e+00	4.918522e-02
1.907693e+00	4.918336e-02
1.907729e+00	4.918150e-02
1.907764e+00	4.917964e-02
1.907798e+00	4.917778e-02
1.907833e+00	4.917592e-02
1.907868e+00	4.917405e-02
1.907903e+00	4.917219e-02
1.907938e+00	4.917033e-02
1.907973e+00	4.916847e-02
1.908008e+00	4.916661e-02
1.908043e+00	4.916475e-02
1.908077e+00	4.916289e-02
1.908112e+00	4.916103e-02
1.908147e+00	4.915917e-02
1.908182e+00	4.915731e-02
1.908217e+00	4.915545e-02
1.908252e+00	4.915359e-02
1.908287e+00	4.915173e-02
1.908322e+00	4.914987e-02
1.908357e+00	4.914801e-02
1.908391e+00	4.914615e-02
1.908426e+00	4.914429e-02
1.908461e+00	4.914243e-02
1.908495e+00	4.914057e-02
1.908530e+00	4.913871e-02
1.908565e+00	4.913685e-02
1.908601e+00	4.913499e-02
1.908636e+00	4.913313e-02
1.908671e+00	4.913127e-02
1.908705e+00	4.912941e-02
1.908740e+00	4.912755e-02
1.908775e+00	4.912569e-02
1.908810e+00	4.912383e-02
1.908845e+00	4.912197e-02
1.908880e+00	4.912011e-02
1.908915e+00	4.911825e-02
1.908950e+00	4.911639e-02
1.908985e+00	4.911453e-02
1.909020e+00	4.911267e-02
1.909055e+00	4.911081e-02
1.909090e+00	4.910895e-02
1.909126e+00	4.910709e-02
1.909161e+00	4.910523e-02
1.909196e+00	4.910337e-02
1.909232e+00	4.910151e-02
1.909267e+00	4.909965e-02
1.909301e+00	4.909779e-02
1.909337e+00	4.909592e-02
1.909371e+00	4.909406e-02
1.909407e+00	4.909220e-02
1.909442e+00	4.909034e-02
1.909477e+00	4.908848e-02
1.909513e+00	4.908662e-02
1.909548e+00	4.908476e-02
1.909584e+00	4.908290e-02
1.909619e+00	4.908104e-02
1.909655e+00	4.907918e-02
1.909690e+00	4.907732e-02
1.909726e+00	4.907546e-02
1.909761e+00	4.907360e-02
1.909796e+00	4.907174e-02
1.909831e+00	4.906988e-02
1.909866e+00	4.906802e-02
1.909902e+00	4.906616e-02
1.909937e+00	4.906430e-02
1.909972e+00	4.906244e-02
1.910006e+00	4.906058e-02
1.910041e+00	4.905872e-02
1.910076e+00	4.905686e-02
1.910111e+00	4.905500e-02
1.910147e+00	4.905314e-02
1.910182e+00	4.905128e-02
1.910217e+00	4.904942e-02
1.910252e+00	4.904756e-02
1.910287e+00	4.904570e-02
1.910322e+00	4.904384e-02
1.910357e+00	4.904198e-02
1.910392e+00	4.904012e-02
1.910427e+00	4.903826e-02
1.910463e+00	4.903640e-02
1.910498e+00	4.903454e-02
1.910533e+00	4.903268e-02
1.910567e+00	4.903082e-02
1.910602e+00	4.902896e-02
1.910638e+00	4.902710e-02
1.910672e+00	4.902524e-02
1.910707e+00	4.902338e-02
1.910742e+00	4.902152e-02
1.910778e+00	4.901966e-02
1.910812e+00	4.901779e-02
1.910848e+00	4.901593e-02
1.910883e+00	4.901407e-02
1.910918e+00	4.901221e-02
1.910953e+00	4.901035e-02
1.910988e+00	4.900849e-02
1.911023e+00	4.900663e-02
1.911058e+00	4.900477e-02
1.911093e+00	4.900291e-02
1.911129e+00	4.900105e-02
1.911164e+00	4.899919e-02
1.911199e+00	4.899733e-02
1.911234e+00	4.899547e-02
1.911269e+00	4.899361e-02
1.911305e+00	4.899175e-02
1.911339e+00	4.898989e-02
1.911374e+00	4.898803e-02
1.911410e+00	4.898617e-02
1.911445e+00	4.898431e-02
1.911480e+00	4.898245e-02
1.911516e+00	4.898059e-02
1.911551e+00	4.897873e-02
1.911587e+00	4.897687e-02
1.911622e+00	4.897501e-02
1.911657e+00	4.897315e-02
1.911692e+00	4.897129e-02
1.911728e+00	4.896943e-02
1.911762e+00	4.896757e-02
1.911798e+00	4.896571e-02
1.911833e+00	4.896385e-02
1.911867e+00	4.896199e-02
1.911902e+00	4.896013e-02
1.911938e+00	4.895827e-02
1.911973e+00	4.895641e-02
1.912008e+00	4.895455e-02
1.912044e+00	4.895269e-02
1.912079e+00	4.895083e-02
1.912115e+00	4.894897e-02
1.912150e+00	4.894711e-02
1.912185e+00	4.894525e-02
1.912220e+00	4.894339e-02
1.912256e+00	4.894153e-02
1.912290e+00	4.893966e-02
1.912326e+00	4.893780e-02
1.912362e+00	4.893594e-02
1.912397e+00	4.893408e-02
1.912432e+00	4.893222e-02
1.912467e+00	4.893036e-02
1.912502e+00	4.892850e-02
1.912537e+00	4.892664e-02
1.912572e+00	4.892478e-02
1.912607e+00	4.892292e-02
1.912642e+00	4.892106e-02
1.912677e+00	4.891920e-02
1.912712e+00	4.891734e-02
1.912747e+00	4.891548e-02
1.912782e+00	4.891362e-02
1.912817e+00	4.891176e-02
1.912852e+00	4.890990e-02
1.912887e+00	4.890804e-02
1.912922e+00	4.890618e-02
1.912957e+00	4.890432e-02
1.912992e+00	4.890246e-02
1.913027e+00	4.890060e-02
1.913062e+00	4.889874e-02
1.913097e+00	4.889688e-02
1.913132e+00	4.889502e-02
1.913168e+00	4.889316e-02
1.913202e+00	4.889130e-02
1.913238e+00	4.888944e-02
1.913274e+00	4.888758e-02
1.913309e+00	4.888572e-02
1.913344e+00	4.888386e-02
1.913379e+00	4.888200e-02
1.913414e+00	4.888014e-02
1.913448e+00	4.887828e-02
1.913484e+00	4.887642e-02
1.913519e+00	4.887456e-02
1.913554e+00	4.887270e-02
1.913590e+00	4.887084e-02
1.913625e+00	4.886898e-02
1.913661e+00	4.886712e-02
1.913696e+00	4.886526e-02
1.913732e+00	4.886340e-02
1.913767e+00	4.886154e-02
1.913802e+00	4.885967e-02
1.913837e+00	4.885781e-02
1.913872e+00	4.885595e-02
1.913907e+00	4.885409e-02
1.913942e+00	4.885223e-02
1.913977e+00	4.885037e-02
1.914013e+00	4.884851e-02
1.914048e+00	4.884665e-02
1.914083e+00	4.884479e-02
1.914119e+00	4.884293e-02
1.914155e+00	4.884107e-02
1.914191e+00	4.883921e-02
1.914227e+00	4.883735e-02
1.914262e+00	4.883549e-02
1.914297e+00	4.883363e-02
1.914333e+00	4.883177e-02
1.914368e+00	4.882991e-02
1.914403e+00	4.882805e-02
1.914438e+00	4.882619e-02
1.914474e+00	4.882433e-02
1.914510e+00	4.882247e-02
1.914545e+00	4.882061e-02
1.914580e+00	4.881875e-02
1.914616e+00	4.881689e-02
1.914651e+00	4.881503e-02
1.914686e+00	4.881317e-02
1.914721e+00	4.881131e-02
1.914756e+00	4.880945e-02
1.914791e+00	4.880759e-02
1.914827e+00	4.880573e-02
1.914862e+00	4.880387e-02
1.914897e+00	4.880201e-02
1.914933e+00	4.880015e-02
1.914969e+00	4.879829e-02
1.915004e+00	4.879643e-02
1.915040e+00	4.879457e-02
1.915075e+00	4.879271e-02
1.915110e+00	4.879085e-02
1.915146e+00	4.878899e-02
1.915181e+00	4.878713e-02
1.915216e+00	4.878527e-02
1.915252e+00	4.878341e-02
1.915287e+00	4.878154e-02
1.915322e+00	4.877968e-02
1.915358e+00	4.877782e-02
1.915393e+00	4.877596e-02
1.915429e+00	4.877410e-02
1.915465e+00	4.877224e-02
1.915500e+00	4.877038e-02
1.915536e+00	4.876852e-02
1.915571e+00	4.876666e-02
1.915607e+00	4.876480e-02
1.915642e+00	4.876294e-02
1.915678e+00	4.876108e-02
1.915713e+00	4.875922e-02
1.915748e+00	4.875736e-02
1.915784e+00	4.875550e-02
1.915819e+00	4.875364e-02
1.915854e+00	4.875178e-02
1.915889e+00	4.874992e-02
1.915924e+00	4.874806e-02
1.915959e+00	4.874620e-02
1.915994e+00	4.874434e-02
1.916029e+00	4.874248e-02
1.916064e+00	4.874062e-02
1.916100e+00	4.873876e-02
1.916135e+00	4.873690e-02
1.916171e+00	4.873504e-02
1.916207e+00	4.873318e-02
1.916242e+00	4.873132e-02
1.916277e+00	4.872946e-02
1.916314e+00	4.872760e-02
1.916349e+00	4.872574e-02
1.916385e+00	4.872388e-02
1.916420e+00	4.872202e-02
1.916456e+00	4.872016e-02
1.916491e+00	4.871830e-02
1.916526e+00	4.871644e-02
1.916562e+00	4.871458e-02
1.916597e+00	4.871272e-02
1.916632e+00	4.871086e-02
1.916668e+00	4.870900e-02
1.916704e+00	4.870714e-02
1.916739e+00	4.870528e-02
1.916774e+00	4.870341e-02
1.916810e+00	4.870155e-02
1.916845e+00	4.869969e-02
1.916880e+00	4.869783e-02
1.916915e+00	4.869597e-02
1.916950e+00	4.869411e-02
1.916986e+00	4.869225e-02
1.917020e+00	4.869039e-02
1.917056e+00	4.868853e-02
1.917091e+00	4.868667e-02
1.917126e+00	4.868481e-02
1.917162e+00	4.868295e-02
1.917197e+00	4.868109e-02
1.917232e+00	4.867923e-02
1.917268e+00	4.867737e-02
1.917303e+00	4.867551e-02
1.917339e+00	4.867365e-02
1.917374e+00	4.867179e-02
1.917409e+00	4.866993e-02
1.917445e+00	4.866807e-02
1.917480e+00	4.866621e-02
1.917515e+00	4.866435e-02
1.917551e+00	4.866249e-02
1.917586e+00	4.866063e-02
1.917622e+00	4.865877e-02
1.917657e+00	4.865691e-02
1.917693e+00	4.865505e-02
1.917729e+00	4.865319e-02
1.917764e+00	4.865133e-02
1.917799e+00	4.864947e-02
1.917835e+00	4.864761e-02
1.917870e+00	4.864575e-02
1.917905e+00	4.864389e-02
1.917941e+00	4.864203e-02
1.917976e+00	4.864017e-02
1.918012e+00	4.863831e-02
1.918048e+00	4.863645e-02
1.918083e+00	4.863459e-02
1.918119e+00	4.863273e-02
1.918154e+00	4.863087e-02
1.918189e+00	4.862901e-02
1.918225e+00	4.862715e-02
1.918260e+00	4.862528e-02
1.918295e+00	4.862342e-02
1.918331e+00	4.862156e-02
1.918366e+00	4.861970e-02
1.918402e+00	4.861784e-02
1.918437e+00	4.861598e-02
1.918473e+00	4.861412e-02
1.918509e+00	4.861226e-02
1.918544e+00	4.861040e-02
1.918580e+00	4.860854e-02
1.918616e+00	4.860668e-02
1.918651e+00	4.860482e-02
1.918686e+00	4.860296e-02
1.918722e+00	4.860110e-02
1.918758e+00	4.859924e-02
1.918793e+00	4.859738e-02
1.918828e+00	4.859552e-02
1.918864e+00	4.859366e-02
1.918899e+00	4.859180e-02
1.918935e+00	4.858994e-02
1.918971e+00	4.858808e-02
1.919006e+00	4.858622e-02
1.919042e+00	4.858436e-02
1.919078e+00	4.858250e-02
1.919114e+00	4.858064e-02
1.919149e+00	4.857878e-02
1.919185e+00	4.857692e-02
1.919220e+00	4.857506e-02
1.919256e+00	4.857320e-02
1.919292e+00	4.857134e-02
1.919327e+00	4.856948e-02
1.919362e+00	4.856762e-02
1.919398e+00	4.856576e-02
1.919433e+00	4.856390e-02
1.919468e+00	4.856204e-02
1.919504e+00	4.856018e-02
1.919539e+00	4.855832e-02
1.919574e+00	4.855646e-02
1.919610e+00	4.855460e-02
1.919646e+00	4.855274e-02
1.919681e+00	4.855088e-02
1.919717e+00	4.854902e-02
1.919752e+00	4.854715e-02
1.919787e+00	4.854529e-02
1.919823e+00	4.854343e-02
1.919858e+00	4.854157e-02
1.919894e+00	4.853971e-02
1.919929e+00	4.853785e-02
1.919965e+00	4.853599e-02
1.920001e+00	4.853413e-02
1.920037e+00	4.853227e-02
1.920072e+00	4.853041e-02
1.920107e+00	4.852855e-02
1.920143e+00	4.852669e-02
1.920179e+00	4.852483e-02
1.920214e+00	4.852297e-02
1.920251e+00	4.852111e-02
1.920286e+00	4.851925e-02
1.920321e+00	4.851739e-02
1.920357e+00	4.851553e-02
1.920393e+00	4.851367e-02
1.920428e+00	4.851181e-02
1.920464e+00	4.850995e-02
1.920500e+00	4.850809e-02
1.920535e+00	4.850623e-02
1.920570e+00	4.850437e-02
1.920606e+00	4.850251e-02
1.920642e+00	4.850065e-02
1.920678e+00	4.849879e-02
1.920714e+00	4.849693e-02
1.920749e+00	4.849507e-02
1.920785e+00	4.849321e-02
1.920820e+00	4.849135e-02
1.920856e+00	4.848949e-02
1.920891e+00	4.848763e-02
1.920926e+00	4.848577e-02
1.920961e+00	4.848391e-02
1.920997e+00	4.848205e-02
1.921032e+00	4.848019e-02
1.921067e+00	4.847833e-02
1.921102e+00	4.847647e-02
1.921138e+00	4.847461e-02
1.921173e+00	4.847275e-02
1.921209e+00	4.847089e-02
1.921244e+00	4.846903e-02
1.921280e+00	4.846716e-02
1.921316e+00	4.846530e-02
1.921351e+00	4.846344e-02
1.921387e+00	4.846158e-02
1.921423e+00	4.845972e-02
1.921459e+00	4.845786e-02
1.921495e+00	4.845600e-02
1.921530e+00	4.845414e-02
1.921566e+00	4.845228e-02
1.921602e+00	4.845042e-02
1.921637e+00	4.844856e-02
1.921672e+00	4.844670e-02
1.921708e+00	4.844484e-02
1.921744e+00	4.844298e-02
1.921780e+00	4.844112e-02
1.921816e+00	4.843926e-02
1.921851e+00	4.843740e-02
1.921887e+00	4.843554e-02
1.921922e+00	4.843368e-02
1.921958e+00	4.843182e-02
1.921994e+00	4.842996e-02
1.922028e+00	4.842810e-02
1.922064e+00	4.842624e-02
1.922100e+00	4.842438e-02
1.922136e+00	4.842252e-02
1.922172e+00	4.842066e-02
1.922207e+00	4.841880e-02
1.922243e+00	4.841694e-02
1.922279e+00	4.841508e-02
1.922315e+00	4.841322e-02
1.922351e+00	4.841136e-02
1.922386e+00	4.840950e-02
1.922422e+00	4.840764e-02
1.922458e+00	4.840578e-02
1.922494e+00	4.840392e-02
1.922529e+00	4.840206e-02
1.922565e+00	4.840020e-02
1.922601e+00	4.839834e-02
1.922636e+00	4.839648e-02
1.922672e+00	4.839462e-02
1.922708e+00	4.839276e-02
1.922744e+00	4.839090e-02
1.922779e+00	4.838903e-02
1.922815e+00	4.838717e-02
1.922851e+00	4.838531e-02
1.922886e+00	4.838345e-02
1.922922e+00	4.838159e-02
1.922957e+00	4.837973e-02
1.922993e+00	4.837787e-02
1.923028e+00	4.837601e-02
1.923064e+00	4.837415e-02
1.923099e+00	4.837229e-02
1.923135e+00	4.837043e-02
1.923172e+00	4.836857e-02
1.923208e+00	4.836671e-02
1.923243e+00	4.836485e-02
1.923279e+00	4.836299e-02
1.923314e+00	4.836113e-02
1.923350e+00	4.835927e-02
1.923386e+00	4.835741e-02
1.923422e+00	4.835555e-02
1.923457e+00	4.835369e-02
1.923493e+00	4.835183e-02
1.923529e+00	4.834997e-02
1.923565e+00	4.834811e-02
1.923601e+00	4.834625e-02
1.923637e+00	4.834439e-02
1.923672e+00	4.834253e-02
1.923708e+00	4.834067e-02
1.923743e+00	4.833881e-02
1.923779e+00	4.833695e-02
1.923815e+00	4.833509e-02
1.923851e+00	4.833323e-02
1.923886e+00	4.833137e-02
1.923923e+00	4.832951e-02
1.923959e+00	4.832765e-02
1.923995e+00	4.832579e-02
1.924030e+00	4.832393e-02
1.924066e+00	4.832207e-02
1.924102e+00	4.832021e-02
1.924138e+00	4.831835e-02
1.924173e+00	4.831649e-02
1.924209e+00	4.831463e-02
1.924245e+00	4.831277e-02
1.924281e+00	4.831090e-02
1.924317e+00	4.830904e-02
1.924353e+00	4.830718e-02
1.924388e+00	4.830532e-02
1.924424e+00	4.830346e-02
1.924460e+00	4.830160e-02
1.924495e+00	4.829974e-02
1.924531e+00	4.829788e-02
1.924566e+00	4.829602e-02
1.924603e+00	4.829416e-02
1.924639e+00	4.829230e-02
1.924674e+00	4.829044e-02
1.924710e+00	4.828858e-02
1.924747e+00	4.828672e-02
1.924782e+00	4.828486e-02
1.924818e+00	4.828300e-02
1.924853e+00	4.828114e-02
1.924889e+00	4.827928e-02
1.924925e+00	4.827742e-02
1.924960e+00	4.827556e-02
1.924996e+00	4.827370e-02
1.925032e+00	4.827184e-02
1.925069e+00	4.826998e-02
1.925105e+00	4.826812e-02
1.925140e+00	4.826626e-02
1.925176e+00	4.826440e-02
1.925212e+00	4.826254e-02
1.925247e+00	4.826068e-02
1.925283e+00	4.825882e-02
1.925318e+00	4.825696e-02
1.925353e+00	4.825510e-02
1.925389e+00	4.825324e-02
1.925425e+00	4.825138e-02
1.925461e+00	4.824952e-02
1.925497e+00	4.824766e-02
1.925532e+00	4.824580e-02
1.925568e+00	4.824394e-02
1.925604e+00	4.824208e-02
1.925640e+00	4.824022e-02
1.925676e+00	4.823836e-02
1.925712e+00	4.823650e-02
1.925748e+00	4.823464e-02
1.925784e+00	4.823277e-02
1.925820e+00	4.823091e-02
1.925856e+00	4.822905e-02
1.925892e+00	4.822719e-02
1.925928e+00	4.822533e-02
1.925964e+00	4.822347e-02
1.926000e+00	4.822161e-02
1.926035e+00	4.821975e-02
1.926071e+00	4.821789e-02
1.926106e+00	4.821603e-02
1.926142e+00	4.821417e-02
1.926177e+00	4.821231e-02
1.926213e+00	4.821045e-02
1.926249e+00	4.820859e-02
1.926284e+00	4.820673e-02
1.926320e+00	4.820487e-02
1.926356e+00	4.820301e-02
1.926392e+00	4.820115e-02
1.926428e+00	4.819929e-02
1.926464e+00	4.819743e-02
1.926500e+00	4.819557e-02
1.926536e+00	4.819371e-02
1.926572e+00	4.819185e-02
1.926608e+00	4.818999e-02
1.926643e+00	4.818813e-02
1.926679e+00	4.818627e-02
1.926715e+00	4.818441e-02
[truncated: 25,902 more rows]
