# Supplementary material for: Intermittency in the not-so-smooth elastic turbulence
Source: Nat Commun. 2024 May 27;15:4070. doi: 10.1038/s41467-024-48460-5 (PMC11130217; doi:10.1038/s41467-024-48460-5)
Supplement: Supplementary file 4 — Source Data [file 41467_2024_48460_MOESM4_ESM.zip › SourceData/Fig05c_Multifractal.txt]

2.202014e+00	-1.310078e-01	-2.816074e-01	5.612875e-01
2.202050e+00	-1.355963e-01	-2.808803e-01	5.610707e-01
2.202079e+00	-1.401813e-01	-2.801486e-01	5.608957e-01
2.202106e+00	-1.448059e-01	-2.794041e-01	5.607356e-01
2.202139e+00	-1.493885e-01	-2.786006e-01	5.605434e-01
2.202154e+00	-1.541025e-01	-2.777544e-01	5.604524e-01
2.202163e+00	-1.587786e-01	-2.769217e-01	5.604000e-01
2.202176e+00	-1.633791e-01	-2.760803e-01	5.603240e-01
2.202173e+00	-1.681347e-01	-2.752152e-01	5.603416e-01
2.202176e+00	-1.728435e-01	-2.743253e-01	5.603269e-01
2.202175e+00	-1.774566e-01	-2.733943e-01	5.603304e-01
2.202155e+00	-1.821806e-01	-2.724875e-01	5.604451e-01
2.202135e+00	-1.869310e-01	-2.714529e-01	5.605605e-01
2.202107e+00	-1.916200e-01	-2.704511e-01	5.607198e-01
2.202074e+00	-1.962733e-01	-2.695360e-01	5.609095e-01
2.202042e+00	-2.009225e-01	-2.684224e-01	5.610923e-01
2.201995e+00	-2.056719e-01	-2.673140e-01	5.613584e-01
2.201948e+00	-2.104532e-01	-2.662739e-01	5.616256e-01
2.201888e+00	-2.150942e-01	-2.651377e-01	5.619641e-01
2.201824e+00	-2.197831e-01	-2.639940e-01	5.623231e-01
2.201751e+00	-2.244679e-01	-2.628260e-01	5.627284e-01
2.201669e+00	-2.290990e-01	-2.616442e-01	5.631854e-01
2.201580e+00	-2.338083e-01	-2.604148e-01	5.636780e-01
2.201482e+00	-2.384288e-01	-2.591666e-01	5.642202e-01
2.201382e+00	-2.430536e-01	-2.578927e-01	5.647747e-01
2.201269e+00	-2.477581e-01	-2.565626e-01	5.653945e-01
2.201145e+00	-2.523554e-01	-2.552512e-01	5.660696e-01
2.201011e+00	-2.568808e-01	-2.538936e-01	5.668005e-01
2.200873e+00	-2.614842e-01	-2.524838e-01	5.675499e-01
2.200729e+00	-2.660079e-01	-2.510551e-01	5.683284e-01
2.200568e+00	-2.705193e-01	-2.496012e-01	5.691986e-01
2.200393e+00	-2.750801e-01	-2.480920e-01	5.701385e-01
2.200221e+00	-2.795578e-01	-2.465639e-01	5.710574e-01
2.200032e+00	-2.839534e-01	-2.450334e-01	5.720632e-01
2.199822e+00	-2.883429e-01	-2.434216e-01	5.731825e-01
2.199609e+00	-2.927735e-01	-2.418101e-01	5.743052e-01
2.199392e+00	-2.971192e-01	-2.402018e-01	5.754525e-01
2.199153e+00	-3.013949e-01	-2.384994e-01	5.767035e-01
2.198907e+00	-3.056472e-01	-2.367300e-01	5.779899e-01
2.198647e+00	-3.098558e-01	-2.350015e-01	5.793469e-01
2.198367e+00	-3.140444e-01	-2.332151e-01	5.808015e-01
2.198087e+00	-3.181547e-01	-2.313366e-01	5.822470e-01
2.197785e+00	-3.222481e-01	-2.294583e-01	5.838001e-01
2.197464e+00	-3.262854e-01	-2.275690e-01	5.854485e-01
2.197139e+00	-3.302156e-01	-2.256223e-01	5.871098e-01
2.196794e+00	-3.341443e-01	-2.236101e-01	5.888658e-01
2.196431e+00	-3.379679e-01	-2.215606e-01	5.907066e-01
2.196065e+00	-3.417247e-01	-2.194535e-01	5.925549e-01
2.195664e+00	-3.454399e-01	-2.173362e-01	5.945721e-01
2.195244e+00	-3.490874e-01	-2.151258e-01	5.966771e-01
2.194835e+00	-3.526866e-01	-2.129212e-01	5.987170e-01
2.194392e+00	-3.561650e-01	-2.106625e-01	6.009198e-01
2.193929e+00	-3.595490e-01	-2.082926e-01	6.032108e-01
2.193440e+00	-3.628926e-01	-2.059416e-01	6.056203e-01
2.192930e+00	-3.661416e-01	-2.035097e-01	6.081230e-01
2.192433e+00	-3.692615e-01	-2.010048e-01	6.105541e-01
2.191900e+00	-3.723047e-01	-1.984735e-01	6.131493e-01
2.191324e+00	-3.752570e-01	-1.958746e-01	6.159450e-01
2.190733e+00	-3.781087e-01	-1.932120e-01	6.187997e-01
2.190143e+00	-3.808541e-01	-1.904730e-01	6.216346e-01
2.189512e+00	-3.834993e-01	-1.876808e-01	6.246572e-01
2.188847e+00	-3.860061e-01	-1.848617e-01	6.278297e-01
2.188174e+00	-3.884132e-01	-1.819238e-01	6.310266e-01
2.187471e+00	-3.907205e-01	-1.789218e-01	6.343507e-01
2.186758e+00	-3.928388e-01	-1.758731e-01	6.377105e-01
2.186008e+00	-3.948768e-01	-1.727628e-01	6.412291e-01
2.185211e+00	-3.967740e-01	-1.695373e-01	6.449494e-01
2.184407e+00	-3.984915e-01	-1.662211e-01	6.486896e-01
2.183578e+00	-4.001051e-01	-1.628721e-01	6.525233e-01
2.182715e+00	-4.015383e-01	-1.594409e-01	6.565014e-01
2.181812e+00	-4.028251e-01	-1.558953e-01	6.606459e-01
2.180885e+00	-4.039734e-01	-1.522476e-01	6.648866e-01
2.179922e+00	-4.049323e-01	-1.485329e-01	6.692680e-01
2.178929e+00	-4.057813e-01	-1.447203e-01	6.737633e-01
2.177912e+00	-4.063956e-01	-1.408101e-01	6.783514e-01
2.176843e+00	-4.068142e-01	-1.368054e-01	6.831512e-01
2.175748e+00	-4.070803e-01	-1.326627e-01	6.880463e-01
2.174610e+00	-4.071128e-01	-1.284235e-01	6.931105e-01
2.173435e+00	-4.070304e-01	-1.241041e-01	6.983135e-01
2.172230e+00	-4.066701e-01	-1.196613e-01	7.036271e-01
2.170981e+00	-4.061040e-01	-1.150627e-01	7.091124e-01
2.169681e+00	-4.053691e-01	-1.103439e-01	7.147898e-01
2.168340e+00	-4.042991e-01	-1.055329e-01	7.206241e-01
2.166968e+00	-4.031101e-01	-1.005717e-01	7.265633e-01
2.165549e+00	-4.017218e-01	-9.550361e-02	7.326824e-01
2.164068e+00	-3.999528e-01	-9.024939e-02	7.390319e-01
2.162553e+00	-3.980081e-01	-8.486687e-02	7.455042e-01
2.160997e+00	-3.958514e-01	-7.931505e-02	7.521149e-01
2.159374e+00	-3.933651e-01	-7.361749e-02	7.589810e-01
2.157704e+00	-3.906208e-01	-6.780536e-02	7.660094e-01
2.155994e+00	-3.876095e-01	-6.179250e-02	7.731757e-01
2.154225e+00	-3.842981e-01	-5.560652e-02	7.805528e-01
2.152391e+00	-3.807057e-01	-4.924028e-02	7.881644e-01
2.150507e+00	-3.768383e-01	-4.273041e-02	7.959435e-01
2.148573e+00	-3.726434e-01	-3.599885e-02	8.038930e-01
2.146572e+00	-3.681064e-01	-2.905019e-02	8.120741e-01
2.144506e+00	-3.632816e-01	-2.189864e-02	8.204824e-01
2.142382e+00	-3.581109e-01	-1.459283e-02	8.290856e-01
2.140203e+00	-3.526357e-01	-7.041058e-03	8.378682e-01
2.137956e+00	-3.467898e-01	7.449116e-04	8.468761e-01
2.135629e+00	-3.405303e-01	8.668537e-03	8.561603e-01
2.133237e+00	-3.339770e-01	1.687029e-02	8.656557e-01
2.130789e+00	-3.270555e-01	2.535816e-02	8.753250e-01
2.128272e+00	-3.197411e-01	3.409891e-02	8.852167e-01
2.125674e+00	-3.120111e-01	4.303544e-02	8.953742e-01
2.122999e+00	-3.039102e-01	5.222989e-02	9.057806e-01
2.120248e+00	-2.954072e-01	6.173565e-02	9.164289e-01
2.117425e+00	-2.864617e-01	7.149496e-02	9.272966e-01
2.114528e+00	-2.770957e-01	8.154523e-02	9.383911e-01
2.111547e+00	-2.672969e-01	9.189212e-02	9.497487e-01
2.108492e+00	-2.570910e-01	1.024908e-01	9.613274e-01
2.105341e+00	-2.464093e-01	1.134330e-01	9.732052e-01
2.102110e+00	-2.352605e-01	1.246819e-01	9.853221e-01
2.098799e+00	-2.236795e-01	1.362281e-01	9.976712e-01
2.095398e+00	-2.115865e-01	1.481837e-01	1.010289e+00
2.091916e+00	-1.989878e-01	1.604310e-01	1.023137e+00
2.088345e+00	-1.859213e-01	1.729827e-01	1.036241e+00
2.084682e+00	-1.723518e-01	1.859134e-01	1.049610e+00
2.080924e+00	-1.582613e-01	1.992251e-01	1.063250e+00
2.077073e+00	-1.436654e-01	2.128828e-01	1.077154e+00
2.073133e+00	-1.285197e-01	2.268933e-01	1.091296e+00
2.069104e+00	-1.128444e-01	2.413177e-01	1.105679e+00
2.064974e+00	-9.663860e-02	2.561601e-01	1.120342e+00
2.060750e+00	-7.985397e-02	2.713563e-01	1.135251e+00
2.056432e+00	-6.249854e-02	2.869709e-01	1.150408e+00
2.052014e+00	-4.460071e-02	3.030188e-01	1.165824e+00
2.047503e+00	-2.612101e-02	3.194061e-01	1.181479e+00
2.042892e+00	-7.030324e-03	3.362507e-01	1.197384e+00
2.038184e+00	1.262767e-02	3.535672e-01	1.213533e+00
2.033382e+00	3.290058e-02	3.713005e-01	1.229907e+00
2.028482e+00	5.373944e-02	3.894399e-01	1.246520e+00
2.023478e+00	7.521408e-02	4.080535e-01	1.263383e+00
2.018373e+00	9.732617e-02	4.271097e-01	1.280482e+00
2.013179e+00	1.200037e-01	4.465952e-01	1.297777e+00
2.007888e+00	1.433328e-01	4.665368e-01	1.315291e+00
2.002499e+00	1.672822e-01	4.869424e-01	1.333020e+00
1.997015e+00	1.918401e-01	5.078185e-01	1.350952e+00
1.991433e+00	2.170445e-01	5.291257e-01	1.369094e+00
1.985761e+00	2.428972e-01	5.508993e-01	1.387415e+00
1.979990e+00	2.693461e-01	5.731356e-01	1.405937e+00
1.974129e+00	2.963753e-01	5.958324e-01	1.424634e+00
1.968182e+00	3.241128e-01	6.189840e-01	1.443485e+00
1.962145e+00	3.524909e-01	6.425775e-01	1.462502e+00
1.956019e+00	3.813776e-01	6.666077e-01	1.481676e+00
1.949802e+00	4.109307e-01	6.910969e-01	1.501009e+00
1.943518e+00	4.411367e-01	7.160307e-01	1.520426e+00
1.937139e+00	4.719012e-01	7.413835e-01	1.540010e+00
1.930674e+00	5.032296e-01	7.671597e-01	1.559728e+00
1.924138e+00	5.351333e-01	7.933571e-01	1.579532e+00
1.917531e+00	5.676386e-01	8.199486e-01	1.599419e+00
1.910852e+00	6.006890e-01	8.469364e-01	1.619390e+00
1.904098e+00	6.342729e-01	8.743227e-01	1.639448e+00
1.897280e+00	6.683499e-01	9.020657e-01	1.659560e+00
1.890389e+00	7.029373e-01	9.301716e-01	1.679751e+00
1.883442e+00	7.380287e-01	9.586249e-01	1.699965e+00
1.876442e+00	7.735641e-01	9.873876e-01	1.720195e+00
1.869393e+00	8.095536e-01	1.016470e+00	1.740427e+00
1.862275e+00	8.459423e-01	1.045865e+00	1.760711e+00
1.855107e+00	8.826885e-01	1.075513e+00	1.780997e+00
1.847903e+00	9.198225e-01	1.105402e+00	1.801239e+00
1.840654e+00	9.573113e-01	1.135524e+00	1.821464e+00
1.833366e+00	9.950684e-01	1.165914e+00	1.841653e+00
1.826045e+00	1.033087e+00	1.196512e+00	1.861784e+00
1.818686e+00	1.071359e+00	1.227201e+00	1.881876e+00
1.811300e+00	1.109830e+00	1.258062e+00	1.901891e+00
1.803888e+00	1.148456e+00	1.289095e+00	1.921830e+00
1.796459e+00	1.187231e+00	1.320207e+00	1.941665e+00
1.789014e+00	1.226087e+00	1.351385e+00	1.961394e+00
1.781535e+00	1.264983e+00	1.382601e+00	1.981062e+00
1.774061e+00	1.303933e+00	1.413894e+00	2.000570e+00
1.766582e+00	1.342845e+00	1.445214e+00	2.019941e+00
1.759091e+00	1.381692e+00	1.476442e+00	2.039192e+00
1.751604e+00	1.420454e+00	1.507641e+00	2.058284e+00
1.744115e+00	1.459073e+00	1.538792e+00	2.077232e+00
1.736627e+00	1.497531e+00	1.569866e+00	2.096026e+00
1.729157e+00	1.535770e+00	1.600830e+00	2.114627e+00
1.721696e+00	1.573763e+00	1.631623e+00	2.133056e+00
1.714247e+00	1.611474e+00	1.662288e+00	2.151305e+00
1.706821e+00	1.648845e+00	1.692763e+00	2.169352e+00
1.699411e+00	1.685883e+00	1.722999e+00	2.187209e+00
1.692025e+00	1.722545e+00	1.753016e+00	2.204863e+00
1.684670e+00	1.758771e+00	1.782814e+00	2.222294e+00
1.677333e+00	1.794545e+00	1.812338e+00	2.239535e+00
1.670034e+00	1.829846e+00	1.841558e+00	2.256542e+00
1.662772e+00	1.864642e+00	1.870500e+00	2.273319e+00
1.655536e+00	1.898914e+00	1.899112e+00	2.289888e+00
1.648342e+00	1.932644e+00	1.927356e+00	2.306218e+00
1.641194e+00	1.965768e+00	1.955253e+00	2.322302e+00
1.634084e+00	1.998300e+00	1.982816e+00	2.338157e+00
1.627011e+00	2.030259e+00	2.009990e+00	2.353790e+00
1.619988e+00	2.061563e+00	2.036746e+00	2.369170e+00
1.613016e+00	2.092221e+00	2.063111e+00	2.384300e+00
1.606088e+00	2.122225e+00	2.089058e+00	2.399195e+00
1.599206e+00	2.151573e+00	2.114565e+00	2.413855e+00
1.592383e+00	2.180262e+00	2.139675e+00	2.428251e+00
1.585607e+00	2.208250e+00	2.164326e+00	2.442413e+00
1.578885e+00	2.235566e+00	2.188513e+00	2.456327e+00
1.572216e+00	2.262181e+00	2.212267e+00	2.470000e+00
1.565601e+00	2.288133e+00	2.235568e+00	2.483428e+00
1.559042e+00	2.313392e+00	2.258408e+00	2.496611e+00
1.552540e+00	2.337951e+00	2.280777e+00	2.509552e+00
1.546090e+00	2.361855e+00	2.302675e+00	2.522257e+00
1.539702e+00	2.385074e+00	2.324125e+00	2.534715e+00
1.533375e+00	2.407614e+00	2.345110e+00	2.546926e+00
1.527094e+00	2.429490e+00	2.365606e+00	2.558923e+00
1.520871e+00	2.450721e+00	2.385664e+00	2.570686e+00
1.514716e+00	2.471306e+00	2.405256e+00	2.582196e+00
1.508613e+00	2.491255e+00	2.424379e+00	2.593486e+00
1.502555e+00	2.510567e+00	2.443047e+00	2.604572e+00
1.496567e+00	2.529271e+00	2.461258e+00	2.615411e+00
1.490651e+00	2.547379e+00	2.479036e+00	2.626002e+00
1.484771e+00	2.564889e+00	2.496365e+00	2.636409e+00
1.478949e+00	2.581824e+00	2.513236e+00	2.646597e+00
1.473184e+00	2.598194e+00	2.529697e+00	2.656572e+00
1.467466e+00	2.614021e+00	2.545730e+00	2.666350e+00
1.461815e+00	2.629297e+00	2.561323e+00	2.675900e+00
1.456218e+00	2.644052e+00	2.576496e+00	2.685246e+00
1.450676e+00	2.658309e+00	2.591284e+00	2.694392e+00
1.445172e+00	2.672060e+00	2.605672e+00	2.703363e+00
1.439734e+00	2.685331e+00	2.619641e+00	2.712119e+00
1.434352e+00	2.698138e+00	2.633220e+00	2.720677e+00
1.429003e+00	2.710497e+00	2.646429e+00	2.729074e+00
1.423710e+00	2.722405e+00	2.659289e+00	2.737279e+00
1.418470e+00	2.733882e+00	2.671758e+00	2.745296e+00
1.413284e+00	2.744948e+00	2.683858e+00	2.753127e+00
1.408136e+00	2.755625e+00	2.695618e+00	2.760798e+00
1.403033e+00	2.765908e+00	2.707027e+00	2.768301e+00
1.397989e+00	2.775797e+00	2.718101e+00	2.775614e+00
1.392984e+00	2.785358e+00	2.728864e+00	2.782772e+00
1.388014e+00	2.794550e+00	2.739288e+00	2.789779e+00
1.383088e+00	2.803380e+00	2.749403e+00	2.796627e+00
1.378212e+00	2.811909e+00	2.759224e+00	2.803307e+00
1.373374e+00	2.820137e+00	2.768720e+00	2.809838e+00
1.368573e+00	2.828047e+00	2.777935e+00	2.816224e+00
1.363815e+00	2.835640e+00	2.786875e+00	2.822457e+00
1.359095e+00	2.842967e+00	2.795529e+00	2.828546e+00
1.354417e+00	2.850008e+00	2.803910e+00	2.834487e+00
1.349769e+00	2.856792e+00	2.812037e+00	2.840298e+00
1.345152e+00	2.863328e+00	2.819900e+00	2.845976e+00
1.340575e+00	2.869612e+00	2.827506e+00	2.851515e+00
1.336035e+00	2.875661e+00	2.834878e+00	2.856917e+00
1.331527e+00	2.881473e+00	2.842009e+00	2.862192e+00
1.327049e+00	2.887064e+00	2.848902e+00	2.867342e+00
1.322601e+00	2.892433e+00	2.855580e+00	2.872369e+00
1.318181e+00	2.897606e+00	2.862035e+00	2.877275e+00
1.313794e+00	2.902589e+00	2.868271e+00	2.882057e+00
1.309434e+00	2.907368e+00	2.874302e+00	2.886723e+00
1.305100e+00	2.911959e+00	2.880133e+00	2.891273e+00
1.300798e+00	2.916379e+00	2.885767e+00	2.895705e+00
1.296511e+00	2.920622e+00	2.891205e+00	2.900034e+00
1.292260e+00	2.924699e+00	2.896458e+00	2.904242e+00
1.288036e+00	2.928619e+00	2.901537e+00	2.908340e+00
1.283819e+00	2.932381e+00	2.906425e+00	2.912346e+00
1.279633e+00	2.935994e+00	2.911141e+00	2.916239e+00
1.275479e+00	2.939459e+00	2.915711e+00	2.920020e+00
1.271331e+00	2.942786e+00	2.920091e+00	2.923711e+00
1.267208e+00	2.945980e+00	2.924322e+00	2.927299e+00
1.263100e+00	2.949043e+00	2.928414e+00	2.930791e+00
1.259017e+00	2.951981e+00	2.932341e+00	2.934179e+00
1.254957e+00	2.954793e+00	2.936123e+00	2.937468e+00
1.250913e+00	2.957488e+00	2.939753e+00	2.940663e+00
1.246882e+00	2.960074e+00	2.943248e+00	2.943767e+00
1.242861e+00	2.962541e+00	2.946621e+00	2.946783e+00
1.238852e+00	2.964906e+00	2.949856e+00	2.949710e+00
1.234861e+00	2.967174e+00	2.952961e+00	2.952543e+00
1.230906e+00	2.969333e+00	2.955938e+00	2.955272e+00
1.226935e+00	2.971398e+00	2.958796e+00	2.957932e+00
1.222989e+00	2.973369e+00	2.961535e+00	2.960498e+00
1.219065e+00	2.975247e+00	2.964159e+00	2.962970e+00
1.215130e+00	2.977043e+00	2.966666e+00	2.965370e+00
1.211224e+00	2.978753e+00	2.969063e+00	2.967675e+00
1.207328e+00	2.980380e+00	2.971360e+00	2.969896e+00
1.203428e+00	2.981917e+00	2.973543e+00	2.972041e+00
1.199545e+00	2.983378e+00	2.975625e+00	2.974099e+00
1.195675e+00	2.984776e+00	2.977608e+00	2.976072e+00
1.191802e+00	2.986091e+00	2.979495e+00	2.977970e+00
1.187947e+00	2.987336e+00	2.981284e+00	2.979782e+00
1.184100e+00	2.988513e+00	2.982980e+00	2.981513e+00
1.180253e+00	2.989620e+00	2.984583e+00	2.983168e+00
1.176416e+00	2.990662e+00	2.986097e+00	2.984741e+00
1.172581e+00	2.991641e+00	2.987525e+00	2.986237e+00
1.168750e+00	2.992559e+00	2.988864e+00	2.987654e+00
1.164926e+00	2.993413e+00	2.990122e+00	2.988992e+00
1.161111e+00	2.994210e+00	2.991297e+00	2.990252e+00
1.157295e+00	2.994953e+00	2.992392e+00	2.991434e+00
1.153481e+00	2.995636e+00	2.993405e+00	2.992541e+00
1.149670e+00	2.996264e+00	2.994341e+00	2.993569e+00
1.145863e+00	2.996840e+00	2.995203e+00	2.994521e+00
1.142059e+00	2.997364e+00	2.995988e+00	2.995396e+00
1.138254e+00	2.997836e+00	2.996699e+00	2.996195e+00
1.134449e+00	2.998260e+00	2.997338e+00	2.996918e+00
1.130646e+00	2.998635e+00	2.997906e+00	2.997565e+00
1.126846e+00	2.998961e+00	2.998403e+00	2.998135e+00
1.123039e+00	2.999242e+00	2.998832e+00	2.998629e+00
1.119233e+00	2.999477e+00	2.999192e+00	2.999048e+00
1.115430e+00	2.999667e+00	2.999485e+00	2.999391e+00
1.111622e+00	2.999814e+00	2.999711e+00	2.999657e+00
1.107812e+00	2.999918e+00	2.999872e+00	2.999848e+00
1.104000e+00	2.999980e+00	2.999968e+00	2.999962e+00
1.100185e+00	3	3	3
1.096357e+00	2.999980e+00	2.999968e+00	2.999962e+00
1.092547e+00	2.999920e+00	2.999874e+00	2.999848e+00
1.088726e+00	2.999821e+00	2.999717e+00	2.999656e+00
1.084870e+00	2.999683e+00	2.999498e+00	2.999386e+00
1.081037e+00	2.999506e+00	2.999218e+00	2.999042e+00
1.077205e+00	2.999295e+00	2.998878e+00	2.998620e+00
1.073355e+00	2.999044e+00	2.998475e+00	2.998119e+00
1.069486e+00	2.998758e+00	2.998013e+00	2.997539e+00
1.065618e+00	2.998437e+00	2.997492e+00	2.996881e+00
1.061752e+00	2.998076e+00	2.996908e+00	2.996147e+00
1.057868e+00	2.997685e+00	2.996266e+00	2.995331e+00
1.053973e+00	2.997258e+00	2.995563e+00	2.994435e+00
1.050063e+00	2.996795e+00	2.994800e+00	2.993458e+00
1.046150e+00	2.996301e+00	2.993979e+00	2.992401e+00
1.042238e+00	2.995774e+00	2.993095e+00	2.991267e+00
1.038298e+00	2.995209e+00	2.992154e+00	2.990045e+00
1.034345e+00	2.994613e+00	2.991151e+00	2.988741e+00
1.030385e+00	2.993985e+00	2.990084e+00	2.987354e+00
1.026404e+00	2.993323e+00	2.988958e+00	2.985881e+00
1.022410e+00	2.992631e+00	2.987771e+00	2.984323e+00
1.018401e+00	2.991905e+00	2.986521e+00	2.982680e+00
1.014382e+00	2.991146e+00	2.985206e+00	2.980951e+00
1.010331e+00	2.990356e+00	2.983828e+00	2.979128e+00
1.006265e+00	2.989534e+00	2.982388e+00	2.977218e+00
1.002181e+00	2.988680e+00	2.980880e+00	2.975216e+00
9.980740e-01	2.987794e+00	2.979307e+00	2.973121e+00
9.939542e-01	2.986877e+00	2.977664e+00	2.970938e+00
9.897990e-01	2.985927e+00	2.975953e+00	2.968652e+00
9.856207e-01	2.984947e+00	2.974176e+00	2.966271e+00
9.814198e-01	2.983934e+00	2.972323e+00	2.963792e+00
9.771857e-01	2.982886e+00	2.970396e+00	2.961209e+00
9.729253e-01	2.981812e+00	2.968399e+00	2.958525e+00
9.686378e-01	2.980701e+00	2.966323e+00	2.955738e+00
9.643120e-01	2.979556e+00	2.964169e+00	2.952839e+00
9.599534e-01	2.978379e+00	2.961936e+00	2.949832e+00
9.555592e-01	2.977180e+00	2.959623e+00	2.946712e+00
9.511219e-01	2.975936e+00	2.957214e+00	2.943472e+00
9.466480e-01	2.974648e+00	2.954722e+00	2.940117e+00
9.421430e-01	2.973342e+00	2.952154e+00	2.936648e+00
9.375852e-01	2.971997e+00	2.949479e+00	2.933047e+00
9.329706e-01	2.970625e+00	2.946704e+00	2.929309e+00
9.283157e-01	2.969213e+00	2.943836e+00	2.925445e+00
9.236083e-01	2.967764e+00	2.940873e+00	2.921443e+00
9.188404e-01	2.966272e+00	2.937796e+00	2.917295e+00
9.140047e-01	2.964744e+00	2.934595e+00	2.912991e+00
9.091286e-01	2.963187e+00	2.931297e+00	2.908553e+00
9.041890e-01	2.961590e+00	2.927870e+00	2.903959e+00
8.991618e-01	2.959956e+00	2.924316e+00	2.899183e+00
8.940766e-01	2.958270e+00	2.920637e+00	2.894250e+00
8.889184e-01	2.956546e+00	2.916827e+00	2.889143e+00
8.836724e-01	2.954790e+00	2.912873e+00	2.883844e+00
8.783485e-01	2.952990e+00	2.908755e+00	2.878360e+00
8.729369e-01	2.951134e+00	2.904495e+00	2.872677e+00
8.674287e-01	2.949237e+00	2.900080e+00	2.866783e+00
8.618265e-01	2.947298e+00	2.895484e+00	2.860676e+00
8.561234e-01	2.945308e+00	2.890701e+00	2.854345e+00
8.503127e-01	2.943268e+00	2.885742e+00	2.847779e+00
8.443909e-01	2.941178e+00	2.880589e+00	2.840968e+00
8.383529e-01	2.939036e+00	2.875213e+00	2.833903e+00
8.321882e-01	2.936835e+00	2.869626e+00	2.826566e+00
8.258943e-01	2.934577e+00	2.863821e+00	2.818950e+00
8.194636e-01	2.932262e+00	2.857764e+00	2.811039e+00
8.128894e-01	2.929878e+00	2.851448e+00	2.802821e+00
8.061679e-01	2.927450e+00	2.844869e+00	2.794284e+00
7.992912e-01	2.924952e+00	2.838002e+00	2.785412e+00
7.922518e-01	2.922362e+00	2.830838e+00	2.776190e+00
7.850324e-01	2.919690e+00	2.823362e+00	2.766587e+00
7.776459e-01	2.916970e+00	2.815546e+00	2.756615e+00
7.700815e-01	2.914186e+00	2.807391e+00	2.746250e+00
7.623163e-01	2.911287e+00	2.798851e+00	2.735456e+00
7.543388e-01	2.908314e+00	2.789883e+00	2.724206e+00
7.461467e-01	2.905242e+00	2.780539e+00	2.712490e+00
7.377490e-01	2.902073e+00	2.770744e+00	2.700313e+00
7.291167e-01	2.898814e+00	2.760477e+00	2.687622e+00
7.202585e-01	2.895446e+00	2.749711e+00	2.674422e+00
7.111599e-01	2.891968e+00	2.738410e+00	2.660682e+00
7.017915e-01	2.888366e+00	2.726572e+00	2.646347e+00
6.921785e-01	2.884634e+00	2.714134e+00	2.631446e+00
6.822910e-01	2.880762e+00	2.701074e+00	2.615921e+00
6.721170e-01	2.876775e+00	2.687361e+00	2.599743e+00
6.616609e-01	2.872632e+00	2.672938e+00	2.582907e+00
6.509133e-01	2.868327e+00	2.657761e+00	2.565387e+00
6.398713e-01	2.863870e+00	2.641818e+00	2.547166e+00
6.285102e-01	2.859230e+00	2.625041e+00	2.528192e+00
6.168400e-01	2.854402e+00	2.607390e+00	2.508467e+00
6.048561e-01	2.849375e+00	2.588814e+00	2.487973e+00
5.925393e-01	2.844149e+00	2.569243e+00	2.466663e+00
5.798939e-01	2.838707e+00	2.548650e+00	2.444533e+00
5.669148e-01	2.833023e+00	2.526970e+00	2.421558e+00
5.535992e-01	2.827086e+00	2.504145e+00	2.397721e+00
5.399469e-01	2.820891e+00	2.480113e+00	2.373009e+00
5.259565e-01	2.814407e+00	2.454808e+00	2.347405e+00
5.116199e-01	2.807656e+00	2.428167e+00	2.320880e+00
4.969511e-01	2.800575e+00	2.400130e+00	2.293448e+00
4.819553e-01	2.793116e+00	2.370638e+00	2.265104e+00
4.666180e-01	2.785338e+00	2.339619e+00	2.235808e+00
4.509551e-01	2.777202e+00	2.307017e+00	2.205577e+00
4.349830e-01	2.768642e+00	2.272746e+00	2.174430e+00
4.187017e-01	2.759643e+00	2.236757e+00	2.142354e+00
4.021134e-01	2.750192e+00	2.198995e+00	2.109342e+00
3.852468e-01	2.740281e+00	2.159382e+00	2.075439e+00
3.681095e-01	2.729883e+00	2.117887e+00	2.040649e+00
3.507101e-01	2.718892e+00	2.074471e+00	2.004979e+00
3.330624e-01	2.707331e+00	2.029048e+00	1.968447e+00
3.151965e-01	2.695206e+00	1.981576e+00	1.931106e+00
2.971249e-01	2.682416e+00	1.932077e+00	1.892974e+00
2.788608e-01	2.668942e+00	1.880525e+00	1.854071e+00
2.604402e-01	2.654755e+00	1.826858e+00	1.814466e+00
2.418756e-01	2.639823e+00	1.771103e+00	1.774180e+00
2.231914e-01	2.624094e+00	1.713300e+00	1.733261e+00
2.044100e-01	2.607512e+00	1.653434e+00	1.691753e+00
1.855723e-01	2.590046e+00	1.591550e+00	1.649745e+00
1.666849e-01	2.571656e+00	1.527708e+00	1.607248e+00
1.477774e-01	2.552291e+00	1.461986e+00	1.564329e+00
1.288841e-01	2.531890e+00	1.394471e+00	1.521063e+00
1.100127e-01	2.510423e+00	1.325233e+00	1.477470e+00
9.120005e-02	2.487839e+00	1.254410e+00	1.433637e+00
7.248065e-02	2.464069e+00	1.182105e+00	1.389647e+00
5.387127e-02	2.439078e+00	1.108498e+00	1.345543e+00
3.538598e-02	2.412867e+00	1.033750e+00	1.301364e+00
1.705172e-02	2.385296e+00	9.579649e-01	1.257179e+00
-1.111922e-03	2.356349e+00	8.813666e-01	1.213043e+00
-1.908136e-02	2.326014e+00	8.041539e-01	1.169019e+00
-3.683231e-02	2.294233e+00	7.264981e-01	1.125175e+00
-5.434916e-02	2.260995e+00	6.486046e-01	1.081559e+00
-7.162192e-02	2.226169e+00	5.706760e-01	1.038206e+00
-8.863018e-02	2.189790e+00	4.929082e-01	9.951762e-01
-1.053625e-01	2.151894e+00	4.155165e-01	9.525101e-01
-1.218139e-01	2.112347e+00	3.386735e-01	9.102315e-01
-1.379645e-01	2.071151e+00	2.625823e-01	8.684031e-01
-1.538081e-01	2.028355e+00	1.874434e-01	8.270527e-01
-1.693392e-01	1.983896e+00	1.134332e-01	7.862077e-01
-1.845490e-01	1.937820e+00	4.058763e-02	7.459032e-01
-1.994298e-01	1.890131e+00	-3.078053e-02	7.061732e-01
-2.139984e-01	1.840833e+00	-1.005621e-01	6.669850e-01
-2.282192e-01	1.789998e+00	-1.687476e-01	6.284486e-01
-2.421061e-01	1.737613e+00	-2.350980e-01	5.905389e-01
-2.556729e-01	1.683740e+00	-2.996254e-01	5.532319e-01
-2.688988e-01	1.628480e+00	-3.622596e-01	5.165977e-01
-2.817954e-01	1.571908e+00	-4.228478e-01	4.806181e-01
-2.943635e-01	1.514071e+00	-4.814037e-01	4.453032e-01
-3.066143e-01	1.455046e+00	-5.379095e-01	4.106352e-01
-3.185371e-01	1.394976e+00	-5.923366e-01	3.766568e-01
-3.301390e-01	1.333980e+00	-6.446976e-01	3.433609e-01
-3.414257e-01	1.272122e+00	-6.949424e-01	3.107439e-01
-3.524082e-01	1.209570e+00	-7.431458e-01	2.787862e-01
-3.630798e-01	1.146490e+00	-7.892819e-01	2.475200e-01
-3.734478e-01	1.082975e+00	-8.334507e-01	2.169361e-01
-3.835314e-01	1.019171e+00	-8.756553e-01	1.869891e-01
-3.933253e-01	9.552349e-01	-9.159156e-01	1.577069e-01
-4.028283e-01	8.913154e-01	-9.543542e-01	1.291042e-01
-4.120503e-01	8.275582e-01	-9.909628e-01	1.011628e-01
-4.210033e-01	7.641371e-01	-1.025818e+00	7.385762e-02
-4.296834e-01	7.011489e-01	-1.059002e+00	4.721114e-02
-4.381016e-01	6.387652e-01	-1.090537e+00	2.119997e-02
-4.462689e-01	5.771345e-01	-1.120525e+00	-4.199100e-03
-4.541670e-01	5.163541e-01	-1.149007e+00	-2.891880e-02
-4.618205e-01	4.565977e-01	-1.176041e+00	-5.302625e-02
-4.692251e-01	3.979262e-01	-1.201739e+00	-7.649739e-02
-4.763901e-01	3.404577e-01	-1.226078e+00	-9.935272e-02
-4.833411e-01	2.843020e-01	-1.249181e+00	-1.216642e-01
-4.900370e-01	2.295377e-01	-1.271079e+00	-1.432906e-01
-4.965023e-01	1.762449e-01	-1.291871e+00	-1.643018e-01
-5.027563e-01	1.244346e-01	-1.311573e+00	-1.847512e-01
-5.087764e-01	7.422805e-02	-1.330201e+00	-2.045563e-01
-5.145861e-01	2.566046e-02	-1.347879e+00	-2.237854e-01
-5.201920e-01	-2.134144e-02	-1.364630e+00	-2.424519e-01
-5.255763e-01	-6.665284e-02	-1.380466e+00	-2.604881e-01
-5.307439e-01	-1.102601e-01	-1.395470e+00	-2.779019e-01
-5.357234e-01	-1.522611e-01	-1.409713e+00	-2.947816e-01
-5.404997e-01	-1.925914e-01	-1.423141e+00	-3.110678e-01
-5.450705e-01	-2.312718e-01	-1.435848e+00	-3.267447e-01
-5.494556e-01	-2.683566e-01	-1.447853e+00	-3.418722e-01
-5.536485e-01	-3.038749e-01	-1.459217e+00	-3.564208e-01
-5.576499e-01	-3.378341e-01	-1.469964e+00	-3.703847e-01
-5.614706e-01	-3.703063e-01	-1.480086e+00	-3.837945e-01
-5.651056e-01	-4.013419e-01	-1.489652e+00	-3.966251e-01
-5.685569e-01	-4.309703e-01	-1.498639e+00	-4.088762e-01
-5.718365e-01	-4.592438e-01	-1.507119e+00	-4.205835e-01
-5.749471e-01	-4.862425e-01	-1.515107e+00	-4.317497e-01
-5.778828e-01	-5.120433e-01	-1.522591e+00	-4.423466e-01
-5.806399e-01	-5.365985e-01	-1.529645e+00	-4.523543e-01
-5.832488e-01	-5.600325e-01	-1.536242e+00	-4.618759e-01
-5.857038e-01	-5.824802e-01	-1.542402e+00	-4.708851e-01
-5.879810e-01	-6.038887e-01	-1.548140e+00	-4.792869e-01
-5.901072e-01	-6.243002e-01	-1.553478e+00	-4.871743e-01
-5.920893e-01	-6.438193e-01	-1.558452e+00	-4.945670e-01
-5.939343e-01	-6.625368e-01	-1.563067e+00	-5.014849e-01
-5.956229e-01	-6.804112e-01	-1.567273e+00	-5.078502e-01
-5.971574e-01	-6.975526e-01	-1.571152e+00	-5.136653e-01
-5.985775e-01	-7.140235e-01	-1.574722e+00	-5.190752e-01
-5.998524e-01	-7.297189e-01	-1.577930e+00	-5.239573e-01
-6.009962e-01	-7.448643e-01	-1.580817e+00	-5.283605e-01
-6.020172e-01	-7.594595e-01	-1.583418e+00	-5.323111e-01
-6.029098e-01	-7.734231e-01	-1.585690e+00	-5.357827e-01
-6.036872e-01	-7.869392e-01	-1.587643e+00	-5.388218e-01
-6.043385e-01	-7.999400e-01	-1.589367e+00	-5.413806e-01
-6.048875e-01	-8.124467e-01	-1.590773e+00	-5.435487e-01
-6.053330e-01	-8.245775e-01	-1.591881e+00	-5.453170e-01
-6.056548e-01	-8.362808e-01	-1.592709e+00	-5.466001e-01
-6.058820e-01	-8.475883e-01	-1.593278e+00	-5.475111e-01
-6.060231e-01	-8.585511e-01	-1.593625e+00	-5.480792e-01
-6.060544e-01	-8.691802e-01	-1.593689e+00	-5.482052e-01
-6.059959e-01	-8.794588e-01	-1.593483e+00	-5.479668e-01
-6.058518e-01	-8.894542e-01	-1.593031e+00	-5.473769e-01
-6.056313e-01	-8.991954e-01	-1.592337e+00	-5.464706e-01
-6.053262e-01	-9.085758e-01	-1.591419e+00	-5.452099e-01
-6.049328e-01	-9.177045e-01	-1.590231e+00	-5.435769e-01
-6.044835e-01	-9.265779e-01	-1.588801e+00	-5.417032e-01
-6.039561e-01	-9.352621e-01	-1.587149e+00	-5.394928e-01
-6.033478e-01	-9.437199e-01	-1.585304e+00	-5.369316e-01
-6.026986e-01	-9.518590e-01	-1.583225e+00	-5.341853e-01
-6.019796e-01	-9.597776e-01	-1.580916e+00	-5.311288e-01
-6.011954e-01	-9.675679e-01	-1.578369e+00	-5.277803e-01
-6.003643e-01	-9.751900e-01	-1.575612e+00	-5.242146e-01
-5.994788e-01	-9.825651e-01	-1.572722e+00	-5.203978e-01
-5.985527e-01	-9.897416e-01	-1.569538e+00	-5.163874e-01
-5.975744e-01	-9.967110e-01	-1.566169e+00	-5.121318e-01
-5.965591e-01	-1.003569e+00	-1.562631e+00	-5.076949e-01
-5.955000e-01	-1.010227e+00	-1.558868e+00	-5.030450e-01
-5.943991e-01	-1.016740e+00	-1.554924e+00	-4.981901e-01
-5.932721e-01	-1.023101e+00	-1.550814e+00	-4.931972e-01
-5.921081e-01	-1.029306e+00	-1.546492e+00	-4.880173e-01
-5.909189e-01	-1.035339e+00	-1.541993e+00	-4.827016e-01
-5.897078e-01	-1.041227e+00	-1.537349e+00	-4.772634e-01
-5.884531e-01	-1.047012e+00	-1.532480e+00	-4.716042e-01
-5.871906e-01	-1.052633e+00	-1.527456e+00	-4.658854e-01
-5.859085e-01	-1.058144e+00	-1.522290e+00	-4.600513e-01
-5.846053e-01	-1.063551e+00	-1.516955e+00	-4.540958e-01
-5.832875e-01	-1.068833e+00	-1.511458e+00	-4.480472e-01
-5.819467e-01	-1.073974e+00	-1.505778e+00	-4.418661e-01
-5.806074e-01	-1.079006e+00	-1.499982e+00	-4.356650e-01
-5.792530e-01	-1.083963e+00	-1.494083e+00	-4.293670e-01
-5.778820e-01	-1.088868e+00	-1.487992e+00	-4.229641e-01
-5.765113e-01	-1.093630e+00	-1.481756e+00	-4.165360e-01
-5.751309e-01	-1.098269e+00	-1.475388e+00	-4.100340e-01
-5.737507e-01	-1.102770e+00	-1.468887e+00	-4.035055e-01
-5.723702e-01	-1.107270e+00	-1.462291e+00	-3.969481e-01
-5.709843e-01	-1.111817e+00	-1.455600e+00	-3.903378e-01
-5.696018e-01	-1.116095e+00	-1.448696e+00	-3.837155e-01
-5.682144e-01	-1.120328e+00	-1.441749e+00	-3.770421e-01
-5.668379e-01	-1.124601e+00	-1.434734e+00	-3.703933e-01
-5.654645e-01	-1.128756e+00	-1.427505e+00	-3.637325e-01
-5.640823e-01	-1.132798e+00	-1.420210e+00	-3.570012e-01
-5.627126e-01	-1.136830e+00	-1.412886e+00	-3.503037e-01
-5.613601e-01	-1.140888e+00	-1.405460e+00	-3.436628e-01
-5.600069e-01	-1.144792e+00	-1.397870e+00	-3.369916e-01
-5.586707e-01	-1.148678e+00	-1.390212e+00	-3.303776e-01
-5.573257e-01	-1.152529e+00	-1.382522e+00	-3.236924e-01
-5.559947e-01	-1.156340e+00	-1.374743e+00	-3.170510e-01
-5.546859e-01	-1.160136e+00	-1.366863e+00	-3.104938e-01
-5.533834e-01	-1.163870e+00	-1.358941e+00	-3.039427e-01
-5.520915e-01	-1.167587e+00	-1.350972e+00	-2.974186e-01
-5.508062e-01	-1.171261e+00	-1.342909e+00	-2.909022e-01
-5.495484e-01	-1.174939e+00	-1.334781e+00	-2.844998e-01
-5.482954e-01	-1.178579e+00	-1.326653e+00	-2.780969e-01
-5.470521e-01	-1.182183e+00	-1.318436e+00	-2.717190e-01
-5.458257e-01	-1.185805e+00	-1.310148e+00	-2.654033e-01
-5.446173e-01	-1.189418e+00	-1.301856e+00	-2.591557e-01
-5.434229e-01	-1.192947e+00	-1.293523e+00	-2.529569e-01
-5.422377e-01	-1.196517e+00	-1.285176e+00	-2.467820e-01
-5.410725e-01	-1.200067e+00	-1.276730e+00	-2.406881e-01
-5.399242e-01	-1.203634e+00	-1.268293e+00	-2.346596e-01
-5.387906e-01	-1.207184e+00	-1.259852e+00	-2.286857e-01
-5.376720e-01	-1.210638e+00	-1.251377e+00	-2.227685e-01
-5.365667e-01	-1.214116e+00	-1.242849e+00	-2.168996e-01
-5.354795e-01	-1.217666e+00	-1.234348e+00	-2.111048e-01
-5.344119e-01	-1.221206e+00	-1.225847e+00	-2.053934e-01
-5.333598e-01	-1.224664e+00	-1.217250e+00	-1.997436e-01
-5.323214e-01	-1.228188e+00	-1.208707e+00	-1.941463e-01
-5.312929e-01	-1.231683e+00	-1.200147e+00	-1.885821e-01
-5.302912e-01	-1.235151e+00	-1.191581e+00	-1.831432e-01
-5.293075e-01	-1.238623e+00	-1.183049e+00	-1.777822e-01
-5.283306e-01	-1.242186e+00	-1.174510e+00	-1.724385e-01
-5.273813e-01	-1.245671e+00	-1.165949e+00	-1.672270e-01
-5.264376e-01	-1.249121e+00	-1.157384e+00	-1.620272e-01
-5.255149e-01	-1.252660e+00	-1.148871e+00	-1.569250e-01
-5.246147e-01	-1.256159e+00	-1.140353e+00	-1.519289e-01
-5.237138e-01	-1.259642e+00	-1.131833e+00	-1.469110e-01
-5.228404e-01	-1.263141e+00	-1.123356e+00	-1.420286e-01
-5.219843e-01	-1.266642e+00	-1.114877e+00	-1.372258e-01
-5.211418e-01	-1.270122e+00	-1.106408e+00	-1.324830e-01
-5.203149e-01	-1.273637e+00	-1.097975e+00	-1.278108e-01
-5.194981e-01	-1.277143e+00	-1.089619e+00	-1.231796e-01
-5.187029e-01	-1.280642e+00	-1.081176e+00	-1.186551e-01
-5.179230e-01	-1.284113e+00	-1.072794e+00	-1.142018e-01
-5.171578e-01	-1.287622e+00	-1.064538e+00	-1.098174e-01
-5.164022e-01	-1.291184e+00	-1.056218e+00	-1.054731e-01
-5.156659e-01	-1.294688e+00	-1.047985e+00	-1.012247e-01
-5.149470e-01	-1.298144e+00	-1.039754e+00	-9.706212e-02
-5.142389e-01	-1.301612e+00	-1.031503e+00	-9.294801e-02
-5.135465e-01	-1.305087e+00	-1.023350e+00	-8.891157e-02
-5.128613e-01	-1.308631e+00	-1.015244e+00	-8.490323e-02
-5.121887e-01	-1.312142e+00	-1.007155e+00	-8.095536e-02
-5.115450e-01	-1.315591e+00	-9.991130e-01	-7.716403e-02
-5.109093e-01	-1.319092e+00	-9.911063e-01	-7.340658e-02
-5.102761e-01	-1.322598e+00	-9.831400e-01	-6.965181e-02
-5.096648e-01	-1.326064e+00	-9.752082e-01	-6.601481e-02
-5.090639e-01	-1.329539e+00	-9.673014e-01	-6.242744e-02
