# Supplementary material for: Intermittency in the not-so-smooth elastic turbulence
Source: Nat Commun. 2024 May 27;15:4070. doi: 10.1038/s41467-024-48460-5 (PMC11130217; doi:10.1038/s41467-024-48460-5)
Supplement: Supplementary file 4 — Source Data [file 41467_2024_48460_MOESM4_ESM.zip › SourceData/FigS08b_De3_dashed_rbyL_0p01.txt]

delta2 u			pdf
1.259800e-10	1
1.025754e-05	9.999813e-01
2.048603e-05	9.999625e-01
3.070398e-05	9.999438e-01
4.093693e-05	9.999250e-01
5.116136e-05	9.999063e-01
6.139610e-05	9.998875e-01
7.167130e-05	9.998688e-01
8.194222e-05	9.998500e-01
9.220556e-05	9.998313e-01
1.024416e-04	9.998125e-01
1.126700e-04	9.997938e-01
1.229413e-04	9.997750e-01
1.331921e-04	9.997563e-01
1.434217e-04	9.997375e-01
1.537411e-04	9.997188e-01
1.640106e-04	9.997000e-01
1.742095e-04	9.996813e-01
1.844268e-04	9.996625e-01
1.946239e-04	9.996438e-01
2.048600e-04	9.996250e-01
2.150683e-04	9.996063e-01
2.252865e-04	9.995875e-01
2.355050e-04	9.995688e-01
2.457229e-04	9.995500e-01
2.559084e-04	9.995313e-01
2.661082e-04	9.995125e-01
2.763266e-04	9.994938e-01
2.865255e-04	9.994751e-01
2.967304e-04	9.994563e-01
3.069364e-04	9.994376e-01
3.171934e-04	9.994188e-01
3.274086e-04	9.994001e-01
3.376504e-04	9.993813e-01
3.478964e-04	9.993626e-01
3.581291e-04	9.993438e-01
3.683904e-04	9.993251e-01
3.786247e-04	9.993063e-01
3.888870e-04	9.992876e-01
3.991284e-04	9.992688e-01
4.093162e-04	9.992501e-01
4.195509e-04	9.992313e-01
4.297798e-04	9.992126e-01
4.399677e-04	9.991938e-01
4.502084e-04	9.991751e-01
4.604629e-04	9.991563e-01
4.707187e-04	9.991376e-01
4.809433e-04	9.991188e-01
4.912169e-04	9.991001e-01
5.014656e-04	9.990813e-01
5.117327e-04	9.990626e-01
5.219745e-04	9.990438e-01
5.321866e-04	9.990251e-01
5.424120e-04	9.990064e-01
5.527196e-04	9.989876e-01
5.629356e-04	9.989689e-01
5.731668e-04	9.989501e-01
5.834079e-04	9.989314e-01
5.936733e-04	9.989126e-01
6.039056e-04	9.988939e-01
6.141344e-04	9.988751e-01
6.244020e-04	9.988564e-01
6.346269e-04	9.988376e-01
6.448637e-04	9.988189e-01
6.551005e-04	9.988001e-01
6.653038e-04	9.987814e-01
6.755767e-04	9.987626e-01
6.858367e-04	9.987439e-01
6.961069e-04	9.987251e-01
7.063290e-04	9.987064e-01
7.165940e-04	9.986876e-01
7.268192e-04	9.986689e-01
7.370008e-04	9.986501e-01
7.472896e-04	9.986314e-01
7.575374e-04	9.986126e-01
7.677533e-04	9.985939e-01
7.779717e-04	9.985751e-01
7.882202e-04	9.985564e-01
7.984344e-04	9.985376e-01
8.087025e-04	9.985189e-01
8.189150e-04	9.985002e-01
8.290882e-04	9.984814e-01
8.392284e-04	9.984627e-01
8.494455e-04	9.984439e-01
8.597162e-04	9.984252e-01
8.699969e-04	9.984064e-01
8.802510e-04	9.983877e-01
8.905212e-04	9.983689e-01
9.008223e-04	9.983502e-01
9.110031e-04	9.983314e-01
9.212248e-04	9.983127e-01
9.313827e-04	9.982939e-01
9.417021e-04	9.982752e-01
9.519725e-04	9.982564e-01
9.622404e-04	9.982377e-01
9.725151e-04	9.982189e-01
9.827148e-04	9.982002e-01
9.929524e-04	9.981814e-01
1.003124e-03	9.981627e-01
1.013344e-03	9.981439e-01
1.023537e-03	9.981252e-01
1.033796e-03	9.981064e-01
1.044054e-03	9.980877e-01
1.054345e-03	9.980689e-01
1.064574e-03	9.980502e-01
1.074773e-03	9.980315e-01
1.084959e-03	9.980127e-01
1.095198e-03	9.979940e-01
1.105448e-03	9.979752e-01
1.115701e-03	9.979565e-01
1.125865e-03	9.979377e-01
1.136103e-03	9.979190e-01
1.146312e-03	9.979002e-01
1.156538e-03	9.978815e-01
1.166777e-03	9.978627e-01
1.176963e-03	9.978440e-01
1.187208e-03	9.978252e-01
1.197400e-03	9.978065e-01
1.207672e-03	9.977877e-01
1.217949e-03	9.977690e-01
1.228138e-03	9.977502e-01
1.238434e-03	9.977315e-01
1.248714e-03	9.977127e-01
1.258956e-03	9.976940e-01
1.269215e-03	9.976752e-01
1.279440e-03	9.976565e-01
1.289616e-03	9.976377e-01
1.299823e-03	9.976190e-01
1.310033e-03	9.976002e-01
1.320249e-03	9.975815e-01
1.330487e-03	9.975627e-01
1.340737e-03	9.975440e-01
1.350994e-03	9.975253e-01
1.361216e-03	9.975065e-01
1.371469e-03	9.974878e-01
1.381720e-03	9.974690e-01
1.391955e-03	9.974503e-01
1.402202e-03	9.974315e-01
1.412437e-03	9.974128e-01
1.422684e-03	9.973940e-01
1.432956e-03	9.973753e-01
1.443202e-03	9.973565e-01
1.453424e-03	9.973378e-01
1.463672e-03	9.973190e-01
1.473895e-03	9.973003e-01
1.484135e-03	9.972815e-01
1.494380e-03	9.972628e-01
1.504638e-03	9.972440e-01
1.514886e-03	9.972253e-01
1.525071e-03	9.972065e-01
1.535270e-03	9.971878e-01
1.545482e-03	9.971690e-01
1.555733e-03	9.971503e-01
1.565946e-03	9.971315e-01
1.576243e-03	9.971128e-01
1.586467e-03	9.970940e-01
1.596729e-03	9.970753e-01
1.606932e-03	9.970565e-01
1.617164e-03	9.970378e-01
1.627470e-03	9.970191e-01
1.637716e-03	9.970003e-01
1.647930e-03	9.969816e-01
1.658185e-03	9.969628e-01
1.668448e-03	9.969441e-01
1.678758e-03	9.969253e-01
1.689014e-03	9.969066e-01
1.699282e-03	9.968878e-01
1.709524e-03	9.968691e-01
1.719701e-03	9.968503e-01
1.729939e-03	9.968316e-01
1.740211e-03	9.968128e-01
1.750449e-03	9.967941e-01
1.760708e-03	9.967753e-01
1.770879e-03	9.967566e-01
1.781151e-03	9.967378e-01
1.791411e-03	9.967191e-01
1.801642e-03	9.967003e-01
1.811861e-03	9.966816e-01
1.822144e-03	9.966628e-01
1.832354e-03	9.966441e-01
1.842555e-03	9.966253e-01
1.852760e-03	9.966066e-01
1.863042e-03	9.965878e-01
1.873303e-03	9.965691e-01
1.883542e-03	9.965504e-01
1.893793e-03	9.965316e-01
1.904047e-03	9.965129e-01
1.914226e-03	9.964941e-01
1.924508e-03	9.964754e-01
1.934749e-03	9.964566e-01
1.944960e-03	9.964379e-01
1.955231e-03	9.964191e-01
1.965403e-03	9.964004e-01
1.975599e-03	9.963816e-01
1.985861e-03	9.963629e-01
1.996141e-03	9.963441e-01
2.006416e-03	9.963254e-01
2.016673e-03	9.963066e-01
2.026883e-03	9.962879e-01
2.037039e-03	9.962691e-01
2.047243e-03	9.962504e-01
2.057486e-03	9.962316e-01
2.067736e-03	9.962129e-01
2.077996e-03	9.961941e-01
2.088233e-03	9.961754e-01
2.098530e-03	9.961566e-01
2.108724e-03	9.961379e-01
2.118942e-03	9.961191e-01
2.129194e-03	9.961004e-01
2.139467e-03	9.960816e-01
2.149716e-03	9.960629e-01
2.159981e-03	9.960442e-01
2.170165e-03	9.960254e-01
2.180426e-03	9.960067e-01
2.190658e-03	9.959879e-01
2.200880e-03	9.959692e-01
2.211127e-03	9.959504e-01
2.221309e-03	9.959317e-01
2.231641e-03	9.959129e-01
2.241871e-03	9.958942e-01
2.252157e-03	9.958754e-01
2.262442e-03	9.958567e-01
2.272680e-03	9.958379e-01
2.282881e-03	9.958192e-01
2.293128e-03	9.958004e-01
2.303365e-03	9.957817e-01
2.313639e-03	9.957629e-01
2.323890e-03	9.957442e-01
2.334120e-03	9.957254e-01
2.344349e-03	9.957067e-01
2.354571e-03	9.956879e-01
2.364795e-03	9.956692e-01
2.375019e-03	9.956504e-01
2.385269e-03	9.956317e-01
2.395496e-03	9.956129e-01
2.405718e-03	9.955942e-01
2.415954e-03	9.955754e-01
2.426252e-03	9.955567e-01
2.436508e-03	9.955380e-01
2.446752e-03	9.955192e-01
2.457011e-03	9.955005e-01
2.467254e-03	9.954817e-01
2.477515e-03	9.954630e-01
2.487778e-03	9.954442e-01
2.498045e-03	9.954255e-01
2.508249e-03	9.954067e-01
2.518554e-03	9.953880e-01
2.528768e-03	9.953692e-01
2.539016e-03	9.953505e-01
2.549243e-03	9.953317e-01
2.559465e-03	9.953130e-01
2.569709e-03	9.952942e-01
2.579913e-03	9.952755e-01
2.590161e-03	9.952567e-01
2.600357e-03	9.952380e-01
2.610598e-03	9.952192e-01
2.620803e-03	9.952005e-01
2.631056e-03	9.951817e-01
2.641354e-03	9.951630e-01
2.651600e-03	9.951442e-01
2.661870e-03	9.951255e-01
2.672077e-03	9.951067e-01
2.682338e-03	9.950880e-01
2.692536e-03	9.950693e-01
2.702839e-03	9.950505e-01
2.713030e-03	9.950318e-01
2.723269e-03	9.950130e-01
2.733517e-03	9.949943e-01
2.743789e-03	9.949755e-01
2.754030e-03	9.949568e-01
2.764269e-03	9.949380e-01
2.774517e-03	9.949193e-01
2.784708e-03	9.949005e-01
2.794972e-03	9.948818e-01
2.805201e-03	9.948630e-01
2.815453e-03	9.948443e-01
2.825710e-03	9.948255e-01
2.835968e-03	9.948068e-01
2.846225e-03	9.947880e-01
2.856438e-03	9.947693e-01
2.866674e-03	9.947505e-01
2.876836e-03	9.947318e-01
2.887077e-03	9.947130e-01
2.897313e-03	9.946943e-01
2.907538e-03	9.946755e-01
2.917767e-03	9.946568e-01
2.927930e-03	9.946380e-01
2.938212e-03	9.946193e-01
2.948482e-03	9.946005e-01
2.958661e-03	9.945818e-01
2.968851e-03	9.945631e-01
2.979089e-03	9.945443e-01
2.989351e-03	9.945256e-01
2.999606e-03	9.945068e-01
3.009881e-03	9.944881e-01
3.020179e-03	9.944693e-01
3.030430e-03	9.944506e-01
3.040724e-03	9.944318e-01
3.050982e-03	9.944131e-01
3.061236e-03	9.943943e-01
3.071484e-03	9.943756e-01
3.081714e-03	9.943568e-01
3.091973e-03	9.943381e-01
3.102204e-03	9.943193e-01
3.112454e-03	9.943006e-01
3.122659e-03	9.942818e-01
3.132893e-03	9.942631e-01
3.143171e-03	9.942443e-01
3.153373e-03	9.942256e-01
3.163605e-03	9.942068e-01
3.173868e-03	9.941881e-01
3.184114e-03	9.941693e-01
3.194326e-03	9.941506e-01
3.204512e-03	9.941318e-01
3.214777e-03	9.941131e-01
3.225018e-03	9.940944e-01
3.235256e-03	9.940756e-01
3.245473e-03	9.940569e-01
3.255735e-03	9.940381e-01
3.265976e-03	9.940194e-01
3.276192e-03	9.940006e-01
3.286434e-03	9.939819e-01
3.296685e-03	9.939631e-01
3.306954e-03	9.939444e-01
3.317206e-03	9.939256e-01
3.327486e-03	9.939069e-01
3.337767e-03	9.938881e-01
3.347992e-03	9.938694e-01
3.358244e-03	9.938506e-01
3.368409e-03	9.938319e-01
3.378677e-03	9.938131e-01
3.388914e-03	9.937944e-01
3.399155e-03	9.937756e-01
3.409367e-03	9.937569e-01
3.419614e-03	9.937381e-01
3.429837e-03	9.937194e-01
3.440080e-03	9.937006e-01
3.450326e-03	9.936819e-01
3.460625e-03	9.936631e-01
3.470864e-03	9.936444e-01
3.481110e-03	9.936256e-01
3.491328e-03	9.936069e-01
3.501530e-03	9.935882e-01
3.511789e-03	9.935694e-01
3.522033e-03	9.935507e-01
3.532310e-03	9.935319e-01
3.542512e-03	9.935132e-01
3.552694e-03	9.934944e-01
3.562941e-03	9.934757e-01
3.573130e-03	9.934569e-01
3.583394e-03	9.934382e-01
3.593679e-03	9.934194e-01
3.603843e-03	9.934007e-01
3.614117e-03	9.933819e-01
3.624408e-03	9.933632e-01
3.634665e-03	9.933444e-01
3.644911e-03	9.933257e-01
3.655114e-03	9.933069e-01
3.665329e-03	9.932882e-01
3.675575e-03	9.932694e-01
3.685802e-03	9.932507e-01
3.696147e-03	9.932319e-01
3.706462e-03	9.932132e-01
3.716677e-03	9.931944e-01
3.726907e-03	9.931757e-01
3.737150e-03	9.931569e-01
3.747359e-03	9.931382e-01
3.757535e-03	9.931194e-01
3.767751e-03	9.931007e-01
3.777987e-03	9.930820e-01
3.788211e-03	9.930632e-01
3.798413e-03	9.930445e-01
3.808609e-03	9.930257e-01
3.818797e-03	9.930070e-01
3.829000e-03	9.929882e-01
3.839260e-03	9.929695e-01
3.849477e-03	9.929507e-01
3.859706e-03	9.929320e-01
3.869916e-03	9.929132e-01
3.880147e-03	9.928945e-01
3.890383e-03	9.928757e-01
3.900622e-03	9.928570e-01
3.910828e-03	9.928382e-01
3.921092e-03	9.928195e-01
3.931346e-03	9.928007e-01
3.941610e-03	9.927820e-01
3.951804e-03	9.927632e-01
3.962060e-03	9.927445e-01
3.972300e-03	9.927257e-01
3.982542e-03	9.927070e-01
3.992798e-03	9.926882e-01
4.002997e-03	9.926695e-01
4.013297e-03	9.926507e-01
4.023538e-03	9.926320e-01
4.033774e-03	9.926133e-01
4.044037e-03	9.925945e-01
4.054300e-03	9.925758e-01
4.064541e-03	9.925570e-01
4.074733e-03	9.925383e-01
4.085048e-03	9.925195e-01
4.095340e-03	9.925008e-01
4.105580e-03	9.924820e-01
4.115770e-03	9.924633e-01
4.126062e-03	9.924445e-01
4.136297e-03	9.924258e-01
4.146494e-03	9.924070e-01
4.156779e-03	9.923883e-01
4.166941e-03	9.923695e-01
4.177175e-03	9.923508e-01
4.187417e-03	9.923320e-01
4.197637e-03	9.923133e-01
4.207867e-03	9.922945e-01
4.218097e-03	9.922758e-01
4.228307e-03	9.922570e-01
4.238531e-03	9.922383e-01
4.248761e-03	9.922195e-01
4.259008e-03	9.922008e-01
4.269274e-03	9.921820e-01
4.279547e-03	9.921633e-01
4.289792e-03	9.921445e-01
4.300004e-03	9.921258e-01
4.310280e-03	9.921071e-01
4.320452e-03	9.920883e-01
4.330673e-03	9.920696e-01
4.340827e-03	9.920508e-01
4.351021e-03	9.920321e-01
4.361284e-03	9.920133e-01
4.371520e-03	9.919946e-01
4.381812e-03	9.919758e-01
4.392065e-03	9.919571e-01
4.402325e-03	9.919383e-01
4.412511e-03	9.919196e-01
4.422733e-03	9.919008e-01
4.432979e-03	9.918821e-01
4.443236e-03	9.918633e-01
4.453518e-03	9.918446e-01
4.463683e-03	9.918258e-01
4.473917e-03	9.918071e-01
4.484215e-03	9.917883e-01
4.494491e-03	9.917696e-01
4.504720e-03	9.917508e-01
4.514941e-03	9.917321e-01
4.525174e-03	9.917133e-01
4.535437e-03	9.916946e-01
4.545716e-03	9.916758e-01
4.555974e-03	9.916571e-01
4.566202e-03	9.916383e-01
4.576432e-03	9.916196e-01
4.586642e-03	9.916009e-01
4.596878e-03	9.915821e-01
4.607032e-03	9.915634e-01
4.617263e-03	9.915446e-01
4.627498e-03	9.915259e-01
4.637733e-03	9.915071e-01
4.647948e-03	9.914884e-01
4.658165e-03	9.914696e-01
4.668401e-03	9.914509e-01
4.678721e-03	9.914321e-01
4.688980e-03	9.914134e-01
4.699254e-03	9.913946e-01
4.709431e-03	9.913759e-01
4.719728e-03	9.913571e-01
4.729971e-03	9.913384e-01
4.740244e-03	9.913196e-01
4.750477e-03	9.913009e-01
4.760722e-03	9.912821e-01
4.770918e-03	9.912634e-01
4.781123e-03	9.912446e-01
4.791358e-03	9.912259e-01
4.801559e-03	9.912071e-01
4.811772e-03	9.911884e-01
4.822022e-03	9.911696e-01
4.832250e-03	9.911509e-01
4.842474e-03	9.911322e-01
4.852749e-03	9.911134e-01
4.862925e-03	9.910947e-01
4.873145e-03	9.910759e-01
4.883360e-03	9.910572e-01
4.893645e-03	9.910384e-01
4.903857e-03	9.910197e-01
4.914031e-03	9.910009e-01
4.924290e-03	9.909822e-01
4.934561e-03	9.909634e-01
4.944799e-03	9.909447e-01
4.955036e-03	9.909259e-01
4.965309e-03	9.909072e-01
4.975557e-03	9.908884e-01
4.985763e-03	9.908697e-01
4.996012e-03	9.908509e-01
5.006207e-03	9.908322e-01
5.016454e-03	9.908134e-01
5.026653e-03	9.907947e-01
5.036919e-03	9.907759e-01
5.047128e-03	9.907572e-01
5.057323e-03	9.907384e-01
5.067548e-03	9.907197e-01
5.077733e-03	9.907009e-01
5.087990e-03	9.906822e-01
5.098186e-03	9.906634e-01
5.108377e-03	9.906447e-01
5.118658e-03	9.906260e-01
5.128940e-03	9.906072e-01
5.139250e-03	9.905885e-01
5.149527e-03	9.905697e-01
5.159769e-03	9.905510e-01
5.170027e-03	9.905322e-01
5.180257e-03	9.905135e-01
5.190471e-03	9.904947e-01
5.200723e-03	9.904760e-01
5.210936e-03	9.904572e-01
5.221177e-03	9.904385e-01
5.231465e-03	9.904197e-01
5.241719e-03	9.904010e-01
5.251926e-03	9.903822e-01
5.262215e-03	9.903635e-01
5.272416e-03	9.903447e-01
5.282670e-03	9.903260e-01
5.292981e-03	9.903072e-01
5.303266e-03	9.902885e-01
5.313538e-03	9.902697e-01
5.323769e-03	9.902510e-01
5.334031e-03	9.902322e-01
5.344300e-03	9.902135e-01
5.354514e-03	9.901947e-01
5.364728e-03	9.901760e-01
5.374966e-03	9.901573e-01
5.385240e-03	9.901385e-01
5.395421e-03	9.901198e-01
5.405658e-03	9.901010e-01
5.415849e-03	9.900823e-01
5.426025e-03	9.900635e-01
5.436226e-03	9.900448e-01
5.446418e-03	9.900260e-01
5.456698e-03	9.900073e-01
5.466881e-03	9.899885e-01
5.477144e-03	9.899698e-01
5.487400e-03	9.899510e-01
5.497667e-03	9.899323e-01
5.507959e-03	9.899135e-01
5.518139e-03	9.898948e-01
5.528371e-03	9.898760e-01
5.538615e-03	9.898573e-01
5.548914e-03	9.898385e-01
5.559109e-03	9.898198e-01
5.569331e-03	9.898010e-01
5.579546e-03	9.897823e-01
5.589792e-03	9.897635e-01
5.600082e-03	9.897448e-01
5.610345e-03	9.897260e-01
5.620567e-03	9.897073e-01
5.630848e-03	9.896885e-01
5.641043e-03	9.896698e-01
5.651267e-03	9.896511e-01
5.661527e-03	9.896323e-01
5.671743e-03	9.896136e-01
5.681995e-03	9.895948e-01
5.692255e-03	9.895761e-01
5.702543e-03	9.895573e-01
5.712802e-03	9.895386e-01
5.723022e-03	9.895198e-01
5.733246e-03	9.895011e-01
5.743597e-03	9.894823e-01
5.753841e-03	9.894636e-01
5.764063e-03	9.894448e-01
5.774329e-03	9.894261e-01
5.784558e-03	9.894073e-01
5.794805e-03	9.893886e-01
5.805057e-03	9.893698e-01
5.815283e-03	9.893511e-01
5.825542e-03	9.893323e-01
5.835808e-03	9.893136e-01
5.846056e-03	9.892948e-01
5.856246e-03	9.892761e-01
5.866495e-03	9.892573e-01
5.876747e-03	9.892386e-01
5.886959e-03	9.892198e-01
5.897219e-03	9.892011e-01
5.907447e-03	9.891823e-01
5.917700e-03	9.891636e-01
5.927944e-03	9.891449e-01
5.938195e-03	9.891261e-01
5.948411e-03	9.891074e-01
5.958719e-03	9.890886e-01
5.968959e-03	9.890699e-01
5.979180e-03	9.890511e-01
5.989409e-03	9.890324e-01
5.999662e-03	9.890136e-01
6.009882e-03	9.889949e-01
6.020093e-03	9.889761e-01
6.030358e-03	9.889574e-01
6.040621e-03	9.889386e-01
6.050884e-03	9.889199e-01
6.061121e-03	9.889011e-01
6.071356e-03	9.888824e-01
6.081650e-03	9.888636e-01
6.091878e-03	9.888449e-01
6.102145e-03	9.888261e-01
6.112386e-03	9.888074e-01
6.122617e-03	9.887886e-01
6.132862e-03	9.887699e-01
6.143096e-03	9.887511e-01
6.153328e-03	9.887324e-01
6.163591e-03	9.887136e-01
6.173858e-03	9.886949e-01
6.184131e-03	9.886762e-01
6.194325e-03	9.886574e-01
6.204590e-03	9.886387e-01
6.214795e-03	9.886199e-01
6.225001e-03	9.886012e-01
6.235277e-03	9.885824e-01
6.245499e-03	9.885637e-01
6.255709e-03	9.885449e-01
6.265942e-03	9.885262e-01
6.276190e-03	9.885074e-01
6.286423e-03	9.884887e-01
6.296660e-03	9.884699e-01
6.306864e-03	9.884512e-01
6.317074e-03	9.884324e-01
6.327316e-03	9.884137e-01
6.337568e-03	9.883949e-01
6.347786e-03	9.883762e-01
6.358028e-03	9.883574e-01
6.368260e-03	9.883387e-01
6.378462e-03	9.883199e-01
6.388707e-03	9.883012e-01
6.398936e-03	9.882824e-01
6.409193e-03	9.882637e-01
6.419493e-03	9.882449e-01
6.429730e-03	9.882262e-01
6.439957e-03	9.882074e-01
6.450222e-03	9.881887e-01
6.460447e-03	9.881700e-01
6.470644e-03	9.881512e-01
6.480907e-03	9.881325e-01
6.491161e-03	9.881137e-01
6.501449e-03	9.880950e-01
6.511692e-03	9.880762e-01
6.521918e-03	9.880575e-01
6.532155e-03	9.880387e-01
6.542439e-03	9.880200e-01
6.552630e-03	9.880012e-01
6.562859e-03	9.879825e-01
6.573108e-03	9.879637e-01
6.583380e-03	9.879450e-01
6.593609e-03	9.879262e-01
6.603844e-03	9.879075e-01
6.614086e-03	9.878887e-01
6.624329e-03	9.878700e-01
6.634517e-03	9.878512e-01
6.644767e-03	9.878325e-01
6.654997e-03	9.878137e-01
6.665247e-03	9.877950e-01
6.675462e-03	9.877762e-01
6.685667e-03	9.877575e-01
6.695874e-03	9.877387e-01
6.706103e-03	9.877200e-01
6.716337e-03	9.877013e-01
6.726580e-03	9.876825e-01
6.736822e-03	9.876638e-01
6.747079e-03	9.876450e-01
6.757312e-03	9.876263e-01
6.767595e-03	9.876075e-01
6.777879e-03	9.875888e-01
6.788112e-03	9.875700e-01
6.798322e-03	9.875513e-01
6.808660e-03	9.875325e-01
6.818910e-03	9.875138e-01
6.829157e-03	9.874950e-01
6.839427e-03	9.874763e-01
6.849648e-03	9.874575e-01
6.859900e-03	9.874388e-01
6.870144e-03	9.874200e-01
6.880347e-03	9.874013e-01
6.890653e-03	9.873825e-01
6.900862e-03	9.873638e-01
6.911083e-03	9.873450e-01
6.921350e-03	9.873263e-01
6.931584e-03	9.873075e-01
6.941847e-03	9.872888e-01
6.952043e-03	9.872700e-01
6.962274e-03	9.872513e-01
6.972487e-03	9.872325e-01
6.982668e-03	9.872138e-01
6.992925e-03	9.871951e-01
7.003159e-03	9.871763e-01
7.013437e-03	9.871576e-01
7.023671e-03	9.871388e-01
7.033887e-03	9.871201e-01
7.044143e-03	9.871013e-01
7.054376e-03	9.870826e-01
7.064604e-03	9.870638e-01
7.074862e-03	9.870451e-01
7.085092e-03	9.870263e-01
7.095331e-03	9.870076e-01
7.105539e-03	9.869888e-01
7.115797e-03	9.869701e-01
7.126052e-03	9.869513e-01
7.136322e-03	9.869326e-01
7.146537e-03	9.869138e-01
7.156817e-03	9.868951e-01
7.167022e-03	9.868763e-01
7.177268e-03	9.868576e-01
7.187495e-03	9.868388e-01
7.197760e-03	9.868201e-01
7.208025e-03	9.868013e-01
7.218331e-03	9.867826e-01
7.228599e-03	9.867638e-01
7.238880e-03	9.867451e-01
7.249088e-03	9.867263e-01
7.259386e-03	9.867076e-01
7.269617e-03	9.866889e-01
7.279910e-03	9.866701e-01
7.290227e-03	9.866514e-01
7.300435e-03	9.866326e-01
7.310683e-03	9.866139e-01
7.320924e-03	9.865951e-01
7.331195e-03	9.865764e-01
7.341400e-03	9.865576e-01
7.351613e-03	9.865389e-01
7.361859e-03	9.865201e-01
7.372071e-03	9.865014e-01
7.382248e-03	9.864826e-01
7.392444e-03	9.864639e-01
7.402660e-03	9.864451e-01
7.412976e-03	9.864264e-01
7.423206e-03	9.864076e-01
7.433429e-03	9.863889e-01
7.443729e-03	9.863701e-01
7.453902e-03	9.863514e-01
7.464124e-03	9.863326e-01
7.474367e-03	9.863139e-01
7.484625e-03	9.862951e-01
7.494802e-03	9.862764e-01
7.505061e-03	9.862576e-01
7.515274e-03	9.862389e-01
7.525577e-03	9.862202e-01
7.535829e-03	9.862014e-01
7.546132e-03	9.861827e-01
7.556399e-03	9.861639e-01
7.566687e-03	9.861452e-01
7.576957e-03	9.861264e-01
7.587189e-03	9.861077e-01
7.597396e-03	9.860889e-01
7.607649e-03	9.860702e-01
7.617966e-03	9.860514e-01
7.628230e-03	9.860327e-01
7.638493e-03	9.860139e-01
7.648831e-03	9.859952e-01
7.659087e-03	9.859764e-01
7.669373e-03	9.859577e-01
7.679658e-03	9.859389e-01
7.689902e-03	9.859202e-01
7.700100e-03	9.859014e-01
7.710345e-03	9.858827e-01
7.720587e-03	9.858639e-01
7.730872e-03	9.858452e-01
7.741095e-03	9.858264e-01
7.751339e-03	9.858077e-01
7.761553e-03	9.857889e-01
7.771766e-03	9.857702e-01
7.781960e-03	9.857514e-01
7.792247e-03	9.857327e-01
7.802542e-03	9.857140e-01
7.812810e-03	9.856952e-01
7.823047e-03	9.856765e-01
7.833292e-03	9.856577e-01
7.843467e-03	9.856390e-01
7.853703e-03	9.856202e-01
7.863896e-03	9.856015e-01
7.874154e-03	9.855827e-01
7.884418e-03	9.855640e-01
7.894648e-03	9.855452e-01
7.904829e-03	9.855265e-01
7.915031e-03	9.855077e-01
7.925289e-03	9.854890e-01
7.935531e-03	9.854702e-01
7.945788e-03	9.854515e-01
7.956000e-03	9.854327e-01
7.966274e-03	9.854140e-01
7.976554e-03	9.853952e-01
7.986781e-03	9.853765e-01
7.997046e-03	9.853577e-01
8.007311e-03	9.853390e-01
8.017568e-03	9.853202e-01
8.027850e-03	9.853015e-01
8.038132e-03	9.852827e-01
8.048423e-03	9.852640e-01
8.058708e-03	9.852452e-01
8.068930e-03	9.852265e-01
8.079165e-03	9.852078e-01
8.089430e-03	9.851890e-01
8.099658e-03	9.851703e-01
8.109885e-03	9.851515e-01
8.120094e-03	9.851328e-01
8.130360e-03	9.851140e-01
8.140639e-03	9.850953e-01
8.150921e-03	9.850765e-01
8.161170e-03	9.850578e-01
8.171375e-03	9.850390e-01
8.181594e-03	9.850203e-01
8.191811e-03	9.850015e-01
8.202062e-03	9.849828e-01
8.212393e-03	9.849640e-01
8.222647e-03	9.849453e-01
8.232930e-03	9.849265e-01
8.243130e-03	9.849078e-01
8.253392e-03	9.848890e-01
8.263573e-03	9.848703e-01
8.273857e-03	9.848515e-01
8.284057e-03	9.848328e-01
8.294323e-03	9.848140e-01
8.304576e-03	9.847953e-01
8.314825e-03	9.847765e-01
8.325062e-03	9.847578e-01
8.335315e-03	9.847391e-01
8.345523e-03	9.847203e-01
8.355751e-03	9.847016e-01
8.366014e-03	9.846828e-01
8.376239e-03	9.846641e-01
8.386471e-03	9.846453e-01
8.396745e-03	9.846266e-01
8.407008e-03	9.846078e-01
8.417261e-03	9.845891e-01
8.427535e-03	9.845703e-01
8.437849e-03	9.845516e-01
8.448078e-03	9.845328e-01
8.458358e-03	9.845141e-01
8.468607e-03	9.844953e-01
8.478895e-03	9.844766e-01
8.489150e-03	9.844578e-01
8.499419e-03	9.844391e-01
8.509681e-03	9.844203e-01
8.519916e-03	9.844016e-01
8.530119e-03	9.843828e-01
8.540360e-03	9.843641e-01
8.550623e-03	9.843453e-01
8.560914e-03	9.843266e-01
8.571176e-03	9.843078e-01
8.581469e-03	9.842891e-01
8.591784e-03	9.842703e-01
8.602057e-03	9.842516e-01
8.612287e-03	9.842329e-01
8.622547e-03	9.842141e-01
8.632770e-03	9.841954e-01
8.642985e-03	9.841766e-01
8.653220e-03	9.841579e-01
8.663489e-03	9.841391e-01
8.673718e-03	9.841204e-01
8.684011e-03	9.841016e-01
8.694280e-03	9.840829e-01
8.704511e-03	9.840641e-01
8.714759e-03	9.840454e-01
8.725047e-03	9.840266e-01
8.735272e-03	9.840079e-01
8.745584e-03	9.839891e-01
8.755797e-03	9.839704e-01
8.766021e-03	9.839516e-01
8.776264e-03	9.839329e-01
8.786516e-03	9.839141e-01
8.796776e-03	9.838954e-01
8.807055e-03	9.838766e-01
8.817290e-03	9.838579e-01
8.827550e-03	9.838391e-01
8.837758e-03	9.838204e-01
8.848023e-03	9.838016e-01
8.858282e-03	9.837829e-01
8.868586e-03	9.837642e-01
8.878778e-03	9.837454e-01
8.889003e-03	9.837267e-01
8.899275e-03	9.837079e-01
8.909537e-03	9.836892e-01
8.919767e-03	9.836704e-01
8.930016e-03	9.836517e-01
8.940261e-03	9.836329e-01
8.950510e-03	9.836142e-01
8.960779e-03	9.835954e-01
8.971053e-03	9.835767e-01
8.981314e-03	9.835579e-01
8.991528e-03	9.835392e-01
9.001803e-03	9.835204e-01
9.012056e-03	9.835017e-01
9.022291e-03	9.834829e-01
9.032581e-03	9.834642e-01
9.042877e-03	9.834454e-01
9.053099e-03	9.834267e-01
9.063296e-03	9.834079e-01
9.073524e-03	9.833892e-01
9.083725e-03	9.833704e-01
9.093934e-03	9.833517e-01
9.104158e-03	9.833329e-01
9.114456e-03	9.833142e-01
9.124667e-03	9.832954e-01
9.134954e-03	9.832767e-01
9.145186e-03	9.832580e-01
9.155484e-03	9.832392e-01
9.165747e-03	9.832205e-01
9.175984e-03	9.832017e-01
9.186308e-03	9.831830e-01
9.196605e-03	9.831642e-01
9.206857e-03	9.831455e-01
9.217100e-03	9.831267e-01
9.227322e-03	9.831080e-01
9.237548e-03	9.830892e-01
9.247778e-03	9.830705e-01
9.258037e-03	9.830517e-01
9.268291e-03	9.830330e-01
9.278551e-03	9.830142e-01
9.288811e-03	9.829955e-01
9.299041e-03	9.829767e-01
9.309322e-03	9.829580e-01
9.319614e-03	9.829392e-01
9.329825e-03	9.829205e-01
9.340119e-03	9.829017e-01
9.350310e-03	9.828830e-01
9.360516e-03	9.828642e-01
9.370728e-03	9.828455e-01
9.380991e-03	9.828267e-01
9.391133e-03	9.828080e-01
9.401378e-03	9.827892e-01
9.411651e-03	9.827705e-01
9.421939e-03	9.827518e-01
9.432196e-03	9.827330e-01
9.442403e-03	9.827143e-01
9.452642e-03	9.826955e-01
9.462935e-03	9.826768e-01
9.473139e-03	9.826580e-01
9.483375e-03	9.826393e-01
9.493651e-03	9.826205e-01
9.503953e-03	9.826018e-01
9.514248e-03	9.825830e-01
9.524513e-03	9.825643e-01
9.534765e-03	9.825455e-01
9.544994e-03	9.825268e-01
9.555294e-03	9.825080e-01
9.565570e-03	9.824893e-01
9.575755e-03	9.824705e-01
9.585979e-03	9.824518e-01
9.596231e-03	9.824330e-01
9.606504e-03	9.824143e-01
9.616689e-03	9.823955e-01
9.626912e-03	9.823768e-01
9.637127e-03	9.823580e-01
9.647337e-03	9.823393e-01
9.657572e-03	9.823205e-01
9.667820e-03	9.823018e-01
9.678072e-03	9.822831e-01
9.688359e-03	9.822643e-01
9.698586e-03	9.822456e-01
9.708937e-03	9.822268e-01
9.719234e-03	9.822081e-01
9.729591e-03	9.821893e-01
9.739843e-03	9.821706e-01
9.750119e-03	9.821518e-01
9.760371e-03	9.821331e-01
9.770652e-03	9.821143e-01
9.780937e-03	9.820956e-01
9.791208e-03	9.820768e-01
9.801453e-03	9.820581e-01
9.811685e-03	9.820393e-01
9.821940e-03	9.820206e-01
9.832205e-03	9.820018e-01
9.842458e-03	9.819831e-01
9.852686e-03	9.819643e-01
9.862902e-03	9.819456e-01
9.873109e-03	9.819268e-01
9.883362e-03	9.819081e-01
9.893656e-03	9.818893e-01
9.903941e-03	9.818706e-01
9.914225e-03	9.818518e-01
9.924468e-03	9.818331e-01
9.934733e-03	9.818143e-01
9.944909e-03	9.817956e-01
9.955197e-03	9.817769e-01
9.965454e-03	9.817581e-01
9.975716e-03	9.817394e-01
9.985992e-03	9.817206e-01
9.996271e-03	9.817019e-01
1.000654e-02	9.816831e-01
1.001673e-02	9.816644e-01
1.002703e-02	9.816456e-01
1.003729e-02	9.816269e-01
1.004754e-02	9.816081e-01
1.005774e-02	9.815894e-01
1.006803e-02	9.815706e-01
1.007829e-02	9.815519e-01
1.008857e-02	9.815331e-01
1.009884e-02	9.815144e-01
1.010909e-02	9.814956e-01
1.011930e-02	9.814769e-01
1.012956e-02	9.814581e-01
1.013985e-02	9.814394e-01
1.015013e-02	9.814206e-01
1.016043e-02	9.814019e-01
1.017067e-02	9.813831e-01
1.018095e-02	9.813644e-01
1.019118e-02	9.813456e-01
1.020149e-02	9.813269e-01
1.021174e-02	9.813081e-01
1.022203e-02	9.812894e-01
1.023229e-02	9.812707e-01
1.024253e-02	9.812519e-01
1.025278e-02	9.812332e-01
1.026306e-02	9.812144e-01
1.027326e-02	9.811957e-01
1.028352e-02	9.811769e-01
1.029377e-02	9.811582e-01
1.030403e-02	9.811394e-01
1.031429e-02	9.811207e-01
1.032451e-02	9.811019e-01
1.033475e-02	9.810832e-01
1.034502e-02	9.810644e-01
1.035530e-02	9.810457e-01
1.036556e-02	9.810269e-01
1.037581e-02	9.810082e-01
1.038602e-02	9.809894e-01
1.039625e-02	9.809707e-01
1.040653e-02	9.809519e-01
1.041675e-02	9.809332e-01
1.042703e-02	9.809144e-01
1.043730e-02	9.808957e-01
1.044764e-02	9.808769e-01
1.045785e-02	9.808582e-01
1.046814e-02	9.808394e-01
1.047833e-02	9.808207e-01
1.048858e-02	9.808020e-01
1.049883e-02	9.807832e-01
1.050911e-02	9.807645e-01
1.051937e-02	9.807457e-01
1.052961e-02	9.807270e-01
1.053985e-02	9.807082e-01
1.055008e-02	9.806895e-01
1.056038e-02	9.806707e-01
1.057063e-02	9.806520e-01
1.058090e-02	9.806332e-01
1.059114e-02	9.806145e-01
1.060135e-02	9.805957e-01
1.061162e-02	9.805770e-01
1.062184e-02	9.805582e-01
1.063216e-02	9.805395e-01
1.064237e-02	9.805207e-01
1.065263e-02	9.805020e-01
1.066285e-02	9.804832e-01
1.067311e-02	9.804645e-01
1.068337e-02	9.804457e-01
1.069359e-02	9.804270e-01
1.070388e-02	9.804082e-01
1.071419e-02	9.803895e-01
1.072448e-02	9.803707e-01
1.073476e-02	9.803520e-01
1.074498e-02	9.803332e-01
1.075525e-02	9.803145e-01
1.076549e-02	9.802958e-01
1.077575e-02	9.802770e-01
1.078604e-02	9.802583e-01
1.079624e-02	9.802395e-01
1.080649e-02	9.802208e-01
1.081673e-02	9.802020e-01
1.082699e-02	9.801833e-01
1.083722e-02	9.801645e-01
1.084748e-02	9.801458e-01
1.085771e-02	9.801270e-01
1.086798e-02	9.801083e-01
1.087828e-02	9.800895e-01
1.088852e-02	9.800708e-01
1.089875e-02	9.800520e-01
1.090902e-02	9.800333e-01
1.091930e-02	9.800145e-01
1.092961e-02	9.799958e-01
1.093980e-02	9.799770e-01
1.095011e-02	9.799583e-01
1.096040e-02	9.799395e-01
1.097069e-02	9.799208e-01
1.098094e-02	9.799020e-01
1.099120e-02	9.798833e-01
1.100144e-02	9.798645e-01
1.101175e-02	9.798458e-01
1.102199e-02	9.798271e-01
1.103227e-02	9.798083e-01
1.104251e-02	9.797896e-01
1.105277e-02	9.797708e-01
1.106303e-02	9.797521e-01
1.107326e-02	9.797333e-01
1.108351e-02	9.797146e-01
1.109371e-02	9.796958e-01
1.110395e-02	9.796771e-01
1.111422e-02	9.796583e-01
1.112452e-02	9.796396e-01
1.113479e-02	9.796208e-01
1.114502e-02	9.796021e-01
1.115526e-02	9.795833e-01
1.116553e-02	9.795646e-01
1.117582e-02	9.795458e-01
1.118604e-02	9.795271e-01
1.119631e-02	9.795083e-01
1.120660e-02	9.794896e-01
1.121684e-02	9.794708e-01
1.122712e-02	9.794521e-01
1.123742e-02	9.794333e-01
1.124765e-02	9.794146e-01
1.125794e-02	9.793958e-01
1.126821e-02	9.793771e-01
1.127849e-02	9.793583e-01
1.128877e-02	9.793396e-01
1.129902e-02	9.793209e-01
1.130928e-02	9.793021e-01
1.131954e-02	9.792834e-01
1.132981e-02	9.792646e-01
1.134003e-02	9.792459e-01
1.135029e-02	9.792271e-01
1.136057e-02	9.792084e-01
1.137082e-02	9.791896e-01
1.138107e-02	9.791709e-01
1.139136e-02	9.791521e-01
1.140160e-02	9.791334e-01
1.141187e-02	9.791146e-01
1.142215e-02	9.790959e-01
1.143242e-02	9.790771e-01
1.144271e-02	9.790584e-01
1.145302e-02	9.790396e-01
1.146330e-02	9.790209e-01
1.147353e-02	9.790021e-01
1.148378e-02	9.789834e-01
1.149400e-02	9.789646e-01
1.150427e-02	9.789459e-01
1.151450e-02	9.789271e-01
1.152473e-02	9.789084e-01
1.153502e-02	9.788896e-01
1.154531e-02	9.788709e-01
1.155556e-02	9.788521e-01
1.156580e-02	9.788334e-01
1.157607e-02	9.788147e-01
1.158633e-02	9.787959e-01
1.159656e-02	9.787772e-01
1.160678e-02	9.787584e-01
1.161702e-02	9.787397e-01
1.162730e-02	9.787209e-01
1.163753e-02	9.787022e-01
1.164781e-02	9.786834e-01
1.165807e-02	9.786647e-01
1.166831e-02	9.786459e-01
1.167856e-02	9.786272e-01
1.168887e-02	9.786084e-01
1.169915e-02	9.785897e-01
1.170943e-02	9.785709e-01
1.171970e-02	9.785522e-01
1.172997e-02	9.785334e-01
1.174024e-02	9.785147e-01
1.175051e-02	9.784959e-01
1.176074e-02	9.784772e-01
1.177096e-02	9.784584e-01
1.178124e-02	9.784397e-01
1.179151e-02	9.784209e-01
1.180175e-02	9.784022e-01
1.181198e-02	9.783834e-01
1.182226e-02	9.783647e-01
1.183249e-02	9.783460e-01
1.184276e-02	9.783272e-01
1.185303e-02	9.783085e-01
1.186330e-02	9.782897e-01
1.187357e-02	9.782710e-01
1.188380e-02	9.782522e-01
1.189402e-02	9.782335e-01
1.190430e-02	9.782147e-01
1.191464e-02	9.781960e-01
1.192488e-02	9.781772e-01
1.193516e-02	9.781585e-01
1.194539e-02	9.781397e-01
1.195564e-02	9.781210e-01
1.196588e-02	9.781022e-01
1.197614e-02	9.780835e-01
1.198638e-02	9.780647e-01
1.199666e-02	9.780460e-01
1.200694e-02	9.780272e-01
1.201721e-02	9.780085e-01
1.202748e-02	9.779897e-01
1.203771e-02	9.779710e-01
1.204792e-02	9.779522e-01
1.205820e-02	9.779335e-01
1.206850e-02	9.779147e-01
1.207877e-02	9.778960e-01
1.208909e-02	9.778772e-01
1.209935e-02	9.778585e-01
1.210961e-02	9.778398e-01
1.211997e-02	9.778210e-01
1.213020e-02	9.778023e-01
1.214048e-02	9.777835e-01
1.215073e-02	9.777648e-01
1.216098e-02	9.777460e-01
1.217127e-02	9.777273e-01
1.218151e-02	9.777085e-01
1.219182e-02	9.776898e-01
1.220201e-02	9.776710e-01
1.221229e-02	9.776523e-01
1.222258e-02	9.776335e-01
1.223277e-02	9.776148e-01
1.224303e-02	9.775960e-01
1.225333e-02	9.775773e-01
1.226361e-02	9.775585e-01
1.227388e-02	9.775398e-01
1.228415e-02	9.775210e-01
1.229440e-02	9.775023e-01
1.230467e-02	9.774835e-01
1.231494e-02	9.774648e-01
1.232519e-02	9.774460e-01
1.233542e-02	9.774273e-01
1.234567e-02	9.774085e-01
1.235598e-02	9.773898e-01
1.236630e-02	9.773711e-01
1.237651e-02	9.773523e-01
1.238674e-02	9.773336e-01
1.239701e-02	9.773148e-01
1.240736e-02	9.772961e-01
1.241759e-02	9.772773e-01
1.242782e-02	9.772586e-01
1.243809e-02	9.772398e-01
1.244843e-02	9.772211e-01
1.245870e-02	9.772023e-01
1.246898e-02	9.771836e-01
1.247923e-02	9.771648e-01
1.248954e-02	9.771461e-01
1.249979e-02	9.771273e-01
1.251003e-02	9.771086e-01
1.252026e-02	9.770898e-01
1.253054e-02	9.770711e-01
1.254079e-02	9.770523e-01
1.255103e-02	9.770336e-01
1.256128e-02	9.770148e-01
1.257155e-02	9.769961e-01
1.258177e-02	9.769773e-01
1.259204e-02	9.769586e-01
1.260232e-02	9.769398e-01
1.261260e-02	9.769211e-01
1.262287e-02	9.769023e-01
1.263315e-02	9.768836e-01
1.264341e-02	9.768649e-01
1.265368e-02	9.768461e-01
1.266396e-02	9.768274e-01
1.267424e-02	9.768086e-01
1.268450e-02	9.767899e-01
1.269474e-02	9.767711e-01
1.270498e-02	9.767524e-01
1.271526e-02	9.767336e-01
1.272556e-02	9.767149e-01
1.273584e-02	9.766961e-01
1.274609e-02	9.766774e-01
1.275634e-02	9.766586e-01
1.276656e-02	9.766399e-01
1.277684e-02	9.766211e-01
1.278707e-02	9.766024e-01
1.279728e-02	9.765836e-01
1.280759e-02	9.765649e-01
1.281786e-02	9.765461e-01
1.282810e-02	9.765274e-01
1.283839e-02	9.765086e-01
1.284865e-02	9.764899e-01
1.285891e-02	9.764711e-01
1.286918e-02	9.764524e-01
1.287940e-02	9.764336e-01
1.288967e-02	9.764149e-01
1.289992e-02	9.763961e-01
1.291018e-02	9.763774e-01
1.292042e-02	9.763587e-01
1.293069e-02	9.763399e-01
1.294093e-02	9.763212e-01
1.295120e-02	9.763024e-01
1.296143e-02	9.762837e-01
1.297170e-02	9.762649e-01
1.298196e-02	9.762462e-01
1.299221e-02	9.762274e-01
1.300249e-02	9.762087e-01
1.301280e-02	9.761899e-01
1.302310e-02	9.761712e-01
1.303332e-02	9.761524e-01
1.304361e-02	9.761337e-01
1.305385e-02	9.761149e-01
1.306407e-02	9.760962e-01
1.307431e-02	9.760774e-01
1.308461e-02	9.760587e-01
1.309485e-02	9.760399e-01
1.310508e-02	9.760212e-01
1.311536e-02	9.760024e-01
1.312561e-02	9.759837e-01
1.313587e-02	9.759649e-01
1.314607e-02	9.759462e-01
1.315637e-02	9.759274e-01
1.316667e-02	9.759087e-01
1.317692e-02	9.758900e-01
1.318720e-02	9.758712e-01
1.319748e-02	9.758525e-01
1.320770e-02	9.758337e-01
1.321792e-02	9.758150e-01
1.322822e-02	9.757962e-01
1.323849e-02	9.757775e-01
1.324871e-02	9.757587e-01
1.325898e-02	9.757400e-01
1.326921e-02	9.757212e-01
1.327944e-02	9.757025e-01
1.328969e-02	9.756837e-01
1.329998e-02	9.756650e-01
1.331024e-02	9.756462e-01
1.332053e-02	9.756275e-01
1.333081e-02	9.756087e-01
1.334110e-02	9.755900e-01
1.335140e-02	9.755712e-01
1.336160e-02	9.755525e-01
1.337185e-02	9.755337e-01
1.338217e-02	9.755150e-01
1.339245e-02	9.754962e-01
1.340271e-02	9.754775e-01
1.341292e-02	9.754587e-01
1.342324e-02	9.754400e-01
1.343352e-02	9.754212e-01
1.344373e-02	9.754025e-01
1.345395e-02	9.753838e-01
1.346419e-02	9.753650e-01
1.347450e-02	9.753463e-01
1.348477e-02	9.753275e-01
1.349503e-02	9.753088e-01
1.350540e-02	9.752900e-01
1.351558e-02	9.752713e-01
1.352581e-02	9.752525e-01
1.353606e-02	9.752338e-01
1.354634e-02	9.752150e-01
1.355664e-02	9.751963e-01
1.356688e-02	9.751775e-01
1.357716e-02	9.751588e-01
1.358741e-02	9.751400e-01
1.359765e-02	9.751213e-01
1.360794e-02	9.751025e-01
1.361820e-02	9.750838e-01
1.362845e-02	9.750650e-01
1.363878e-02	9.750463e-01
1.364907e-02	9.750275e-01
1.365935e-02	9.750088e-01
1.366965e-02	9.749900e-01
1.367991e-02	9.749713e-01
1.369016e-02	9.749525e-01
1.370040e-02	9.749338e-01
1.371067e-02	9.749150e-01
1.372093e-02	9.748963e-01
1.373118e-02	9.748776e-01
1.374142e-02	9.748588e-01
1.375165e-02	9.748401e-01
1.376192e-02	9.748213e-01
1.377219e-02	9.748026e-01
1.378247e-02	9.747838e-01
1.379277e-02	9.747651e-01
1.380297e-02	9.747463e-01
1.381326e-02	9.747276e-01
1.382349e-02	9.747088e-01
1.383375e-02	9.746901e-01
1.384402e-02	9.746713e-01
1.385426e-02	9.746526e-01
1.386448e-02	9.746338e-01
1.387478e-02	9.746151e-01
1.388506e-02	9.745963e-01
1.389532e-02	9.745776e-01
1.390554e-02	9.745588e-01
1.391580e-02	9.745401e-01
1.392607e-02	9.745213e-01
1.393636e-02	9.745026e-01
1.394667e-02	9.744838e-01
1.395686e-02	9.744651e-01
1.396711e-02	9.744463e-01
1.397737e-02	9.744276e-01
1.398757e-02	9.744089e-01
1.399792e-02	9.743901e-01
1.400817e-02	9.743714e-01
1.401852e-02	9.743526e-01
1.402877e-02	9.743339e-01
1.403899e-02	9.743151e-01
1.404920e-02	9.742964e-01
1.405950e-02	9.742776e-01
1.406979e-02	9.742589e-01
1.408005e-02	9.742401e-01
1.409025e-02	9.742214e-01
1.410054e-02	9.742026e-01
1.411078e-02	9.741839e-01
1.412104e-02	9.741651e-01
1.413128e-02	9.741464e-01
1.414153e-02	9.741276e-01
1.415178e-02	9.741089e-01
1.416208e-02	9.740901e-01
1.417237e-02	9.740714e-01
1.418260e-02	9.740526e-01
1.419286e-02	9.740339e-01
1.420311e-02	9.740151e-01
1.421333e-02	9.739964e-01
1.422354e-02	9.739776e-01
1.423376e-02	9.739589e-01
1.424401e-02	9.739401e-01
1.425423e-02	9.739214e-01
1.426450e-02	9.739027e-01
1.427476e-02	9.738839e-01
1.428505e-02	9.738652e-01
1.429529e-02	9.738464e-01
1.430553e-02	9.738277e-01
1.431585e-02	9.738089e-01
1.432609e-02	9.737902e-01
1.433631e-02	9.737714e-01
1.434653e-02	9.737527e-01
1.435680e-02	9.737339e-01
1.436705e-02	9.737152e-01
1.437725e-02	9.736964e-01
1.438751e-02	9.736777e-01
1.439782e-02	9.736589e-01
1.440812e-02	9.736402e-01
1.441839e-02	9.736214e-01
1.442868e-02	9.736027e-01
1.443899e-02	9.735839e-01
1.444923e-02	9.735652e-01
1.445943e-02	9.735464e-01
1.446969e-02	9.735277e-01
1.447992e-02	9.735089e-01
1.449018e-02	9.734902e-01
1.450044e-02	9.734714e-01
1.451070e-02	9.734527e-01
1.452101e-02	9.734340e-01
1.453133e-02	9.734152e-01
1.454162e-02	9.733965e-01
1.455188e-02	9.733777e-01
1.456212e-02	9.733590e-01
1.457237e-02	9.733402e-01
1.458265e-02	9.733215e-01
1.459291e-02	9.733027e-01
1.460313e-02	9.732840e-01
1.461337e-02	9.732652e-01
1.462365e-02	9.732465e-01
1.463395e-02	9.732277e-01
1.464425e-02	9.732090e-01
1.465449e-02	9.731902e-01
1.466481e-02	9.731715e-01
1.467506e-02	9.731527e-01
1.468527e-02	9.731340e-01
1.469552e-02	9.731152e-01
1.470577e-02	9.730965e-01
1.471603e-02	9.730777e-01
1.472626e-02	9.730590e-01
1.473652e-02	9.730402e-01
1.474677e-02	9.730215e-01
1.475711e-02	9.730027e-01
1.476732e-02	9.729840e-01
1.477756e-02	9.729652e-01
1.478786e-02	9.729465e-01
1.479819e-02	9.729278e-01
1.480848e-02	9.729090e-01
1.481869e-02	9.728903e-01
1.482900e-02	9.728715e-01
1.483925e-02	9.728528e-01
1.484950e-02	9.728340e-01
1.485973e-02	9.728153e-01
1.487000e-02	9.727965e-01
1.488026e-02	9.727778e-01
1.489052e-02	9.727590e-01
1.490075e-02	9.727403e-01
1.491102e-02	9.727215e-01
1.492129e-02	9.727028e-01
1.493156e-02	9.726840e-01
1.494184e-02	9.726653e-01
1.495212e-02	9.726465e-01
1.496239e-02	9.726278e-01
1.497265e-02	9.726090e-01
1.498293e-02	9.725903e-01
1.499320e-02	9.725715e-01
1.500349e-02	9.725528e-01
1.501378e-02	9.725340e-01
1.502405e-02	9.725153e-01
1.503428e-02	9.724965e-01
1.504454e-02	9.724778e-01
1.505483e-02	9.724590e-01
1.506512e-02	9.724403e-01
1.507543e-02	9.724216e-01
1.508571e-02	9.724028e-01
1.509595e-02	9.723841e-01
1.510619e-02	9.723653e-01
1.511652e-02	9.723466e-01
1.512681e-02	9.723278e-01
1.513712e-02	9.723091e-01
1.514740e-02	9.722903e-01
1.515768e-02	9.722716e-01
1.516792e-02	9.722528e-01
1.517817e-02	9.722341e-01
1.518843e-02	9.722153e-01
1.519870e-02	9.721966e-01
1.520898e-02	9.721778e-01
1.521924e-02	9.721591e-01
1.522951e-02	9.721403e-01
1.523978e-02	9.721216e-01
1.525006e-02	9.721028e-01
1.526034e-02	9.720841e-01
1.527061e-02	9.720653e-01
1.528089e-02	9.720466e-01
1.529114e-02	9.720278e-01
1.530137e-02	9.720091e-01
1.531163e-02	9.719903e-01
1.532189e-02	9.719716e-01
1.533215e-02	9.719529e-01
1.534248e-02	9.719341e-01
1.535270e-02	9.719154e-01
1.536298e-02	9.718966e-01
1.537325e-02	9.718779e-01
1.538349e-02	9.718591e-01
1.539381e-02	9.718404e-01
1.540406e-02	9.718216e-01
1.541442e-02	9.718029e-01
1.542460e-02	9.717841e-01
1.543489e-02	9.717654e-01
1.544511e-02	9.717466e-01
1.545535e-02	9.717279e-01
1.546564e-02	9.717091e-01
1.547595e-02	9.716904e-01
1.548625e-02	9.716716e-01
1.549653e-02	9.716529e-01
1.550685e-02	9.716341e-01
1.551713e-02	9.716154e-01
1.552745e-02	9.715966e-01
1.553769e-02	9.715779e-01
1.554797e-02	9.715591e-01
1.555823e-02	9.715404e-01
1.556851e-02	9.715216e-01
1.557880e-02	9.715029e-01
1.558906e-02	9.714841e-01
1.559934e-02	9.714654e-01
1.560963e-02	9.714467e-01
1.561992e-02	9.714279e-01
1.563020e-02	9.714092e-01
1.564045e-02	9.713904e-01
1.565070e-02	9.713717e-01
1.566100e-02	9.713529e-01
1.567127e-02	9.713342e-01
1.568159e-02	9.713154e-01
1.569190e-02	9.712967e-01
1.570214e-02	9.712779e-01
1.571241e-02	9.712592e-01
1.572268e-02	9.712404e-01
1.573299e-02	9.712217e-01
1.574326e-02	9.712029e-01
1.575351e-02	9.711842e-01
1.576376e-02	9.711654e-01
1.577403e-02	9.711467e-01
1.578434e-02	9.711279e-01
1.579466e-02	9.711092e-01
1.580495e-02	9.710904e-01
1.581523e-02	9.710717e-01
1.582551e-02	9.710529e-01
1.583581e-02	9.710342e-01
1.584605e-02	9.710154e-01
1.585636e-02	9.709967e-01
1.586663e-02	9.709780e-01
1.587694e-02	9.709592e-01
1.588723e-02	9.709405e-01
1.589749e-02	9.709217e-01
1.590774e-02	9.709030e-01
1.591804e-02	9.708842e-01
1.592830e-02	9.708655e-01
1.593857e-02	9.708467e-01
1.594888e-02	9.708280e-01
1.595917e-02	9.708092e-01
1.596944e-02	9.707905e-01
1.597977e-02	9.707717e-01
1.599004e-02	9.707530e-01
1.600029e-02	9.707342e-01
1.601060e-02	9.707155e-01
1.602083e-02	9.706967e-01
1.603109e-02	9.706780e-01
1.604140e-02	9.706592e-01
1.605167e-02	9.706405e-01
1.606195e-02	9.706217e-01
1.607222e-02	9.706030e-01
1.608244e-02	9.705842e-01
1.609271e-02	9.705655e-01
1.610301e-02	9.705467e-01
1.611330e-02	9.705280e-01
1.612356e-02	9.705092e-01
1.613385e-02	9.704905e-01
1.614412e-02	9.704718e-01
1.615443e-02	9.704530e-01
1.616470e-02	9.704343e-01
1.617501e-02	9.704155e-01
1.618530e-02	9.703968e-01
1.619556e-02	9.703780e-01
1.620580e-02	9.703593e-01
1.621602e-02	9.703405e-01
1.622630e-02	9.703218e-01
1.623658e-02	9.703030e-01
1.624685e-02	9.702843e-01
1.625714e-02	9.702655e-01
1.626745e-02	9.702468e-01
1.627774e-02	9.702280e-01
1.628801e-02	9.702093e-01
1.629822e-02	9.701905e-01
1.630844e-02	9.701718e-01
1.631873e-02	9.701530e-01
1.632902e-02	9.701343e-01
1.633928e-02	9.701155e-01
1.634952e-02	9.700968e-01
1.635980e-02	9.700780e-01
1.637006e-02	9.700593e-01
1.638034e-02	9.700405e-01
1.639061e-02	9.700218e-01
1.640090e-02	9.700030e-01
1.641115e-02	9.699843e-01
1.642142e-02	9.699656e-01
1.643176e-02	9.699468e-01
1.644202e-02	9.699281e-01
1.645227e-02	9.699093e-01
1.646256e-02	9.698906e-01
1.647286e-02	9.698718e-01
1.648310e-02	9.698531e-01
1.649341e-02	9.698343e-01
1.650369e-02	9.698156e-01
1.651400e-02	9.697968e-01
1.652426e-02	9.697781e-01
1.653449e-02	9.697593e-01
1.654477e-02	9.697406e-01
1.655505e-02	9.697218e-01
1.656533e-02	9.697031e-01
1.657564e-02	9.696843e-01
1.658600e-02	9.696656e-01
1.659629e-02	9.696468e-01
1.660655e-02	9.696281e-01
1.661683e-02	9.696093e-01
1.662709e-02	9.695906e-01
1.663733e-02	9.695718e-01
1.664763e-02	9.695531e-01
1.665788e-02	9.695343e-01
1.666822e-02	9.695156e-01
1.667850e-02	9.694969e-01
1.668878e-02	9.694781e-01
1.669906e-02	9.694594e-01
1.670936e-02	9.694406e-01
1.671964e-02	9.694219e-01
1.672991e-02	9.694031e-01
1.674021e-02	9.693844e-01
1.675052e-02	9.693656e-01
1.676085e-02	9.693469e-01
1.677106e-02	9.693281e-01
1.678136e-02	9.693094e-01
1.679168e-02	9.692906e-01
1.680205e-02	9.692719e-01
1.681234e-02	9.692531e-01
1.682260e-02	9.692344e-01
1.683289e-02	9.692156e-01
1.684316e-02	9.691969e-01
1.685345e-02	9.691781e-01
1.686373e-02	9.691594e-01
1.687398e-02	9.691406e-01
1.688420e-02	9.691219e-01
1.689448e-02	9.691031e-01
1.690476e-02	9.690844e-01
1.691506e-02	9.690656e-01
1.692535e-02	9.690469e-01
1.693557e-02	9.690281e-01
1.694581e-02	9.690094e-01
1.695613e-02	9.689907e-01
1.696637e-02	9.689719e-01
1.697667e-02	9.689532e-01
1.698698e-02	9.689344e-01
1.699726e-02	9.689157e-01
1.700756e-02	9.688969e-01
1.701781e-02	9.688782e-01
1.702807e-02	9.688594e-01
1.703831e-02	9.688407e-01
1.704858e-02	9.688219e-01
1.705877e-02	9.688032e-01
1.706907e-02	9.687844e-01
1.707936e-02	9.687657e-01
1.708968e-02	9.687469e-01
1.710003e-02	9.687282e-01
1.711032e-02	9.687094e-01
1.712064e-02	9.686907e-01
1.713090e-02	9.686719e-01
1.714120e-02	9.686532e-01
1.715146e-02	9.686344e-01
1.716177e-02	9.686157e-01
1.717209e-02	9.685969e-01
1.718234e-02	9.685782e-01
1.719261e-02	9.685594e-01
1.720290e-02	9.685407e-01
1.721321e-02	9.685219e-01
1.722347e-02	9.685032e-01
1.723382e-02	9.684845e-01
1.724414e-02	9.684657e-01
1.725440e-02	9.684470e-01
1.726472e-02	9.684282e-01
1.727500e-02	9.684095e-01
1.728535e-02	9.683907e-01
1.729564e-02	9.683720e-01
1.730597e-02	9.683532e-01
1.731631e-02	9.683345e-01
1.732656e-02	9.683157e-01
1.733681e-02	9.682970e-01
1.734710e-02	9.682782e-01
1.735744e-02	9.682595e-01
1.736775e-02	9.682407e-01
1.737804e-02	9.682220e-01
1.738834e-02	9.682032e-01
1.739857e-02	9.681845e-01
1.740885e-02	9.681657e-01
1.741910e-02	9.681470e-01
1.742939e-02	9.681282e-01
1.743967e-02	9.681095e-01
1.744993e-02	9.680907e-01
1.746022e-02	9.680720e-01
1.747050e-02	9.680532e-01
1.748080e-02	9.680345e-01
1.749103e-02	9.680158e-01
1.750129e-02	9.679970e-01
1.751164e-02	9.679783e-01
1.752184e-02	9.679595e-01
1.753205e-02	9.679408e-01
1.754234e-02	9.679220e-01
1.755262e-02	9.679033e-01
1.756287e-02	9.678845e-01
1.757320e-02	9.678658e-01
1.758347e-02	9.678470e-01
1.759375e-02	9.678283e-01
1.760403e-02	9.678095e-01
1.761425e-02	9.677908e-01
1.762458e-02	9.677720e-01
1.763485e-02	9.677533e-01
1.764515e-02	9.677345e-01
1.765548e-02	9.677158e-01
1.766574e-02	9.676970e-01
1.767602e-02	9.676783e-01
1.768625e-02	9.676595e-01
1.769658e-02	9.676408e-01
1.770685e-02	9.676220e-01
1.771711e-02	9.676033e-01
1.772737e-02	9.675845e-01
1.773767e-02	9.675658e-01
1.774800e-02	9.675470e-01
1.775827e-02	9.675283e-01
1.776861e-02	9.675096e-01
1.777884e-02	9.674908e-01
1.778916e-02	9.674721e-01
1.779941e-02	9.674533e-01
1.780971e-02	9.674346e-01
1.782002e-02	9.674158e-01
1.783027e-02	9.673971e-01
1.784057e-02	9.673783e-01
1.785079e-02	9.673596e-01
1.786109e-02	9.673408e-01
1.787137e-02	9.673221e-01
1.788170e-02	9.673033e-01
1.789195e-02	9.672846e-01
1.790223e-02	9.672658e-01
1.791254e-02	9.672471e-01
1.792280e-02	9.672283e-01
1.793306e-02	9.672096e-01
1.794329e-02	9.671908e-01
1.795363e-02	9.671721e-01
1.796390e-02	9.671533e-01
1.797420e-02	9.671346e-01
1.798453e-02	9.671158e-01
1.799486e-02	9.670971e-01
1.800515e-02	9.670783e-01
1.801547e-02	9.670596e-01
1.802570e-02	9.670409e-01
1.803598e-02	9.670221e-01
1.804624e-02	9.670034e-01
1.805657e-02	9.669846e-01
1.806683e-02	9.669659e-01
1.807710e-02	9.669471e-01
1.808737e-02	9.669284e-01
1.809763e-02	9.669096e-01
1.810786e-02	9.668909e-01
1.811815e-02	9.668721e-01
1.812842e-02	9.668534e-01
1.813872e-02	9.668346e-01
1.814897e-02	9.668159e-01
1.815927e-02	9.667971e-01
1.816958e-02	9.667784e-01
1.817988e-02	9.667596e-01
1.819014e-02	9.667409e-01
1.820042e-02	9.667221e-01
1.821073e-02	9.667034e-01
1.822101e-02	9.666846e-01
1.823129e-02	9.666659e-01
1.824153e-02	9.666471e-01
1.825184e-02	9.666284e-01
1.826211e-02	9.666096e-01
1.827237e-02	9.665909e-01
1.828266e-02	9.665721e-01
1.829291e-02	9.665534e-01
1.830320e-02	9.665347e-01
1.831350e-02	9.665159e-01
1.832381e-02	9.664972e-01
1.833410e-02	9.664784e-01
1.834430e-02	9.664597e-01
1.835467e-02	9.664409e-01
1.836490e-02	9.664222e-01
1.837518e-02	9.664034e-01
1.838545e-02	9.663847e-01
1.839580e-02	9.663659e-01
1.840604e-02	9.663472e-01
1.841633e-02	9.663284e-01
1.842662e-02	9.663097e-01
1.843685e-02	9.662909e-01
1.844719e-02	9.662722e-01
1.845750e-02	9.662534e-01
1.846775e-02	9.662347e-01
1.847804e-02	9.662159e-01
1.848833e-02	9.661972e-01
1.849858e-02	9.661784e-01
1.850885e-02	9.661597e-01
1.851913e-02	9.661409e-01
1.852943e-02	9.661222e-01
1.853969e-02	9.661034e-01
1.854996e-02	9.660847e-01
1.856027e-02	9.660659e-01
1.857050e-02	9.660472e-01
1.858077e-02	9.660285e-01
1.859103e-02	9.660097e-01
1.860133e-02	9.659910e-01
1.861163e-02	9.659722e-01
1.862194e-02	9.659535e-01
1.863220e-02	9.659347e-01
1.864249e-02	9.659160e-01
1.865278e-02	9.658972e-01
1.866302e-02	9.658785e-01
1.867335e-02	9.658597e-01
1.868364e-02	9.658410e-01
1.869391e-02	9.658222e-01
1.870413e-02	9.658035e-01
1.871445e-02	9.657847e-01
1.872472e-02	9.657660e-01
1.873494e-02	9.657472e-01
1.874525e-02	9.657285e-01
1.875551e-02	9.657097e-01
1.876582e-02	9.656910e-01
1.877615e-02	9.656722e-01
1.878650e-02	9.656535e-01
1.879678e-02	9.656347e-01
1.880715e-02	9.656160e-01
1.881742e-02	9.655972e-01
1.882767e-02	9.655785e-01
1.883793e-02	9.655598e-01
1.884818e-02	9.655410e-01
1.885840e-02	9.655223e-01
1.886863e-02	9.655035e-01
1.887893e-02	9.654848e-01
1.888920e-02	9.654660e-01
1.889948e-02	9.654473e-01
1.890968e-02	9.654285e-01
1.891998e-02	9.654098e-01
1.893032e-02	9.653910e-01
1.894060e-02	9.653723e-01
1.895089e-02	9.653535e-01
1.896120e-02	9.653348e-01
1.897149e-02	9.653160e-01
1.898177e-02	9.652973e-01
1.899209e-02	9.652785e-01
1.900237e-02	9.652598e-01
1.901263e-02	9.652410e-01
1.902290e-02	9.652223e-01
1.903315e-02	9.652035e-01
1.904348e-02	9.651848e-01
1.905379e-02	9.651660e-01
1.906411e-02	9.651473e-01
1.907448e-02	9.651285e-01
1.908477e-02	9.651098e-01
1.909499e-02	9.650910e-01
1.910530e-02	9.650723e-01
1.911554e-02	9.650536e-01
1.912581e-02	9.650348e-01
1.913609e-02	9.650161e-01
1.914640e-02	9.649973e-01
1.915667e-02	9.649786e-01
1.916699e-02	9.649598e-01
1.917729e-02	9.649411e-01
1.918752e-02	9.649223e-01
1.919775e-02	9.649036e-01
1.920807e-02	9.648848e-01
1.921837e-02	9.648661e-01
1.922866e-02	9.648473e-01
1.923900e-02	9.648286e-01
1.924928e-02	9.648098e-01
1.925950e-02	9.647911e-01
1.926977e-02	9.647723e-01
1.928008e-02	9.647536e-01
1.929038e-02	9.647348e-01
1.930062e-02	9.647161e-01
1.931093e-02	9.646973e-01
1.932118e-02	9.646786e-01
1.933142e-02	9.646598e-01
1.934165e-02	9.646411e-01
1.935194e-02	9.646223e-01
1.936222e-02	9.646036e-01
1.937250e-02	9.645848e-01
1.938275e-02	9.645661e-01
1.939301e-02	9.645474e-01
1.940329e-02	9.645286e-01
1.941360e-02	9.645099e-01
1.942392e-02	9.644911e-01
1.943423e-02	9.644724e-01
1.944457e-02	9.644536e-01
1.945486e-02	9.644349e-01
1.946511e-02	9.644161e-01
1.947540e-02	9.643974e-01
1.948569e-02	9.643786e-01
1.949594e-02	9.643599e-01
1.950624e-02	9.643411e-01
1.951654e-02	9.643224e-01
1.952684e-02	9.643036e-01
1.953713e-02	9.642849e-01
1.954742e-02	9.642661e-01
1.955770e-02	9.642474e-01
1.956804e-02	9.642286e-01
1.957827e-02	9.642099e-01
1.958852e-02	9.641911e-01
1.959881e-02	9.641724e-01
1.960913e-02	9.641536e-01
1.961947e-02	9.641349e-01
1.962975e-02	9.641161e-01
1.964005e-02	9.640974e-01
1.965034e-02	9.640787e-01
1.966063e-02	9.640599e-01
1.967090e-02	9.640412e-01
1.968119e-02	9.640224e-01
1.969147e-02	9.640037e-01
1.970174e-02	9.639849e-01
1.971201e-02	9.639662e-01
1.972232e-02	9.639474e-01
1.973260e-02	9.639287e-01
1.974291e-02	9.639099e-01
1.975321e-02	9.638912e-01
1.976353e-02	9.638724e-01
1.977383e-02	9.638537e-01
1.978413e-02	9.638349e-01
1.979447e-02	9.638162e-01
1.980481e-02	9.637974e-01
1.981510e-02	9.637787e-01
1.982539e-02	9.637599e-01
1.983570e-02	9.637412e-01
1.984596e-02	9.637224e-01
1.985624e-02	9.637037e-01
1.986652e-02	9.636849e-01
1.987677e-02	9.636662e-01
1.988708e-02	9.636474e-01
1.989739e-02	9.636287e-01
1.990770e-02	9.636099e-01
1.991800e-02	9.635912e-01
1.992827e-02	9.635725e-01
1.993861e-02	9.635537e-01
1.994893e-02	9.635350e-01
1.995932e-02	9.635162e-01
1.996958e-02	9.634975e-01
1.997991e-02	9.634787e-01
1.999020e-02	9.634600e-01
2.000046e-02	9.634412e-01
2.001078e-02	9.634225e-01
2.002112e-02	9.634037e-01
2.003139e-02	9.633850e-01
2.004170e-02	9.633662e-01
2.005199e-02	9.633475e-01
2.006229e-02	9.633287e-01
2.007260e-02	9.633100e-01
2.008287e-02	9.632912e-01
2.009310e-02	9.632725e-01
2.010342e-02	9.632537e-01
2.011371e-02	9.632350e-01
2.012395e-02	9.632162e-01
2.013425e-02	9.631975e-01
2.014453e-02	9.631787e-01
2.015477e-02	9.631600e-01
2.016506e-02	9.631412e-01
2.017536e-02	9.631225e-01
2.018569e-02	9.631038e-01
2.019603e-02	9.630850e-01
2.020636e-02	9.630663e-01
2.021664e-02	9.630475e-01
2.022687e-02	9.630288e-01
2.023722e-02	9.630100e-01
2.024745e-02	9.629913e-01
2.025778e-02	9.629725e-01
2.026805e-02	9.629538e-01
2.027833e-02	9.629350e-01
2.028863e-02	9.629163e-01
2.029896e-02	9.628975e-01
2.030921e-02	9.628788e-01
2.031949e-02	9.628600e-01
2.032975e-02	9.628413e-01
2.034005e-02	9.628225e-01
2.035036e-02	9.628038e-01
2.036066e-02	9.627850e-01
2.037101e-02	9.627663e-01
2.038126e-02	9.627475e-01
2.039153e-02	9.627288e-01
2.040179e-02	9.627100e-01
2.041212e-02	9.626913e-01
2.042246e-02	9.626725e-01
2.043277e-02	9.626538e-01
2.044310e-02	9.626350e-01
2.045343e-02	9.626163e-01
2.046372e-02	9.625976e-01
2.047401e-02	9.625788e-01
2.048429e-02	9.625601e-01
2.049458e-02	9.625413e-01
[truncated: 56,674 more rows]
