# Supplementary material for: Intermittency in the not-so-smooth elastic turbulence
Source: Nat Commun. 2024 May 27;15:4070. doi: 10.1038/s41467-024-48460-5 (PMC11130217; doi:10.1038/s41467-024-48460-5)
Supplement: Supplementary file 4 — Source Data [file 41467_2024_48460_MOESM4_ESM.zip › SourceData/FigS09b_Sigma2_LocalSlopes_zeta2.txt]

r/L				De = 1			De = 3			De = 9
1.414214e+00	3.403144e+00	3.419205e+00	3.446403e+00
2.449490e+00	3.117697e+00	3.266673e+00	3.331266e+00
3.464102e+00	2.986219e+00	3.183273e+00	3.243245e+00
4.472136e+00	2.944138e+00	3.131890e+00	3.166358e+00
5.477226e+00	2.946480e+00	3.095716e+00	3.097583e+00
6.480741e+00	2.967486e+00	3.066396e+00	3.035055e+00
7.483315e+00	2.994081e+00	3.040553e+00	2.977730e+00
8.485281e+00	3.019905e+00	3.016983e+00	2.925057e+00
9.486833e+00	3.042212e+00	2.995187e+00	2.876645e+00
1.095445e+01	3.066783e+00	2.965985e+00	2.812631e+00
1.341641e+01	3.089410e+00	2.923639e+00	2.721609e+00
1.732051e+01	3.090960e+00	2.868840e+00	2.610283e+00
2.097618e+01	3.072303e+00	2.825555e+00	2.531955e+00
2.345208e+01	3.051108e+00	2.797845e+00	2.489572e+00
2.738613e+01	3.009684e+00	2.754488e+00	2.434022e+00
3.240370e+01	2.949638e+00	2.699335e+00	2.376819e+00
3.741657e+01	2.885130e+00	2.643423e+00	2.328941e+00
4.472136e+01	2.787664e+00	2.559591e+00	2.267708e+00
5.477226e+01	2.657232e+00	2.443696e+00	2.192934e+00
6.480741e+01	2.534328e+00	2.328718e+00	2.124475e+00
7.483315e+01	2.420453e+00	2.217050e+00	2.057977e+00
8.485281e+01	2.315407e+00	2.109707e+00	1.991879e+00
9.486833e+01	2.218700e+00	2.007938e+00	1.927338e+00
1.224745e+02	1.992587e+00	1.763098e+00	1.757603e+00
1.732051e+02	1.693662e+00	1.418477e+00	1.492569e+00
2.236068e+02	1.483265e+00	1.143383e+00	1.258181e+00
2.738613e+02	1.327975e+00	9.262503e-01	1.056912e+00
3.464102e+02	1.213206e+00	8.326139e-01	9.592980e-01
4.472136e+02	1.027991e+00	1.024474e+00	1.009235e+00
5.477226e+02	-8.820535e-01	-9.374332e-01	-9.017889e-01
6.480741e+02	-2.086156e+00	-1.518099e+00	-1.705196e+00
7.483315e+02	-3.714302e+00	-2.626099e+00	-2.984330e+00
