# Supplementary material for: Intermittency in the not-so-smooth elastic turbulence
Source: Nat Commun. 2024 May 27;15:4070. doi: 10.1038/s41467-024-48460-5 (PMC11130217; doi:10.1038/s41467-024-48460-5)
Supplement: Supplementary file 4 — Source Data [file 41467_2024_48460_MOESM4_ESM.zip › SourceData/FigS08b_De3_solid_rbyL_0p001.txt]

delta2 u			pdf
5.391292e-11	1
2.320737e-04	9.990721e-01
4.641146e-04	9.981442e-01
6.961659e-04	9.972164e-01
9.281585e-04	9.962885e-01
1.160060e-03	9.953606e-01
1.391966e-03	9.944327e-01
1.623730e-03	9.935048e-01
1.855509e-03	9.925770e-01
2.087559e-03	9.916491e-01
2.319493e-03	9.907212e-01
2.551490e-03	9.897933e-01
2.783400e-03	9.888654e-01
3.015286e-03	9.879376e-01
3.247151e-03	9.870097e-01
3.479052e-03	9.860818e-01
3.711042e-03	9.851539e-01
3.942869e-03	9.842260e-01
4.174846e-03	9.832982e-01
4.406870e-03	9.823703e-01
4.638738e-03	9.814424e-01
4.870743e-03	9.805145e-01
5.102638e-03	9.795866e-01
5.334531e-03	9.786588e-01
5.566564e-03	9.777309e-01
5.798512e-03	9.768030e-01
6.030361e-03	9.758751e-01
6.262348e-03	9.749472e-01
6.494303e-03	9.740194e-01
6.726068e-03	9.730915e-01
6.958231e-03	9.721636e-01
7.190215e-03	9.712357e-01
7.422331e-03	9.703078e-01
7.654281e-03	9.693800e-01
7.886272e-03	9.684521e-01
8.118448e-03	9.675242e-01
8.350603e-03	9.665963e-01
8.582645e-03	9.656684e-01
8.814744e-03	9.647405e-01
9.046595e-03	9.638127e-01
9.278694e-03	9.628848e-01
9.510813e-03	9.619569e-01
9.743269e-03	9.610290e-01
9.975416e-03	9.601011e-01
1.020756e-02	9.591733e-01
1.043979e-02	9.582454e-01
1.067196e-02	9.573175e-01
1.090416e-02	9.563896e-01
1.113638e-02	9.554617e-01
1.136883e-02	9.545339e-01
1.160111e-02	9.536060e-01
1.183352e-02	9.526781e-01
1.206575e-02	9.517502e-01
1.229816e-02	9.508223e-01
1.253065e-02	9.498945e-01
1.276329e-02	9.489666e-01
1.299597e-02	9.480387e-01
1.322858e-02	9.471108e-01
1.346132e-02	9.461829e-01
1.369400e-02	9.452551e-01
1.392658e-02	9.443272e-01
1.415927e-02	9.433993e-01
1.439211e-02	9.424714e-01
1.462486e-02	9.415435e-01
1.485779e-02	9.406157e-01
1.509056e-02	9.396878e-01
1.532348e-02	9.387599e-01
1.555656e-02	9.378320e-01
1.578939e-02	9.369041e-01
1.602253e-02	9.359763e-01
1.625569e-02	9.350484e-01
1.648888e-02	9.341205e-01
1.672208e-02	9.331926e-01
1.695564e-02	9.322647e-01
1.718890e-02	9.313369e-01
1.742245e-02	9.304090e-01
1.765591e-02	9.294811e-01
1.788959e-02	9.285532e-01
1.812346e-02	9.276253e-01
1.835721e-02	9.266975e-01
1.859129e-02	9.257696e-01
1.882528e-02	9.248417e-01
1.905915e-02	9.239138e-01
1.929308e-02	9.229859e-01
1.952707e-02	9.220581e-01
1.976108e-02	9.211302e-01
1.999531e-02	9.202023e-01
2.022966e-02	9.192744e-01
2.046389e-02	9.183465e-01
2.069823e-02	9.174187e-01
2.093255e-02	9.164908e-01
2.116712e-02	9.155629e-01
2.140181e-02	9.146350e-01
2.163645e-02	9.137071e-01
2.187128e-02	9.127793e-01
2.210606e-02	9.118514e-01
2.234087e-02	9.109235e-01
2.257572e-02	9.099956e-01
2.281071e-02	9.090677e-01
2.304588e-02	9.081399e-01
2.328129e-02	9.072120e-01
2.351655e-02	9.062841e-01
2.375182e-02	9.053562e-01
2.398710e-02	9.044283e-01
2.422253e-02	9.035004e-01
2.445837e-02	9.025726e-01
2.469413e-02	9.016447e-01
2.492993e-02	9.007168e-01
2.516594e-02	8.997889e-01
2.540200e-02	8.988610e-01
2.563795e-02	8.979332e-01
2.587402e-02	8.970053e-01
2.611015e-02	8.960774e-01
2.634646e-02	8.951495e-01
2.658294e-02	8.942216e-01
2.681935e-02	8.932938e-01
2.705578e-02	8.923659e-01
2.729254e-02	8.914380e-01
2.752915e-02	8.905101e-01
2.776577e-02	8.895822e-01
2.800278e-02	8.886544e-01
2.823973e-02	8.877265e-01
2.847685e-02	8.867986e-01
2.871423e-02	8.858707e-01
2.895157e-02	8.849428e-01
2.918891e-02	8.840150e-01
2.942626e-02	8.830871e-01
2.966387e-02	8.821592e-01
2.990140e-02	8.812313e-01
3.013925e-02	8.803034e-01
3.037725e-02	8.793756e-01
3.061533e-02	8.784477e-01
3.085338e-02	8.775198e-01
3.109147e-02	8.765919e-01
3.132992e-02	8.756640e-01
3.156843e-02	8.747362e-01
3.180710e-02	8.738083e-01
3.204580e-02	8.728804e-01
3.228465e-02	8.719525e-01
3.252355e-02	8.710246e-01
3.276270e-02	8.700968e-01
3.300185e-02	8.691689e-01
3.324113e-02	8.682410e-01
3.348056e-02	8.673131e-01
3.372029e-02	8.663852e-01
3.396025e-02	8.654574e-01
3.420012e-02	8.645295e-01
3.444002e-02	8.636016e-01
3.468017e-02	8.626737e-01
3.492026e-02	8.617458e-01
3.516075e-02	8.608180e-01
3.540150e-02	8.598901e-01
3.564227e-02	8.589622e-01
3.588347e-02	8.580343e-01
3.612481e-02	8.571064e-01
3.636607e-02	8.561786e-01
3.660752e-02	8.552507e-01
3.684916e-02	8.543228e-01
3.709088e-02	8.533949e-01
3.733275e-02	8.524670e-01
3.757475e-02	8.515392e-01
3.781678e-02	8.506113e-01
3.805902e-02	8.496834e-01
3.830139e-02	8.487555e-01
3.854399e-02	8.478276e-01
3.878693e-02	8.468998e-01
3.902979e-02	8.459719e-01
3.927278e-02	8.450440e-01
3.951587e-02	8.441161e-01
3.975915e-02	8.431882e-01
4.000266e-02	8.422604e-01
4.024632e-02	8.413325e-01
4.049010e-02	8.404046e-01
4.073407e-02	8.394767e-01
4.097822e-02	8.385488e-01
4.122245e-02	8.376209e-01
4.146697e-02	8.366931e-01
4.171166e-02	8.357652e-01
4.195646e-02	8.348373e-01
4.220127e-02	8.339094e-01
4.244657e-02	8.329815e-01
4.269193e-02	8.320537e-01
4.293755e-02	8.311258e-01
4.318335e-02	8.301979e-01
4.342919e-02	8.292700e-01
4.367528e-02	8.283421e-01
4.392191e-02	8.274143e-01
4.416843e-02	8.264864e-01
4.441494e-02	8.255585e-01
4.466188e-02	8.246306e-01
4.490893e-02	8.237027e-01
4.515611e-02	8.227749e-01
4.540347e-02	8.218470e-01
4.565122e-02	8.209191e-01
4.589894e-02	8.199912e-01
4.614707e-02	8.190633e-01
4.639548e-02	8.181355e-01
4.664403e-02	8.172076e-01
4.689276e-02	8.162797e-01
4.714159e-02	8.153518e-01
4.739077e-02	8.144239e-01
4.763990e-02	8.134961e-01
4.788923e-02	8.125682e-01
4.813893e-02	8.116403e-01
4.838869e-02	8.107124e-01
4.863868e-02	8.097845e-01
4.888895e-02	8.088567e-01
4.913958e-02	8.079288e-01
4.939027e-02	8.070009e-01
4.964121e-02	8.060730e-01
4.989220e-02	8.051451e-01
5.014349e-02	8.042173e-01
5.039486e-02	8.032894e-01
5.064646e-02	8.023615e-01
5.089835e-02	8.014336e-01
5.115038e-02	8.005057e-01
5.140271e-02	7.995779e-01
5.165523e-02	7.986500e-01
5.190793e-02	7.977221e-01
5.216081e-02	7.967942e-01
5.241395e-02	7.958663e-01
5.266740e-02	7.949385e-01
5.292088e-02	7.940106e-01
5.317472e-02	7.930827e-01
5.342902e-02	7.921548e-01
5.368342e-02	7.912269e-01
5.393797e-02	7.902991e-01
5.419284e-02	7.893712e-01
5.444786e-02	7.884433e-01
5.470320e-02	7.875154e-01
5.495882e-02	7.865875e-01
5.521496e-02	7.856597e-01
5.547109e-02	7.847318e-01
5.572735e-02	7.838039e-01
5.598375e-02	7.828760e-01
5.624052e-02	7.819481e-01
5.649791e-02	7.810203e-01
5.675524e-02	7.800924e-01
5.701284e-02	7.791645e-01
5.727066e-02	7.782366e-01
5.752891e-02	7.773087e-01
5.778729e-02	7.763809e-01
5.804616e-02	7.754530e-01
5.830509e-02	7.745251e-01
5.856423e-02	7.735972e-01
5.882383e-02	7.726693e-01
5.908344e-02	7.717414e-01
5.934333e-02	7.708136e-01
5.960358e-02	7.698857e-01
5.986382e-02	7.689578e-01
6.012462e-02	7.680299e-01
6.038579e-02	7.671020e-01
6.064724e-02	7.661742e-01
6.090905e-02	7.652463e-01
6.117113e-02	7.643184e-01
6.143335e-02	7.633905e-01
6.169598e-02	7.624626e-01
6.195886e-02	7.615348e-01
6.222204e-02	7.606069e-01
6.248544e-02	7.596790e-01
6.274916e-02	7.587511e-01
6.301318e-02	7.578232e-01
6.327763e-02	7.568954e-01
6.354242e-02	7.559675e-01
6.380753e-02	7.550396e-01
6.407256e-02	7.541117e-01
6.433807e-02	7.531838e-01
6.460400e-02	7.522560e-01
6.487020e-02	7.513281e-01
6.513674e-02	7.504002e-01
6.540383e-02	7.494723e-01
6.567087e-02	7.485444e-01
6.593836e-02	7.476166e-01
6.620628e-02	7.466887e-01
6.647450e-02	7.457608e-01
6.674307e-02	7.448329e-01
6.701222e-02	7.439050e-01
6.728105e-02	7.429772e-01
6.755049e-02	7.420493e-01
6.782024e-02	7.411214e-01
6.809033e-02	7.401935e-01
6.836071e-02	7.392656e-01
6.863142e-02	7.383378e-01
6.890258e-02	7.374099e-01
6.917377e-02	7.364820e-01
6.944549e-02	7.355541e-01
6.971772e-02	7.346262e-01
6.999033e-02	7.336984e-01
7.026324e-02	7.327705e-01
7.053640e-02	7.318426e-01
7.081000e-02	7.309147e-01
7.108402e-02	7.299868e-01
7.135848e-02	7.290590e-01
7.163310e-02	7.281311e-01
7.190827e-02	7.272032e-01
7.218352e-02	7.262753e-01
7.245938e-02	7.253474e-01
7.273535e-02	7.244196e-01
7.301185e-02	7.234917e-01
7.328861e-02	7.225638e-01
7.356576e-02	7.216359e-01
7.384341e-02	7.207080e-01
7.412145e-02	7.197802e-01
7.439982e-02	7.188523e-01
7.467864e-02	7.179244e-01
7.495804e-02	7.169965e-01
7.523766e-02	7.160686e-01
7.551771e-02	7.151408e-01
7.579796e-02	7.142129e-01
7.607872e-02	7.132850e-01
7.635965e-02	7.123571e-01
7.664100e-02	7.114292e-01
7.692302e-02	7.105013e-01
7.720544e-02	7.095735e-01
7.748816e-02	7.086456e-01
7.777100e-02	7.077177e-01
7.805457e-02	7.067898e-01
7.833852e-02	7.058619e-01
7.862283e-02	7.049341e-01
7.890738e-02	7.040062e-01
7.919249e-02	7.030783e-01
7.947791e-02	7.021504e-01
7.976374e-02	7.012225e-01
8.005022e-02	7.002947e-01
8.033722e-02	6.993668e-01
8.062438e-02	6.984389e-01
8.091209e-02	6.975110e-01
8.120010e-02	6.965831e-01
8.148877e-02	6.956553e-01
8.177795e-02	6.947274e-01
8.206720e-02	6.937995e-01
8.235708e-02	6.928716e-01
8.264727e-02	6.919437e-01
8.293774e-02	6.910159e-01
8.322896e-02	6.900880e-01
8.352045e-02	6.891601e-01
8.381271e-02	6.882322e-01
8.410549e-02	6.873043e-01
8.439826e-02	6.863765e-01
8.469153e-02	6.854486e-01
8.498522e-02	6.845207e-01
8.527955e-02	6.835928e-01
8.557421e-02	6.826649e-01
8.586910e-02	6.817371e-01
8.616462e-02	6.808092e-01
8.646049e-02	6.798813e-01
8.675694e-02	6.789534e-01
8.705385e-02	6.780255e-01
8.735115e-02	6.770977e-01
8.764903e-02	6.761698e-01
8.794718e-02	6.752419e-01
8.824595e-02	6.743140e-01
8.854490e-02	6.733861e-01
8.884434e-02	6.724583e-01
8.914415e-02	6.715304e-01
8.944451e-02	6.706025e-01
8.974543e-02	6.696746e-01
9.004710e-02	6.687467e-01
9.034902e-02	6.678189e-01
9.065142e-02	6.668910e-01
9.095440e-02	6.659631e-01
9.125778e-02	6.650352e-01
9.156172e-02	6.641073e-01
9.186594e-02	6.631795e-01
9.217056e-02	6.622516e-01
9.247598e-02	6.613237e-01
9.278166e-02	6.603958e-01
9.308816e-02	6.594679e-01
9.339474e-02	6.585401e-01
9.370209e-02	6.576122e-01
9.400989e-02	6.566843e-01
9.431805e-02	6.557564e-01
9.462666e-02	6.548285e-01
9.493576e-02	6.539007e-01
9.524557e-02	6.529728e-01
9.555602e-02	6.520449e-01
9.586642e-02	6.511170e-01
9.617769e-02	6.501891e-01
9.648963e-02	6.492613e-01
9.680208e-02	6.483334e-01
9.711498e-02	6.474055e-01
9.742848e-02	6.464776e-01
9.774273e-02	6.455497e-01
9.805733e-02	6.446218e-01
9.837231e-02	6.436940e-01
9.868804e-02	6.427661e-01
9.900448e-02	6.418382e-01
9.932118e-02	6.409103e-01
9.963842e-02	6.399824e-01
9.995646e-02	6.390546e-01
1.002750e-01	6.381267e-01
1.005942e-01	6.371988e-01
1.009139e-01	6.362709e-01
1.012342e-01	6.353430e-01
1.015551e-01	6.344152e-01
1.018766e-01	6.334873e-01
1.021984e-01	6.325594e-01
1.025209e-01	6.316315e-01
1.028440e-01	6.307036e-01
1.031676e-01	6.297758e-01
1.034920e-01	6.288479e-01
1.038167e-01	6.279200e-01
1.041418e-01	6.269921e-01
1.044678e-01	6.260642e-01
1.047943e-01	6.251364e-01
1.051218e-01	6.242085e-01
1.054496e-01	6.232806e-01
1.057782e-01	6.223527e-01
1.061072e-01	6.214248e-01
1.064369e-01	6.204970e-01
1.067673e-01	6.195691e-01
1.070984e-01	6.186412e-01
1.074302e-01	6.177133e-01
1.077621e-01	6.167854e-01
1.080950e-01	6.158576e-01
1.084285e-01	6.149297e-01
1.087629e-01	6.140018e-01
1.090979e-01	6.130739e-01
1.094332e-01	6.121460e-01
1.097695e-01	6.112182e-01
1.101061e-01	6.102903e-01
1.104437e-01	6.093624e-01
1.107820e-01	6.084345e-01
1.111206e-01	6.075066e-01
1.114601e-01	6.065788e-01
1.118001e-01	6.056509e-01
1.121408e-01	6.047230e-01
1.124823e-01	6.037951e-01
1.128243e-01	6.028672e-01
1.131670e-01	6.019394e-01
1.135101e-01	6.010115e-01
1.138542e-01	6.000836e-01
1.141987e-01	5.991557e-01
1.145442e-01	5.982278e-01
1.148902e-01	5.973000e-01
1.152365e-01	5.963721e-01
1.155839e-01	5.954442e-01
1.159320e-01	5.945163e-01
1.162808e-01	5.935884e-01
1.166300e-01	5.926606e-01
1.169804e-01	5.917327e-01
1.173309e-01	5.908048e-01
1.176823e-01	5.898769e-01
1.180345e-01	5.889490e-01
1.183872e-01	5.880212e-01
1.187406e-01	5.870933e-01
1.190946e-01	5.861654e-01
1.194494e-01	5.852375e-01
1.198047e-01	5.843096e-01
1.201611e-01	5.833817e-01
1.205178e-01	5.824539e-01
1.208757e-01	5.815260e-01
1.212344e-01	5.805981e-01
1.215938e-01	5.796702e-01
1.219539e-01	5.787423e-01
1.223146e-01	5.778145e-01
1.226762e-01	5.768866e-01
1.230384e-01	5.759587e-01
1.234014e-01	5.750308e-01
1.237653e-01	5.741029e-01
1.241300e-01	5.731751e-01
1.244955e-01	5.722472e-01
1.248615e-01	5.713193e-01
1.252287e-01	5.703914e-01
1.255962e-01	5.694635e-01
1.259650e-01	5.685357e-01
1.263342e-01	5.676078e-01
1.267043e-01	5.666799e-01
1.270750e-01	5.657520e-01
1.274464e-01	5.648241e-01
1.278189e-01	5.638963e-01
1.281921e-01	5.629684e-01
1.285660e-01	5.620405e-01
1.289409e-01	5.611126e-01
1.293164e-01	5.601847e-01
1.296925e-01	5.592569e-01
1.300700e-01	5.583290e-01
1.304480e-01	5.574011e-01
1.308271e-01	5.564732e-01
1.312069e-01	5.555453e-01
1.315874e-01	5.546175e-01
1.319691e-01	5.536896e-01
1.323513e-01	5.527617e-01
1.327350e-01	5.518338e-01
1.331192e-01	5.509059e-01
1.335039e-01	5.499781e-01
1.338898e-01	5.490502e-01
1.342768e-01	5.481223e-01
1.346643e-01	5.471944e-01
1.350528e-01	5.462665e-01
1.354421e-01	5.453387e-01
1.358328e-01	5.444108e-01
1.362241e-01	5.434829e-01
1.366164e-01	5.425550e-01
1.370095e-01	5.416271e-01
1.374030e-01	5.406993e-01
1.377976e-01	5.397714e-01
1.381935e-01	5.388435e-01
1.385904e-01	5.379156e-01
1.389880e-01	5.369877e-01
1.393864e-01	5.360599e-01
1.397862e-01	5.351320e-01
1.401871e-01	5.342041e-01
1.405883e-01	5.332762e-01
1.409904e-01	5.323483e-01
1.413940e-01	5.314205e-01
1.417983e-01	5.304926e-01
1.422038e-01	5.295647e-01
1.426100e-01	5.286368e-01
1.430172e-01	5.277089e-01
1.434252e-01	5.267811e-01
1.438346e-01	5.258532e-01
1.442450e-01	5.249253e-01
1.446566e-01	5.239974e-01
1.450692e-01	5.230695e-01
1.454829e-01	5.221417e-01
1.458975e-01	5.212138e-01
1.463134e-01	5.202859e-01
1.467305e-01	5.193580e-01
1.471481e-01	5.184301e-01
1.475669e-01	5.175022e-01
1.479873e-01	5.165744e-01
1.484087e-01	5.156465e-01
1.488311e-01	5.147186e-01
1.492541e-01	5.137907e-01
1.496787e-01	5.128628e-01
1.501045e-01	5.119350e-01
1.505312e-01	5.110071e-01
1.509587e-01	5.100792e-01
1.513879e-01	5.091513e-01
1.518180e-01	5.082234e-01
1.522494e-01	5.072956e-01
1.526818e-01	5.063677e-01
1.531151e-01	5.054398e-01
1.535492e-01	5.045119e-01
1.539845e-01	5.035840e-01
1.544211e-01	5.026562e-01
1.548590e-01	5.017283e-01
1.552979e-01	5.008004e-01
1.557380e-01	4.998725e-01
1.561792e-01	4.989446e-01
1.566219e-01	4.980168e-01
1.570656e-01	4.970889e-01
1.575103e-01	4.961610e-01
1.579563e-01	4.952331e-01
1.584032e-01	4.943052e-01
1.588514e-01	4.933774e-01
1.593010e-01	4.924495e-01
1.597515e-01	4.915216e-01
1.602032e-01	4.905937e-01
1.606562e-01	4.896658e-01
1.611108e-01	4.887380e-01
1.615665e-01	4.878101e-01
1.620235e-01	4.868822e-01
1.624820e-01	4.859543e-01
1.629412e-01	4.850264e-01
1.634021e-01	4.840986e-01
1.638641e-01	4.831707e-01
1.643269e-01	4.822428e-01
1.647913e-01	4.813149e-01
1.652570e-01	4.803870e-01
1.657245e-01	4.794592e-01
1.661929e-01	4.785313e-01
1.666628e-01	4.776034e-01
1.671341e-01	4.766755e-01
1.676066e-01	4.757476e-01
1.680806e-01	4.748198e-01
1.685556e-01	4.738919e-01
1.690324e-01	4.729640e-01
1.695104e-01	4.720361e-01
1.699894e-01	4.711082e-01
1.704701e-01	4.701804e-01
1.709526e-01	4.692525e-01
1.714363e-01	4.683246e-01
1.719211e-01	4.673967e-01
1.724078e-01	4.664688e-01
1.728956e-01	4.655410e-01
1.733847e-01	4.646131e-01
1.738757e-01	4.636852e-01
1.743680e-01	4.627573e-01
1.748616e-01	4.618294e-01
1.753570e-01	4.609016e-01
1.758538e-01	4.599737e-01
1.763520e-01	4.590458e-01
1.768516e-01	4.581179e-01
1.773526e-01	4.571900e-01
1.778557e-01	4.562621e-01
1.783602e-01	4.553343e-01
1.788659e-01	4.544064e-01
1.793732e-01	4.534785e-01
1.798819e-01	4.525506e-01
1.803927e-01	4.516227e-01
1.809047e-01	4.506949e-01
1.814186e-01	4.497670e-01
1.819343e-01	4.488391e-01
1.824515e-01	4.479112e-01
1.829701e-01	4.469833e-01
1.834903e-01	4.460555e-01
1.840122e-01	4.451276e-01
1.845353e-01	4.441997e-01
1.850604e-01	4.432718e-01
1.855875e-01	4.423439e-01
1.861161e-01	4.414161e-01
1.866466e-01	4.404882e-01
1.871787e-01	4.395603e-01
1.877125e-01	4.386324e-01
1.882479e-01	4.377045e-01
1.887851e-01	4.367767e-01
1.893241e-01	4.358488e-01
1.898649e-01	4.349209e-01
1.904075e-01	4.339930e-01
1.909522e-01	4.330651e-01
1.914990e-01	4.321373e-01
1.920470e-01	4.312094e-01
1.925972e-01	4.302815e-01
1.931488e-01	4.293536e-01
1.937026e-01	4.284257e-01
1.942581e-01	4.274979e-01
1.948149e-01	4.265700e-01
1.953744e-01	4.256421e-01
1.959355e-01	4.247142e-01
1.964987e-01	4.237863e-01
1.970634e-01	4.228585e-01
1.976302e-01	4.219306e-01
1.981992e-01	4.210027e-01
1.987692e-01	4.200748e-01
1.993416e-01	4.191469e-01
1.999164e-01	4.182191e-01
2.004928e-01	4.172912e-01
2.010717e-01	4.163633e-01
2.016521e-01	4.154354e-01
2.022347e-01	4.145075e-01
2.028196e-01	4.135797e-01
2.034064e-01	4.126518e-01
2.039957e-01	4.117239e-01
2.045866e-01	4.107960e-01
2.051798e-01	4.098681e-01
2.057749e-01	4.089403e-01
2.063726e-01	4.080124e-01
2.069723e-01	4.070845e-01
2.075741e-01	4.061566e-01
2.081781e-01	4.052287e-01
2.087845e-01	4.043009e-01
2.093929e-01	4.033730e-01
2.100034e-01	4.024451e-01
2.106163e-01	4.015172e-01
2.112310e-01	4.005893e-01
2.118485e-01	3.996615e-01
2.124678e-01	3.987336e-01
2.130899e-01	3.978057e-01
2.137140e-01	3.968778e-01
2.143406e-01	3.959499e-01
2.149699e-01	3.950221e-01
2.156013e-01	3.940942e-01
2.162346e-01	3.931663e-01
2.168711e-01	3.922384e-01
2.175096e-01	3.913105e-01
2.181501e-01	3.903826e-01
2.187937e-01	3.894548e-01
2.194398e-01	3.885269e-01
2.200877e-01	3.875990e-01
2.207387e-01	3.866711e-01
2.213922e-01	3.857432e-01
2.220483e-01	3.848154e-01
2.227063e-01	3.838875e-01
2.233677e-01	3.829596e-01
2.240314e-01	3.820317e-01
2.246978e-01	3.811038e-01
2.253668e-01	3.801760e-01
2.260379e-01	3.792481e-01
2.267121e-01	3.783202e-01
2.273889e-01	3.773923e-01
2.280688e-01	3.764644e-01
2.287510e-01	3.755366e-01
2.294358e-01	3.746087e-01
2.301240e-01	3.736808e-01
2.308148e-01	3.727529e-01
2.315084e-01	3.718250e-01
2.322050e-01	3.708972e-01
2.329039e-01	3.699693e-01
2.336050e-01	3.690414e-01
2.343089e-01	3.681135e-01
2.350161e-01	3.671856e-01
2.357259e-01	3.662578e-01
2.364387e-01	3.653299e-01
2.371549e-01	3.644020e-01
2.378735e-01	3.634741e-01
2.385946e-01	3.625462e-01
2.393184e-01	3.616184e-01
2.400457e-01	3.606905e-01
2.407761e-01	3.597626e-01
2.415096e-01	3.588347e-01
2.422457e-01	3.579068e-01
2.429843e-01	3.569790e-01
2.437268e-01	3.560511e-01
2.444729e-01	3.551232e-01
2.452211e-01	3.541953e-01
2.459728e-01	3.532674e-01
2.467277e-01	3.523396e-01
2.474856e-01	3.514117e-01
2.482473e-01	3.504838e-01
2.490112e-01	3.495559e-01
2.497792e-01	3.486280e-01
2.505506e-01	3.477002e-01
2.513249e-01	3.467723e-01
2.521029e-01	3.458444e-01
2.528841e-01	3.449165e-01
2.536690e-01	3.439886e-01
2.544572e-01	3.430608e-01
2.552489e-01	3.421329e-01
2.560446e-01	3.412050e-01
2.568444e-01	3.402771e-01
2.576478e-01	3.393492e-01
2.584544e-01	3.384214e-01
2.592651e-01	3.374935e-01
2.600790e-01	3.365656e-01
2.608966e-01	3.356377e-01
2.617177e-01	3.347098e-01
2.625420e-01	3.337820e-01
2.633710e-01	3.328541e-01
2.642035e-01	3.319262e-01
2.650394e-01	3.309983e-01
2.658795e-01	3.300704e-01
2.667234e-01	3.291426e-01
2.675717e-01	3.282147e-01
2.684228e-01	3.272868e-01
2.692774e-01	3.263589e-01
2.701373e-01	3.254310e-01
2.710007e-01	3.245031e-01
2.718683e-01	3.235753e-01
2.727404e-01	3.226474e-01
2.736169e-01	3.217195e-01
2.744969e-01	3.207916e-01
2.753811e-01	3.198637e-01
2.762708e-01	3.189359e-01
2.771640e-01	3.180080e-01
2.780625e-01	3.170801e-01
2.789653e-01	3.161522e-01
2.798731e-01	3.152243e-01
2.807859e-01	3.142965e-01
2.817022e-01	3.133686e-01
2.826232e-01	3.124407e-01
2.835491e-01	3.115128e-01
2.844794e-01	3.105849e-01
2.854156e-01	3.096571e-01
2.863553e-01	3.087292e-01
2.872995e-01	3.078013e-01
2.882491e-01	3.068734e-01
2.892042e-01	3.059455e-01
2.901639e-01	3.050177e-01
2.911292e-01	3.040898e-01
2.920995e-01	3.031619e-01
2.930740e-01	3.022340e-01
2.940533e-01	3.013061e-01
2.950376e-01	3.003783e-01
2.960270e-01	2.994504e-01
2.970226e-01	2.985225e-01
2.980232e-01	2.975946e-01
2.990297e-01	2.966667e-01
3.000409e-01	2.957389e-01
3.010578e-01	2.948110e-01
3.020788e-01	2.938831e-01
3.031064e-01	2.929552e-01
3.041398e-01	2.920273e-01
3.051782e-01	2.910995e-01
3.062226e-01	2.901716e-01
3.072731e-01	2.892437e-01
3.083281e-01	2.883158e-01
3.093897e-01	2.873879e-01
3.104565e-01	2.864601e-01
3.115293e-01	2.855322e-01
3.126085e-01	2.846043e-01
3.136926e-01	2.836764e-01
3.147837e-01	2.827485e-01
3.158801e-01	2.818207e-01
3.169830e-01	2.808928e-01
3.180919e-01	2.799649e-01
3.192067e-01	2.790370e-01
3.203284e-01	2.781091e-01
3.214554e-01	2.771813e-01
3.225898e-01	2.762534e-01
3.237305e-01	2.753255e-01
3.248772e-01	2.743976e-01
3.260312e-01	2.734697e-01
3.271908e-01	2.725419e-01
3.283582e-01	2.716140e-01
3.295320e-01	2.706861e-01
3.307122e-01	2.697582e-01
3.319004e-01	2.688303e-01
3.330950e-01	2.679025e-01
3.342966e-01	2.669746e-01
3.355059e-01	2.660467e-01
3.367213e-01	2.651188e-01
3.379451e-01	2.641909e-01
3.391760e-01	2.632630e-01
3.404155e-01	2.623352e-01
3.416616e-01	2.614073e-01
3.429161e-01	2.604794e-01
3.441786e-01	2.595515e-01
3.454493e-01	2.586236e-01
3.467277e-01	2.576958e-01
3.480133e-01	2.567679e-01
3.493078e-01	2.558400e-01
3.506091e-01	2.549121e-01
3.519206e-01	2.539842e-01
3.532405e-01	2.530564e-01
3.545686e-01	2.521285e-01
3.559048e-01	2.512006e-01
3.572493e-01	2.502727e-01
3.586021e-01	2.493448e-01
3.599646e-01	2.484170e-01
3.613362e-01	2.474891e-01
3.627171e-01	2.465612e-01
3.641065e-01	2.456333e-01
3.655054e-01	2.447054e-01
3.669140e-01	2.437776e-01
3.683314e-01	2.428497e-01
3.697585e-01	2.419218e-01
3.711943e-01	2.409939e-01
3.726405e-01	2.400660e-01
3.740973e-01	2.391382e-01
3.755637e-01	2.382103e-01
3.770401e-01	2.372824e-01
3.785269e-01	2.363545e-01
3.800240e-01	2.354266e-01
3.815324e-01	2.344988e-01
3.830496e-01	2.335709e-01
3.845783e-01	2.326430e-01
3.861176e-01	2.317151e-01
3.876678e-01	2.307872e-01
3.892276e-01	2.298594e-01
3.907986e-01	2.289315e-01
3.923812e-01	2.280036e-01
3.939754e-01	2.270757e-01
3.955803e-01	2.261478e-01
3.971966e-01	2.252200e-01
3.988250e-01	2.242921e-01
4.004663e-01	2.233642e-01
4.021187e-01	2.224363e-01
4.037825e-01	2.215084e-01
4.054575e-01	2.205806e-01
4.071461e-01	2.196527e-01
4.088470e-01	2.187248e-01
4.105598e-01	2.177969e-01
4.122852e-01	2.168690e-01
4.140248e-01	2.159412e-01
4.157772e-01	2.150133e-01
4.175421e-01	2.140854e-01
4.193191e-01	2.131575e-01
4.211102e-01	2.122296e-01
4.229156e-01	2.113018e-01
4.247346e-01	2.103739e-01
4.265676e-01	2.094460e-01
4.284153e-01	2.085181e-01
4.302771e-01	2.075902e-01
4.321530e-01	2.066624e-01
4.340432e-01	2.057345e-01
4.359498e-01	2.048066e-01
4.378685e-01	2.038787e-01
4.398041e-01	2.029508e-01
4.417539e-01	2.020230e-01
4.437197e-01	2.010951e-01
4.456998e-01	2.001672e-01
4.476964e-01	1.992393e-01
4.497099e-01	1.983114e-01
4.517373e-01	1.973835e-01
4.537827e-01	1.964557e-01
4.558455e-01	1.955278e-01
4.579233e-01	1.945999e-01
4.600181e-01	1.936720e-01
4.621316e-01	1.927441e-01
4.642630e-01	1.918163e-01
4.664072e-01	1.908884e-01
4.685711e-01	1.899605e-01
4.707546e-01	1.890326e-01
4.729551e-01	1.881047e-01
4.751715e-01	1.871769e-01
4.774102e-01	1.862490e-01
4.796691e-01	1.853211e-01
4.819436e-01	1.843932e-01
4.842389e-01	1.834653e-01
4.865542e-01	1.825375e-01
4.888906e-01	1.816096e-01
4.912467e-01	1.806817e-01
4.936244e-01	1.797538e-01
4.960220e-01	1.788259e-01
4.984414e-01	1.778981e-01
5.008823e-01	1.769702e-01
5.033463e-01	1.760423e-01
5.058323e-01	1.751144e-01
5.083398e-01	1.741865e-01
5.108718e-01	1.732587e-01
5.134259e-01	1.723308e-01
5.160057e-01	1.714029e-01
5.186090e-01	1.704750e-01
5.212346e-01	1.695471e-01
5.238854e-01	1.686193e-01
5.265597e-01	1.676914e-01
5.292609e-01	1.667635e-01
5.319872e-01	1.658356e-01
5.347403e-01	1.649077e-01
5.375186e-01	1.639799e-01
5.403260e-01	1.630520e-01
5.431599e-01	1.621241e-01
5.460220e-01	1.611962e-01
5.489124e-01	1.602683e-01
5.518321e-01	1.593405e-01
5.547782e-01	1.584126e-01
5.577554e-01	1.574847e-01
5.607598e-01	1.565568e-01
5.637971e-01	1.556289e-01
5.668648e-01	1.547011e-01
5.699616e-01	1.537732e-01
5.730914e-01	1.528453e-01
5.762524e-01	1.519174e-01
5.794492e-01	1.509895e-01
5.826752e-01	1.500617e-01
5.859384e-01	1.491338e-01
5.892354e-01	1.482059e-01
5.925693e-01	1.472780e-01
5.959393e-01	1.463501e-01
5.993431e-01	1.454223e-01
6.027866e-01	1.444944e-01
6.062656e-01	1.435665e-01
6.097854e-01	1.426386e-01
6.133416e-01	1.417107e-01
6.169393e-01	1.407829e-01
6.205745e-01	1.398550e-01
6.242514e-01	1.389271e-01
6.279702e-01	1.379992e-01
6.317279e-01	1.370713e-01
6.355298e-01	1.361434e-01
6.393779e-01	1.352156e-01
6.432732e-01	1.342877e-01
6.472123e-01	1.333598e-01
6.511915e-01	1.324319e-01
6.552163e-01	1.315040e-01
6.592923e-01	1.305762e-01
6.634193e-01	1.296483e-01
6.675935e-01	1.287204e-01
6.718183e-01	1.277925e-01
6.760946e-01	1.268646e-01
6.804183e-01	1.259368e-01
6.847972e-01	1.250089e-01
6.892356e-01	1.240810e-01
6.937288e-01	1.231531e-01
6.982786e-01	1.222252e-01
7.028862e-01	1.212974e-01
7.075554e-01	1.203695e-01
7.122798e-01	1.194416e-01
7.170644e-01	1.185137e-01
7.219137e-01	1.175858e-01
7.268294e-01	1.166580e-01
7.318095e-01	1.157301e-01
7.368544e-01	1.148022e-01
7.419679e-01	1.138743e-01
7.471521e-01	1.129464e-01
7.524083e-01	1.120186e-01
7.577362e-01	1.110907e-01
7.631404e-01	1.101628e-01
7.686185e-01	1.092349e-01
7.741727e-01	1.083070e-01
7.798022e-01	1.073792e-01
7.855209e-01	1.064513e-01
7.913183e-01	1.055234e-01
7.972033e-01	1.045955e-01
8.031752e-01	1.036676e-01
8.092351e-01	1.027398e-01
8.153846e-01	1.018119e-01
8.216231e-01	1.008840e-01
8.279627e-01	9.995612e-02
8.343949e-01	9.902824e-02
8.409333e-01	9.810036e-02
8.475709e-01	9.717248e-02
8.543162e-01	9.624460e-02
8.611678e-01	9.531672e-02
8.681296e-01	9.438884e-02
8.751973e-01	9.346096e-02
8.823811e-01	9.253308e-02
8.896821e-01	9.160520e-02
8.970968e-01	9.067732e-02
9.046367e-01	8.974944e-02
9.122952e-01	8.882156e-02
9.200872e-01	8.789367e-02
9.280063e-01	8.696579e-02
9.360572e-01	8.603791e-02
9.442491e-01	8.511003e-02
9.525818e-01	8.418215e-02
9.610549e-01	8.325427e-02
9.696791e-01	8.232639e-02
9.784577e-01	8.139851e-02
9.873949e-01	8.047063e-02
9.964913e-01	7.954275e-02
1.005749e+00	7.861487e-02
1.015180e+00	7.768699e-02
1.024771e+00	7.675911e-02
1.034552e+00	7.583123e-02
1.044518e+00	7.490335e-02
1.054674e+00	7.397547e-02
1.065021e+00	7.304759e-02
1.075573e+00	7.211971e-02
1.086342e+00	7.119183e-02
1.097321e+00	7.026395e-02
1.108520e+00	6.933607e-02
1.119959e+00	6.840819e-02
1.131635e+00	6.748031e-02
1.143551e+00	6.655243e-02
1.155728e+00	6.562455e-02
1.168168e+00	6.469667e-02
1.180867e+00	6.376879e-02
1.193852e+00	6.284091e-02
1.207139e+00	6.191303e-02
1.220721e+00	6.098515e-02
1.234619e+00	6.005727e-02
1.248842e+00	5.912939e-02
1.263403e+00	5.820151e-02
1.278327e+00	5.727363e-02
1.293617e+00	5.634574e-02
1.309298e+00	5.541786e-02
1.325356e+00	5.448998e-02
1.341838e+00	5.356210e-02
1.358760e+00	5.263422e-02
1.376141e+00	5.170634e-02
1.393998e+00	5.077846e-02
1.409347e+00	5.000000e-02
1.409384e+00	4.999814e-02
1.409420e+00	4.999629e-02
1.409457e+00	4.999443e-02
1.409494e+00	4.999258e-02
1.409530e+00	4.999072e-02
1.409567e+00	4.998887e-02
1.409603e+00	4.998701e-02
1.409641e+00	4.998515e-02
1.409678e+00	4.998330e-02
1.409714e+00	4.998144e-02
1.409752e+00	4.997959e-02
1.409789e+00	4.997773e-02
1.409826e+00	4.997588e-02
1.409863e+00	4.997402e-02
1.409900e+00	4.997216e-02
1.409936e+00	4.997031e-02
1.409973e+00	4.996845e-02
1.410011e+00	4.996660e-02
1.410048e+00	4.996474e-02
1.410086e+00	4.996288e-02
1.410123e+00	4.996103e-02
1.410160e+00	4.995917e-02
1.410197e+00	4.995732e-02
1.410234e+00	4.995546e-02
1.410272e+00	4.995361e-02
1.410309e+00	4.995175e-02
1.410345e+00	4.994989e-02
1.410382e+00	4.994804e-02
1.410419e+00	4.994618e-02
1.410456e+00	4.994433e-02
1.410492e+00	4.994247e-02
1.410529e+00	4.994062e-02
1.410566e+00	4.993876e-02
1.410603e+00	4.993690e-02
1.410640e+00	4.993505e-02
1.410677e+00	4.993319e-02
1.410714e+00	4.993134e-02
1.410752e+00	4.992948e-02
1.410788e+00	4.992763e-02
1.410826e+00	4.992577e-02
1.410863e+00	4.992391e-02
1.410900e+00	4.992206e-02
1.410937e+00	4.992020e-02
1.410975e+00	4.991835e-02
1.411012e+00	4.991649e-02
1.411049e+00	4.991464e-02
1.411086e+00	4.991278e-02
1.411124e+00	4.991092e-02
1.411161e+00	4.990907e-02
1.411198e+00	4.990721e-02
1.411236e+00	4.990536e-02
1.411272e+00	4.990350e-02
1.411309e+00	4.990164e-02
1.411346e+00	4.989979e-02
1.411383e+00	4.989793e-02
1.411421e+00	4.989608e-02
1.411457e+00	4.989422e-02
1.411494e+00	4.989237e-02
1.411531e+00	4.989051e-02
1.411568e+00	4.988865e-02
1.411605e+00	4.988680e-02
1.411642e+00	4.988494e-02
1.411679e+00	4.988309e-02
1.411716e+00	4.988123e-02
1.411753e+00	4.987938e-02
1.411790e+00	4.987752e-02
1.411828e+00	4.987566e-02
1.411864e+00	4.987381e-02
1.411902e+00	4.987195e-02
1.411940e+00	4.987010e-02
1.411977e+00	4.986824e-02
1.412014e+00	4.986639e-02
1.412051e+00	4.986453e-02
1.412088e+00	4.986267e-02
1.412125e+00	4.986082e-02
1.412162e+00	4.985896e-02
1.412198e+00	4.985711e-02
1.412236e+00	4.985525e-02
1.412273e+00	4.985339e-02
1.412311e+00	4.985154e-02
1.412348e+00	4.984968e-02
1.412384e+00	4.984783e-02
1.412421e+00	4.984597e-02
1.412459e+00	4.984412e-02
1.412495e+00	4.984226e-02
1.412532e+00	4.984040e-02
1.412569e+00	4.983855e-02
1.412606e+00	4.983669e-02
1.412644e+00	4.983484e-02
1.412680e+00	4.983298e-02
1.412717e+00	4.983113e-02
1.412755e+00	4.982927e-02
1.412792e+00	4.982741e-02
1.412829e+00	4.982556e-02
1.412866e+00	4.982370e-02
1.412903e+00	4.982185e-02
1.412940e+00	4.981999e-02
1.412978e+00	4.981814e-02
1.413015e+00	4.981628e-02
1.413052e+00	4.981442e-02
1.413088e+00	4.981257e-02
1.413126e+00	4.981071e-02
1.413164e+00	4.980886e-02
1.413201e+00	4.980700e-02
1.413237e+00	4.980515e-02
1.413274e+00	4.980329e-02
1.413312e+00	4.980143e-02
1.413350e+00	4.979958e-02
1.413387e+00	4.979772e-02
1.413424e+00	4.979587e-02
1.413462e+00	4.979401e-02
1.413499e+00	4.979215e-02
1.413536e+00	4.979030e-02
1.413573e+00	4.978844e-02
1.413610e+00	4.978659e-02
1.413647e+00	4.978473e-02
1.413683e+00	4.978288e-02
1.413720e+00	4.978102e-02
1.413758e+00	4.977916e-02
1.413795e+00	4.977731e-02
1.413832e+00	4.977545e-02
1.413870e+00	4.977360e-02
1.413907e+00	4.977174e-02
1.413944e+00	4.976989e-02
1.413981e+00	4.976803e-02
1.414018e+00	4.976617e-02
1.414056e+00	4.976432e-02
1.414093e+00	4.976246e-02
1.414130e+00	4.976061e-02
1.414168e+00	4.975875e-02
1.414205e+00	4.975690e-02
1.414242e+00	4.975504e-02
1.414279e+00	4.975318e-02
1.414316e+00	4.975133e-02
1.414354e+00	4.974947e-02
1.414391e+00	4.974762e-02
1.414428e+00	4.974576e-02
1.414465e+00	4.974391e-02
1.414502e+00	4.974205e-02
1.414540e+00	4.974019e-02
1.414577e+00	4.973834e-02
1.414614e+00	4.973648e-02
1.414652e+00	4.973463e-02
1.414689e+00	4.973277e-02
1.414726e+00	4.973091e-02
1.414764e+00	4.972906e-02
1.414801e+00	4.972720e-02
1.414838e+00	4.972535e-02
1.414876e+00	4.972349e-02
1.414913e+00	4.972164e-02
1.414951e+00	4.971978e-02
1.414988e+00	4.971792e-02
1.415025e+00	4.971607e-02
1.415063e+00	4.971421e-02
1.415100e+00	4.971236e-02
1.415138e+00	4.971050e-02
1.415175e+00	4.970865e-02
1.415213e+00	4.970679e-02
1.415250e+00	4.970493e-02
1.415288e+00	4.970308e-02
1.415325e+00	4.970122e-02
1.415361e+00	4.969937e-02
1.415398e+00	4.969751e-02
1.415435e+00	4.969566e-02
1.415472e+00	4.969380e-02
1.415510e+00	4.969194e-02
1.415547e+00	4.969009e-02
1.415584e+00	4.968823e-02
1.415622e+00	4.968638e-02
1.415659e+00	4.968452e-02
1.415696e+00	4.968266e-02
1.415734e+00	4.968081e-02
1.415772e+00	4.967895e-02
1.415809e+00	4.967710e-02
1.415846e+00	4.967524e-02
1.415884e+00	4.967339e-02
1.415921e+00	4.967153e-02
1.415958e+00	4.966967e-02
1.415996e+00	4.966782e-02
1.416034e+00	4.966596e-02
1.416071e+00	4.966411e-02
1.416109e+00	4.966225e-02
1.416146e+00	4.966040e-02
1.416184e+00	4.965854e-02
1.416221e+00	4.965668e-02
1.416259e+00	4.965483e-02
1.416296e+00	4.965297e-02
1.416334e+00	4.965112e-02
1.416372e+00	4.964926e-02
1.416409e+00	4.964741e-02
1.416447e+00	4.964555e-02
1.416484e+00	4.964369e-02
1.416522e+00	4.964184e-02
1.416559e+00	4.963998e-02
1.416598e+00	4.963813e-02
1.416635e+00	4.963627e-02
1.416673e+00	4.963442e-02
1.416710e+00	4.963256e-02
1.416748e+00	4.963070e-02
1.416786e+00	4.962885e-02
1.416824e+00	4.962699e-02
1.416861e+00	4.962514e-02
1.416898e+00	4.962328e-02
1.416935e+00	4.962142e-02
1.416973e+00	4.961957e-02
1.417010e+00	4.961771e-02
1.417047e+00	4.961586e-02
1.417083e+00	4.961400e-02
1.417121e+00	4.961215e-02
1.417158e+00	4.961029e-02
1.417195e+00	4.960843e-02
1.417232e+00	4.960658e-02
1.417269e+00	4.960472e-02
1.417307e+00	4.960287e-02
1.417344e+00	4.960101e-02
1.417382e+00	4.959916e-02
1.417419e+00	4.959730e-02
1.417457e+00	4.959544e-02
1.417494e+00	4.959359e-02
1.417532e+00	4.959173e-02
1.417569e+00	4.958988e-02
1.417606e+00	4.958802e-02
1.417643e+00	4.958617e-02
1.417681e+00	4.958431e-02
1.417718e+00	4.958245e-02
1.417756e+00	4.958060e-02
1.417793e+00	4.957874e-02
1.417830e+00	4.957689e-02
1.417868e+00	4.957503e-02
1.417906e+00	4.957318e-02
1.417943e+00	4.957132e-02
1.417980e+00	4.956946e-02
1.418017e+00	4.956761e-02
1.418055e+00	4.956575e-02
1.418092e+00	4.956390e-02
1.418130e+00	4.956204e-02
1.418167e+00	4.956018e-02
1.418205e+00	4.955833e-02
1.418243e+00	4.955647e-02
1.418281e+00	4.955462e-02
1.418318e+00	4.955276e-02
1.418355e+00	4.955091e-02
1.418392e+00	4.954905e-02
1.418429e+00	4.954719e-02
1.418466e+00	4.954534e-02
1.418504e+00	4.954348e-02
1.418541e+00	4.954163e-02
1.418579e+00	4.953977e-02
1.418616e+00	4.953792e-02
1.418654e+00	4.953606e-02
1.418691e+00	4.953420e-02
1.418729e+00	4.953235e-02
1.418767e+00	4.953049e-02
1.418805e+00	4.952864e-02
1.418842e+00	4.952678e-02
1.418879e+00	4.952493e-02
1.418918e+00	4.952307e-02
1.418955e+00	4.952121e-02
1.418993e+00	4.951936e-02
1.419030e+00	4.951750e-02
1.419067e+00	4.951565e-02
1.419105e+00	4.951379e-02
1.419143e+00	4.951194e-02
1.419180e+00	4.951008e-02
1.419218e+00	4.950822e-02
1.419255e+00	4.950637e-02
1.419293e+00	4.950451e-02
1.419331e+00	4.950266e-02
1.419369e+00	4.950080e-02
1.419407e+00	4.949894e-02
1.419445e+00	4.949709e-02
1.419483e+00	4.949523e-02
1.419521e+00	4.949338e-02
1.419558e+00	4.949152e-02
1.419595e+00	4.948967e-02
1.419633e+00	4.948781e-02
1.419671e+00	4.948595e-02
1.419708e+00	4.948410e-02
1.419745e+00	4.948224e-02
1.419783e+00	4.948039e-02
1.419821e+00	4.947853e-02
1.419858e+00	4.947668e-02
1.419896e+00	4.947482e-02
1.419933e+00	4.947296e-02
1.419971e+00	4.947111e-02
1.420008e+00	4.946925e-02
1.420046e+00	4.946740e-02
1.420084e+00	4.946554e-02
1.420123e+00	4.946369e-02
1.420160e+00	4.946183e-02
1.420197e+00	4.945997e-02
1.420235e+00	4.945812e-02
1.420273e+00	4.945626e-02
1.420310e+00	4.945441e-02
1.420348e+00	4.945255e-02
1.420385e+00	4.945069e-02
1.420422e+00	4.944884e-02
1.420459e+00	4.944698e-02
1.420496e+00	4.944513e-02
1.420533e+00	4.944327e-02
1.420570e+00	4.944142e-02
1.420608e+00	4.943956e-02
1.420646e+00	4.943770e-02
1.420683e+00	4.943585e-02
1.420721e+00	4.943399e-02
1.420758e+00	4.943214e-02
1.420796e+00	4.943028e-02
1.420834e+00	4.942843e-02
1.420871e+00	4.942657e-02
1.420909e+00	4.942471e-02
1.420947e+00	4.942286e-02
1.420984e+00	4.942100e-02
1.421022e+00	4.941915e-02
1.421059e+00	4.941729e-02
1.421097e+00	4.941544e-02
1.421135e+00	4.941358e-02
1.421173e+00	4.941172e-02
1.421210e+00	4.940987e-02
1.421248e+00	4.940801e-02
1.421286e+00	4.940616e-02
1.421324e+00	4.940430e-02
1.421361e+00	4.940245e-02
1.421399e+00	4.940059e-02
1.421437e+00	4.939873e-02
1.421474e+00	4.939688e-02
1.421512e+00	4.939502e-02
1.421550e+00	4.939317e-02
1.421588e+00	4.939131e-02
1.421625e+00	4.938945e-02
1.421663e+00	4.938760e-02
1.421701e+00	4.938574e-02
1.421738e+00	4.938389e-02
1.421775e+00	4.938203e-02
1.421813e+00	4.938018e-02
1.421851e+00	4.937832e-02
1.421888e+00	4.937646e-02
1.421926e+00	4.937461e-02
1.421964e+00	4.937275e-02
1.422002e+00	4.937090e-02
1.422039e+00	4.936904e-02
1.422076e+00	4.936719e-02
1.422114e+00	4.936533e-02
1.422151e+00	4.936347e-02
1.422189e+00	4.936162e-02
1.422226e+00	4.935976e-02
1.422264e+00	4.935791e-02
1.422301e+00	4.935605e-02
1.422339e+00	4.935420e-02
1.422376e+00	4.935234e-02
1.422414e+00	4.935048e-02
1.422452e+00	4.934863e-02
1.422489e+00	4.934677e-02
1.422527e+00	4.934492e-02
1.422564e+00	4.934306e-02
1.422601e+00	4.934121e-02
1.422639e+00	4.933935e-02
1.422677e+00	4.933749e-02
1.422715e+00	4.933564e-02
1.422753e+00	4.933378e-02
1.422790e+00	4.933193e-02
1.422828e+00	4.933007e-02
1.422866e+00	4.932821e-02
1.422903e+00	4.932636e-02
1.422940e+00	4.932450e-02
1.422979e+00	4.932265e-02
1.423017e+00	4.932079e-02
1.423054e+00	4.931894e-02
1.423092e+00	4.931708e-02
1.423130e+00	4.931522e-02
1.423168e+00	4.931337e-02
1.423205e+00	4.931151e-02
1.423243e+00	4.930966e-02
1.423281e+00	4.930780e-02
1.423318e+00	4.930595e-02
1.423356e+00	4.930409e-02
1.423394e+00	4.930223e-02
1.423431e+00	4.930038e-02
1.423470e+00	4.929852e-02
1.423507e+00	4.929667e-02
1.423545e+00	4.929481e-02
1.423583e+00	4.929296e-02
1.423621e+00	4.929110e-02
1.423660e+00	4.928924e-02
1.423697e+00	4.928739e-02
1.423736e+00	4.928553e-02
1.423774e+00	4.928368e-02
1.423811e+00	4.928182e-02
1.423848e+00	4.927996e-02
1.423886e+00	4.927811e-02
1.423924e+00	4.927625e-02
1.423961e+00	4.927440e-02
1.424000e+00	4.927254e-02
1.424037e+00	4.927069e-02
1.424076e+00	4.926883e-02
1.424112e+00	4.926697e-02
1.424151e+00	4.926512e-02
1.424188e+00	4.926326e-02
1.424226e+00	4.926141e-02
1.424264e+00	4.925955e-02
1.424302e+00	4.925770e-02
1.424340e+00	4.925584e-02
1.424378e+00	4.925398e-02
1.424416e+00	4.925213e-02
1.424453e+00	4.925027e-02
1.424491e+00	4.924842e-02
1.424529e+00	4.924656e-02
1.424567e+00	4.924471e-02
1.424605e+00	4.924285e-02
1.424643e+00	4.924099e-02
1.424681e+00	4.923914e-02
1.424719e+00	4.923728e-02
1.424757e+00	4.923543e-02
1.424796e+00	4.923357e-02
1.424833e+00	4.923172e-02
1.424871e+00	4.922986e-02
1.424908e+00	4.922800e-02
1.424946e+00	4.922615e-02
1.424984e+00	4.922429e-02
1.425021e+00	4.922244e-02
1.425058e+00	4.922058e-02
1.425097e+00	4.921872e-02
1.425134e+00	4.921687e-02
1.425172e+00	4.921501e-02
1.425210e+00	4.921316e-02
1.425248e+00	4.921130e-02
1.425286e+00	4.920945e-02
1.425323e+00	4.920759e-02
1.425361e+00	4.920573e-02
1.425398e+00	4.920388e-02
1.425436e+00	4.920202e-02
1.425474e+00	4.920017e-02
1.425511e+00	4.919831e-02
1.425549e+00	4.919646e-02
1.425587e+00	4.919460e-02
1.425625e+00	4.919274e-02
1.425663e+00	4.919089e-02
1.425701e+00	4.918903e-02
1.425739e+00	4.918718e-02
1.425777e+00	4.918532e-02
1.425814e+00	4.918347e-02
1.425852e+00	4.918161e-02
1.425891e+00	4.917975e-02
1.425929e+00	4.917790e-02
1.425968e+00	4.917604e-02
1.426005e+00	4.917419e-02
1.426043e+00	4.917233e-02
1.426081e+00	4.917048e-02
1.426118e+00	4.916862e-02
1.426157e+00	4.916676e-02
1.426195e+00	4.916491e-02
1.426232e+00	4.916305e-02
1.426269e+00	4.916120e-02
1.426307e+00	4.915934e-02
1.426345e+00	4.915748e-02
1.426382e+00	4.915563e-02
1.426420e+00	4.915377e-02
1.426458e+00	4.915192e-02
1.426497e+00	4.915006e-02
1.426534e+00	4.914821e-02
1.426572e+00	4.914635e-02
1.426610e+00	4.914449e-02
1.426648e+00	4.914264e-02
1.426686e+00	4.914078e-02
1.426724e+00	4.913893e-02
1.426762e+00	4.913707e-02
1.426800e+00	4.913522e-02
1.426838e+00	4.913336e-02
1.426876e+00	4.913150e-02
1.426914e+00	4.912965e-02
1.426952e+00	4.912779e-02
1.426989e+00	4.912594e-02
1.427027e+00	4.912408e-02
1.427064e+00	4.912223e-02
1.427103e+00	4.912037e-02
1.427141e+00	4.911851e-02
1.427179e+00	4.911666e-02
1.427218e+00	4.911480e-02
1.427257e+00	4.911295e-02
1.427294e+00	4.911109e-02
1.427332e+00	4.910923e-02
1.427370e+00	4.910738e-02
1.427408e+00	4.910552e-02
1.427447e+00	4.910367e-02
1.427485e+00	4.910181e-02
1.427523e+00	4.909996e-02
1.427560e+00	4.909810e-02
1.427599e+00	4.909624e-02
1.427636e+00	4.909439e-02
1.427674e+00	4.909253e-02
1.427713e+00	4.909068e-02
1.427751e+00	4.908882e-02
1.427789e+00	4.908697e-02
1.427827e+00	4.908511e-02
1.427865e+00	4.908325e-02
1.427903e+00	4.908140e-02
1.427941e+00	4.907954e-02
1.427979e+00	4.907769e-02
1.428017e+00	4.907583e-02
1.428055e+00	4.907398e-02
1.428092e+00	4.907212e-02
1.428131e+00	4.907026e-02
1.428169e+00	4.906841e-02
1.428206e+00	4.906655e-02
1.428244e+00	4.906470e-02
1.428281e+00	4.906284e-02
1.428319e+00	4.906099e-02
1.428358e+00	4.905913e-02
1.428396e+00	4.905727e-02
1.428433e+00	4.905542e-02
1.428471e+00	4.905356e-02
1.428509e+00	4.905171e-02
1.428547e+00	4.904985e-02
1.428586e+00	4.904799e-02
1.428624e+00	4.904614e-02
1.428662e+00	4.904428e-02
1.428700e+00	4.904243e-02
1.428738e+00	4.904057e-02
1.428776e+00	4.903872e-02
1.428815e+00	4.903686e-02
1.428852e+00	4.903500e-02
1.428891e+00	4.903315e-02
1.428930e+00	4.903129e-02
1.428968e+00	4.902944e-02
1.429006e+00	4.902758e-02
1.429045e+00	4.902573e-02
1.429083e+00	4.902387e-02
1.429122e+00	4.902201e-02
1.429160e+00	4.902016e-02
1.429199e+00	4.901830e-02
1.429237e+00	4.901645e-02
1.429275e+00	4.901459e-02
1.429313e+00	4.901274e-02
1.429351e+00	4.901088e-02
1.429389e+00	4.900902e-02
1.429428e+00	4.900717e-02
1.429466e+00	4.900531e-02
1.429504e+00	4.900346e-02
1.429542e+00	4.900160e-02
1.429580e+00	4.899975e-02
1.429618e+00	4.899789e-02
1.429656e+00	4.899603e-02
1.429695e+00	4.899418e-02
1.429733e+00	4.899232e-02
1.429771e+00	4.899047e-02
1.429809e+00	4.898861e-02
1.429847e+00	4.898675e-02
1.429885e+00	4.898490e-02
1.429923e+00	4.898304e-02
1.429961e+00	4.898119e-02
1.429999e+00	4.897933e-02
1.430038e+00	4.897748e-02
1.430076e+00	4.897562e-02
1.430114e+00	4.897376e-02
1.430151e+00	4.897191e-02
1.430188e+00	4.897005e-02
1.430226e+00	4.896820e-02
1.430264e+00	4.896634e-02
1.430302e+00	4.896449e-02
1.430341e+00	4.896263e-02
1.430379e+00	4.896077e-02
1.430417e+00	4.895892e-02
1.430455e+00	4.895706e-02
1.430493e+00	4.895521e-02
1.430532e+00	4.895335e-02
1.430570e+00	4.895150e-02
1.430608e+00	4.894964e-02
1.430646e+00	4.894778e-02
1.430685e+00	4.894593e-02
1.430724e+00	4.894407e-02
1.430761e+00	4.894222e-02
1.430799e+00	4.894036e-02
1.430838e+00	4.893850e-02
1.430876e+00	4.893665e-02
1.430915e+00	4.893479e-02
1.430953e+00	4.893294e-02
1.430991e+00	4.893108e-02
1.431029e+00	4.892923e-02
1.431067e+00	4.892737e-02
1.431106e+00	4.892551e-02
1.431145e+00	4.892366e-02
1.431183e+00	4.892180e-02
1.431221e+00	4.891995e-02
1.431259e+00	4.891809e-02
1.431297e+00	4.891624e-02
1.431336e+00	4.891438e-02
1.431374e+00	4.891252e-02
1.431412e+00	4.891067e-02
1.431450e+00	4.890881e-02
1.431488e+00	4.890696e-02
1.431526e+00	4.890510e-02
1.431564e+00	4.890325e-02
1.431602e+00	4.890139e-02
1.431641e+00	4.889953e-02
1.431679e+00	4.889768e-02
1.431718e+00	4.889582e-02
1.431756e+00	4.889397e-02
1.431794e+00	4.889211e-02
1.431832e+00	4.889026e-02
1.431870e+00	4.888840e-02
1.431908e+00	4.888654e-02
1.431946e+00	4.888469e-02
1.431984e+00	4.888283e-02
1.432022e+00	4.888098e-02
1.432060e+00	4.887912e-02
1.432098e+00	4.887726e-02
1.432136e+00	4.887541e-02
1.432174e+00	4.887355e-02
1.432212e+00	4.887170e-02
1.432250e+00	4.886984e-02
1.432289e+00	4.886799e-02
1.432327e+00	4.886613e-02
1.432366e+00	4.886427e-02
1.432405e+00	4.886242e-02
1.432442e+00	4.886056e-02
1.432481e+00	4.885871e-02
1.432519e+00	4.885685e-02
1.432557e+00	4.885500e-02
1.432596e+00	4.885314e-02
1.432634e+00	4.885128e-02
1.432673e+00	4.884943e-02
1.432712e+00	4.884757e-02
1.432750e+00	4.884572e-02
1.432789e+00	4.884386e-02
1.432827e+00	4.884201e-02
1.432866e+00	4.884015e-02
1.432904e+00	4.883829e-02
1.432942e+00	4.883644e-02
1.432981e+00	4.883458e-02
1.433018e+00	4.883273e-02
1.433057e+00	4.883087e-02
1.433094e+00	4.882902e-02
1.433133e+00	4.882716e-02
1.433171e+00	4.882530e-02
1.433210e+00	4.882345e-02
1.433249e+00	4.882159e-02
1.433287e+00	4.881974e-02
1.433325e+00	4.881788e-02
1.433363e+00	4.881602e-02
1.433401e+00	4.881417e-02
1.433440e+00	4.881231e-02
1.433479e+00	4.881046e-02
1.433518e+00	4.880860e-02
1.433556e+00	4.880675e-02
1.433595e+00	4.880489e-02
1.433634e+00	4.880303e-02
1.433673e+00	4.880118e-02
1.433711e+00	4.879932e-02
1.433750e+00	4.879747e-02
1.433787e+00	4.879561e-02
1.433826e+00	4.879376e-02
1.433864e+00	4.879190e-02
1.433903e+00	4.879004e-02
1.433941e+00	4.878819e-02
1.433980e+00	4.878633e-02
1.434018e+00	4.878448e-02
1.434056e+00	4.878262e-02
1.434094e+00	4.878077e-02
1.434133e+00	4.877891e-02
1.434172e+00	4.877705e-02
1.434210e+00	4.877520e-02
1.434249e+00	4.877334e-02
1.434287e+00	4.877149e-02
1.434325e+00	4.876963e-02
1.434363e+00	4.876778e-02
1.434402e+00	4.876592e-02
1.434440e+00	4.876406e-02
1.434479e+00	4.876221e-02
1.434517e+00	4.876035e-02
1.434557e+00	4.875850e-02
1.434595e+00	4.875664e-02
1.434633e+00	4.875478e-02
1.434672e+00	4.875293e-02
1.434710e+00	4.875107e-02
1.434749e+00	4.874922e-02
1.434787e+00	4.874736e-02
1.434826e+00	4.874551e-02
1.434864e+00	4.874365e-02
1.434903e+00	4.874179e-02
1.434941e+00	4.873994e-02
1.434980e+00	4.873808e-02
1.435018e+00	4.873623e-02
1.435056e+00	4.873437e-02
1.435095e+00	4.873252e-02
1.435134e+00	4.873066e-02
1.435172e+00	4.872880e-02
1.435211e+00	4.872695e-02
1.435249e+00	4.872509e-02
1.435288e+00	4.872324e-02
1.435326e+00	4.872138e-02
1.435365e+00	4.871953e-02
1.435404e+00	4.871767e-02
1.435442e+00	4.871581e-02
1.435482e+00	4.871396e-02
1.435521e+00	4.871210e-02
1.435559e+00	4.871025e-02
1.435598e+00	4.870839e-02
1.435636e+00	4.870653e-02
1.435674e+00	4.870468e-02
1.435712e+00	4.870282e-02
1.435751e+00	4.870097e-02
1.435790e+00	4.869911e-02
1.435828e+00	4.869726e-02
1.435867e+00	4.869540e-02
1.435905e+00	4.869354e-02
1.435944e+00	4.869169e-02
1.435982e+00	4.868983e-02
1.436020e+00	4.868798e-02
1.436058e+00	4.868612e-02
1.436096e+00	4.868427e-02
1.436135e+00	4.868241e-02
1.436173e+00	4.868055e-02
1.436212e+00	4.867870e-02
1.436250e+00	4.867684e-02
1.436289e+00	4.867499e-02
1.436328e+00	4.867313e-02
1.436366e+00	4.867128e-02
1.436405e+00	4.866942e-02
1.436444e+00	4.866756e-02
1.436482e+00	4.866571e-02
1.436520e+00	4.866385e-02
1.436559e+00	4.866200e-02
1.436597e+00	4.866014e-02
1.436636e+00	4.865829e-02
1.436674e+00	4.865643e-02
1.436712e+00	4.865457e-02
1.436751e+00	4.865272e-02
1.436789e+00	4.865086e-02
1.436828e+00	4.864901e-02
1.436867e+00	4.864715e-02
1.436905e+00	4.864529e-02
1.436944e+00	4.864344e-02
1.436983e+00	4.864158e-02
1.437021e+00	4.863973e-02
1.437060e+00	4.863787e-02
1.437098e+00	4.863602e-02
1.437137e+00	4.863416e-02
1.437175e+00	4.863230e-02
1.437214e+00	4.863045e-02
1.437253e+00	4.862859e-02
1.437291e+00	4.862674e-02
1.437330e+00	4.862488e-02
1.437369e+00	4.862303e-02
1.437408e+00	4.862117e-02
1.437446e+00	4.861931e-02
1.437484e+00	4.861746e-02
1.437523e+00	4.861560e-02
1.437562e+00	4.861375e-02
1.437600e+00	4.861189e-02
1.437638e+00	4.861004e-02
1.437676e+00	4.860818e-02
1.437715e+00	4.860632e-02
1.437753e+00	4.860447e-02
1.437793e+00	4.860261e-02
1.437832e+00	4.860076e-02
1.437871e+00	4.859890e-02
1.437909e+00	4.859705e-02
1.437948e+00	4.859519e-02
1.437986e+00	4.859333e-02
1.438025e+00	4.859148e-02
1.438063e+00	4.858962e-02
1.438101e+00	4.858777e-02
1.438140e+00	4.858591e-02
1.438179e+00	4.858405e-02
1.438217e+00	4.858220e-02
1.438256e+00	4.858034e-02
1.438294e+00	4.857849e-02
1.438333e+00	4.857663e-02
1.438371e+00	4.857478e-02
1.438410e+00	4.857292e-02
1.438449e+00	4.857106e-02
1.438488e+00	4.856921e-02
1.438527e+00	4.856735e-02
1.438566e+00	4.856550e-02
1.438604e+00	4.856364e-02
1.438644e+00	4.856179e-02
1.438682e+00	4.855993e-02
1.438721e+00	4.855807e-02
1.438759e+00	4.855622e-02
1.438798e+00	4.855436e-02
1.438837e+00	4.855251e-02
1.438876e+00	4.855065e-02
1.438915e+00	4.854880e-02
1.438954e+00	4.854694e-02
1.438992e+00	4.854508e-02
1.439031e+00	4.854323e-02
1.439070e+00	4.854137e-02
1.439109e+00	4.853952e-02
1.439147e+00	4.853766e-02
1.439186e+00	4.853580e-02
1.439225e+00	4.853395e-02
1.439264e+00	4.853209e-02
1.439302e+00	4.853024e-02
1.439341e+00	4.852838e-02
1.439379e+00	4.852653e-02
1.439418e+00	4.852467e-02
1.439457e+00	4.852281e-02
1.439495e+00	4.852096e-02
1.439534e+00	4.851910e-02
1.439573e+00	4.851725e-02
1.439611e+00	4.851539e-02
1.439650e+00	4.851354e-02
1.439689e+00	4.851168e-02
1.439728e+00	4.850982e-02
1.439766e+00	4.850797e-02
1.439804e+00	4.850611e-02
1.439843e+00	4.850426e-02
1.439882e+00	4.850240e-02
1.439921e+00	4.850055e-02
1.439959e+00	4.849869e-02
1.439998e+00	4.849683e-02
1.440037e+00	4.849498e-02
1.440075e+00	4.849312e-02
1.440114e+00	4.849127e-02
1.440153e+00	4.848941e-02
1.440192e+00	4.848756e-02
1.440231e+00	4.848570e-02
1.440269e+00	4.848384e-02
1.440308e+00	4.848199e-02
1.440348e+00	4.848013e-02
1.440386e+00	4.847828e-02
1.440425e+00	4.847642e-02
1.440464e+00	4.847456e-02
1.440501e+00	4.847271e-02
1.440540e+00	4.847085e-02
1.440579e+00	4.846900e-02
1.440618e+00	4.846714e-02
1.440657e+00	4.846529e-02
1.440695e+00	4.846343e-02
1.440735e+00	4.846157e-02
1.440774e+00	4.845972e-02
1.440812e+00	4.845786e-02
1.440851e+00	4.845601e-02
1.440890e+00	4.845415e-02
1.440928e+00	4.845230e-02
1.440967e+00	4.845044e-02
1.441005e+00	4.844858e-02
1.441044e+00	4.844673e-02
1.441082e+00	4.844487e-02
1.441121e+00	4.844302e-02
1.441159e+00	4.844116e-02
1.441198e+00	4.843931e-02
1.441237e+00	4.843745e-02
1.441275e+00	4.843559e-02
1.441313e+00	4.843374e-02
1.441352e+00	4.843188e-02
1.441391e+00	4.843003e-02
1.441429e+00	4.842817e-02
1.441468e+00	4.842632e-02
1.441507e+00	4.842446e-02
1.441545e+00	4.842260e-02
1.441584e+00	4.842075e-02
1.441623e+00	4.841889e-02
1.441662e+00	4.841704e-02
1.441701e+00	4.841518e-02
1.441740e+00	4.841332e-02
1.441779e+00	4.841147e-02
1.441818e+00	4.840961e-02
1.441856e+00	4.840776e-02
1.441895e+00	4.840590e-02
1.441934e+00	4.840405e-02
1.441973e+00	4.840219e-02
1.442011e+00	4.840033e-02
1.442050e+00	4.839848e-02
1.442089e+00	4.839662e-02
1.442127e+00	4.839477e-02
1.442166e+00	4.839291e-02
1.442205e+00	4.839106e-02
1.442244e+00	4.838920e-02
1.442283e+00	4.838734e-02
1.442322e+00	4.838549e-02
1.442361e+00	4.838363e-02
1.442400e+00	4.838178e-02
1.442439e+00	4.837992e-02
1.442478e+00	4.837807e-02
1.442517e+00	4.837621e-02
1.442556e+00	4.837435e-02
1.442595e+00	4.837250e-02
1.442634e+00	4.837064e-02
1.442673e+00	4.836879e-02
1.442711e+00	4.836693e-02
1.442749e+00	4.836507e-02
1.442789e+00	4.836322e-02
1.442827e+00	4.836136e-02
1.442867e+00	4.835951e-02
1.442905e+00	4.835765e-02
1.442945e+00	4.835580e-02
1.442983e+00	4.835394e-02
1.443022e+00	4.835208e-02
1.443061e+00	4.835023e-02
1.443100e+00	4.834837e-02
1.443139e+00	4.834652e-02
1.443178e+00	4.834466e-02
1.443217e+00	4.834281e-02
1.443256e+00	4.834095e-02
1.443295e+00	4.833909e-02
1.443334e+00	4.833724e-02
1.443372e+00	4.833538e-02
1.443411e+00	4.833353e-02
1.443450e+00	4.833167e-02
1.443489e+00	4.832982e-02
1.443527e+00	4.832796e-02
1.443566e+00	4.832610e-02
1.443606e+00	4.832425e-02
1.443644e+00	4.832239e-02
1.443683e+00	4.832054e-02
1.443722e+00	4.831868e-02
1.443761e+00	4.831683e-02
1.443800e+00	4.831497e-02
1.443839e+00	4.831311e-02
1.443878e+00	4.831126e-02
1.443916e+00	4.830940e-02
1.443955e+00	4.830755e-02
1.443994e+00	4.830569e-02
1.444033e+00	4.830383e-02
1.444072e+00	4.830198e-02
1.444111e+00	4.830012e-02
1.444150e+00	4.829827e-02
1.444189e+00	4.829641e-02
1.444228e+00	4.829456e-02
1.444266e+00	4.829270e-02
1.444306e+00	4.829084e-02
1.444344e+00	4.828899e-02
1.444384e+00	4.828713e-02
1.444423e+00	4.828528e-02
1.444461e+00	4.828342e-02
1.444500e+00	4.828157e-02
1.444539e+00	4.827971e-02
1.444578e+00	4.827785e-02
1.444617e+00	4.827600e-02
1.444656e+00	4.827414e-02
1.444695e+00	4.827229e-02
1.444734e+00	4.827043e-02
1.444773e+00	4.826858e-02
1.444812e+00	4.826672e-02
1.444851e+00	4.826486e-02
1.444890e+00	4.826301e-02
1.444930e+00	4.826115e-02
1.444968e+00	4.825930e-02
1.445008e+00	4.825744e-02
1.445046e+00	4.825559e-02
1.445086e+00	4.825373e-02
1.445124e+00	4.825187e-02
1.445163e+00	4.825002e-02
1.445202e+00	4.824816e-02
1.445241e+00	4.824631e-02
1.445280e+00	4.824445e-02
1.445319e+00	4.824259e-02
1.445358e+00	4.824074e-02
1.445397e+00	4.823888e-02
1.445436e+00	4.823703e-02
1.445475e+00	4.823517e-02
1.445515e+00	4.823332e-02
1.445555e+00	4.823146e-02
1.445594e+00	4.822960e-02
1.445632e+00	4.822775e-02
1.445672e+00	4.822589e-02
1.445710e+00	4.822404e-02
1.445750e+00	4.822218e-02
1.445789e+00	4.822033e-02
1.445829e+00	4.821847e-02
1.445867e+00	4.821661e-02
1.445906e+00	4.821476e-02
1.445945e+00	4.821290e-02
1.445984e+00	4.821105e-02
1.446023e+00	4.820919e-02
1.446062e+00	4.820734e-02
1.446102e+00	4.820548e-02
1.446140e+00	4.820362e-02
1.446179e+00	4.820177e-02
1.446219e+00	4.819991e-02
1.446258e+00	4.819806e-02
1.446297e+00	4.819620e-02
1.446336e+00	4.819435e-02
1.446374e+00	4.819249e-02
[truncated: 25,969 more rows]
