# Supplementary material for: Intermittency in the not-so-smooth elastic turbulence
Source: Nat Commun. 2024 May 27;15:4070. doi: 10.1038/s41467-024-48460-5 (PMC11130217; doi:10.1038/s41467-024-48460-5)
Supplement: Supplementary file 4 — Source Data [file 41467_2024_48460_MOESM4_ESM.zip › SourceData/FigS06a_Veldiff_pdfs_De1.txt]

r/L				De = 1			De = 3			De = 9
-7.615402e+00	2.998414e-11	5.711413e-11	1.598462e-10	2.618523e-10	5.361629e-10	7.271873e-10
-7.473100e+00	2.998414e-11	0	4.795385e-10	2.618523e-10	8.042443e-10	1.090781e-09
-7.330798e+00	0	0	0	3.927785e-10	8.042443e-10	1.817968e-09
-7.188496e+00	5.996828e-11	0	1.039000e-09	1.178335e-09	2.948896e-09	3.999530e-09
-7.046194e+00	0	0	8.791539e-10	9.164831e-10	2.412733e-09	8.675344e-07
-6.903892e+00	2.998414e-11	1.142283e-10	7.193077e-10	1.702040e-09	6.970117e-09	3.646481e-06
-6.761590e+00	2.998414e-11	5.711413e-11	2.237846e-09	3.142228e-09	6.970117e-09	7.042809e-06
-6.619287e+00	0	4.569130e-10	1.278769e-09	2.749449e-09	1.179558e-08	1.063402e-05
-6.476985e+00	0	6.282554e-10	1.758308e-09	4.844268e-09	1.259983e-08	1.372202e-05
-6.334683e+00	2.998414e-11	7.424837e-10	3.037077e-09	4.582415e-09	2.091035e-08	1.645116e-05
-6.192381e+00	8.995243e-11	1.313625e-09	3.516615e-09	7.070012e-09	4.940741e-07	1.909812e-05
-6.050079e+00	5.996828e-11	3.027049e-09	4.635539e-09	7.986495e-09	5.004008e-06	2.160328e-05
-5.907777e+00	2.998414e-11	2.855706e-09	7.432846e-09	1.008131e-08	7.808408e-06	3.006410e-05
-5.765475e+00	1.199366e-10	3.826647e-09	9.271077e-09	1.073594e-08	9.441828e-06	4.185472e-05
-5.623173e+00	8.995243e-11	5.254500e-09	1.198846e-08	1.322354e-08	1.111171e-05	6.122590e-05
-5.480870e+00	5.996828e-11	6.111212e-09	1.542515e-08	1.950800e-08	1.314376e-05	1.006522e-04
-5.338568e+00	8.995243e-11	7.310608e-09	1.790277e-08	2.526875e-08	1.738723e-05	1.508968e-04
-5.196266e+00	5.996828e-11	1.010920e-08	2.141938e-08	4.386026e-08	3.616445e-05	2.500583e-04
-5.053964e+00	1.799049e-10	1.176551e-08	3.716423e-08	9.570702e-08	6.211098e-05	3.327620e-04
-4.911662e+00	2.098890e-10	1.347893e-08	5.954269e-08	1.451971e-07	9.288673e-05	4.139146e-04
-4.769360e+00	3.298256e-10	2.244585e-08	9.366985e-08	1.842131e-07	1.274832e-04	4.944979e-04
-4.627058e+00	1.499207e-10	2.815727e-08	1.406646e-07	2.464030e-07	1.746245e-04	6.061502e-04
-4.484756e+00	2.098890e-10	4.186466e-08	2.007668e-07	3.245659e-07	2.351104e-04	7.432272e-04
-4.342454e+00	2.398731e-10	6.105500e-08	2.573523e-07	4.454108e-07	3.367020e-04	9.301965e-04
-4.200151e+00	3.298256e-10	8.304394e-08	3.370356e-07	6.871005e-07	4.571984e-04	1.163024e-03
-4.057849e+00	4.797463e-10	1.123435e-07	4.749029e-07	1.244584e-06	5.850732e-04	1.413591e-03
-3.915547e+00	5.097304e-10	1.532372e-07	6.651998e-07	2.348292e-06	7.324612e-04	1.780168e-03
-3.773245e+00	5.696987e-10	2.317120e-07	9.647515e-07	4.943248e-06	9.570022e-04	2.235179e-03
-3.630943e+00	6.896353e-10	3.335465e-07	1.418954e-06	1.467289e-05	1.278266e-03	2.823737e-03
-3.488641e+00	8.395560e-10	4.661084e-07	2.234889e-06	2.712017e-05	1.747765e-03	3.609505e-03
-3.346339e+00	1.049445e-09	6.869687e-07	3.453796e-06	4.648533e-05	2.385118e-03	4.565161e-03
-3.204037e+00	1.709096e-09	1.018688e-06	6.996226e-06	8.476015e-05	3.125263e-03	5.795314e-03
-3.061735e+00	2.548652e-09	1.525633e-06	2.099403e-05	1.465818e-04	4.083305e-03	7.565979e-03
-2.919432e+00	3.448176e-09	2.392054e-06	4.742020e-05	2.370811e-04	5.539844e-03	9.820085e-03
-2.777130e+00	4.557590e-09	3.886102e-06	1.024126e-04	3.836490e-04	7.702215e-03	1.242596e-02
-2.634828e+00	6.956321e-09	9.042823e-06	2.285415e-04	6.432863e-04	1.047537e-02	1.564279e-02
-2.492526e+00	1.139397e-08	3.008024e-05	4.948658e-04	1.061974e-03	1.416554e-02	1.958667e-02
-2.350224e+00	1.763068e-08	8.248177e-05	1.129434e-03	1.866531e-03	1.972227e-02	2.471038e-02
-2.207922e+00	2.542655e-08	2.296100e-04	2.783938e-03	3.267884e-03	2.687001e-02	3.167543e-02
-2.065620e+00	3.996886e-08	6.997958e-04	6.933183e-03	5.691693e-03	3.658723e-02	4.031062e-02
-1.923318e+00	6.029811e-08	2.349382e-03	1.907333e-02	1.052440e-02	5.055229e-02	5.106822e-02
-1.781016e+00	9.639902e-08	8.543827e-03	5.570547e-02	1.967244e-02	7.131897e-02	6.529363e-02
-1.638713e+00	1.492910e-07	3.640706e-02	1.618974e-01	3.746559e-02	9.939511e-02	8.420157e-02
-1.496411e+00	2.477290e-07	1.625476e-01	3.635728e-01	7.330222e-02	1.353006e-01	1.067360e-01
-1.354109e+00	4.625654e-07	4.248555e-01	4.649549e-01	1.413776e-01	1.783491e-01	1.331700e-01
-1.211807e+00	8.196465e-07	3.410437e-01	2.923510e-01	2.481796e-01	2.302488e-01	1.636758e-01
-1.069505e+00	1.629968e-06	9.671468e-02	1.138646e-01	3.832943e-01	2.952327e-01	1.973274e-01
-9.272028e-01	3.591710e-06	2.208309e-02	3.842255e-02	4.672790e-01	3.575239e-01	2.382802e-01
-7.849007e-01	1.443874e-05	5.723319e-03	1.393910e-02	4.378971e-01	4.091358e-01	2.821466e-01
-6.425986e-01	9.631296e-05	1.706049e-03	5.285929e-03	3.100609e-01	4.470172e-01	3.263418e-01
-5.002965e-01	7.286786e-04	5.459912e-04	2.168550e-03	1.830053e-01	4.601383e-01	3.667342e-01
-3.579944e-01	8.119065e-03	1.770598e-04	9.558822e-04	9.825235e-02	4.460774e-01	3.998443e-01
-2.156923e-01	1.312164e-01	6.089268e-05	4.165776e-04	4.962842e-02	4.042538e-01	4.281622e-01
-7.339015e-02	3.805777e-01	2.314253e-05	1.812551e-04	2.572342e-02	3.454437e-01	4.440773e-01
6.891196e-02	5.419413e-02	9.210853e-06	7.788952e-05	1.393420e-02	2.805281e-01	4.469010e-01
2.112141e-01	4.041258e-03	4.369802e-06	3.683183e-05	7.535701e-03	2.216315e-01	4.363812e-01
3.535162e-01	4.440553e-04	2.695387e-06	1.775036e-05	4.161807e-03	1.680173e-01	4.142613e-01
4.958183e-01	5.774418e-05	1.736327e-06	8.490548e-06	2.339749e-03	1.246120e-01	3.769729e-01
6.381204e-01	1.054033e-05	1.136114e-06	4.440606e-06	1.390281e-03	9.124309e-02	3.354261e-01
7.804225e-01	3.405179e-06	7.609886e-07	2.623395e-06	8.369310e-04	6.491750e-02	2.912286e-01
9.227246e-01	1.528442e-06	5.389289e-07	1.763742e-06	4.738126e-04	4.548376e-02	2.501194e-01
1.065027e+00	7.651054e-07	3.570204e-07	1.234652e-06	2.750193e-04	3.223829e-02	2.081209e-01
1.207329e+00	3.991189e-07	2.265717e-07	8.934601e-07	1.529382e-04	2.322497e-02	1.702903e-01
1.349631e+00	1.983451e-07	1.450699e-07	6.611237e-07	8.762416e-05	1.688563e-02	1.364590e-01
1.491933e+00	9.909759e-08	9.549482e-08	4.411754e-07	5.159224e-05	1.229099e-02	1.087353e-01
1.634235e+00	5.502090e-08	6.048386e-08	3.047467e-07	3.027916e-05	9.024535e-03	8.601863e-02
1.776537e+00	3.277267e-08	4.123640e-08	1.998876e-07	1.736290e-05	6.635983e-03	6.635413e-02
1.918839e+00	2.080899e-08	2.827149e-08	1.398654e-07	1.040392e-05	4.772467e-03	5.104910e-02
2.061142e+00	1.340291e-08	2.181760e-08	8.176131e-08	5.685076e-06	3.383256e-03	3.937026e-02
2.203444e+00	1.028456e-08	1.839075e-08	5.099092e-08	2.630699e-06	2.432499e-03	3.009410e-02
2.345746e+00	8.305607e-09	1.353605e-08	2.949162e-08	1.309654e-06	1.760475e-03	2.328514e-02
2.488048e+00	6.446591e-09	9.937858e-09	2.277808e-08	9.743524e-07	1.314589e-03	1.798923e-02
2.630350e+00	5.247225e-09	9.195375e-09	1.950123e-08	7.503378e-07	9.659977e-04	1.424594e-02
2.772652e+00	3.807986e-09	7.881750e-09	1.798269e-08	5.637680e-07	6.856933e-04	1.113287e-02
2.914954e+00	3.118351e-09	6.111212e-09	1.382669e-08	3.922548e-07	4.922018e-04	8.557353e-03
3.057256e+00	2.008938e-09	5.254500e-09	1.054985e-08	2.656492e-07	3.587109e-04	6.599039e-03
3.199558e+00	1.709096e-09	4.112217e-09	1.007031e-08	1.726916e-07	2.611679e-04	5.062707e-03
3.341861e+00	1.439239e-09	3.712418e-09	8.871462e-09	1.213685e-07	1.788299e-04	3.956043e-03
3.484163e+00	9.295084e-10	3.769532e-09	8.551769e-09	7.777014e-08	1.274001e-04	3.007730e-03
3.626465e+00	9.295084e-10	2.912821e-09	7.113154e-09	3.914692e-08	9.086727e-05	2.254286e-03
3.768767e+00	8.695401e-10	2.341679e-09	6.713539e-09	2.985116e-08	7.106008e-05	1.667853e-03
3.911069e+00	5.097304e-10	2.341679e-09	6.154077e-09	2.814912e-08	5.583251e-05	1.261457e-03
4.053371e+00	1.199366e-10	1.998994e-09	4.156000e-09	1.859151e-08	3.821394e-05	9.937439e-04
4.195673e+00	1.799049e-10	1.199397e-09	3.916231e-09	1.806781e-08	2.398364e-05	7.659936e-04
4.337975e+00	1.799049e-10	1.427853e-09	3.516615e-09	1.335447e-08	1.154895e-05	5.951962e-04
4.480277e+00	2.998414e-10	1.085168e-09	3.037077e-09	1.322354e-08	6.073385e-06	4.485640e-04
4.622580e+00	1.199366e-10	9.709402e-10	2.317769e-09	1.099780e-08	4.207538e-06	3.283211e-04
4.764882e+00	2.098890e-10	7.424837e-10	2.078000e-09	1.099780e-08	3.050499e-06	2.338980e-04
4.907184e+00	1.199366e-10	7.995978e-10	1.518538e-09	7.331865e-09	1.150069e-06	1.721783e-04
5.049486e+00	2.098890e-10	7.995978e-10	1.118923e-09	9.557609e-09	5.576094e-08	1.380983e-04
5.191788e+00	2.998414e-11	6.853695e-10	1.039000e-09	7.331865e-09	3.592291e-08	1.110510e-04
5.334090e+00	5.996828e-11	5.711413e-11	1.118923e-09	4.320563e-09	2.064227e-08	8.628768e-05
5.476392e+00	0	2.284565e-10	2.397692e-10	4.320563e-09	1.313599e-08	6.701940e-05
5.618694e+00	1.199366e-10	3.426848e-10	7.992308e-10	4.189637e-09	5.897791e-09	4.923967e-05
5.760997e+00	8.995243e-11	1.142283e-10	3.196923e-10	1.440188e-09	6.433954e-09	3.519877e-05
5.903299e+00	0	1.142283e-10	2.397692e-10	1.440188e-09	2.144651e-09	2.116115e-05
6.045601e+00	2.998414e-11	5.711413e-11	1.598462e-10	7.855569e-10	2.412733e-09	1.280395e-05
6.187903e+00	5.996828e-11	1.713424e-10	2.397692e-10	5.237046e-10	1.072326e-09	6.253447e-06
6.330205e+00	2.998414e-11	1.713424e-10	0	2.618523e-10	5.361629e-10	3.618847e-06
6.472507e+00	8.995243e-11	1.142283e-10	7.992308e-11	1.309262e-10	5.361629e-10	7.104620e-07
