# Supplementary material for: Intermittency in the not-so-smooth elastic turbulence
Source: Nat Commun. 2024 May 27;15:4070. doi: 10.1038/s41467-024-48460-5 (PMC11130217; doi:10.1038/s41467-024-48460-5)
Supplement: Supplementary file 4 — Source Data [file 41467_2024_48460_MOESM4_ESM.zip › SourceData/FigS05b_S4_by_r4.txt]

9.765625e-04	1099511627776	1099511627776	1099511627776
1.953125e-03	1.046242e+12	1.007199e+12	9.967988e+11
2.929688e-03	1.006690e+12	9.369581e+11	9.255213e+11
3.906250e-03	9.734271e+11	8.767632e+11	8.657688e+11
4.882812e-03	9.440304e+11	8.245231e+11	8.125972e+11
5.859375e-03	9.175460e+11	7.789180e+11	7.643055e+11
6.835938e-03	8.934571e+11	7.387499e+11	7.201155e+11
7.812500e-03	8.713966e+11	7.030545e+11	6.795671e+11
8.789062e-03	8.510735e+11	6.710623e+11	6.423162e+11
9.765625e-03	8.322462e+11	6.421630e+11	6.080688e+11
1.171875e-02	7.982919e+11	5.917968e+11	5.475500e+11
1.464844e-02	7.544001e+11	5.300465e+11	4.733440e+11
1.953125e-02	6.936028e+11	4.515053e+11	3.819566e+11
2.148438e-02	6.722101e+11	4.260533e+11	3.535780e+11
2.441406e-02	6.423503e+11	3.925338e+11	3.173999e+11
2.929688e-02	5.971261e+11	3.461014e+11	2.698823e+11
3.417969e-02	5.561977e+11	3.081717e+11	2.335780e+11
3.906250e-02	5.186665e+11	2.763351e+11	2.049201e+11
4.882812e-02	4.519537e+11	2.254306e+11	1.623552e+11
5.859375e-02	3.946394e+11	1.863482e+11	1.320421e+11
6.835938e-02	3.453104e+11	1.554821e+11	1.092576e+11
7.812500e-02	3.028380e+11	1.306696e+11	9.151256e+10
8.789062e-02	2.662434e+11	1.104764e+11	7.735214e+10
9.765625e-02	2.346723e+11	9.389769e+10	6.586091e+10
1.464844e-01	1.298279e+11	4.452281e+10	3.182390e+10
1.953125e-01	7.636889e+10	2.315699e+10	1.684513e+10
2.441406e-01	4.727406e+10	1.296602e+10	9.533488e+09
2.929688e-01	3.039131e+10	7.663860e+09	5.662001e+09
3.906250e-01	1.349194e+10	2.996914e+09	2.208250e+09
4.882812e-01	6.217165e+09	1.305487e+09	9.593474e+08
5.859375e-01	2.791284e+09	6.071239e+08	4.468295e+08
6.835938e-01	1.139779e+09	2.774036e+08	2.050226e+08
7.812500e-01	3.708170e+08	1.068992e+08	7.822993e+07
