# Supplementary material for: Intermittency in the not-so-smooth elastic turbulence
Source: Nat Commun. 2024 May 27;15:4070. doi: 10.1038/s41467-024-48460-5 (PMC11130217; doi:10.1038/s41467-024-48460-5)
Supplement: Supplementary file 4 — Source Data [file 41467_2024_48460_MOESM4_ESM.zip › SourceData/FigS04_Corr.txt]

r/L				De = 1			De = 3			De = 9
9.765625e-04	-3.152682e+04	-2.047074e+04	-2.166987e+04
1.953125e-03	-3.113343e+04	-2.007423e+04	-2.114955e+04
2.929688e-03	-3.071898e+04	-1.963697e+04	-2.054629e+04
3.906250e-03	-3.030935e+04	-1.918960e+04	-1.990896e+04
4.882812e-03	-2.990597e+04	-1.874522e+04	-1.926101e+04
5.859375e-03	-2.950716e+04	-1.830992e+04	-1.861559e+04
6.835938e-03	-2.911160e+04	-1.788652e+04	-1.798062e+04
7.812500e-03	-2.871869e+04	-1.747597e+04	-1.736088e+04
8.789062e-03	-2.832814e+04	-1.707828e+04	-1.675904e+04
9.765625e-03	-2.793977e+04	-1.669312e+04	-1.617643e+04
1.171875e-02	-2.716861e+04	-1.595788e+04	-1.507052e+04
1.464844e-02	-2.602223e+04	-1.493160e+04	-1.355528e+04
1.953125e-02	-2.413357e+04	-1.338284e+04	-1.136714e+04
2.148438e-02	-2.338729e+04	-1.280925e+04	-1.059249e+04
2.441406e-02	-2.228091e+04	-1.199022e+04	-9.522220e+03
2.929688e-02	-2.048024e+04	-1.072112e+04	-7.948633e+03
3.417969e-02	-1.874441e+04	-9.555275e+03	-6.593542e+03
3.906250e-02	-1.708048e+04	-8.480604e+03	-5.418961e+03
4.882812e-02	-1.398258e+04	-6.578821e+03	-3.497836e+03
5.859375e-02	-1.120383e+04	-4.981331e+03	-2.010341e+03
6.835938e-02	-8.745459e+03	-3.657936e+03	-8.479398e+02
7.812500e-02	-6.598187e+03	-2.570119e+03	6.146002e+01
8.789062e-02	-4.744926e+03	-1.679368e+03	7.674303e+02
9.765625e-02	-3.162981e+03	-9.530953e+02	1.308975e+03
1.464844e-01	1.651579e+03	1.073126e+03	2.514164e+03
1.953125e-01	3.455288e+03	1.746668e+03	2.589952e+03
