# Supplementary material for: Intermittency in the not-so-smooth elastic turbulence
Source: Nat Commun. 2024 May 27;15:4070. doi: 10.1038/s41467-024-48460-5 (PMC11130217; doi:10.1038/s41467-024-48460-5)
Supplement: Supplementary file 4 — Source Data [file 41467_2024_48460_MOESM4_ESM.zip › SourceData/FigS08a_De1_solid_rbyL_0p002.txt]

delta2 u			pdf
2.461793e-11	1
2.707647e-04	9.990656e-01
5.415650e-04	9.981312e-01
8.121169e-04	9.971969e-01
1.082767e-03	9.962625e-01
1.353524e-03	9.953281e-01
1.623942e-03	9.943937e-01
1.894648e-03	9.934594e-01
2.165288e-03	9.925250e-01
2.435868e-03	9.915906e-01
2.706687e-03	9.906562e-01
2.977590e-03	9.897219e-01
3.248352e-03	9.887875e-01
3.518980e-03	9.878531e-01
3.789648e-03	9.869187e-01
4.060106e-03	9.859844e-01
4.330918e-03	9.850500e-01
4.601607e-03	9.841156e-01
4.872370e-03	9.831812e-01
5.143162e-03	9.822469e-01
5.413838e-03	9.813125e-01
5.684722e-03	9.803781e-01
5.955630e-03	9.794437e-01
6.226678e-03	9.785093e-01
6.497601e-03	9.775750e-01
6.768672e-03	9.766406e-01
7.039962e-03	9.757062e-01
7.311058e-03	9.747718e-01
7.582199e-03	9.738375e-01
7.853375e-03	9.729031e-01
8.124920e-03	9.719687e-01
8.396155e-03	9.710343e-01
8.667392e-03	9.701000e-01
8.938908e-03	9.691656e-01
9.210322e-03	9.682312e-01
9.481583e-03	9.672968e-01
9.752979e-03	9.663625e-01
1.002426e-02	9.654281e-01
1.029563e-02	9.644937e-01
1.056716e-02	9.635593e-01
1.083875e-02	9.626250e-01
1.111019e-02	9.616906e-01
1.138187e-02	9.607562e-01
1.165336e-02	9.598218e-01
1.192509e-02	9.588874e-01
1.219704e-02	9.579531e-01
1.246904e-02	9.570187e-01
1.274072e-02	9.560843e-01
1.301267e-02	9.551499e-01
1.328456e-02	9.542156e-01
1.355642e-02	9.532812e-01
1.382852e-02	9.523468e-01
1.410078e-02	9.514124e-01
1.437299e-02	9.504781e-01
1.464522e-02	9.495437e-01
1.491734e-02	9.486093e-01
1.518960e-02	9.476749e-01
1.546213e-02	9.467406e-01
1.573455e-02	9.458062e-01
1.600678e-02	9.448718e-01
1.627927e-02	9.439374e-01
1.655197e-02	9.430030e-01
1.682469e-02	9.420687e-01
1.709739e-02	9.411343e-01
1.737020e-02	9.401999e-01
1.764312e-02	9.392655e-01
1.791586e-02	9.383312e-01
1.818874e-02	9.373968e-01
1.846159e-02	9.364624e-01
1.873453e-02	9.355280e-01
1.900742e-02	9.345937e-01
1.928046e-02	9.336593e-01
1.955356e-02	9.327249e-01
1.982656e-02	9.317905e-01
2.009959e-02	9.308562e-01
2.037299e-02	9.299218e-01
2.064611e-02	9.289874e-01
2.091914e-02	9.280530e-01
2.119235e-02	9.271187e-01
2.146594e-02	9.261843e-01
2.173954e-02	9.252499e-01
2.201313e-02	9.243155e-01
2.228674e-02	9.233811e-01
2.256053e-02	9.224468e-01
2.283433e-02	9.215124e-01
2.310799e-02	9.205780e-01
2.338187e-02	9.196436e-01
2.365576e-02	9.187093e-01
2.392976e-02	9.177749e-01
2.420391e-02	9.168405e-01
2.447789e-02	9.159061e-01
2.475231e-02	9.149718e-01
2.502644e-02	9.140374e-01
2.530094e-02	9.131030e-01
2.557556e-02	9.121686e-01
2.585023e-02	9.112343e-01
2.612484e-02	9.102999e-01
2.639963e-02	9.093655e-01
2.667448e-02	9.084311e-01
2.694919e-02	9.074968e-01
2.722404e-02	9.065624e-01
2.749905e-02	9.056280e-01
2.777418e-02	9.046936e-01
2.804971e-02	9.037592e-01
2.832513e-02	9.028249e-01
2.860056e-02	9.018905e-01
2.887593e-02	9.009561e-01
2.915147e-02	9.000217e-01
2.942702e-02	8.990874e-01
2.970264e-02	8.981530e-01
2.997833e-02	8.972186e-01
3.025410e-02	8.962842e-01
3.053018e-02	8.953499e-01
3.080618e-02	8.944155e-01
3.108237e-02	8.934811e-01
3.135869e-02	8.925467e-01
3.163497e-02	8.916124e-01
3.191121e-02	8.906780e-01
3.218790e-02	8.897436e-01
3.246455e-02	8.888092e-01
3.274124e-02	8.878749e-01
3.301779e-02	8.869405e-01
3.329482e-02	8.860061e-01
3.357183e-02	8.850717e-01
3.384880e-02	8.841373e-01
3.412598e-02	8.832030e-01
3.440324e-02	8.822686e-01
3.468067e-02	8.813342e-01
3.495837e-02	8.803998e-01
3.523611e-02	8.794655e-01
3.551382e-02	8.785311e-01
3.579158e-02	8.775967e-01
3.606954e-02	8.766623e-01
3.634773e-02	8.757280e-01
3.662573e-02	8.747936e-01
3.690411e-02	8.738592e-01
3.718258e-02	8.729248e-01
3.746117e-02	8.719905e-01
3.773970e-02	8.710561e-01
3.801839e-02	8.701217e-01
3.829736e-02	8.691873e-01
3.857623e-02	8.682529e-01
3.885547e-02	8.673186e-01
3.913491e-02	8.663842e-01
3.941426e-02	8.654498e-01
3.969379e-02	8.645154e-01
3.997338e-02	8.635811e-01
4.025314e-02	8.626467e-01
4.053308e-02	8.617123e-01
4.081309e-02	8.607779e-01
4.109316e-02	8.598436e-01
4.137356e-02	8.589092e-01
4.165407e-02	8.579748e-01
4.193471e-02	8.570404e-01
4.221527e-02	8.561061e-01
4.249612e-02	8.551717e-01
4.277682e-02	8.542373e-01
4.305780e-02	8.533029e-01
4.333871e-02	8.523686e-01
4.361990e-02	8.514342e-01
4.390122e-02	8.504998e-01
4.418267e-02	8.495654e-01
4.446432e-02	8.486310e-01
4.474622e-02	8.476967e-01
4.502822e-02	8.467623e-01
4.531020e-02	8.458279e-01
4.559274e-02	8.448935e-01
4.587500e-02	8.439592e-01
4.615762e-02	8.430248e-01
4.644024e-02	8.420904e-01
4.672298e-02	8.411560e-01
4.700585e-02	8.402217e-01
4.728916e-02	8.392873e-01
4.757254e-02	8.383529e-01
4.785619e-02	8.374185e-01
4.813992e-02	8.364842e-01
4.842350e-02	8.355498e-01
4.870785e-02	8.346154e-01
4.899201e-02	8.336810e-01
4.927597e-02	8.327467e-01
4.956042e-02	8.318123e-01
4.984498e-02	8.308779e-01
5.012961e-02	8.299435e-01
5.041450e-02	8.290091e-01
5.069970e-02	8.280748e-01
5.098486e-02	8.271404e-01
5.127017e-02	8.262060e-01
5.155574e-02	8.252716e-01
5.184135e-02	8.243373e-01
5.212723e-02	8.234029e-01
5.241324e-02	8.224685e-01
5.269929e-02	8.215341e-01
5.298574e-02	8.205998e-01
5.327233e-02	8.196654e-01
5.355886e-02	8.187310e-01
5.384580e-02	8.177966e-01
5.413281e-02	8.168623e-01
5.442011e-02	8.159279e-01
5.470752e-02	8.149935e-01
5.499506e-02	8.140591e-01
5.528262e-02	8.131248e-01
5.557041e-02	8.121904e-01
5.585846e-02	8.112560e-01
5.614687e-02	8.103216e-01
5.643530e-02	8.093872e-01
5.672378e-02	8.084529e-01
5.701269e-02	8.075185e-01
5.730136e-02	8.065841e-01
5.759028e-02	8.056497e-01
5.787972e-02	8.047154e-01
5.816895e-02	8.037810e-01
5.845849e-02	8.028466e-01
5.874797e-02	8.019122e-01
5.903781e-02	8.009779e-01
5.932789e-02	8.000435e-01
5.961801e-02	7.991091e-01
5.990854e-02	7.981747e-01
6.019922e-02	7.972404e-01
6.049009e-02	7.963060e-01
6.078110e-02	7.953716e-01
6.107221e-02	7.944372e-01
6.136366e-02	7.935028e-01
6.165508e-02	7.925685e-01
6.194680e-02	7.916341e-01
6.223863e-02	7.906997e-01
6.253081e-02	7.897653e-01
6.282307e-02	7.888310e-01
6.311536e-02	7.878966e-01
6.340808e-02	7.869622e-01
6.370079e-02	7.860278e-01
6.399362e-02	7.850935e-01
6.428672e-02	7.841591e-01
6.458016e-02	7.832247e-01
6.487378e-02	7.822903e-01
6.516759e-02	7.813560e-01
6.546163e-02	7.804216e-01
6.575592e-02	7.794872e-01
6.605031e-02	7.785528e-01
6.634488e-02	7.776185e-01
6.663977e-02	7.766841e-01
6.693480e-02	7.757497e-01
6.722995e-02	7.748153e-01
6.752540e-02	7.738809e-01
6.782111e-02	7.729466e-01
6.811684e-02	7.720122e-01
6.841286e-02	7.710778e-01
6.870917e-02	7.701434e-01
6.900580e-02	7.692091e-01
6.930263e-02	7.682747e-01
6.959974e-02	7.673403e-01
6.989702e-02	7.664059e-01
7.019461e-02	7.654716e-01
7.049253e-02	7.645372e-01
7.079055e-02	7.636028e-01
7.108920e-02	7.626684e-01
7.138808e-02	7.617341e-01
7.168696e-02	7.607997e-01
7.198603e-02	7.598653e-01
7.228535e-02	7.589309e-01
7.258497e-02	7.579966e-01
7.288477e-02	7.570622e-01
7.318500e-02	7.561278e-01
7.348541e-02	7.551934e-01
7.378611e-02	7.542590e-01
7.408719e-02	7.533247e-01
7.438839e-02	7.523903e-01
7.468978e-02	7.514559e-01
7.499122e-02	7.505215e-01
7.529305e-02	7.495872e-01
7.559528e-02	7.486528e-01
7.589762e-02	7.477184e-01
7.619986e-02	7.467840e-01
7.650279e-02	7.458497e-01
7.680573e-02	7.449153e-01
7.710885e-02	7.439809e-01
7.741217e-02	7.430465e-01
7.771578e-02	7.421122e-01
7.801957e-02	7.411778e-01
7.832387e-02	7.402434e-01
7.862834e-02	7.393090e-01
7.893307e-02	7.383747e-01
7.923821e-02	7.374403e-01
7.954353e-02	7.365059e-01
7.984918e-02	7.355715e-01
8.015526e-02	7.346371e-01
8.046147e-02	7.337028e-01
8.076776e-02	7.327684e-01
8.107465e-02	7.318340e-01
8.138171e-02	7.308996e-01
8.168923e-02	7.299653e-01
8.199700e-02	7.290309e-01
8.230527e-02	7.280965e-01
8.261357e-02	7.271621e-01
8.292252e-02	7.262278e-01
8.323154e-02	7.252934e-01
8.354091e-02	7.243590e-01
8.385054e-02	7.234246e-01
8.416036e-02	7.224903e-01
8.447053e-02	7.215559e-01
8.478080e-02	7.206215e-01
8.509152e-02	7.196871e-01
8.540246e-02	7.187528e-01
8.571360e-02	7.178184e-01
8.602500e-02	7.168840e-01
8.633678e-02	7.159496e-01
8.664885e-02	7.150152e-01
8.696122e-02	7.140809e-01
8.727391e-02	7.131465e-01
8.758680e-02	7.122121e-01
8.790025e-02	7.112777e-01
8.821387e-02	7.103434e-01
8.852787e-02	7.094090e-01
8.884238e-02	7.084746e-01
8.915720e-02	7.075402e-01
8.947223e-02	7.066059e-01
8.978758e-02	7.056715e-01
9.010332e-02	7.047371e-01
9.041935e-02	7.038027e-01
9.073586e-02	7.028684e-01
9.105265e-02	7.019340e-01
9.136985e-02	7.009996e-01
9.168741e-02	7.000652e-01
9.200518e-02	6.991308e-01
9.232345e-02	6.981965e-01
9.264208e-02	6.972621e-01
9.296094e-02	6.963277e-01
9.328051e-02	6.953933e-01
9.360027e-02	6.944590e-01
9.392040e-02	6.935246e-01
9.424093e-02	6.925902e-01
9.456184e-02	6.916558e-01
9.488310e-02	6.907215e-01
9.520484e-02	6.897871e-01
9.552710e-02	6.888527e-01
9.584960e-02	6.879183e-01
9.617256e-02	6.869840e-01
9.649595e-02	6.860496e-01
9.681993e-02	6.851152e-01
9.714388e-02	6.841808e-01
9.746850e-02	6.832465e-01
9.779368e-02	6.823121e-01
9.811893e-02	6.813777e-01
9.844471e-02	6.804433e-01
9.877109e-02	6.795089e-01
9.909770e-02	6.785746e-01
9.942471e-02	6.776402e-01
9.975235e-02	6.767058e-01
1.000803e-01	6.757714e-01
1.004086e-01	6.748371e-01
1.007369e-01	6.739027e-01
1.010658e-01	6.729683e-01
1.013949e-01	6.720339e-01
1.017250e-01	6.710996e-01
1.020550e-01	6.701652e-01
1.023856e-01	6.692308e-01
1.027167e-01	6.682964e-01
1.030480e-01	6.673621e-01
1.033801e-01	6.664277e-01
1.037124e-01	6.654933e-01
1.040450e-01	6.645589e-01
1.043779e-01	6.636246e-01
1.047113e-01	6.626902e-01
1.050452e-01	6.617558e-01
1.053793e-01	6.608214e-01
1.057138e-01	6.598870e-01
1.060488e-01	6.589527e-01
1.063840e-01	6.580183e-01
1.067195e-01	6.570839e-01
1.070559e-01	6.561495e-01
1.073923e-01	6.552152e-01
1.077292e-01	6.542808e-01
1.080667e-01	6.533464e-01
1.084043e-01	6.524120e-01
1.087423e-01	6.514777e-01
1.090807e-01	6.505433e-01
1.094197e-01	6.496089e-01
1.097592e-01	6.486745e-01
1.100991e-01	6.477402e-01
1.104394e-01	6.468058e-01
1.107800e-01	6.458714e-01
1.111211e-01	6.449370e-01
1.114629e-01	6.440027e-01
1.118052e-01	6.430683e-01
1.121474e-01	6.421339e-01
1.124903e-01	6.411995e-01
1.128339e-01	6.402651e-01
1.131773e-01	6.393308e-01
1.135214e-01	6.383964e-01
1.138660e-01	6.374620e-01
1.142116e-01	6.365276e-01
1.145572e-01	6.355933e-01
1.149031e-01	6.346589e-01
1.152495e-01	6.337245e-01
1.155963e-01	6.327901e-01
1.159439e-01	6.318558e-01
1.162916e-01	6.309214e-01
1.166397e-01	6.299870e-01
1.169880e-01	6.290526e-01
1.173373e-01	6.281183e-01
1.176869e-01	6.271839e-01
1.180368e-01	6.262495e-01
1.183875e-01	6.253151e-01
1.187385e-01	6.243807e-01
1.190903e-01	6.234464e-01
1.194426e-01	6.225120e-01
1.197953e-01	6.215776e-01
1.201488e-01	6.206432e-01
1.205025e-01	6.197089e-01
1.208569e-01	6.187745e-01
1.212118e-01	6.178401e-01
1.215672e-01	6.169057e-01
1.219234e-01	6.159714e-01
1.222802e-01	6.150370e-01
1.226374e-01	6.141026e-01
1.229951e-01	6.131682e-01
1.233536e-01	6.122339e-01
1.237127e-01	6.112995e-01
1.240724e-01	6.103651e-01
1.244327e-01	6.094307e-01
1.247934e-01	6.084964e-01
1.251550e-01	6.075620e-01
1.255170e-01	6.066276e-01
1.258797e-01	6.056932e-01
1.262428e-01	6.047588e-01
1.266067e-01	6.038245e-01
1.269713e-01	6.028901e-01
1.273362e-01	6.019557e-01
1.277020e-01	6.010213e-01
1.280684e-01	6.000870e-01
1.284354e-01	5.991526e-01
1.288029e-01	5.982182e-01
1.291710e-01	5.972838e-01
1.295402e-01	5.963495e-01
1.299098e-01	5.954151e-01
1.302798e-01	5.944807e-01
1.306507e-01	5.935463e-01
1.310222e-01	5.926120e-01
1.313946e-01	5.916776e-01
1.317673e-01	5.907432e-01
1.321403e-01	5.898088e-01
1.325142e-01	5.888745e-01
1.328889e-01	5.879401e-01
1.332640e-01	5.870057e-01
1.336400e-01	5.860713e-01
1.340167e-01	5.851369e-01
1.343940e-01	5.842026e-01
1.347719e-01	5.832682e-01
1.351506e-01	5.823338e-01
1.355300e-01	5.813994e-01
1.359098e-01	5.804651e-01
1.362903e-01	5.795307e-01
1.366717e-01	5.785963e-01
1.370539e-01	5.776619e-01
1.374367e-01	5.767276e-01
1.378204e-01	5.757932e-01
1.382044e-01	5.748588e-01
1.385893e-01	5.739244e-01
1.389749e-01	5.729901e-01
1.393616e-01	5.720557e-01
1.397487e-01	5.711213e-01
1.401365e-01	5.701869e-01
1.405251e-01	5.692526e-01
1.409148e-01	5.683182e-01
1.413048e-01	5.673838e-01
1.416957e-01	5.664494e-01
1.420876e-01	5.655150e-01
1.424800e-01	5.645807e-01
1.428729e-01	5.636463e-01
1.432669e-01	5.627119e-01
1.436618e-01	5.617775e-01
1.440571e-01	5.608432e-01
1.444532e-01	5.599088e-01
1.448503e-01	5.589744e-01
1.452480e-01	5.580400e-01
1.456467e-01	5.571057e-01
1.460462e-01	5.561713e-01
1.464467e-01	5.552369e-01
1.468478e-01	5.543025e-01
1.472497e-01	5.533682e-01
1.476526e-01	5.524338e-01
1.480562e-01	5.514994e-01
1.484610e-01	5.505650e-01
1.488661e-01	5.496307e-01
1.492721e-01	5.486963e-01
1.496794e-01	5.477619e-01
1.500873e-01	5.468275e-01
1.504958e-01	5.458931e-01
1.509053e-01	5.449588e-01
1.513155e-01	5.440244e-01
1.517270e-01	5.430900e-01
1.521389e-01	5.421556e-01
1.525519e-01	5.412213e-01
1.529657e-01	5.402869e-01
1.533805e-01	5.393525e-01
1.537961e-01	5.384181e-01
1.542126e-01	5.374838e-01
1.546294e-01	5.365494e-01
1.550472e-01	5.356150e-01
1.554661e-01	5.346806e-01
1.558858e-01	5.337463e-01
1.563065e-01	5.328119e-01
1.567277e-01	5.318775e-01
1.571502e-01	5.309431e-01
1.575739e-01	5.300087e-01
1.579985e-01	5.290744e-01
1.584243e-01	5.281400e-01
1.588507e-01	5.272056e-01
1.592783e-01	5.262712e-01
1.597071e-01	5.253369e-01
1.601365e-01	5.244025e-01
1.605669e-01	5.234681e-01
1.609986e-01	5.225337e-01
1.614310e-01	5.215994e-01
1.618641e-01	5.206650e-01
1.622985e-01	5.197306e-01
1.627339e-01	5.187962e-01
1.631698e-01	5.178619e-01
1.636069e-01	5.169275e-01
1.640451e-01	5.159931e-01
1.644844e-01	5.150587e-01
1.649244e-01	5.141244e-01
1.653655e-01	5.131900e-01
1.658075e-01	5.122556e-01
1.662504e-01	5.113212e-01
1.666944e-01	5.103868e-01
1.671391e-01	5.094525e-01
1.675849e-01	5.085181e-01
1.680320e-01	5.075837e-01
1.684803e-01	5.066493e-01
1.689296e-01	5.057150e-01
1.693800e-01	5.047806e-01
1.698315e-01	5.038462e-01
1.702837e-01	5.029118e-01
1.707374e-01	5.019775e-01
1.711918e-01	5.010431e-01
1.716472e-01	5.001087e-01
1.721038e-01	4.991743e-01
1.725611e-01	4.982400e-01
1.730200e-01	4.973056e-01
1.734801e-01	4.963712e-01
1.739409e-01	4.954368e-01
1.744028e-01	4.945025e-01
1.748659e-01	4.935681e-01
1.753298e-01	4.926337e-01
1.757954e-01	4.916993e-01
1.762620e-01	4.907649e-01
1.767298e-01	4.898306e-01
1.771986e-01	4.888962e-01
1.776686e-01	4.879618e-01
1.781400e-01	4.870274e-01
1.786128e-01	4.860931e-01
1.790863e-01	4.851587e-01
1.795611e-01	4.842243e-01
1.800371e-01	4.832899e-01
1.805147e-01	4.823556e-01
1.809931e-01	4.814212e-01
1.814728e-01	4.804868e-01
1.819538e-01	4.795524e-01
1.824358e-01	4.786181e-01
1.829189e-01	4.776837e-01
1.834031e-01	4.767493e-01
1.838888e-01	4.758149e-01
1.843757e-01	4.748806e-01
1.848643e-01	4.739462e-01
1.853539e-01	4.730118e-01
1.858449e-01	4.720774e-01
1.863376e-01	4.711430e-01
1.868312e-01	4.702087e-01
1.873264e-01	4.692743e-01
1.878226e-01	4.683399e-01
1.883200e-01	4.674055e-01
1.888191e-01	4.664712e-01
1.893194e-01	4.655368e-01
1.898208e-01	4.646024e-01
1.903240e-01	4.636680e-01
1.908286e-01	4.627337e-01
1.913342e-01	4.617993e-01
1.918413e-01	4.608649e-01
1.923500e-01	4.599305e-01
1.928601e-01	4.589962e-01
1.933714e-01	4.580618e-01
1.938835e-01	4.571274e-01
1.943969e-01	4.561930e-01
1.949123e-01	4.552586e-01
1.954287e-01	4.543243e-01
1.959466e-01	4.533899e-01
1.964661e-01	4.524555e-01
1.969869e-01	4.515211e-01
1.975085e-01	4.505868e-01
1.980318e-01	4.496524e-01
1.985565e-01	4.487180e-01
1.990830e-01	4.477836e-01
1.996106e-01	4.468493e-01
2.001400e-01	4.459149e-01
2.006712e-01	4.449805e-01
2.012036e-01	4.440461e-01
2.017374e-01	4.431118e-01
2.022728e-01	4.421774e-01
2.028098e-01	4.412430e-01
2.033483e-01	4.403086e-01
2.038881e-01	4.393743e-01
2.044294e-01	4.384399e-01
2.049723e-01	4.375055e-01
2.055173e-01	4.365711e-01
2.060633e-01	4.356367e-01
2.066110e-01	4.347024e-01
2.071602e-01	4.337680e-01
2.077108e-01	4.328336e-01
2.082631e-01	4.318992e-01
2.088171e-01	4.309649e-01
2.093725e-01	4.300305e-01
2.099299e-01	4.290961e-01
2.104886e-01	4.281617e-01
2.110497e-01	4.272274e-01
2.116120e-01	4.262930e-01
2.121759e-01	4.253586e-01
2.127415e-01	4.244242e-01
2.133092e-01	4.234899e-01
2.138781e-01	4.225555e-01
2.144487e-01	4.216211e-01
2.150212e-01	4.206867e-01
2.155952e-01	4.197524e-01
2.161712e-01	4.188180e-01
2.167487e-01	4.178836e-01
2.173283e-01	4.169492e-01
2.179093e-01	4.160148e-01
2.184919e-01	4.150805e-01
2.190767e-01	4.141461e-01
2.196633e-01	4.132117e-01
2.202515e-01	4.122773e-01
2.208413e-01	4.113430e-01
2.214328e-01	4.104086e-01
2.220268e-01	4.094742e-01
2.226220e-01	4.085398e-01
2.232190e-01	4.076055e-01
2.238182e-01	4.066711e-01
2.244193e-01	4.057367e-01
2.250225e-01	4.048023e-01
2.256273e-01	4.038680e-01
2.262340e-01	4.029336e-01
2.268425e-01	4.019992e-01
2.274529e-01	4.010648e-01
2.280652e-01	4.001305e-01
2.286793e-01	3.991961e-01
2.292954e-01	3.982617e-01
2.299137e-01	3.973273e-01
2.305344e-01	3.963929e-01
2.311566e-01	3.954586e-01
2.317812e-01	3.945242e-01
2.324085e-01	3.935898e-01
2.330372e-01	3.926554e-01
2.336692e-01	3.917211e-01
2.343022e-01	3.907867e-01
2.349379e-01	3.898523e-01
2.355763e-01	3.889179e-01
2.362165e-01	3.879836e-01
2.368585e-01	3.870492e-01
2.375032e-01	3.861148e-01
2.381495e-01	3.851804e-01
2.387989e-01	3.842461e-01
2.394506e-01	3.833117e-01
2.401045e-01	3.823773e-01
2.407601e-01	3.814429e-01
2.414187e-01	3.805085e-01
2.420798e-01	3.795742e-01
2.427428e-01	3.786398e-01
2.434087e-01	3.777054e-01
2.440769e-01	3.767710e-01
2.447479e-01	3.758367e-01
2.454215e-01	3.749023e-01
2.460979e-01	3.739679e-01
2.467765e-01	3.730335e-01
2.474574e-01	3.720992e-01
2.481422e-01	3.711648e-01
2.488285e-01	3.702304e-01
2.495174e-01	3.692960e-01
2.502093e-01	3.683617e-01
2.509037e-01	3.674273e-01
2.516008e-01	3.664929e-01
2.523007e-01	3.655585e-01
2.530032e-01	3.646242e-01
2.537085e-01	3.636898e-01
2.544165e-01	3.627554e-01
2.551272e-01	3.618210e-01
2.558406e-01	3.608866e-01
2.565567e-01	3.599523e-01
2.572753e-01	3.590179e-01
2.579968e-01	3.580835e-01
2.587210e-01	3.571491e-01
2.594486e-01	3.562148e-01
2.601786e-01	3.552804e-01
2.609116e-01	3.543460e-01
2.616472e-01	3.534116e-01
2.623852e-01	3.524773e-01
2.631267e-01	3.515429e-01
2.638701e-01	3.506085e-01
2.646162e-01	3.496741e-01
2.653654e-01	3.487398e-01
2.661182e-01	3.478054e-01
2.668730e-01	3.468710e-01
2.676307e-01	3.459366e-01
2.683912e-01	3.450023e-01
2.691549e-01	3.440679e-01
2.699214e-01	3.431335e-01
2.706907e-01	3.421991e-01
2.714629e-01	3.412647e-01
2.722383e-01	3.403304e-01
2.730172e-01	3.393960e-01
2.737984e-01	3.384616e-01
2.745827e-01	3.375272e-01
2.753697e-01	3.365929e-01
2.761604e-01	3.356585e-01
2.769542e-01	3.347241e-01
2.777515e-01	3.337897e-01
2.785514e-01	3.328554e-01
2.793548e-01	3.319210e-01
2.801616e-01	3.309866e-01
2.809709e-01	3.300522e-01
2.817849e-01	3.291179e-01
2.826015e-01	3.281835e-01
2.834224e-01	3.272491e-01
2.842460e-01	3.263147e-01
2.850723e-01	3.253804e-01
2.859030e-01	3.244460e-01
2.867362e-01	3.235116e-01
2.875733e-01	3.225772e-01
2.884146e-01	3.216428e-01
2.892597e-01	3.207085e-01
2.901076e-01	3.197741e-01
2.909596e-01	3.188397e-01
2.918161e-01	3.179053e-01
2.926755e-01	3.169710e-01
2.935388e-01	3.160366e-01
2.944059e-01	3.151022e-01
2.952773e-01	3.141678e-01
2.961519e-01	3.132335e-01
2.970301e-01	3.122991e-01
2.979128e-01	3.113647e-01
2.987994e-01	3.104303e-01
2.996893e-01	3.094960e-01
3.005836e-01	3.085616e-01
3.014820e-01	3.076272e-01
3.023838e-01	3.066928e-01
3.032903e-01	3.057585e-01
3.042007e-01	3.048241e-01
3.051149e-01	3.038897e-01
3.060339e-01	3.029553e-01
3.069564e-01	3.020209e-01
3.078838e-01	3.010866e-01
3.088156e-01	3.001522e-01
3.097521e-01	2.992178e-01
3.106923e-01	2.982834e-01
3.116364e-01	2.973491e-01
3.125849e-01	2.964147e-01
3.135380e-01	2.954803e-01
3.144957e-01	2.945459e-01
3.154585e-01	2.936116e-01
3.164262e-01	2.926772e-01
3.173976e-01	2.917428e-01
3.183743e-01	2.908084e-01
3.193550e-01	2.898741e-01
3.203409e-01	2.889397e-01
3.213317e-01	2.880053e-01
3.223275e-01	2.870709e-01
3.233279e-01	2.861365e-01
3.243331e-01	2.852022e-01
3.253429e-01	2.842678e-01
3.263580e-01	2.833334e-01
3.273784e-01	2.823990e-01
3.284036e-01	2.814647e-01
3.294337e-01	2.805303e-01
3.304700e-01	2.795959e-01
3.315110e-01	2.786615e-01
3.325575e-01	2.777272e-01
3.336094e-01	2.767928e-01
3.346655e-01	2.758584e-01
3.357281e-01	2.749240e-01
3.367954e-01	2.739897e-01
3.378685e-01	2.730553e-01
3.389457e-01	2.721209e-01
3.400294e-01	2.711865e-01
3.411187e-01	2.702522e-01
3.422137e-01	2.693178e-01
3.433137e-01	2.683834e-01
3.444198e-01	2.674490e-01
3.455316e-01	2.665146e-01
3.466491e-01	2.655803e-01
3.477721e-01	2.646459e-01
3.489004e-01	2.637115e-01
3.500364e-01	2.627771e-01
3.511770e-01	2.618428e-01
3.523242e-01	2.609084e-01
3.534781e-01	2.599740e-01
3.546393e-01	2.590396e-01
3.558065e-01	2.581053e-01
3.569804e-01	2.571709e-01
3.581621e-01	2.562365e-01
3.593502e-01	2.553021e-01
3.605449e-01	2.543678e-01
3.617462e-01	2.534334e-01
3.629550e-01	2.524990e-01
3.641721e-01	2.515646e-01
3.653963e-01	2.506303e-01
3.666278e-01	2.496959e-01
3.678656e-01	2.487615e-01
3.691110e-01	2.478271e-01
3.703653e-01	2.468927e-01
3.716264e-01	2.459584e-01
3.728964e-01	2.450240e-01
3.741725e-01	2.440896e-01
3.754576e-01	2.431552e-01
3.767510e-01	2.422209e-01
3.780520e-01	2.412865e-01
3.793615e-01	2.403521e-01
3.806789e-01	2.394177e-01
3.820053e-01	2.384834e-01
3.833395e-01	2.375490e-01
3.846824e-01	2.366146e-01
3.860345e-01	2.356802e-01
3.873939e-01	2.347459e-01
3.887635e-01	2.338115e-01
3.901409e-01	2.328771e-01
3.915285e-01	2.319427e-01
3.929237e-01	2.310084e-01
3.943290e-01	2.300740e-01
3.957437e-01	2.291396e-01
3.971689e-01	2.282052e-01
3.986031e-01	2.272708e-01
4.000471e-01	2.263365e-01
4.015020e-01	2.254021e-01
4.029666e-01	2.244677e-01
4.044404e-01	2.235333e-01
4.059245e-01	2.225990e-01
4.074194e-01	2.216646e-01
4.089243e-01	2.207302e-01
4.104399e-01	2.197958e-01
4.119666e-01	2.188615e-01
4.135053e-01	2.179271e-01
4.150545e-01	2.169927e-01
4.166145e-01	2.160583e-01
4.181852e-01	2.151240e-01
4.197668e-01	2.141896e-01
4.213613e-01	2.132552e-01
4.229659e-01	2.123208e-01
4.245822e-01	2.113864e-01
4.262124e-01	2.104521e-01
4.278530e-01	2.095177e-01
4.295066e-01	2.085833e-01
4.311732e-01	2.076489e-01
4.328520e-01	2.067146e-01
4.345433e-01	2.057802e-01
4.362475e-01	2.048458e-01
4.379638e-01	2.039114e-01
4.396955e-01	2.029771e-01
4.414393e-01	2.020427e-01
4.431966e-01	2.011083e-01
4.449689e-01	2.001739e-01
4.467544e-01	1.992396e-01
4.485546e-01	1.983052e-01
4.503699e-01	1.973708e-01
4.521996e-01	1.964364e-01
4.540459e-01	1.955021e-01
4.559057e-01	1.945677e-01
4.577843e-01	1.936333e-01
4.596789e-01	1.926989e-01
4.615882e-01	1.917645e-01
4.635144e-01	1.908302e-01
4.654571e-01	1.898958e-01
4.674182e-01	1.889614e-01
4.693955e-01	1.880270e-01
4.713897e-01	1.870927e-01
4.734006e-01	1.861583e-01
4.754306e-01	1.852239e-01
4.774794e-01	1.842895e-01
4.795445e-01	1.833552e-01
4.816288e-01	1.824208e-01
4.837320e-01	1.814864e-01
4.858574e-01	1.805520e-01
4.880033e-01	1.796177e-01
4.901694e-01	1.786833e-01
4.923555e-01	1.777489e-01
4.945618e-01	1.768145e-01
4.967872e-01	1.758802e-01
4.990331e-01	1.749458e-01
5.013011e-01	1.740114e-01
5.035918e-01	1.730770e-01
5.059051e-01	1.721426e-01
5.082406e-01	1.712083e-01
5.106009e-01	1.702739e-01
5.129823e-01	1.693395e-01
5.153901e-01	1.684051e-01
5.178214e-01	1.674708e-01
5.202761e-01	1.665364e-01
5.227535e-01	1.656020e-01
5.252564e-01	1.646676e-01
5.277837e-01	1.637333e-01
5.303388e-01	1.627989e-01
5.329191e-01	1.618645e-01
5.355263e-01	1.609301e-01
5.381595e-01	1.599958e-01
5.408212e-01	1.590614e-01
5.435095e-01	1.581270e-01
5.462237e-01	1.571926e-01
5.489667e-01	1.562583e-01
5.517371e-01	1.553239e-01
5.545366e-01	1.543895e-01
5.573669e-01	1.534551e-01
5.602306e-01	1.525207e-01
5.631214e-01	1.515864e-01
5.660487e-01	1.506520e-01
5.690071e-01	1.497176e-01
5.719973e-01	1.487832e-01
5.750222e-01	1.478489e-01
5.780844e-01	1.469145e-01
5.811810e-01	1.459801e-01
5.843150e-01	1.450457e-01
5.874856e-01	1.441114e-01
5.906942e-01	1.431770e-01
5.939414e-01	1.422426e-01
5.972273e-01	1.413082e-01
6.005506e-01	1.403739e-01
6.039146e-01	1.394395e-01
6.073182e-01	1.385051e-01
6.107620e-01	1.375707e-01
6.142477e-01	1.366363e-01
6.177746e-01	1.357020e-01
6.213461e-01	1.347676e-01
6.249617e-01	1.338332e-01
6.286249e-01	1.328988e-01
6.323403e-01	1.319645e-01
6.361068e-01	1.310301e-01
6.399207e-01	1.300957e-01
6.437924e-01	1.291613e-01
6.477143e-01	1.282270e-01
6.516917e-01	1.272926e-01
6.557214e-01	1.263582e-01
6.598073e-01	1.254238e-01
6.639495e-01	1.244895e-01
6.681510e-01	1.235551e-01
6.724114e-01	1.226207e-01
6.767335e-01	1.216863e-01
6.811119e-01	1.207520e-01
6.855607e-01	1.198176e-01
6.900738e-01	1.188832e-01
6.946562e-01	1.179488e-01
6.993129e-01	1.170144e-01
7.040436e-01	1.160801e-01
7.088510e-01	1.151457e-01
7.137362e-01	1.142113e-01
7.186959e-01	1.132769e-01
7.237329e-01	1.123426e-01
7.288586e-01	1.114082e-01
7.340692e-01	1.104738e-01
7.393659e-01	1.095394e-01
7.447547e-01	1.086051e-01
7.502314e-01	1.076707e-01
7.557942e-01	1.067363e-01
7.614602e-01	1.058019e-01
7.672226e-01	1.048676e-01
7.730789e-01	1.039332e-01
7.790364e-01	1.029988e-01
7.850984e-01	1.020644e-01
7.912591e-01	1.011301e-01
7.975262e-01	1.001957e-01
8.039073e-01	9.926130e-02
8.103954e-01	9.832692e-02
8.169991e-01	9.739255e-02
8.237233e-01	9.645817e-02
8.305618e-01	9.552380e-02
8.375206e-01	9.458942e-02
8.446013e-01	9.365504e-02
8.518115e-01	9.272067e-02
8.591522e-01	9.178629e-02
8.666334e-01	9.085191e-02
8.742610e-01	8.991754e-02
8.820405e-01	8.898316e-02
8.899712e-01	8.804879e-02
8.980514e-01	8.711441e-02
9.063057e-01	8.618003e-02
9.147172e-01	8.524566e-02
9.232936e-01	8.431128e-02
9.320601e-01	8.337690e-02
9.410082e-01	8.244253e-02
9.501415e-01	8.150815e-02
9.594583e-01	8.057378e-02
9.689844e-01	7.963940e-02
9.787205e-01	7.870502e-02
9.886665e-01	7.777065e-02
9.988233e-01	7.683627e-02
1.009194e+00	7.590189e-02
1.019790e+00	7.496752e-02
1.030620e+00	7.403314e-02
1.041698e+00	7.309877e-02
1.053023e+00	7.216439e-02
1.064602e+00	7.123001e-02
1.076458e+00	7.029564e-02
1.088579e+00	6.936126e-02
1.100995e+00	6.842688e-02
1.113699e+00	6.749251e-02
1.126708e+00	6.655813e-02
1.140041e+00	6.562376e-02
1.153713e+00	6.468938e-02
1.167737e+00	6.375500e-02
1.182133e+00	6.282063e-02
1.196905e+00	6.188625e-02
1.212080e+00	6.095187e-02
1.227650e+00	6.001750e-02
1.243639e+00	5.908312e-02
1.260064e+00	5.814875e-02
1.276940e+00	5.721437e-02
1.294260e+00	5.627999e-02
1.312072e+00	5.534562e-02
1.330369e+00	5.441124e-02
1.349194e+00	5.347686e-02
1.368558e+00	5.254249e-02
1.388491e+00	5.160811e-02
1.409008e+00	5.067374e-02
1.424187e+00	5.000000e-02
1.424230e+00	4.999813e-02
1.424273e+00	4.999626e-02
1.424315e+00	4.999439e-02
1.424358e+00	4.999252e-02
1.424400e+00	4.999066e-02
1.424443e+00	4.998879e-02
1.424486e+00	4.998692e-02
1.424529e+00	4.998505e-02
1.424571e+00	4.998318e-02
1.424614e+00	4.998131e-02
1.424657e+00	4.997944e-02
1.424700e+00	4.997757e-02
1.424742e+00	4.997571e-02
1.424785e+00	4.997384e-02
1.424828e+00	4.997197e-02
1.424870e+00	4.997010e-02
1.424912e+00	4.996823e-02
1.424955e+00	4.996636e-02
1.424998e+00	4.996449e-02
1.425041e+00	4.996262e-02
1.425083e+00	4.996076e-02
1.425126e+00	4.995889e-02
1.425168e+00	4.995702e-02
1.425211e+00	4.995515e-02
1.425254e+00	4.995328e-02
1.425297e+00	4.995141e-02
1.425339e+00	4.994954e-02
1.425382e+00	4.994767e-02
1.425424e+00	4.994581e-02
1.425466e+00	4.994394e-02
1.425509e+00	4.994207e-02
1.425551e+00	4.994020e-02
1.425594e+00	4.993833e-02
1.425637e+00	4.993646e-02
1.425679e+00	4.993459e-02
1.425722e+00	4.993272e-02
1.425764e+00	4.993086e-02
1.425807e+00	4.992899e-02
1.425850e+00	4.992712e-02
1.425893e+00	4.992525e-02
1.425936e+00	4.992338e-02
1.425979e+00	4.992151e-02
1.426021e+00	4.991964e-02
1.426064e+00	4.991777e-02
1.426106e+00	4.991591e-02
1.426149e+00	4.991404e-02
1.426193e+00	4.991217e-02
1.426236e+00	4.991030e-02
1.426278e+00	4.990843e-02
1.426321e+00	4.990656e-02
1.426364e+00	4.990469e-02
1.426407e+00	4.990282e-02
1.426450e+00	4.990096e-02
1.426492e+00	4.989909e-02
1.426535e+00	4.989722e-02
1.426577e+00	4.989535e-02
1.426620e+00	4.989348e-02
1.426663e+00	4.989161e-02
1.426705e+00	4.988974e-02
1.426748e+00	4.988787e-02
1.426791e+00	4.988601e-02
1.426833e+00	4.988414e-02
1.426875e+00	4.988227e-02
1.426919e+00	4.988040e-02
1.426961e+00	4.987853e-02
1.427004e+00	4.987666e-02
1.427047e+00	4.987479e-02
1.427090e+00	4.987292e-02
1.427132e+00	4.987106e-02
1.427175e+00	4.986919e-02
1.427218e+00	4.986732e-02
1.427260e+00	4.986545e-02
1.427302e+00	4.986358e-02
1.427344e+00	4.986171e-02
1.427387e+00	4.985984e-02
1.427429e+00	4.985797e-02
1.427472e+00	4.985611e-02
1.427515e+00	4.985424e-02
1.427558e+00	4.985237e-02
1.427601e+00	4.985050e-02
1.427644e+00	4.984863e-02
1.427686e+00	4.984676e-02
1.427729e+00	4.984489e-02
1.427773e+00	4.984302e-02
1.427815e+00	4.984116e-02
1.427858e+00	4.983929e-02
1.427900e+00	4.983742e-02
1.427943e+00	4.983555e-02
1.427985e+00	4.983368e-02
1.428027e+00	4.983181e-02
1.428070e+00	4.982994e-02
1.428113e+00	4.982807e-02
1.428155e+00	4.982621e-02
1.428198e+00	4.982434e-02
1.428241e+00	4.982247e-02
1.428283e+00	4.982060e-02
1.428327e+00	4.981873e-02
1.428369e+00	4.981686e-02
1.428411e+00	4.981499e-02
1.428454e+00	4.981312e-02
1.428496e+00	4.981126e-02
1.428539e+00	4.980939e-02
1.428581e+00	4.980752e-02
1.428624e+00	4.980565e-02
1.428668e+00	4.980378e-02
1.428711e+00	4.980191e-02
1.428753e+00	4.980004e-02
1.428797e+00	4.979817e-02
1.428840e+00	4.979631e-02
1.428883e+00	4.979444e-02
1.428925e+00	4.979257e-02
1.428969e+00	4.979070e-02
1.429012e+00	4.978883e-02
1.429055e+00	4.978696e-02
1.429098e+00	4.978509e-02
1.429140e+00	4.978322e-02
1.429184e+00	4.978136e-02
1.429226e+00	4.977949e-02
1.429269e+00	4.977762e-02
1.429312e+00	4.977575e-02
1.429355e+00	4.977388e-02
1.429398e+00	4.977201e-02
1.429441e+00	4.977014e-02
1.429484e+00	4.976827e-02
1.429528e+00	4.976641e-02
1.429571e+00	4.976454e-02
1.429614e+00	4.976267e-02
1.429657e+00	4.976080e-02
1.429700e+00	4.975893e-02
1.429743e+00	4.975706e-02
1.429786e+00	4.975519e-02
1.429830e+00	4.975332e-02
1.429873e+00	4.975146e-02
1.429916e+00	4.974959e-02
1.429959e+00	4.974772e-02
1.430002e+00	4.974585e-02
1.430045e+00	4.974398e-02
1.430089e+00	4.974211e-02
1.430132e+00	4.974024e-02
1.430175e+00	4.973837e-02
1.430218e+00	4.973651e-02
1.430261e+00	4.973464e-02
1.430304e+00	4.973277e-02
1.430347e+00	4.973090e-02
1.430389e+00	4.972903e-02
1.430432e+00	4.972716e-02
1.430475e+00	4.972529e-02
1.430518e+00	4.972342e-02
1.430561e+00	4.972156e-02
1.430603e+00	4.971969e-02
1.430646e+00	4.971782e-02
1.430689e+00	4.971595e-02
1.430732e+00	4.971408e-02
1.430774e+00	4.971221e-02
1.430818e+00	4.971034e-02
1.430860e+00	4.970847e-02
1.430904e+00	4.970661e-02
1.430946e+00	4.970474e-02
1.430990e+00	4.970287e-02
1.431032e+00	4.970100e-02
1.431075e+00	4.969913e-02
1.431118e+00	4.969726e-02
1.431162e+00	4.969539e-02
1.431206e+00	4.969352e-02
1.431248e+00	4.969166e-02
1.431291e+00	4.968979e-02
1.431334e+00	4.968792e-02
1.431377e+00	4.968605e-02
1.431420e+00	4.968418e-02
1.431464e+00	4.968231e-02
1.431508e+00	4.968044e-02
1.431551e+00	4.967857e-02
1.431593e+00	4.967671e-02
1.431637e+00	4.967484e-02
1.431680e+00	4.967297e-02
1.431722e+00	4.967110e-02
1.431765e+00	4.966923e-02
1.431808e+00	4.966736e-02
1.431850e+00	4.966549e-02
1.431893e+00	4.966362e-02
1.431937e+00	4.966176e-02
1.431980e+00	4.965989e-02
1.432024e+00	4.965802e-02
1.432066e+00	4.965615e-02
1.432108e+00	4.965428e-02
1.432152e+00	4.965241e-02
1.432195e+00	4.965054e-02
1.432239e+00	4.964867e-02
1.432282e+00	4.964681e-02
1.432325e+00	4.964494e-02
1.432368e+00	4.964307e-02
1.432412e+00	4.964120e-02
1.432454e+00	4.963933e-02
1.432497e+00	4.963746e-02
1.432541e+00	4.963559e-02
1.432584e+00	4.963372e-02
1.432626e+00	4.963186e-02
1.432669e+00	4.962999e-02
1.432713e+00	4.962812e-02
1.432755e+00	4.962625e-02
1.432798e+00	4.962438e-02
1.432841e+00	4.962251e-02
1.432884e+00	4.962064e-02
1.432927e+00	4.961877e-02
1.432970e+00	4.961691e-02
1.433013e+00	4.961504e-02
1.433055e+00	4.961317e-02
1.433098e+00	4.961130e-02
1.433141e+00	4.960943e-02
1.433183e+00	4.960756e-02
1.433226e+00	4.960569e-02
1.433269e+00	4.960382e-02
1.433312e+00	4.960196e-02
1.433356e+00	4.960009e-02
1.433399e+00	4.959822e-02
1.433442e+00	4.959635e-02
1.433485e+00	4.959448e-02
1.433528e+00	4.959261e-02
1.433571e+00	4.959074e-02
1.433615e+00	4.958887e-02
1.433657e+00	4.958701e-02
1.433701e+00	4.958514e-02
1.433744e+00	4.958327e-02
1.433787e+00	4.958140e-02
1.433830e+00	4.957953e-02
1.433872e+00	4.957766e-02
1.433916e+00	4.957579e-02
1.433959e+00	4.957392e-02
1.434002e+00	4.957206e-02
1.434045e+00	4.957019e-02
1.434088e+00	4.956832e-02
1.434131e+00	4.956645e-02
1.434174e+00	4.956458e-02
1.434218e+00	4.956271e-02
1.434261e+00	4.956084e-02
1.434304e+00	4.955897e-02
1.434347e+00	4.955711e-02
1.434391e+00	4.955524e-02
1.434434e+00	4.955337e-02
1.434478e+00	4.955150e-02
1.434521e+00	4.954963e-02
1.434564e+00	4.954776e-02
1.434608e+00	4.954589e-02
1.434651e+00	4.954402e-02
1.434695e+00	4.954216e-02
1.434739e+00	4.954029e-02
1.434781e+00	4.953842e-02
1.434825e+00	4.953655e-02
1.434869e+00	4.953468e-02
1.434912e+00	4.953281e-02
1.434955e+00	4.953094e-02
1.434998e+00	4.952907e-02
1.435041e+00	4.952721e-02
1.435085e+00	4.952534e-02
1.435128e+00	4.952347e-02
1.435172e+00	4.952160e-02
1.435215e+00	4.951973e-02
1.435258e+00	4.951786e-02
1.435301e+00	4.951599e-02
1.435344e+00	4.951412e-02
1.435387e+00	4.951226e-02
1.435430e+00	4.951039e-02
1.435473e+00	4.950852e-02
1.435517e+00	4.950665e-02
1.435561e+00	4.950478e-02
1.435604e+00	4.950291e-02
1.435647e+00	4.950104e-02
1.435691e+00	4.949917e-02
1.435735e+00	4.949731e-02
1.435778e+00	4.949544e-02
1.435821e+00	4.949357e-02
1.435864e+00	4.949170e-02
1.435908e+00	4.948983e-02
1.435951e+00	4.948796e-02
1.435995e+00	4.948609e-02
1.436038e+00	4.948422e-02
1.436082e+00	4.948236e-02
1.436125e+00	4.948049e-02
1.436168e+00	4.947862e-02
1.436211e+00	4.947675e-02
1.436254e+00	4.947488e-02
1.436298e+00	4.947301e-02
1.436341e+00	4.947114e-02
1.436384e+00	4.946927e-02
1.436428e+00	4.946741e-02
1.436472e+00	4.946554e-02
1.436515e+00	4.946367e-02
1.436559e+00	4.946180e-02
1.436602e+00	4.945993e-02
1.436646e+00	4.945806e-02
1.436690e+00	4.945619e-02
1.436733e+00	4.945432e-02
1.436777e+00	4.945246e-02
1.436820e+00	4.945059e-02
1.436863e+00	4.944872e-02
1.436907e+00	4.944685e-02
1.436951e+00	4.944498e-02
1.436995e+00	4.944311e-02
1.437038e+00	4.944124e-02
1.437081e+00	4.943937e-02
1.437125e+00	4.943751e-02
1.437169e+00	4.943564e-02
1.437211e+00	4.943377e-02
1.437255e+00	4.943190e-02
1.437298e+00	4.943003e-02
1.437341e+00	4.942816e-02
1.437386e+00	4.942629e-02
1.437429e+00	4.942442e-02
1.437473e+00	4.942256e-02
1.437516e+00	4.942069e-02
1.437559e+00	4.941882e-02
1.437603e+00	4.941695e-02
1.437646e+00	4.941508e-02
1.437690e+00	4.941321e-02
1.437733e+00	4.941134e-02
1.437776e+00	4.940947e-02
1.437819e+00	4.940761e-02
1.437863e+00	4.940574e-02
1.437906e+00	4.940387e-02
1.437950e+00	4.940200e-02
1.437993e+00	4.940013e-02
1.438038e+00	4.939826e-02
1.438081e+00	4.939639e-02
1.438124e+00	4.939452e-02
1.438167e+00	4.939266e-02
1.438211e+00	4.939079e-02
1.438254e+00	4.938892e-02
1.438298e+00	4.938705e-02
1.438341e+00	4.938518e-02
1.438384e+00	4.938331e-02
1.438428e+00	4.938144e-02
1.438472e+00	4.937957e-02
1.438515e+00	4.937771e-02
1.438560e+00	4.937584e-02
1.438603e+00	4.937397e-02
1.438646e+00	4.937210e-02
1.438690e+00	4.937023e-02
1.438733e+00	4.936836e-02
1.438777e+00	4.936649e-02
1.438820e+00	4.936462e-02
1.438864e+00	4.936276e-02
1.438907e+00	4.936089e-02
1.438950e+00	4.935902e-02
1.438994e+00	4.935715e-02
1.439038e+00	4.935528e-02
1.439081e+00	4.935341e-02
1.439124e+00	4.935154e-02
1.439167e+00	4.934967e-02
1.439210e+00	4.934781e-02
1.439253e+00	4.934594e-02
1.439297e+00	4.934407e-02
1.439340e+00	4.934220e-02
1.439384e+00	4.934033e-02
1.439427e+00	4.933846e-02
1.439470e+00	4.933659e-02
1.439513e+00	4.933472e-02
1.439557e+00	4.933286e-02
1.439600e+00	4.933099e-02
1.439644e+00	4.932912e-02
1.439687e+00	4.932725e-02
1.439730e+00	4.932538e-02
1.439775e+00	4.932351e-02
1.439818e+00	4.932164e-02
1.439863e+00	4.931977e-02
1.439906e+00	4.931791e-02
1.439950e+00	4.931604e-02
1.439994e+00	4.931417e-02
1.440037e+00	4.931230e-02
1.440081e+00	4.931043e-02
1.440125e+00	4.930856e-02
1.440169e+00	4.930669e-02
1.440212e+00	4.930482e-02
1.440255e+00	4.930296e-02
1.440298e+00	4.930109e-02
1.440342e+00	4.929922e-02
1.440386e+00	4.929735e-02
1.440429e+00	4.929548e-02
1.440473e+00	4.929361e-02
1.440517e+00	4.929174e-02
1.440560e+00	4.928987e-02
1.440603e+00	4.928801e-02
1.440646e+00	4.928614e-02
1.440688e+00	4.928427e-02
1.440731e+00	4.928240e-02
1.440775e+00	4.928053e-02
1.440819e+00	4.927866e-02
1.440863e+00	4.927679e-02
1.440906e+00	4.927492e-02
1.440950e+00	4.927306e-02
1.440994e+00	4.927119e-02
1.441038e+00	4.926932e-02
1.441081e+00	4.926745e-02
1.441125e+00	4.926558e-02
1.441169e+00	4.926371e-02
1.441212e+00	4.926184e-02
1.441255e+00	4.925997e-02
1.441299e+00	4.925811e-02
1.441342e+00	4.925624e-02
1.441386e+00	4.925437e-02
1.441429e+00	4.925250e-02
1.441472e+00	4.925063e-02
1.441516e+00	4.924876e-02
1.441559e+00	4.924689e-02
1.441603e+00	4.924502e-02
1.441647e+00	4.924316e-02
1.441689e+00	4.924129e-02
1.441733e+00	4.923942e-02
1.441776e+00	4.923755e-02
1.441820e+00	4.923568e-02
1.441864e+00	4.923381e-02
1.441907e+00	4.923194e-02
1.441950e+00	4.923007e-02
1.441994e+00	4.922821e-02
1.442039e+00	4.922634e-02
1.442082e+00	4.922447e-02
1.442126e+00	4.922260e-02
1.442171e+00	4.922073e-02
1.442214e+00	4.921886e-02
1.442258e+00	4.921699e-02
1.442302e+00	4.921512e-02
1.442346e+00	4.921326e-02
1.442390e+00	4.921139e-02
1.442433e+00	4.920952e-02
1.442476e+00	4.920765e-02
1.442520e+00	4.920578e-02
1.442563e+00	4.920391e-02
1.442607e+00	4.920204e-02
1.442650e+00	4.920017e-02
1.442695e+00	4.919831e-02
1.442738e+00	4.919644e-02
1.442781e+00	4.919457e-02
1.442824e+00	4.919270e-02
1.442869e+00	4.919083e-02
1.442913e+00	4.918896e-02
1.442956e+00	4.918709e-02
1.443000e+00	4.918522e-02
1.443043e+00	4.918336e-02
1.443087e+00	4.918149e-02
1.443130e+00	4.917962e-02
1.443173e+00	4.917775e-02
1.443216e+00	4.917588e-02
1.443259e+00	4.917401e-02
1.443303e+00	4.917214e-02
1.443347e+00	4.917027e-02
1.443391e+00	4.916841e-02
1.443434e+00	4.916654e-02
1.443477e+00	4.916467e-02
1.443521e+00	4.916280e-02
1.443566e+00	4.916093e-02
1.443609e+00	4.915906e-02
1.443653e+00	4.915719e-02
1.443697e+00	4.915532e-02
1.443740e+00	4.915346e-02
1.443784e+00	4.915159e-02
1.443827e+00	4.914972e-02
1.443871e+00	4.914785e-02
1.443916e+00	4.914598e-02
1.443959e+00	4.914411e-02
1.444003e+00	4.914224e-02
1.444047e+00	4.914037e-02
1.444090e+00	4.913851e-02
1.444134e+00	4.913664e-02
1.444178e+00	4.913477e-02
1.444222e+00	4.913290e-02
1.444266e+00	4.913103e-02
1.444310e+00	4.912916e-02
1.444354e+00	4.912729e-02
1.444398e+00	4.912542e-02
1.444442e+00	4.912356e-02
1.444485e+00	4.912169e-02
1.444530e+00	4.911982e-02
1.444573e+00	4.911795e-02
1.444617e+00	4.911608e-02
1.444660e+00	4.911421e-02
1.444704e+00	4.911234e-02
1.444748e+00	4.911047e-02
1.444791e+00	4.910861e-02
1.444835e+00	4.910674e-02
1.444878e+00	4.910487e-02
1.444922e+00	4.910300e-02
1.444966e+00	4.910113e-02
1.445010e+00	4.909926e-02
1.445053e+00	4.909739e-02
1.445097e+00	4.909552e-02
1.445142e+00	4.909366e-02
1.445185e+00	4.909179e-02
1.445229e+00	4.908992e-02
1.445273e+00	4.908805e-02
1.445317e+00	4.908618e-02
1.445361e+00	4.908431e-02
1.445404e+00	4.908244e-02
1.445448e+00	4.908057e-02
1.445492e+00	4.907871e-02
1.445535e+00	4.907684e-02
1.445580e+00	4.907497e-02
1.445623e+00	4.907310e-02
1.445667e+00	4.907123e-02
1.445710e+00	4.906936e-02
1.445755e+00	4.906749e-02
1.445799e+00	4.906562e-02
1.445843e+00	4.906376e-02
1.445887e+00	4.906189e-02
1.445931e+00	4.906002e-02
1.445974e+00	4.905815e-02
1.446018e+00	4.905628e-02
1.446061e+00	4.905441e-02
1.446105e+00	4.905254e-02
1.446148e+00	4.905067e-02
1.446192e+00	4.904880e-02
1.446235e+00	4.904694e-02
1.446279e+00	4.904507e-02
1.446324e+00	4.904320e-02
1.446368e+00	4.904133e-02
1.446412e+00	4.903946e-02
1.446456e+00	4.903759e-02
1.446501e+00	4.903572e-02
1.446545e+00	4.903385e-02
1.446588e+00	4.903199e-02
1.446632e+00	4.903012e-02
1.446675e+00	4.902825e-02
1.446720e+00	4.902638e-02
1.446763e+00	4.902451e-02
1.446807e+00	4.902264e-02
1.446852e+00	4.902077e-02
1.446895e+00	4.901890e-02
1.446939e+00	4.901704e-02
1.446983e+00	4.901517e-02
1.447027e+00	4.901330e-02
1.447071e+00	4.901143e-02
1.447115e+00	4.900956e-02
1.447159e+00	4.900769e-02
1.447203e+00	4.900582e-02
1.447247e+00	4.900395e-02
1.447291e+00	4.900209e-02
1.447336e+00	4.900022e-02
1.447380e+00	4.899835e-02
1.447424e+00	4.899648e-02
1.447469e+00	4.899461e-02
1.447513e+00	4.899274e-02
1.447557e+00	4.899087e-02
1.447602e+00	4.898900e-02
1.447646e+00	4.898714e-02
1.447690e+00	4.898527e-02
1.447734e+00	4.898340e-02
1.447778e+00	4.898153e-02
1.447821e+00	4.897966e-02
1.447866e+00	4.897779e-02
1.447910e+00	4.897592e-02
1.447954e+00	4.897405e-02
1.447998e+00	4.897219e-02
1.448042e+00	4.897032e-02
1.448087e+00	4.896845e-02
1.448130e+00	4.896658e-02
1.448174e+00	4.896471e-02
1.448218e+00	4.896284e-02
1.448262e+00	4.896097e-02
1.448306e+00	4.895910e-02
1.448350e+00	4.895724e-02
1.448394e+00	4.895537e-02
1.448438e+00	4.895350e-02
1.448482e+00	4.895163e-02
1.448527e+00	4.894976e-02
1.448570e+00	4.894789e-02
1.448614e+00	4.894602e-02
1.448657e+00	4.894415e-02
1.448701e+00	4.894229e-02
1.448745e+00	4.894042e-02
1.448790e+00	4.893855e-02
1.448834e+00	4.893668e-02
1.448878e+00	4.893481e-02
1.448922e+00	4.893294e-02
1.448967e+00	4.893107e-02
1.449011e+00	4.892920e-02
1.449055e+00	4.892734e-02
1.449099e+00	4.892547e-02
1.449143e+00	4.892360e-02
1.449188e+00	4.892173e-02
1.449232e+00	4.891986e-02
1.449277e+00	4.891799e-02
1.449321e+00	4.891612e-02
1.449365e+00	4.891425e-02
1.449410e+00	4.891239e-02
1.449454e+00	4.891052e-02
1.449498e+00	4.890865e-02
1.449543e+00	4.890678e-02
1.449587e+00	4.890491e-02
1.449631e+00	4.890304e-02
1.449675e+00	4.890117e-02
1.449719e+00	4.889930e-02
1.449764e+00	4.889744e-02
1.449808e+00	4.889557e-02
1.449852e+00	4.889370e-02
1.449896e+00	4.889183e-02
1.449940e+00	4.888996e-02
1.449985e+00	4.888809e-02
1.450030e+00	4.888622e-02
1.450074e+00	4.888435e-02
1.450118e+00	4.888249e-02
1.450162e+00	4.888062e-02
1.450207e+00	4.887875e-02
1.450250e+00	4.887688e-02
1.450295e+00	4.887501e-02
1.450340e+00	4.887314e-02
1.450383e+00	4.887127e-02
1.450427e+00	4.886940e-02
1.450471e+00	4.886754e-02
1.450515e+00	4.886567e-02
1.450559e+00	4.886380e-02
1.450603e+00	4.886193e-02
1.450648e+00	4.886006e-02
1.450692e+00	4.885819e-02
1.450737e+00	4.885632e-02
1.450781e+00	4.885445e-02
1.450824e+00	4.885259e-02
1.450869e+00	4.885072e-02
1.450914e+00	4.884885e-02
1.450959e+00	4.884698e-02
1.451002e+00	4.884511e-02
1.451047e+00	4.884324e-02
1.451091e+00	4.884137e-02
1.451135e+00	4.883950e-02
1.451180e+00	4.883764e-02
1.451224e+00	4.883577e-02
1.451269e+00	4.883390e-02
1.451312e+00	4.883203e-02
1.451357e+00	4.883016e-02
1.451402e+00	4.882829e-02
1.451445e+00	4.882642e-02
1.451490e+00	4.882455e-02
1.451535e+00	4.882269e-02
1.451579e+00	4.882082e-02
1.451623e+00	4.881895e-02
1.451667e+00	4.881708e-02
1.451711e+00	4.881521e-02
1.451755e+00	4.881334e-02
1.451800e+00	4.881147e-02
1.451844e+00	4.880960e-02
1.451888e+00	4.880774e-02
1.451933e+00	4.880587e-02
1.451977e+00	4.880400e-02
1.452021e+00	4.880213e-02
1.452065e+00	4.880026e-02
1.452109e+00	4.879839e-02
1.452153e+00	4.879652e-02
1.452197e+00	4.879465e-02
1.452242e+00	4.879279e-02
1.452286e+00	4.879092e-02
1.452330e+00	4.878905e-02
1.452374e+00	4.878718e-02
1.452418e+00	4.878531e-02
1.452462e+00	4.878344e-02
1.452507e+00	4.878157e-02
1.452551e+00	4.877970e-02
1.452595e+00	4.877784e-02
1.452639e+00	4.877597e-02
1.452683e+00	4.877410e-02
1.452728e+00	4.877223e-02
1.452772e+00	4.877036e-02
1.452817e+00	4.876849e-02
1.452861e+00	4.876662e-02
1.452905e+00	4.876475e-02
1.452948e+00	4.876289e-02
1.452992e+00	4.876102e-02
1.453037e+00	4.875915e-02
1.453081e+00	4.875728e-02
1.453125e+00	4.875541e-02
1.453172e+00	4.875354e-02
1.453216e+00	4.875167e-02
1.453260e+00	4.874980e-02
1.453304e+00	4.874794e-02
1.453347e+00	4.874607e-02
1.453392e+00	4.874420e-02
1.453435e+00	4.874233e-02
1.453480e+00	4.874046e-02
1.453524e+00	4.873859e-02
1.453569e+00	4.873672e-02
1.453613e+00	4.873485e-02
1.453657e+00	4.873299e-02
1.453702e+00	4.873112e-02
1.453746e+00	4.872925e-02
1.453790e+00	4.872738e-02
1.453835e+00	4.872551e-02
1.453879e+00	4.872364e-02
1.453924e+00	4.872177e-02
1.453968e+00	4.871990e-02
1.454013e+00	4.871804e-02
1.454058e+00	4.871617e-02
1.454102e+00	4.871430e-02
1.454147e+00	4.871243e-02
1.454191e+00	4.871056e-02
1.454236e+00	4.870869e-02
1.454280e+00	4.870682e-02
1.454324e+00	4.870495e-02
1.454368e+00	4.870309e-02
1.454413e+00	4.870122e-02
1.454456e+00	4.869935e-02
1.454500e+00	4.869748e-02
1.454545e+00	4.869561e-02
1.454590e+00	4.869374e-02
1.454634e+00	4.869187e-02
1.454678e+00	4.869000e-02
1.454722e+00	4.868814e-02
1.454766e+00	4.868627e-02
1.454810e+00	4.868440e-02
1.454855e+00	4.868253e-02
1.454898e+00	4.868066e-02
1.454943e+00	4.867879e-02
1.454987e+00	4.867692e-02
1.455032e+00	4.867505e-02
1.455076e+00	4.867319e-02
1.455121e+00	4.867132e-02
1.455165e+00	4.866945e-02
1.455210e+00	4.866758e-02
1.455254e+00	4.866571e-02
1.455298e+00	4.866384e-02
1.455343e+00	4.866197e-02
1.455388e+00	4.866010e-02
1.455433e+00	4.865824e-02
1.455478e+00	4.865637e-02
1.455522e+00	4.865450e-02
1.455566e+00	4.865263e-02
1.455611e+00	4.865076e-02
1.455656e+00	4.864889e-02
1.455702e+00	4.864702e-02
1.455747e+00	4.864515e-02
1.455791e+00	4.864329e-02
1.455835e+00	4.864142e-02
1.455879e+00	4.863955e-02
1.455923e+00	4.863768e-02
1.455969e+00	4.863581e-02
1.456014e+00	4.863394e-02
1.456058e+00	4.863207e-02
1.456103e+00	4.863020e-02
1.456148e+00	4.862834e-02
1.456191e+00	4.862647e-02
1.456236e+00	4.862460e-02
1.456281e+00	4.862273e-02
1.456325e+00	4.862086e-02
1.456369e+00	4.861899e-02
1.456413e+00	4.861712e-02
1.456458e+00	4.861525e-02
1.456502e+00	4.861339e-02
1.456548e+00	4.861152e-02
1.456592e+00	4.860965e-02
1.456638e+00	4.860778e-02
1.456682e+00	4.860591e-02
1.456726e+00	4.860404e-02
1.456770e+00	4.860217e-02
1.456815e+00	4.860030e-02
1.456859e+00	4.859844e-02
1.456903e+00	4.859657e-02
1.456948e+00	4.859470e-02
1.456993e+00	4.859283e-02
1.457037e+00	4.859096e-02
1.457082e+00	4.858909e-02
1.457127e+00	4.858722e-02
1.457171e+00	4.858535e-02
1.457215e+00	4.858349e-02
1.457260e+00	4.858162e-02
1.457304e+00	4.857975e-02
1.457348e+00	4.857788e-02
1.457394e+00	4.857601e-02
1.457439e+00	4.857414e-02
1.457484e+00	4.857227e-02
1.457528e+00	4.857040e-02
1.457572e+00	4.856854e-02
1.457616e+00	4.856667e-02
1.457661e+00	4.856480e-02
1.457705e+00	4.856293e-02
1.457750e+00	4.856106e-02
1.457795e+00	4.855919e-02
1.457840e+00	4.855732e-02
1.457885e+00	4.855545e-02
1.457930e+00	4.855359e-02
1.457974e+00	4.855172e-02
1.458019e+00	4.854985e-02
1.458064e+00	4.854798e-02
1.458109e+00	4.854611e-02
1.458154e+00	4.854424e-02
1.458199e+00	4.854237e-02
1.458244e+00	4.854050e-02
1.458289e+00	4.853864e-02
1.458334e+00	4.853677e-02
1.458379e+00	4.853490e-02
1.458423e+00	4.853303e-02
1.458468e+00	4.853116e-02
1.458513e+00	4.852929e-02
1.458558e+00	4.852742e-02
1.458603e+00	4.852555e-02
1.458648e+00	4.852369e-02
1.458693e+00	4.852182e-02
1.458737e+00	4.851995e-02
1.458782e+00	4.851808e-02
1.458826e+00	4.851621e-02
1.458871e+00	4.851434e-02
1.458914e+00	4.851247e-02
1.458959e+00	4.851060e-02
1.459003e+00	4.850874e-02
1.459049e+00	4.850687e-02
1.459093e+00	4.850500e-02
1.459138e+00	4.850313e-02
1.459183e+00	4.850126e-02
1.459227e+00	4.849939e-02
1.459272e+00	4.849752e-02
1.459317e+00	4.849565e-02
1.459362e+00	4.849379e-02
1.459407e+00	4.849192e-02
1.459451e+00	4.849005e-02
1.459496e+00	4.848818e-02
1.459541e+00	4.848631e-02
1.459584e+00	4.848444e-02
1.459629e+00	4.848257e-02
1.459674e+00	4.848070e-02
1.459719e+00	4.847884e-02
1.459764e+00	4.847697e-02
1.459808e+00	4.847510e-02
1.459852e+00	4.847323e-02
1.459897e+00	4.847136e-02
1.459942e+00	4.846949e-02
1.459986e+00	4.846762e-02
1.460030e+00	4.846575e-02
1.460075e+00	4.846389e-02
1.460119e+00	4.846202e-02
1.460164e+00	4.846015e-02
1.460209e+00	4.845828e-02
1.460253e+00	4.845641e-02
1.460298e+00	4.845454e-02
1.460344e+00	4.845267e-02
1.460389e+00	4.845080e-02
1.460433e+00	4.844894e-02
1.460479e+00	4.844707e-02
1.460523e+00	4.844520e-02
1.460568e+00	4.844333e-02
1.460612e+00	4.844146e-02
1.460657e+00	4.843959e-02
1.460702e+00	4.843772e-02
1.460746e+00	4.843585e-02
1.460792e+00	4.843399e-02
1.460836e+00	4.843212e-02
1.460881e+00	4.843025e-02
1.460927e+00	4.842838e-02
1.460972e+00	4.842651e-02
1.461017e+00	4.842464e-02
1.461062e+00	4.842277e-02
1.461107e+00	4.842090e-02
1.461153e+00	4.841904e-02
1.461197e+00	4.841717e-02
1.461242e+00	4.841530e-02
1.461288e+00	4.841343e-02
1.461333e+00	4.841156e-02
1.461377e+00	4.840969e-02
1.461422e+00	4.840782e-02
1.461467e+00	4.840595e-02
1.461512e+00	4.840409e-02
1.461557e+00	4.840222e-02
1.461603e+00	4.840035e-02
1.461647e+00	4.839848e-02
1.461692e+00	4.839661e-02
1.461737e+00	4.839474e-02
1.461782e+00	4.839287e-02
1.461827e+00	4.839100e-02
1.461872e+00	4.838914e-02
1.461916e+00	4.838727e-02
1.461960e+00	4.838540e-02
1.462005e+00	4.838353e-02
1.462050e+00	4.838166e-02
1.462094e+00	4.837979e-02
1.462139e+00	4.837792e-02
1.462185e+00	4.837605e-02
1.462230e+00	4.837419e-02
1.462275e+00	4.837232e-02
1.462320e+00	4.837045e-02
1.462366e+00	4.836858e-02
1.462411e+00	4.836671e-02
1.462455e+00	4.836484e-02
1.462501e+00	4.836297e-02
1.462546e+00	4.836110e-02
1.462591e+00	4.835924e-02
1.462637e+00	4.835737e-02
1.462681e+00	4.835550e-02
1.462727e+00	4.835363e-02
1.462772e+00	4.835176e-02
1.462817e+00	4.834989e-02
1.462862e+00	4.834802e-02
1.462908e+00	4.834615e-02
1.462953e+00	4.834429e-02
1.462998e+00	4.834242e-02
1.463043e+00	4.834055e-02
1.463088e+00	4.833868e-02
1.463133e+00	4.833681e-02
1.463178e+00	4.833494e-02
1.463222e+00	4.833307e-02
1.463267e+00	4.833120e-02
1.463311e+00	4.832934e-02
1.463355e+00	4.832747e-02
1.463400e+00	4.832560e-02
1.463445e+00	4.832373e-02
1.463490e+00	4.832186e-02
1.463535e+00	4.831999e-02
1.463580e+00	4.831812e-02
1.463624e+00	4.831625e-02
1.463668e+00	4.831439e-02
1.463714e+00	4.831252e-02
1.463760e+00	4.831065e-02
1.463804e+00	4.830878e-02
1.463849e+00	4.830691e-02
1.463894e+00	4.830504e-02
1.463939e+00	4.830317e-02
1.463984e+00	4.830130e-02
1.464028e+00	4.829944e-02
1.464074e+00	4.829757e-02
1.464118e+00	4.829570e-02
1.464163e+00	4.829383e-02
1.464208e+00	4.829196e-02
1.464253e+00	4.829009e-02
1.464298e+00	4.828822e-02
1.464343e+00	4.828635e-02
1.464388e+00	4.828449e-02
1.464433e+00	4.828262e-02
1.464478e+00	4.828075e-02
1.464523e+00	4.827888e-02
1.464568e+00	4.827701e-02
1.464614e+00	4.827514e-02
1.464658e+00	4.827327e-02
1.464704e+00	4.827140e-02
1.464749e+00	4.826954e-02
1.464794e+00	4.826767e-02
1.464839e+00	4.826580e-02
1.464884e+00	4.826393e-02
1.464929e+00	4.826206e-02
1.464975e+00	4.826019e-02
1.465020e+00	4.825832e-02
1.465065e+00	4.825645e-02
1.465110e+00	4.825459e-02
1.465155e+00	4.825272e-02
1.465200e+00	4.825085e-02
1.465245e+00	4.824898e-02
1.465290e+00	4.824711e-02
1.465335e+00	4.824524e-02
1.465379e+00	4.824337e-02
1.465424e+00	4.824150e-02
1.465470e+00	4.823964e-02
1.465515e+00	4.823777e-02
1.465561e+00	4.823590e-02
1.465606e+00	4.823403e-02
1.465651e+00	4.823216e-02
1.465696e+00	4.823029e-02
1.465742e+00	4.822842e-02
1.465786e+00	4.822655e-02
1.465832e+00	4.822469e-02
1.465878e+00	4.822282e-02
1.465922e+00	4.822095e-02
1.465967e+00	4.821908e-02
1.466012e+00	4.821721e-02
1.466058e+00	4.821534e-02
1.466102e+00	4.821347e-02
1.466148e+00	4.821160e-02
1.466193e+00	4.820974e-02
1.466238e+00	4.820787e-02
1.466284e+00	4.820600e-02
1.466330e+00	4.820413e-02
1.466375e+00	4.820226e-02
1.466421e+00	4.820039e-02
1.466466e+00	4.819852e-02
1.466511e+00	4.819665e-02
1.466557e+00	4.819479e-02
1.466602e+00	4.819292e-02
1.466647e+00	4.819105e-02
1.466694e+00	4.818918e-02
1.466739e+00	4.818731e-02
1.466785e+00	4.818544e-02
1.466829e+00	4.818357e-02
1.466874e+00	4.818170e-02
1.466919e+00	4.817984e-02
1.466964e+00	4.817797e-02
1.467010e+00	4.817610e-02
1.467055e+00	4.817423e-02
1.467101e+00	4.817236e-02
1.467147e+00	4.817049e-02
1.467192e+00	4.816862e-02
1.467237e+00	4.816675e-02
[truncated: 25,774 more rows]
