# Supplementary material for: Intermittency in the not-so-smooth elastic turbulence
Source: Nat Commun. 2024 May 27;15:4070. doi: 10.1038/s41467-024-48460-5 (PMC11130217; doi:10.1038/s41467-024-48460-5)
Supplement: Supplementary file 4 — Source Data [file 41467_2024_48460_MOESM4_ESM.zip › SourceData/FigS08a_De1_dashed_rbyL_0p005.txt]

delta2 u			pdf
2.183124e-12	1
8.677435e-06	9.999814e-01
1.728142e-05	9.999628e-01
2.588536e-05	9.999442e-01
3.448916e-05	9.999257e-01
4.310417e-05	9.999071e-01
5.175277e-05	9.998885e-01
6.040125e-05	9.998699e-01
6.902596e-05	9.998513e-01
7.765518e-05	9.998327e-01
8.631478e-05	9.998142e-01
9.493777e-05	9.997956e-01
1.035372e-04	9.997770e-01
1.121938e-04	9.997584e-01
1.208193e-04	9.997398e-01
1.294699e-04	9.997212e-01
1.381244e-04	9.997027e-01
1.467675e-04	9.996841e-01
1.553591e-04	9.996655e-01
1.640026e-04	9.996469e-01
1.726112e-04	9.996283e-01
1.812038e-04	9.996097e-01
1.898318e-04	9.995912e-01
1.984382e-04	9.995726e-01
2.070854e-04	9.995540e-01
2.157961e-04	9.995354e-01
2.244223e-04	9.995168e-01
2.330118e-04	9.994982e-01
2.416233e-04	9.994797e-01
2.502783e-04	9.994611e-01
2.588275e-04	9.994425e-01
2.674139e-04	9.994239e-01
2.760220e-04	9.994053e-01
2.846790e-04	9.993867e-01
2.933023e-04	9.993682e-01
3.019516e-04	9.993496e-01
3.105926e-04	9.993310e-01
3.192171e-04	9.993124e-01
3.278801e-04	9.992938e-01
3.365110e-04	9.992752e-01
3.451758e-04	9.992566e-01
3.538652e-04	9.992381e-01
3.624798e-04	9.992195e-01
3.711266e-04	9.992009e-01
3.797564e-04	9.991823e-01
3.884224e-04	9.991637e-01
3.971139e-04	9.991451e-01
4.057155e-04	9.991266e-01
4.143495e-04	9.991080e-01
4.229674e-04	9.990894e-01
4.316254e-04	9.990708e-01
4.402191e-04	9.990522e-01
4.489193e-04	9.990336e-01
4.575445e-04	9.990151e-01
4.661884e-04	9.989965e-01
4.748247e-04	9.989779e-01
4.834723e-04	9.989593e-01
4.921110e-04	9.989407e-01
5.007046e-04	9.989221e-01
5.093577e-04	9.989036e-01
5.180088e-04	9.988850e-01
5.266554e-04	9.988664e-01
5.352961e-04	9.988478e-01
5.439109e-04	9.988292e-01
5.525743e-04	9.988106e-01
5.611927e-04	9.987921e-01
5.698161e-04	9.987735e-01
5.784284e-04	9.987549e-01
5.870514e-04	9.987363e-01
5.956192e-04	9.987177e-01
6.041999e-04	9.986991e-01
6.128337e-04	9.986806e-01
6.214803e-04	9.986620e-01
6.300865e-04	9.986434e-01
6.387039e-04	9.986248e-01
6.472713e-04	9.986062e-01
6.559215e-04	9.985876e-01
6.645275e-04	9.985690e-01
6.732167e-04	9.985505e-01
6.817743e-04	9.985319e-01
6.904500e-04	9.985133e-01
6.991297e-04	9.984947e-01
7.077686e-04	9.984761e-01
7.164275e-04	9.984575e-01
7.250670e-04	9.984390e-01
7.337063e-04	9.984204e-01
7.423011e-04	9.984018e-01
7.509040e-04	9.983832e-01
7.595214e-04	9.983646e-01
7.681520e-04	9.983460e-01
7.767955e-04	9.983275e-01
7.853939e-04	9.983089e-01
7.940055e-04	9.982903e-01
8.026418e-04	9.982717e-01
8.112668e-04	9.982531e-01
8.199238e-04	9.982345e-01
8.286078e-04	9.982160e-01
8.372277e-04	9.981974e-01
8.458350e-04	9.981788e-01
8.544436e-04	9.981602e-01
8.630428e-04	9.981416e-01
8.716505e-04	9.981230e-01
8.802514e-04	9.981045e-01
8.888606e-04	9.980859e-01
8.974444e-04	9.980673e-01
9.060609e-04	9.980487e-01
9.147083e-04	9.980301e-01
9.233521e-04	9.980115e-01
9.319392e-04	9.979930e-01
9.405784e-04	9.979744e-01
9.492293e-04	9.979558e-01
9.578112e-04	9.979372e-01
9.664122e-04	9.979186e-01
9.750502e-04	9.979000e-01
9.836983e-04	9.978815e-01
9.923877e-04	9.978629e-01
1.001042e-03	9.978443e-01
1.009678e-03	9.978257e-01
1.018288e-03	9.978071e-01
1.026928e-03	9.977885e-01
1.035551e-03	9.977699e-01
1.044180e-03	9.977514e-01
1.052794e-03	9.977328e-01
1.061394e-03	9.977142e-01
1.070053e-03	9.976956e-01
1.078692e-03	9.976770e-01
1.087304e-03	9.976584e-01
1.095914e-03	9.976399e-01
1.104540e-03	9.976213e-01
1.113192e-03	9.976027e-01
1.121825e-03	9.975841e-01
1.130457e-03	9.975655e-01
1.139087e-03	9.975469e-01
1.147748e-03	9.975284e-01
1.156430e-03	9.975098e-01
1.165111e-03	9.974912e-01
1.173740e-03	9.974726e-01
1.182445e-03	9.974540e-01
1.191106e-03	9.974354e-01
1.199709e-03	9.974169e-01
1.208316e-03	9.973983e-01
1.216948e-03	9.973797e-01
1.225570e-03	9.973611e-01
1.234142e-03	9.973425e-01
1.242707e-03	9.973239e-01
1.251329e-03	9.973054e-01
1.259951e-03	9.972868e-01
1.268601e-03	9.972682e-01
1.277238e-03	9.972496e-01
1.285850e-03	9.972310e-01
1.294479e-03	9.972124e-01
1.303071e-03	9.971939e-01
1.311706e-03	9.971753e-01
1.320335e-03	9.971567e-01
1.328935e-03	9.971381e-01
1.337609e-03	9.971195e-01
1.346231e-03	9.971009e-01
1.354869e-03	9.970823e-01
1.363504e-03	9.970638e-01
1.372133e-03	9.970452e-01
1.380756e-03	9.970266e-01
1.389396e-03	9.970080e-01
1.398062e-03	9.969894e-01
1.406679e-03	9.969708e-01
1.415269e-03	9.969523e-01
1.423862e-03	9.969337e-01
1.432491e-03	9.969151e-01
1.441112e-03	9.968965e-01
1.449750e-03	9.968779e-01
1.458332e-03	9.968593e-01
1.466983e-03	9.968408e-01
1.475639e-03	9.968222e-01
1.484241e-03	9.968036e-01
1.492906e-03	9.967850e-01
1.501579e-03	9.967664e-01
1.510270e-03	9.967478e-01
1.518879e-03	9.967293e-01
1.527549e-03	9.967107e-01
1.536169e-03	9.966921e-01
1.544792e-03	9.966735e-01
1.553337e-03	9.966549e-01
1.561994e-03	9.966363e-01
1.570643e-03	9.966178e-01
1.579282e-03	9.965992e-01
1.587908e-03	9.965806e-01
1.596578e-03	9.965620e-01
1.605201e-03	9.965434e-01
1.613861e-03	9.965248e-01
1.622493e-03	9.965063e-01
1.631053e-03	9.964877e-01
1.639674e-03	9.964691e-01
1.648292e-03	9.964505e-01
1.656879e-03	9.964319e-01
1.665557e-03	9.964133e-01
1.674169e-03	9.963947e-01
1.682847e-03	9.963762e-01
1.691512e-03	9.963576e-01
1.700122e-03	9.963390e-01
1.708709e-03	9.963204e-01
1.717273e-03	9.963018e-01
1.725879e-03	9.962832e-01
1.734523e-03	9.962647e-01
1.743101e-03	9.962461e-01
1.751691e-03	9.962275e-01
1.760299e-03	9.962089e-01
1.768908e-03	9.961903e-01
1.777487e-03	9.961717e-01
1.786100e-03	9.961532e-01
1.794756e-03	9.961346e-01
1.803325e-03	9.961160e-01
1.811978e-03	9.960974e-01
1.820595e-03	9.960788e-01
1.829285e-03	9.960602e-01
1.837938e-03	9.960417e-01
1.846586e-03	9.960231e-01
1.855227e-03	9.960045e-01
1.863874e-03	9.959859e-01
1.872494e-03	9.959673e-01
1.881152e-03	9.959487e-01
1.889813e-03	9.959302e-01
1.898501e-03	9.959116e-01
1.907150e-03	9.958930e-01
1.915778e-03	9.958744e-01
1.924396e-03	9.958558e-01
1.933021e-03	9.958372e-01
1.941645e-03	9.958187e-01
1.950223e-03	9.958001e-01
1.958900e-03	9.957815e-01
1.967450e-03	9.957629e-01
1.976108e-03	9.957443e-01
1.984782e-03	9.957257e-01
1.993417e-03	9.957071e-01
2.002026e-03	9.956886e-01
2.010639e-03	9.956700e-01
2.019236e-03	9.956514e-01
2.027893e-03	9.956328e-01
2.036492e-03	9.956142e-01
2.045081e-03	9.955956e-01
2.053743e-03	9.955771e-01
2.062380e-03	9.955585e-01
2.070965e-03	9.955399e-01
2.079615e-03	9.955213e-01
2.088221e-03	9.955027e-01
2.096863e-03	9.954841e-01
2.105453e-03	9.954656e-01
2.114103e-03	9.954470e-01
2.122768e-03	9.954284e-01
2.131394e-03	9.954098e-01
2.140020e-03	9.953912e-01
2.148655e-03	9.953726e-01
2.157261e-03	9.953541e-01
2.165826e-03	9.953355e-01
2.174468e-03	9.953169e-01
2.183033e-03	9.952983e-01
2.191694e-03	9.952797e-01
2.200335e-03	9.952611e-01
2.208959e-03	9.952426e-01
2.217584e-03	9.952240e-01
2.226228e-03	9.952054e-01
2.234889e-03	9.951868e-01
2.243506e-03	9.951682e-01
2.252098e-03	9.951496e-01
2.260718e-03	9.951311e-01
2.269406e-03	9.951125e-01
2.278057e-03	9.950939e-01
2.286678e-03	9.950753e-01
2.295321e-03	9.950567e-01
2.303952e-03	9.950381e-01
2.312604e-03	9.950196e-01
2.321254e-03	9.950010e-01
2.329907e-03	9.949824e-01
2.338506e-03	9.949638e-01
2.347157e-03	9.949452e-01
2.355793e-03	9.949266e-01
2.364471e-03	9.949080e-01
2.373054e-03	9.948895e-01
2.381695e-03	9.948709e-01
2.390307e-03	9.948523e-01
2.398915e-03	9.948337e-01
2.407465e-03	9.948151e-01
2.416127e-03	9.947965e-01
2.424801e-03	9.947780e-01
2.433408e-03	9.947594e-01
2.442018e-03	9.947408e-01
2.450639e-03	9.947222e-01
2.459271e-03	9.947036e-01
2.467913e-03	9.946850e-01
2.476477e-03	9.946665e-01
2.485101e-03	9.946479e-01
2.493728e-03	9.946293e-01
2.502394e-03	9.946107e-01
2.511020e-03	9.945921e-01
2.519656e-03	9.945735e-01
2.528260e-03	9.945550e-01
2.536900e-03	9.945364e-01
2.545556e-03	9.945178e-01
2.554188e-03	9.944992e-01
2.562849e-03	9.944806e-01
2.571487e-03	9.944620e-01
2.580101e-03	9.944435e-01
2.588752e-03	9.944249e-01
2.597371e-03	9.944063e-01
2.606031e-03	9.943877e-01
2.614616e-03	9.943691e-01
2.623250e-03	9.943505e-01
2.631896e-03	9.943320e-01
2.640560e-03	9.943134e-01
2.649160e-03	9.942948e-01
2.657745e-03	9.942762e-01
2.666385e-03	9.942576e-01
2.675017e-03	9.942390e-01
2.683649e-03	9.942204e-01
2.692275e-03	9.942019e-01
2.700875e-03	9.941833e-01
2.709541e-03	9.941647e-01
2.718206e-03	9.941461e-01
2.726839e-03	9.941275e-01
2.735501e-03	9.941089e-01
2.744161e-03	9.940904e-01
2.752802e-03	9.940718e-01
2.761422e-03	9.940532e-01
2.770030e-03	9.940346e-01
2.778663e-03	9.940160e-01
2.787312e-03	9.939974e-01
2.795918e-03	9.939789e-01
2.804503e-03	9.939603e-01
2.813139e-03	9.939417e-01
2.821734e-03	9.939231e-01
2.830350e-03	9.939045e-01
2.838953e-03	9.938859e-01
2.847572e-03	9.938674e-01
2.856226e-03	9.938488e-01
2.864876e-03	9.938302e-01
2.873479e-03	9.938116e-01
2.882168e-03	9.937930e-01
2.890776e-03	9.937744e-01
2.899444e-03	9.937559e-01
2.908033e-03	9.937373e-01
2.916671e-03	9.937187e-01
2.925270e-03	9.937001e-01
2.933797e-03	9.936815e-01
2.942427e-03	9.936629e-01
2.951024e-03	9.936444e-01
2.959654e-03	9.936258e-01
2.968247e-03	9.936072e-01
2.976889e-03	9.935886e-01
2.985517e-03	9.935700e-01
2.994113e-03	9.935514e-01
3.002786e-03	9.935328e-01
3.011399e-03	9.935143e-01
3.020075e-03	9.934957e-01
3.028709e-03	9.934771e-01
3.037353e-03	9.934585e-01
3.046035e-03	9.934399e-01
3.054622e-03	9.934213e-01
3.063240e-03	9.934028e-01
3.071902e-03	9.933842e-01
3.080513e-03	9.933656e-01
3.089174e-03	9.933470e-01
3.097790e-03	9.933284e-01
3.106452e-03	9.933098e-01
3.115109e-03	9.932913e-01
3.123723e-03	9.932727e-01
3.132341e-03	9.932541e-01
3.141026e-03	9.932355e-01
3.149652e-03	9.932169e-01
3.158252e-03	9.931983e-01
3.166878e-03	9.931798e-01
3.175511e-03	9.931612e-01
3.184114e-03	9.931426e-01
3.192703e-03	9.931240e-01
3.201298e-03	9.931054e-01
3.209915e-03	9.930868e-01
3.218546e-03	9.930683e-01
3.227208e-03	9.930497e-01
3.235817e-03	9.930311e-01
3.244474e-03	9.930125e-01
3.253158e-03	9.929939e-01
3.261776e-03	9.929753e-01
3.270438e-03	9.929568e-01
3.279098e-03	9.929382e-01
3.287758e-03	9.929196e-01
3.296364e-03	9.929010e-01
3.304969e-03	9.928824e-01
3.313590e-03	9.928638e-01
3.322214e-03	9.928452e-01
3.330866e-03	9.928267e-01
3.339452e-03	9.928081e-01
3.348101e-03	9.927895e-01
3.356760e-03	9.927709e-01
3.365389e-03	9.927523e-01
3.374032e-03	9.927337e-01
3.382681e-03	9.927152e-01
3.391312e-03	9.926966e-01
3.399953e-03	9.926780e-01
3.408616e-03	9.926594e-01
3.417254e-03	9.926408e-01
3.425862e-03	9.926222e-01
3.434503e-03	9.926037e-01
3.443151e-03	9.925851e-01
3.451787e-03	9.925665e-01
3.460409e-03	9.925479e-01
3.468995e-03	9.925293e-01
3.477592e-03	9.925107e-01
3.486258e-03	9.924922e-01
3.494871e-03	9.924736e-01
3.503489e-03	9.924550e-01
3.512138e-03	9.924364e-01
3.520821e-03	9.924178e-01
3.529438e-03	9.923992e-01
3.538070e-03	9.923807e-01
3.546676e-03	9.923621e-01
3.555326e-03	9.923435e-01
3.563988e-03	9.923249e-01
3.572598e-03	9.923063e-01
3.581198e-03	9.922877e-01
3.589842e-03	9.922692e-01
3.598472e-03	9.922506e-01
3.607142e-03	9.922320e-01
3.615785e-03	9.922134e-01
3.624410e-03	9.921948e-01
3.633005e-03	9.921762e-01
3.641641e-03	9.921577e-01
3.650259e-03	9.921391e-01
3.658905e-03	9.921205e-01
3.667570e-03	9.921019e-01
3.676221e-03	9.920833e-01
3.684886e-03	9.920647e-01
3.693514e-03	9.920461e-01
3.702157e-03	9.920276e-01
3.710758e-03	9.920090e-01
3.719462e-03	9.919904e-01
3.728085e-03	9.919718e-01
3.736707e-03	9.919532e-01
3.745347e-03	9.919346e-01
3.753988e-03	9.919161e-01
3.762605e-03	9.918975e-01
3.771250e-03	9.918789e-01
3.779850e-03	9.918603e-01
3.788530e-03	9.918417e-01
3.797121e-03	9.918231e-01
3.805758e-03	9.918046e-01
3.814415e-03	9.917860e-01
3.823036e-03	9.917674e-01
3.831692e-03	9.917488e-01
3.840339e-03	9.917302e-01
3.849028e-03	9.917116e-01
3.857657e-03	9.916931e-01
3.866265e-03	9.916745e-01
3.874883e-03	9.916559e-01
3.883521e-03	9.916373e-01
3.892166e-03	9.916187e-01
3.900790e-03	9.916001e-01
3.909401e-03	9.915816e-01
3.918068e-03	9.915630e-01
3.926681e-03	9.915444e-01
3.935282e-03	9.915258e-01
3.943928e-03	9.915072e-01
3.952603e-03	9.914886e-01
3.961241e-03	9.914701e-01
3.969856e-03	9.914515e-01
3.978475e-03	9.914329e-01
3.987083e-03	9.914143e-01
3.995705e-03	9.913957e-01
4.004339e-03	9.913771e-01
4.012984e-03	9.913585e-01
4.021610e-03	9.913400e-01
4.030186e-03	9.913214e-01
4.038862e-03	9.913028e-01
4.047499e-03	9.912842e-01
4.056168e-03	9.912656e-01
4.064797e-03	9.912470e-01
4.073426e-03	9.912285e-01
4.082110e-03	9.912099e-01
4.090730e-03	9.911913e-01
4.099379e-03	9.911727e-01
4.108018e-03	9.911541e-01
4.116640e-03	9.911355e-01
4.125277e-03	9.911170e-01
4.133890e-03	9.910984e-01
4.142528e-03	9.910798e-01
4.151177e-03	9.910612e-01
4.159769e-03	9.910426e-01
4.168406e-03	9.910240e-01
4.177068e-03	9.910055e-01
4.185752e-03	9.909869e-01
4.194353e-03	9.909683e-01
4.202986e-03	9.909497e-01
4.211612e-03	9.909311e-01
4.220257e-03	9.909125e-01
4.228893e-03	9.908940e-01
4.237514e-03	9.908754e-01
4.246209e-03	9.908568e-01
4.254841e-03	9.908382e-01
4.263487e-03	9.908196e-01
4.272115e-03	9.908010e-01
4.280721e-03	9.907825e-01
4.289361e-03	9.907639e-01
4.298012e-03	9.907453e-01
4.306632e-03	9.907267e-01
4.315238e-03	9.907081e-01
4.323914e-03	9.906895e-01
4.332582e-03	9.906709e-01
4.341245e-03	9.906524e-01
4.349927e-03	9.906338e-01
4.358540e-03	9.906152e-01
4.367182e-03	9.905966e-01
4.375804e-03	9.905780e-01
4.384426e-03	9.905594e-01
4.393061e-03	9.905409e-01
4.401689e-03	9.905223e-01
4.410352e-03	9.905037e-01
4.419001e-03	9.904851e-01
4.427636e-03	9.904665e-01
4.436259e-03	9.904479e-01
4.444871e-03	9.904294e-01
4.453488e-03	9.904108e-01
4.462136e-03	9.903922e-01
4.470743e-03	9.903736e-01
4.479365e-03	9.903550e-01
4.487964e-03	9.903364e-01
4.496587e-03	9.903179e-01
4.505198e-03	9.902993e-01
4.513804e-03	9.902807e-01
4.522440e-03	9.902621e-01
4.531071e-03	9.902435e-01
4.539707e-03	9.902249e-01
4.548329e-03	9.902064e-01
4.556994e-03	9.901878e-01
4.565649e-03	9.901692e-01
4.574263e-03	9.901506e-01
4.582890e-03	9.901320e-01
4.591520e-03	9.901134e-01
4.600210e-03	9.900949e-01
4.608859e-03	9.900763e-01
4.617457e-03	9.900577e-01
4.626037e-03	9.900391e-01
4.634688e-03	9.900205e-01
4.643304e-03	9.900019e-01
4.651940e-03	9.899833e-01
4.660528e-03	9.899648e-01
4.669155e-03	9.899462e-01
4.677752e-03	9.899276e-01
4.686391e-03	9.899090e-01
4.695035e-03	9.898904e-01
4.703673e-03	9.898718e-01
4.712309e-03	9.898533e-01
4.720924e-03	9.898347e-01
4.729578e-03	9.898161e-01
4.738180e-03	9.897975e-01
4.746778e-03	9.897789e-01
4.755371e-03	9.897603e-01
4.763991e-03	9.897418e-01
4.772633e-03	9.897232e-01
4.781262e-03	9.897046e-01
4.789929e-03	9.896860e-01
4.798513e-03	9.896674e-01
4.807171e-03	9.896488e-01
4.815808e-03	9.896303e-01
4.824391e-03	9.896117e-01
4.833054e-03	9.895931e-01
4.841635e-03	9.895745e-01
4.850225e-03	9.895559e-01
4.858869e-03	9.895373e-01
4.867520e-03	9.895188e-01
4.876153e-03	9.895002e-01
4.884758e-03	9.894816e-01
4.893411e-03	9.894630e-01
4.902001e-03	9.894444e-01
4.910639e-03	9.894258e-01
4.919292e-03	9.894073e-01
4.927881e-03	9.893887e-01
4.936542e-03	9.893701e-01
4.945173e-03	9.893515e-01
4.953803e-03	9.893329e-01
4.962455e-03	9.893143e-01
4.971163e-03	9.892958e-01
4.979805e-03	9.892772e-01
4.988391e-03	9.892586e-01
4.997016e-03	9.892400e-01
5.005641e-03	9.892214e-01
5.014239e-03	9.892028e-01
5.022896e-03	9.891842e-01
5.031514e-03	9.891657e-01
5.040114e-03	9.891471e-01
5.048760e-03	9.891285e-01
5.057356e-03	9.891099e-01
5.065967e-03	9.890913e-01
5.074585e-03	9.890727e-01
5.083206e-03	9.890542e-01
5.091816e-03	9.890356e-01
5.100457e-03	9.890170e-01
5.109079e-03	9.889984e-01
5.117679e-03	9.889798e-01
5.126258e-03	9.889612e-01
5.134886e-03	9.889427e-01
5.143479e-03	9.889241e-01
5.152114e-03	9.889055e-01
5.160733e-03	9.888869e-01
5.169343e-03	9.888683e-01
5.178008e-03	9.888497e-01
5.186653e-03	9.888312e-01
5.195238e-03	9.888126e-01
5.203762e-03	9.887940e-01
5.212349e-03	9.887754e-01
5.220983e-03	9.887568e-01
5.229664e-03	9.887382e-01
5.238324e-03	9.887197e-01
5.246923e-03	9.887011e-01
5.255515e-03	9.886825e-01
5.264102e-03	9.886639e-01
5.272754e-03	9.886453e-01
5.281388e-03	9.886267e-01
5.290023e-03	9.886082e-01
5.298651e-03	9.885896e-01
5.307291e-03	9.885710e-01
5.315903e-03	9.885524e-01
5.324570e-03	9.885338e-01
5.333211e-03	9.885152e-01
5.341863e-03	9.884966e-01
5.350488e-03	9.884781e-01
5.359130e-03	9.884595e-01
5.367777e-03	9.884409e-01
5.376392e-03	9.884223e-01
5.385000e-03	9.884037e-01
5.393649e-03	9.883851e-01
5.402278e-03	9.883666e-01
5.410901e-03	9.883480e-01
5.419530e-03	9.883294e-01
5.428110e-03	9.883108e-01
5.436721e-03	9.882922e-01
5.445352e-03	9.882736e-01
5.454004e-03	9.882551e-01
5.462639e-03	9.882365e-01
5.471264e-03	9.882179e-01
5.479870e-03	9.881993e-01
5.488508e-03	9.881807e-01
5.497136e-03	9.881621e-01
5.505750e-03	9.881436e-01
5.514365e-03	9.881250e-01
5.522987e-03	9.881064e-01
5.531620e-03	9.880878e-01
5.540265e-03	9.880692e-01
5.548876e-03	9.880506e-01
5.557475e-03	9.880321e-01
5.566070e-03	9.880135e-01
5.574708e-03	9.879949e-01
5.583312e-03	9.879763e-01
5.591924e-03	9.879577e-01
5.600543e-03	9.879391e-01
5.609145e-03	9.879206e-01
5.617751e-03	9.879020e-01
5.626410e-03	9.878834e-01
5.635036e-03	9.878648e-01
5.643677e-03	9.878462e-01
5.652257e-03	9.878276e-01
5.660870e-03	9.878090e-01
5.669529e-03	9.877905e-01
5.678071e-03	9.877719e-01
5.686762e-03	9.877533e-01
5.695390e-03	9.877347e-01
5.704024e-03	9.877161e-01
5.712645e-03	9.876975e-01
5.721273e-03	9.876790e-01
5.729883e-03	9.876604e-01
5.738557e-03	9.876418e-01
5.747164e-03	9.876232e-01
5.755732e-03	9.876046e-01
5.764337e-03	9.875860e-01
5.772940e-03	9.875675e-01
5.781547e-03	9.875489e-01
5.790191e-03	9.875303e-01
5.798785e-03	9.875117e-01
5.807403e-03	9.874931e-01
5.816052e-03	9.874745e-01
5.824666e-03	9.874560e-01
5.833345e-03	9.874374e-01
5.841946e-03	9.874188e-01
5.850578e-03	9.874002e-01
5.859232e-03	9.873816e-01
5.867856e-03	9.873630e-01
5.876434e-03	9.873445e-01
5.885051e-03	9.873259e-01
5.893715e-03	9.873073e-01
5.902313e-03	9.872887e-01
5.910901e-03	9.872701e-01
5.919572e-03	9.872515e-01
5.928204e-03	9.872330e-01
5.936815e-03	9.872144e-01
5.945439e-03	9.871958e-01
5.954046e-03	9.871772e-01
5.962654e-03	9.871586e-01
5.971338e-03	9.871400e-01
5.980004e-03	9.871214e-01
5.988605e-03	9.871029e-01
5.997277e-03	9.870843e-01
6.005917e-03	9.870657e-01
6.014518e-03	9.870471e-01
6.023177e-03	9.870285e-01
6.031837e-03	9.870099e-01
6.040476e-03	9.869914e-01
6.049152e-03	9.869728e-01
6.057763e-03	9.869542e-01
6.066368e-03	9.869356e-01
6.074976e-03	9.869170e-01
6.083602e-03	9.868984e-01
6.092241e-03	9.868799e-01
6.100868e-03	9.868613e-01
6.109536e-03	9.868427e-01
6.118111e-03	9.868241e-01
6.126768e-03	9.868055e-01
6.135358e-03	9.867869e-01
6.144031e-03	9.867684e-01
6.152668e-03	9.867498e-01
6.161287e-03	9.867312e-01
6.169919e-03	9.867126e-01
6.178529e-03	9.866940e-01
6.187165e-03	9.866754e-01
6.195830e-03	9.866569e-01
6.204453e-03	9.866383e-01
6.213131e-03	9.866197e-01
6.221721e-03	9.866011e-01
6.230378e-03	9.865825e-01
6.238975e-03	9.865639e-01
6.247623e-03	9.865454e-01
6.256247e-03	9.865268e-01
6.264891e-03	9.865082e-01
6.273527e-03	9.864896e-01
6.282125e-03	9.864710e-01
6.290790e-03	9.864524e-01
6.299420e-03	9.864339e-01
6.308031e-03	9.864153e-01
6.316631e-03	9.863967e-01
6.325306e-03	9.863781e-01
6.333933e-03	9.863595e-01
6.342526e-03	9.863409e-01
6.351157e-03	9.863223e-01
6.359780e-03	9.863038e-01
6.368400e-03	9.862852e-01
6.377066e-03	9.862666e-01
6.385696e-03	9.862480e-01
6.394295e-03	9.862294e-01
6.402915e-03	9.862108e-01
6.411525e-03	9.861923e-01
6.420195e-03	9.861737e-01
6.428806e-03	9.861551e-01
6.437420e-03	9.861365e-01
6.446040e-03	9.861179e-01
6.454608e-03	9.860993e-01
6.463281e-03	9.860808e-01
6.471877e-03	9.860622e-01
6.480495e-03	9.860436e-01
6.489119e-03	9.860250e-01
6.497750e-03	9.860064e-01
6.506423e-03	9.859878e-01
6.515071e-03	9.859693e-01
6.523739e-03	9.859507e-01
6.532369e-03	9.859321e-01
6.541013e-03	9.859135e-01
6.549608e-03	9.858949e-01
6.558239e-03	9.858763e-01
6.566836e-03	9.858578e-01
6.575470e-03	9.858392e-01
6.584058e-03	9.858206e-01
6.592671e-03	9.858020e-01
6.601298e-03	9.857834e-01
6.609910e-03	9.857648e-01
6.618537e-03	9.857463e-01
6.627147e-03	9.857277e-01
6.635788e-03	9.857091e-01
6.644388e-03	9.856905e-01
6.653015e-03	9.856719e-01
6.661656e-03	9.856533e-01
6.670300e-03	9.856347e-01
6.678933e-03	9.856162e-01
6.687554e-03	9.855976e-01
6.696160e-03	9.855790e-01
6.704763e-03	9.855604e-01
6.713382e-03	9.855418e-01
6.721992e-03	9.855232e-01
6.730629e-03	9.855047e-01
6.739263e-03	9.854861e-01
6.747858e-03	9.854675e-01
6.756462e-03	9.854489e-01
6.765052e-03	9.854303e-01
6.773689e-03	9.854117e-01
6.782341e-03	9.853932e-01
6.790972e-03	9.853746e-01
6.799639e-03	9.853560e-01
6.808235e-03	9.853374e-01
6.816900e-03	9.853188e-01
6.825564e-03	9.853002e-01
6.834167e-03	9.852817e-01
6.842809e-03	9.852631e-01
6.851430e-03	9.852445e-01
6.860066e-03	9.852259e-01
6.868699e-03	9.852073e-01
6.877326e-03	9.851887e-01
6.885945e-03	9.851702e-01
6.894565e-03	9.851516e-01
6.903248e-03	9.851330e-01
6.911919e-03	9.851144e-01
6.920546e-03	9.850958e-01
6.929156e-03	9.850772e-01
6.937745e-03	9.850587e-01
6.946423e-03	9.850401e-01
6.955047e-03	9.850215e-01
6.963681e-03	9.850029e-01
6.972246e-03	9.849843e-01
6.980845e-03	9.849657e-01
6.989457e-03	9.849471e-01
6.998085e-03	9.849286e-01
7.006732e-03	9.849100e-01
7.015395e-03	9.848914e-01
7.024066e-03	9.848728e-01
7.032722e-03	9.848542e-01
7.041389e-03	9.848356e-01
7.050026e-03	9.848171e-01
7.058619e-03	9.847985e-01
7.067234e-03	9.847799e-01
7.075820e-03	9.847613e-01
7.084482e-03	9.847427e-01
7.093120e-03	9.847241e-01
7.101749e-03	9.847056e-01
7.110342e-03	9.846870e-01
7.118982e-03	9.846684e-01
7.127560e-03	9.846498e-01
7.136184e-03	9.846312e-01
7.144795e-03	9.846126e-01
7.153385e-03	9.845941e-01
7.162004e-03	9.845755e-01
7.170639e-03	9.845569e-01
7.179257e-03	9.845383e-01
7.187841e-03	9.845197e-01
7.196428e-03	9.845011e-01
7.205074e-03	9.844826e-01
7.213656e-03	9.844640e-01
7.222308e-03	9.844454e-01
7.230978e-03	9.844268e-01
7.239564e-03	9.844082e-01
7.248234e-03	9.843896e-01
7.256884e-03	9.843711e-01
7.265498e-03	9.843525e-01
7.274152e-03	9.843339e-01
7.282827e-03	9.843153e-01
7.291402e-03	9.842967e-01
7.299992e-03	9.842781e-01
7.308655e-03	9.842595e-01
7.317260e-03	9.842410e-01
7.325867e-03	9.842224e-01
7.334499e-03	9.842038e-01
7.343162e-03	9.841852e-01
7.351798e-03	9.841666e-01
7.360427e-03	9.841480e-01
7.369060e-03	9.841295e-01
7.377701e-03	9.841109e-01
7.386308e-03	9.840923e-01
7.394944e-03	9.840737e-01
7.403635e-03	9.840551e-01
7.412310e-03	9.840365e-01
7.420964e-03	9.840180e-01
7.429619e-03	9.839994e-01
7.438263e-03	9.839808e-01
7.446861e-03	9.839622e-01
7.455506e-03	9.839436e-01
7.464159e-03	9.839250e-01
7.472787e-03	9.839065e-01
7.481404e-03	9.838879e-01
7.490043e-03	9.838693e-01
7.498678e-03	9.838507e-01
7.507339e-03	9.838321e-01
7.515959e-03	9.838135e-01
7.524601e-03	9.837950e-01
7.533229e-03	9.837764e-01
7.541864e-03	9.837578e-01
7.550497e-03	9.837392e-01
7.559133e-03	9.837206e-01
7.567773e-03	9.837020e-01
7.576438e-03	9.836835e-01
7.585027e-03	9.836649e-01
7.593694e-03	9.836463e-01
7.602270e-03	9.836277e-01
7.610928e-03	9.836091e-01
7.619549e-03	9.835905e-01
7.628177e-03	9.835720e-01
7.636804e-03	9.835534e-01
7.645464e-03	9.835348e-01
7.654130e-03	9.835162e-01
7.662805e-03	9.834976e-01
7.671427e-03	9.834790e-01
7.680052e-03	9.834604e-01
7.688663e-03	9.834419e-01
7.697260e-03	9.834233e-01
7.705907e-03	9.834047e-01
7.714527e-03	9.833861e-01
7.723114e-03	9.833675e-01
7.731740e-03	9.833489e-01
7.740387e-03	9.833304e-01
7.749036e-03	9.833118e-01
7.757637e-03	9.832932e-01
7.766284e-03	9.832746e-01
7.774873e-03	9.832560e-01
7.783504e-03	9.832374e-01
7.792130e-03	9.832189e-01
7.800733e-03	9.832003e-01
7.809382e-03	9.831817e-01
7.818038e-03	9.831631e-01
7.826675e-03	9.831445e-01
7.835320e-03	9.831259e-01
7.843950e-03	9.831074e-01
7.852588e-03	9.830888e-01
7.861189e-03	9.830702e-01
7.869774e-03	9.830516e-01
7.878388e-03	9.830330e-01
7.887017e-03	9.830144e-01
7.895677e-03	9.829959e-01
7.904293e-03	9.829773e-01
7.912897e-03	9.829587e-01
7.921530e-03	9.829401e-01
7.930194e-03	9.829215e-01
7.938861e-03	9.829029e-01
7.947466e-03	9.828844e-01
7.956122e-03	9.828658e-01
7.964768e-03	9.828472e-01
7.973370e-03	9.828286e-01
7.981998e-03	9.828100e-01
7.990590e-03	9.827914e-01
7.999171e-03	9.827728e-01
8.007779e-03	9.827543e-01
8.016412e-03	9.827357e-01
8.025035e-03	9.827171e-01
8.033695e-03	9.826985e-01
8.042320e-03	9.826799e-01
8.050909e-03	9.826613e-01
8.059520e-03	9.826428e-01
8.068156e-03	9.826242e-01
8.076786e-03	9.826056e-01
8.085360e-03	9.825870e-01
8.093949e-03	9.825684e-01
8.102589e-03	9.825498e-01
8.111223e-03	9.825313e-01
8.119841e-03	9.825127e-01
8.128441e-03	9.824941e-01
8.137049e-03	9.824755e-01
8.145681e-03	9.824569e-01
8.154287e-03	9.824383e-01
8.162912e-03	9.824198e-01
8.171488e-03	9.824012e-01
8.180120e-03	9.823826e-01
8.188752e-03	9.823640e-01
8.197372e-03	9.823454e-01
8.205964e-03	9.823268e-01
8.214595e-03	9.823083e-01
8.223232e-03	9.822897e-01
8.231841e-03	9.822711e-01
8.240479e-03	9.822525e-01
8.249126e-03	9.822339e-01
8.257738e-03	9.822153e-01
8.266384e-03	9.821968e-01
8.275016e-03	9.821782e-01
8.283637e-03	9.821596e-01
8.292307e-03	9.821410e-01
8.300944e-03	9.821224e-01
8.309563e-03	9.821038e-01
8.318142e-03	9.820852e-01
8.326787e-03	9.820667e-01
8.335425e-03	9.820481e-01
8.344023e-03	9.820295e-01
8.352649e-03	9.820109e-01
8.361261e-03	9.819923e-01
8.369894e-03	9.819737e-01
8.378520e-03	9.819552e-01
8.387146e-03	9.819366e-01
8.395756e-03	9.819180e-01
8.404405e-03	9.818994e-01
8.413114e-03	9.818808e-01
8.421723e-03	9.818622e-01
8.430316e-03	9.818437e-01
8.438950e-03	9.818251e-01
8.447564e-03	9.818065e-01
8.456178e-03	9.817879e-01
8.464813e-03	9.817693e-01
8.473468e-03	9.817507e-01
8.482089e-03	9.817322e-01
8.490736e-03	9.817136e-01
8.499327e-03	9.816950e-01
8.507946e-03	9.816764e-01
8.516535e-03	9.816578e-01
8.525214e-03	9.816392e-01
8.533855e-03	9.816207e-01
8.542511e-03	9.816021e-01
8.551173e-03	9.815835e-01
8.559812e-03	9.815649e-01
8.568415e-03	9.815463e-01
8.577067e-03	9.815277e-01
8.585666e-03	9.815092e-01
8.594277e-03	9.814906e-01
8.602881e-03	9.814720e-01
8.611501e-03	9.814534e-01
8.620114e-03	9.814348e-01
8.628702e-03	9.814162e-01
8.637337e-03	9.813976e-01
8.645951e-03	9.813791e-01
8.654633e-03	9.813605e-01
8.663245e-03	9.813419e-01
8.671917e-03	9.813233e-01
8.680559e-03	9.813047e-01
8.689198e-03	9.812861e-01
8.697813e-03	9.812676e-01
8.706444e-03	9.812490e-01
8.715053e-03	9.812304e-01
8.723705e-03	9.812118e-01
8.732341e-03	9.811932e-01
8.741002e-03	9.811746e-01
8.749641e-03	9.811561e-01
8.758288e-03	9.811375e-01
8.766939e-03	9.811189e-01
8.775587e-03	9.811003e-01
8.784248e-03	9.810817e-01
8.792833e-03	9.810631e-01
8.801467e-03	9.810446e-01
8.810094e-03	9.810260e-01
8.818725e-03	9.810074e-01
8.827323e-03	9.809888e-01
8.835967e-03	9.809702e-01
8.844580e-03	9.809516e-01
8.853223e-03	9.809331e-01
8.861818e-03	9.809145e-01
8.870433e-03	9.808959e-01
8.879077e-03	9.808773e-01
8.887709e-03	9.808587e-01
8.896391e-03	9.808401e-01
8.905017e-03	9.808216e-01
8.913672e-03	9.808030e-01
8.922304e-03	9.807844e-01
8.930938e-03	9.807658e-01
8.939547e-03	9.807472e-01
8.948186e-03	9.807286e-01
8.956830e-03	9.807101e-01
8.965440e-03	9.806915e-01
8.974036e-03	9.806729e-01
8.982694e-03	9.806543e-01
8.991314e-03	9.806357e-01
8.999917e-03	9.806171e-01
9.008554e-03	9.805985e-01
9.017222e-03	9.805800e-01
9.025896e-03	9.805614e-01
9.034532e-03	9.805428e-01
9.043148e-03	9.805242e-01
9.051800e-03	9.805056e-01
9.060429e-03	9.804870e-01
9.068994e-03	9.804685e-01
9.077576e-03	9.804499e-01
9.086217e-03	9.804313e-01
9.094832e-03	9.804127e-01
9.103460e-03	9.803941e-01
9.112096e-03	9.803755e-01
9.120757e-03	9.803570e-01
9.129426e-03	9.803384e-01
9.138084e-03	9.803198e-01
9.146666e-03	9.803012e-01
9.155270e-03	9.802826e-01
9.163879e-03	9.802640e-01
9.172499e-03	9.802455e-01
9.181128e-03	9.802269e-01
9.189740e-03	9.802083e-01
9.198378e-03	9.801897e-01
9.206983e-03	9.801711e-01
9.215608e-03	9.801525e-01
9.224219e-03	9.801340e-01
9.232822e-03	9.801154e-01
9.241472e-03	9.800968e-01
9.250127e-03	9.800782e-01
9.258767e-03	9.800596e-01
9.267405e-03	9.800410e-01
9.276004e-03	9.800225e-01
9.284647e-03	9.800039e-01
9.293288e-03	9.799853e-01
9.301914e-03	9.799667e-01
9.310564e-03	9.799481e-01
9.319162e-03	9.799295e-01
9.327813e-03	9.799109e-01
9.336466e-03	9.798924e-01
9.345059e-03	9.798738e-01
9.353709e-03	9.798552e-01
9.362302e-03	9.798366e-01
9.370966e-03	9.798180e-01
9.379566e-03	9.797994e-01
9.388196e-03	9.797809e-01
9.396845e-03	9.797623e-01
9.405508e-03	9.797437e-01
9.414118e-03	9.797251e-01
9.422773e-03	9.797065e-01
9.431359e-03	9.796879e-01
9.440007e-03	9.796694e-01
9.448644e-03	9.796508e-01
9.457277e-03	9.796322e-01
9.465879e-03	9.796136e-01
9.474489e-03	9.795950e-01
9.483124e-03	9.795764e-01
9.491741e-03	9.795579e-01
9.500378e-03	9.795393e-01
9.509023e-03	9.795207e-01
9.517637e-03	9.795021e-01
9.526231e-03	9.794835e-01
9.534892e-03	9.794649e-01
9.543554e-03	9.794464e-01
9.552191e-03	9.794278e-01
9.560834e-03	9.794092e-01
9.569453e-03	9.793906e-01
9.578105e-03	9.793720e-01
9.586715e-03	9.793534e-01
9.595346e-03	9.793349e-01
9.603931e-03	9.793163e-01
9.612592e-03	9.792977e-01
9.621207e-03	9.792791e-01
9.629810e-03	9.792605e-01
9.638415e-03	9.792419e-01
9.647104e-03	9.792233e-01
9.655701e-03	9.792048e-01
9.664377e-03	9.791862e-01
9.673025e-03	9.791676e-01
9.681670e-03	9.791490e-01
9.690285e-03	9.791304e-01
9.698916e-03	9.791118e-01
9.707524e-03	9.790933e-01
9.716191e-03	9.790747e-01
9.724779e-03	9.790561e-01
9.733451e-03	9.790375e-01
9.742117e-03	9.790189e-01
9.750723e-03	9.790003e-01
9.759357e-03	9.789818e-01
9.767979e-03	9.789632e-01
9.776608e-03	9.789446e-01
9.785246e-03	9.789260e-01
9.793859e-03	9.789074e-01
9.802457e-03	9.788888e-01
9.811094e-03	9.788703e-01
9.819752e-03	9.788517e-01
9.828358e-03	9.788331e-01
9.836974e-03	9.788145e-01
9.845583e-03	9.787959e-01
9.854214e-03	9.787773e-01
9.862834e-03	9.787588e-01
9.871454e-03	9.787402e-01
9.880086e-03	9.787216e-01
9.888719e-03	9.787030e-01
9.897357e-03	9.786844e-01
9.905963e-03	9.786658e-01
9.914588e-03	9.786473e-01
9.923211e-03	9.786287e-01
9.931795e-03	9.786101e-01
9.940414e-03	9.785915e-01
9.949041e-03	9.785729e-01
9.957678e-03	9.785543e-01
9.966291e-03	9.785357e-01
9.974912e-03	9.785172e-01
9.983525e-03	9.784986e-01
9.992186e-03	9.784800e-01
1.000083e-02	9.784614e-01
1.000945e-02	9.784428e-01
1.001806e-02	9.784242e-01
1.002668e-02	9.784057e-01
1.003530e-02	9.783871e-01
1.004393e-02	9.783685e-01
1.005255e-02	9.783499e-01
1.006115e-02	9.783313e-01
1.006981e-02	9.783127e-01
1.007843e-02	9.782942e-01
1.008711e-02	9.782756e-01
1.009575e-02	9.782570e-01
1.010442e-02	9.782384e-01
1.011300e-02	9.782198e-01
1.012166e-02	9.782012e-01
1.013029e-02	9.781827e-01
1.013893e-02	9.781641e-01
1.014752e-02	9.781455e-01
1.015615e-02	9.781269e-01
1.016476e-02	9.781083e-01
1.017343e-02	9.780897e-01
1.018206e-02	9.780712e-01
1.019069e-02	9.780526e-01
1.019928e-02	9.780340e-01
1.020790e-02	9.780154e-01
1.021655e-02	9.779968e-01
1.022517e-02	9.779782e-01
1.023378e-02	9.779597e-01
1.024244e-02	9.779411e-01
1.025106e-02	9.779225e-01
1.025968e-02	9.779039e-01
1.026830e-02	9.778853e-01
1.027698e-02	9.778667e-01
1.028565e-02	9.778482e-01
1.029425e-02	9.778296e-01
1.030287e-02	9.778110e-01
1.031149e-02	9.777924e-01
1.032012e-02	9.777738e-01
1.032875e-02	9.777552e-01
1.033735e-02	9.777366e-01
1.034600e-02	9.777181e-01
1.035464e-02	9.776995e-01
1.036331e-02	9.776809e-01
1.037195e-02	9.776623e-01
1.038061e-02	9.776437e-01
1.038928e-02	9.776251e-01
1.039791e-02	9.776066e-01
1.040653e-02	9.775880e-01
1.041516e-02	9.775694e-01
1.042380e-02	9.775508e-01
1.043243e-02	9.775322e-01
1.044109e-02	9.775136e-01
1.044972e-02	9.774951e-01
1.045834e-02	9.774765e-01
1.046699e-02	9.774579e-01
1.047561e-02	9.774393e-01
1.048422e-02	9.774207e-01
1.049286e-02	9.774021e-01
1.050148e-02	9.773836e-01
1.051012e-02	9.773650e-01
1.051878e-02	9.773464e-01
1.052742e-02	9.773278e-01
1.053605e-02	9.773092e-01
1.054468e-02	9.772906e-01
1.055331e-02	9.772721e-01
1.056194e-02	9.772535e-01
1.057059e-02	9.772349e-01
1.057923e-02	9.772163e-01
1.058784e-02	9.771977e-01
1.059646e-02	9.771791e-01
1.060508e-02	9.771606e-01
1.061372e-02	9.771420e-01
1.062237e-02	9.771234e-01
1.063097e-02	9.771048e-01
1.063955e-02	9.770862e-01
1.064819e-02	9.770676e-01
1.065684e-02	9.770490e-01
1.066545e-02	9.770305e-01
1.067405e-02	9.770119e-01
1.068269e-02	9.769933e-01
1.069132e-02	9.769747e-01
1.069995e-02	9.769561e-01
1.070861e-02	9.769375e-01
1.071724e-02	9.769190e-01
1.072589e-02	9.769004e-01
1.073450e-02	9.768818e-01
1.074311e-02	9.768632e-01
1.075172e-02	9.768446e-01
1.076037e-02	9.768260e-01
1.076904e-02	9.768075e-01
1.077770e-02	9.767889e-01
1.078629e-02	9.767703e-01
1.079494e-02	9.767517e-01
1.080356e-02	9.767331e-01
1.081217e-02	9.767145e-01
1.082077e-02	9.766960e-01
1.082942e-02	9.766774e-01
1.083802e-02	9.766588e-01
1.084662e-02	9.766402e-01
1.085521e-02	9.766216e-01
1.086390e-02	9.766030e-01
1.087250e-02	9.765845e-01
1.088114e-02	9.765659e-01
1.088981e-02	9.765473e-01
1.089844e-02	9.765287e-01
1.090706e-02	9.765101e-01
1.091574e-02	9.764915e-01
1.092439e-02	9.764730e-01
1.093300e-02	9.764544e-01
1.094161e-02	9.764358e-01
1.095018e-02	9.764172e-01
1.095876e-02	9.763986e-01
1.096737e-02	9.763800e-01
1.097599e-02	9.763614e-01
1.098464e-02	9.763429e-01
1.099327e-02	9.763243e-01
1.100191e-02	9.763057e-01
1.101055e-02	9.762871e-01
1.101915e-02	9.762685e-01
1.102777e-02	9.762499e-01
1.103641e-02	9.762314e-01
1.104506e-02	9.762128e-01
1.105369e-02	9.761942e-01
1.106230e-02	9.761756e-01
1.107090e-02	9.761570e-01
1.107950e-02	9.761384e-01
1.108816e-02	9.761199e-01
1.109679e-02	9.761013e-01
1.110542e-02	9.760827e-01
1.111402e-02	9.760641e-01
1.112261e-02	9.760455e-01
1.113124e-02	9.760269e-01
1.113985e-02	9.760084e-01
1.114853e-02	9.759898e-01
1.115714e-02	9.759712e-01
1.116574e-02	9.759526e-01
1.117441e-02	9.759340e-01
1.118309e-02	9.759154e-01
1.119169e-02	9.758969e-01
1.120030e-02	9.758783e-01
1.120896e-02	9.758597e-01
1.121761e-02	9.758411e-01
1.122628e-02	9.758225e-01
1.123491e-02	9.758039e-01
1.124352e-02	9.757854e-01
1.125214e-02	9.757668e-01
1.126078e-02	9.757482e-01
1.126942e-02	9.757296e-01
1.127804e-02	9.757110e-01
1.128663e-02	9.756924e-01
1.129532e-02	9.756738e-01
1.130397e-02	9.756553e-01
1.131259e-02	9.756367e-01
1.132118e-02	9.756181e-01
1.132984e-02	9.755995e-01
1.133847e-02	9.755809e-01
1.134709e-02	9.755623e-01
1.135572e-02	9.755438e-01
1.136437e-02	9.755252e-01
1.137300e-02	9.755066e-01
1.138166e-02	9.754880e-01
1.139029e-02	9.754694e-01
1.139888e-02	9.754508e-01
1.140753e-02	9.754323e-01
1.141618e-02	9.754137e-01
1.142482e-02	9.753951e-01
1.143341e-02	9.753765e-01
1.144201e-02	9.753579e-01
1.145073e-02	9.753393e-01
1.145933e-02	9.753208e-01
1.146796e-02	9.753022e-01
1.147660e-02	9.752836e-01
1.148528e-02	9.752650e-01
1.149391e-02	9.752464e-01
1.150252e-02	9.752278e-01
1.151120e-02	9.752093e-01
1.151982e-02	9.751907e-01
1.152839e-02	9.751721e-01
1.153704e-02	9.751535e-01
1.154566e-02	9.751349e-01
1.155430e-02	9.751163e-01
1.156288e-02	9.750978e-01
1.157151e-02	9.750792e-01
1.158015e-02	9.750606e-01
1.158883e-02	9.750420e-01
1.159750e-02	9.750234e-01
1.160615e-02	9.750048e-01
1.161472e-02	9.749863e-01
1.162336e-02	9.749677e-01
1.163199e-02	9.749491e-01
1.164059e-02	9.749305e-01
1.164921e-02	9.749119e-01
1.165784e-02	9.748933e-01
1.166645e-02	9.748747e-01
1.167510e-02	9.748562e-01
1.168370e-02	9.748376e-01
1.169233e-02	9.748190e-01
1.170095e-02	9.748004e-01
1.170959e-02	9.747818e-01
1.171826e-02	9.747632e-01
1.172690e-02	9.747447e-01
1.173552e-02	9.747261e-01
1.174419e-02	9.747075e-01
1.175282e-02	9.746889e-01
1.176147e-02	9.746703e-01
1.177010e-02	9.746517e-01
1.177871e-02	9.746332e-01
1.178733e-02	9.746146e-01
1.179598e-02	9.745960e-01
1.180466e-02	9.745774e-01
1.181332e-02	9.745588e-01
1.182193e-02	9.745402e-01
1.183054e-02	9.745217e-01
1.183919e-02	9.745031e-01
1.184785e-02	9.744845e-01
1.185650e-02	9.744659e-01
1.186517e-02	9.744473e-01
1.187379e-02	9.744287e-01
1.188241e-02	9.744102e-01
1.189106e-02	9.743916e-01
1.189968e-02	9.743730e-01
1.190827e-02	9.743544e-01
1.191689e-02	9.743358e-01
1.192555e-02	9.743172e-01
1.193419e-02	9.742987e-01
1.194284e-02	9.742801e-01
1.195148e-02	9.742615e-01
1.196007e-02	9.742429e-01
1.196870e-02	9.742243e-01
1.197735e-02	9.742057e-01
1.198601e-02	9.741871e-01
1.199456e-02	9.741686e-01
1.200321e-02	9.741500e-01
1.201184e-02	9.741314e-01
1.202049e-02	9.741128e-01
1.202907e-02	9.740942e-01
1.203772e-02	9.740756e-01
1.204636e-02	9.740571e-01
1.205495e-02	9.740385e-01
1.206358e-02	9.740199e-01
1.207222e-02	9.740013e-01
1.208085e-02	9.739827e-01
1.208949e-02	9.739641e-01
1.209817e-02	9.739456e-01
1.210682e-02	9.739270e-01
1.211550e-02	9.739084e-01
1.212410e-02	9.738898e-01
1.213271e-02	9.738712e-01
1.214137e-02	9.738526e-01
1.215000e-02	9.738341e-01
1.215864e-02	9.738155e-01
1.216731e-02	9.737969e-01
1.217595e-02	9.737783e-01
1.218458e-02	9.737597e-01
1.219321e-02	9.737411e-01
1.220184e-02	9.737226e-01
1.221046e-02	9.737040e-01
1.221912e-02	9.736854e-01
1.222775e-02	9.736668e-01
1.223636e-02	9.736482e-01
1.224491e-02	9.736296e-01
1.225357e-02	9.736111e-01
1.226220e-02	9.735925e-01
1.227087e-02	9.735739e-01
1.227953e-02	9.735553e-01
1.228813e-02	9.735367e-01
1.229677e-02	9.735181e-01
1.230539e-02	9.734995e-01
1.231403e-02	9.734810e-01
1.232266e-02	9.734624e-01
1.233133e-02	9.734438e-01
1.233996e-02	9.734252e-01
1.234861e-02	9.734066e-01
1.235727e-02	9.733880e-01
1.236589e-02	9.733695e-01
1.237452e-02	9.733509e-01
1.238319e-02	9.733323e-01
1.239183e-02	9.733137e-01
1.240047e-02	9.732951e-01
1.240910e-02	9.732765e-01
1.241771e-02	9.732580e-01
1.242630e-02	9.732394e-01
1.243491e-02	9.732208e-01
1.244354e-02	9.732022e-01
1.245217e-02	9.731836e-01
1.246079e-02	9.731650e-01
1.246944e-02	9.731465e-01
1.247803e-02	9.731279e-01
1.248667e-02	9.731093e-01
1.249535e-02	9.730907e-01
1.250396e-02	9.730721e-01
1.251259e-02	9.730535e-01
1.252119e-02	9.730350e-01
1.252981e-02	9.730164e-01
1.253842e-02	9.729978e-01
1.254702e-02	9.729792e-01
1.255568e-02	9.729606e-01
1.256431e-02	9.729420e-01
1.257297e-02	9.729235e-01
1.258159e-02	9.729049e-01
1.259024e-02	9.728863e-01
1.259887e-02	9.728677e-01
1.260752e-02	9.728491e-01
1.261614e-02	9.728305e-01
1.262474e-02	9.728119e-01
1.263335e-02	9.727934e-01
1.264203e-02	9.727748e-01
1.265066e-02	9.727562e-01
1.265930e-02	9.727376e-01
1.266790e-02	9.727190e-01
1.267652e-02	9.727004e-01
1.268514e-02	9.726819e-01
1.269376e-02	9.726633e-01
1.270241e-02	9.726447e-01
1.271106e-02	9.726261e-01
1.271972e-02	9.726075e-01
1.272833e-02	9.725889e-01
1.273696e-02	9.725704e-01
1.274561e-02	9.725518e-01
1.275425e-02	9.725332e-01
1.276283e-02	9.725146e-01
1.277141e-02	9.724960e-01
1.278006e-02	9.724774e-01
1.278870e-02	9.724589e-01
1.279731e-02	9.724403e-01
1.280594e-02	9.724217e-01
1.281455e-02	9.724031e-01
1.282319e-02	9.723845e-01
1.283183e-02	9.723659e-01
1.284046e-02	9.723474e-01
1.284912e-02	9.723288e-01
1.285778e-02	9.723102e-01
1.286640e-02	9.722916e-01
1.287500e-02	9.722730e-01
1.288363e-02	9.722544e-01
1.289232e-02	9.722359e-01
1.290096e-02	9.722173e-01
1.290961e-02	9.721987e-01
1.291828e-02	9.721801e-01
1.292687e-02	9.721615e-01
1.293544e-02	9.721429e-01
1.294405e-02	9.721244e-01
1.295266e-02	9.721058e-01
1.296135e-02	9.720872e-01
1.297001e-02	9.720686e-01
1.297866e-02	9.720500e-01
1.298733e-02	9.720314e-01
1.299597e-02	9.720128e-01
1.300463e-02	9.719943e-01
1.301324e-02	9.719757e-01
1.302191e-02	9.719571e-01
1.303057e-02	9.719385e-01
1.303920e-02	9.719199e-01
1.304782e-02	9.719013e-01
1.305647e-02	9.718828e-01
1.306511e-02	9.718642e-01
1.307375e-02	9.718456e-01
1.308236e-02	9.718270e-01
1.309097e-02	9.718084e-01
1.309957e-02	9.717898e-01
1.310819e-02	9.717713e-01
1.311682e-02	9.717527e-01
1.312545e-02	9.717341e-01
1.313407e-02	9.717155e-01
1.314269e-02	9.716969e-01
1.315130e-02	9.716783e-01
1.315990e-02	9.716598e-01
1.316844e-02	9.716412e-01
1.317706e-02	9.716226e-01
1.318566e-02	9.716040e-01
1.319433e-02	9.715854e-01
1.320300e-02	9.715668e-01
1.321161e-02	9.715483e-01
1.322029e-02	9.715297e-01
1.322894e-02	9.715111e-01
1.323756e-02	9.714925e-01
1.324618e-02	9.714739e-01
1.325484e-02	9.714553e-01
1.326341e-02	9.714368e-01
1.327205e-02	9.714182e-01
1.328067e-02	9.713996e-01
1.328928e-02	9.713810e-01
1.329789e-02	9.713624e-01
1.330654e-02	9.713438e-01
1.331517e-02	9.713252e-01
1.332380e-02	9.713067e-01
1.333243e-02	9.712881e-01
1.334112e-02	9.712695e-01
1.334978e-02	9.712509e-01
1.335841e-02	9.712323e-01
1.336699e-02	9.712137e-01
1.337561e-02	9.711952e-01
1.338426e-02	9.711766e-01
1.339291e-02	9.711580e-01
1.340157e-02	9.711394e-01
1.341018e-02	9.711208e-01
1.341890e-02	9.711022e-01
1.342756e-02	9.710837e-01
1.343622e-02	9.710651e-01
1.344485e-02	9.710465e-01
1.345348e-02	9.710279e-01
1.346207e-02	9.710093e-01
1.347074e-02	9.709907e-01
1.347941e-02	9.709722e-01
1.348803e-02	9.709536e-01
1.349668e-02	9.709350e-01
1.350536e-02	9.709164e-01
1.351400e-02	9.708978e-01
1.352262e-02	9.708792e-01
1.353127e-02	9.708607e-01
1.353993e-02	9.708421e-01
1.354861e-02	9.708235e-01
1.355722e-02	9.708049e-01
1.356584e-02	9.707863e-01
1.357449e-02	9.707677e-01
1.358312e-02	9.707492e-01
1.359172e-02	9.707306e-01
1.360032e-02	9.707120e-01
1.360898e-02	9.706934e-01
1.361761e-02	9.706748e-01
1.362623e-02	9.706562e-01
1.363487e-02	9.706376e-01
1.364355e-02	9.706191e-01
1.365218e-02	9.706005e-01
1.366080e-02	9.705819e-01
1.366945e-02	9.705633e-01
1.367809e-02	9.705447e-01
1.368678e-02	9.705261e-01
1.369540e-02	9.705076e-01
1.370403e-02	9.704890e-01
1.371268e-02	9.704704e-01
1.372130e-02	9.704518e-01
1.372995e-02	9.704332e-01
1.373854e-02	9.704146e-01
1.374716e-02	9.703961e-01
1.375579e-02	9.703775e-01
1.376446e-02	9.703589e-01
1.377306e-02	9.703403e-01
1.378167e-02	9.703217e-01
1.379033e-02	9.703031e-01
1.379898e-02	9.702846e-01
1.380767e-02	9.702660e-01
1.381632e-02	9.702474e-01
1.382497e-02	9.702288e-01
1.383362e-02	9.702102e-01
1.384228e-02	9.701916e-01
1.385094e-02	9.701731e-01
1.385959e-02	9.701545e-01
1.386823e-02	9.701359e-01
1.387687e-02	9.701173e-01
1.388548e-02	9.700987e-01
1.389415e-02	9.700801e-01
1.390276e-02	9.700616e-01
1.391137e-02	9.700430e-01
1.392002e-02	9.700244e-01
1.392866e-02	9.700058e-01
1.393729e-02	9.699872e-01
1.394597e-02	9.699686e-01
1.395455e-02	9.699500e-01
1.396314e-02	9.699315e-01
1.397177e-02	9.699129e-01
1.398043e-02	9.698943e-01
1.398913e-02	9.698757e-01
1.399778e-02	9.698571e-01
1.400638e-02	9.698385e-01
1.401506e-02	9.698200e-01
1.402370e-02	9.698014e-01
1.403234e-02	9.697828e-01
1.404093e-02	9.697642e-01
1.404958e-02	9.697456e-01
1.405824e-02	9.697270e-01
1.406685e-02	9.697085e-01
1.407542e-02	9.696899e-01
1.408408e-02	9.696713e-01
1.409274e-02	9.696527e-01
1.410139e-02	9.696341e-01
1.411004e-02	9.696155e-01
1.411867e-02	9.695970e-01
1.412735e-02	9.695784e-01
1.413596e-02	9.695598e-01
1.414458e-02	9.695412e-01
1.415321e-02	9.695226e-01
1.416183e-02	9.695040e-01
1.417050e-02	9.694855e-01
1.417913e-02	9.694669e-01
1.418780e-02	9.694483e-01
1.419645e-02	9.694297e-01
1.420510e-02	9.694111e-01
1.421369e-02	9.693925e-01
1.422235e-02	9.693740e-01
1.423097e-02	9.693554e-01
1.423963e-02	9.693368e-01
1.424827e-02	9.693182e-01
1.425687e-02	9.692996e-01
1.426549e-02	9.692810e-01
1.427416e-02	9.692625e-01
1.428281e-02	9.692439e-01
1.429141e-02	9.692253e-01
1.430002e-02	9.692067e-01
1.430871e-02	9.691881e-01
1.431734e-02	9.691695e-01
1.432596e-02	9.691509e-01
1.433464e-02	9.691324e-01
1.434323e-02	9.691138e-01
1.435183e-02	9.690952e-01
1.436047e-02	9.690766e-01
1.436914e-02	9.690580e-01
1.437777e-02	9.690394e-01
1.438644e-02	9.690209e-01
1.439508e-02	9.690023e-01
1.440374e-02	9.689837e-01
1.441237e-02	9.689651e-01
1.442099e-02	9.689465e-01
1.442964e-02	9.689279e-01
1.443825e-02	9.689094e-01
1.444689e-02	9.688908e-01
1.445548e-02	9.688722e-01
1.446416e-02	9.688536e-01
1.447279e-02	9.688350e-01
1.448143e-02	9.688164e-01
1.449005e-02	9.687979e-01
1.449872e-02	9.687793e-01
1.450735e-02	9.687607e-01
1.451596e-02	9.687421e-01
1.452457e-02	9.687235e-01
1.453327e-02	9.687049e-01
1.454189e-02	9.686864e-01
1.455053e-02	9.686678e-01
1.455911e-02	9.686492e-01
1.456775e-02	9.686306e-01
1.457638e-02	9.686120e-01
1.458500e-02	9.685934e-01
1.459362e-02	9.685749e-01
1.460226e-02	9.685563e-01
1.461090e-02	9.685377e-01
1.461954e-02	9.685191e-01
1.462817e-02	9.685005e-01
1.463682e-02	9.684819e-01
1.464542e-02	9.684633e-01
1.465409e-02	9.684448e-01
1.466270e-02	9.684262e-01
1.467136e-02	9.684076e-01
1.467996e-02	9.683890e-01
1.468857e-02	9.683704e-01
1.469721e-02	9.683518e-01
1.470585e-02	9.683333e-01
1.471449e-02	9.683147e-01
1.472318e-02	9.682961e-01
1.473184e-02	9.682775e-01
1.474051e-02	9.682589e-01
1.474914e-02	9.682403e-01
1.475782e-02	9.682218e-01
1.476645e-02	9.682032e-01
1.477513e-02	9.681846e-01
1.478378e-02	9.681660e-01
1.479245e-02	9.681474e-01
1.480110e-02	9.681288e-01
1.480975e-02	9.681103e-01
1.481838e-02	9.680917e-01
1.482700e-02	9.680731e-01
1.483563e-02	9.680545e-01
1.484423e-02	9.680359e-01
1.485284e-02	9.680173e-01
1.486145e-02	9.679988e-01
1.487010e-02	9.679802e-01
1.487872e-02	9.679616e-01
1.488732e-02	9.679430e-01
1.489597e-02	9.679244e-01
1.490462e-02	9.679058e-01
1.491326e-02	9.678873e-01
1.492189e-02	9.678687e-01
1.493049e-02	9.678501e-01
1.493909e-02	9.678315e-01
1.494775e-02	9.678129e-01
1.495641e-02	9.677943e-01
1.496508e-02	9.677757e-01
1.497369e-02	9.677572e-01
1.498239e-02	9.677386e-01
1.499108e-02	9.677200e-01
1.499973e-02	9.677014e-01
1.500834e-02	9.676828e-01
1.501695e-02	9.676642e-01
1.502558e-02	9.676457e-01
1.503420e-02	9.676271e-01
1.504283e-02	9.676085e-01
1.505150e-02	9.675899e-01
1.506012e-02	9.675713e-01
1.506873e-02	9.675527e-01
1.507735e-02	9.675342e-01
1.508601e-02	9.675156e-01
1.509466e-02	9.674970e-01
1.510327e-02	9.674784e-01
1.511199e-02	9.674598e-01
1.512062e-02	9.674412e-01
1.512926e-02	9.674227e-01
1.513792e-02	9.674041e-01
1.514652e-02	9.673855e-01
1.515516e-02	9.673669e-01
1.516384e-02	9.673483e-01
1.517251e-02	9.673297e-01
1.518119e-02	9.673112e-01
1.518986e-02	9.672926e-01
1.519843e-02	9.672740e-01
1.520704e-02	9.672554e-01
1.521568e-02	9.672368e-01
1.522431e-02	9.672182e-01
1.523293e-02	9.671997e-01
1.524153e-02	9.671811e-01
1.525013e-02	9.671625e-01
1.525873e-02	9.671439e-01
1.526739e-02	9.671253e-01
1.527601e-02	9.671067e-01
1.528467e-02	9.670881e-01
1.529331e-02	9.670696e-01
1.530197e-02	9.670510e-01
1.531060e-02	9.670324e-01
1.531923e-02	9.670138e-01
1.532785e-02	9.669952e-01
1.533647e-02	9.669766e-01
1.534514e-02	9.669581e-01
1.535376e-02	9.669395e-01
1.536242e-02	9.669209e-01
1.537102e-02	9.669023e-01
1.537967e-02	9.668837e-01
1.538834e-02	9.668651e-01
1.539698e-02	9.668466e-01
1.540560e-02	9.668280e-01
1.541419e-02	9.668094e-01
1.542284e-02	9.667908e-01
1.543148e-02	9.667722e-01
1.544016e-02	9.667536e-01
1.544881e-02	9.667351e-01
1.545742e-02	9.667165e-01
1.546611e-02	9.666979e-01
1.547477e-02	9.666793e-01
1.548341e-02	9.666607e-01
1.549205e-02	9.666421e-01
1.550070e-02	9.666236e-01
1.550935e-02	9.666050e-01
1.551802e-02	9.665864e-01
1.552665e-02	9.665678e-01
1.553532e-02	9.665492e-01
1.554396e-02	9.665306e-01
1.555259e-02	9.665121e-01
1.556125e-02	9.664935e-01
1.556990e-02	9.664749e-01
1.557858e-02	9.664563e-01
1.558721e-02	9.664377e-01
1.559585e-02	9.664191e-01
1.560447e-02	9.664006e-01
1.561311e-02	9.663820e-01
1.562175e-02	9.663634e-01
1.563044e-02	9.663448e-01
1.563908e-02	9.663262e-01
1.564769e-02	9.663076e-01
1.565627e-02	9.662890e-01
1.566494e-02	9.662705e-01
1.567359e-02	9.662519e-01
1.568222e-02	9.662333e-01
1.569093e-02	9.662147e-01
1.569958e-02	9.661961e-01
1.570825e-02	9.661775e-01
1.571688e-02	9.661590e-01
1.572549e-02	9.661404e-01
1.573411e-02	9.661218e-01
1.574280e-02	9.661032e-01
1.575143e-02	9.660846e-01
1.576007e-02	9.660660e-01
1.576874e-02	9.660475e-01
1.577737e-02	9.660289e-01
1.578602e-02	9.660103e-01
1.579465e-02	9.659917e-01
1.580327e-02	9.659731e-01
1.581188e-02	9.659545e-01
1.582054e-02	9.659360e-01
1.582918e-02	9.659174e-01
1.583774e-02	9.658988e-01
1.584638e-02	9.658802e-01
1.585504e-02	9.658616e-01
1.586367e-02	9.658430e-01
1.587228e-02	9.658245e-01
1.588098e-02	9.658059e-01
1.588957e-02	9.657873e-01
1.589812e-02	9.657687e-01
1.590681e-02	9.657501e-01
1.591545e-02	9.657315e-01
1.592410e-02	9.657130e-01
1.593271e-02	9.656944e-01
1.594141e-02	9.656758e-01
1.595003e-02	9.656572e-01
1.595868e-02	9.656386e-01
1.596731e-02	9.656200e-01
1.597597e-02	9.656014e-01
1.598460e-02	9.655829e-01
1.599324e-02	9.655643e-01
1.600189e-02	9.655457e-01
1.601054e-02	9.655271e-01
1.601918e-02	9.655085e-01
1.602780e-02	9.654899e-01
1.603645e-02	9.654714e-01
1.604510e-02	9.654528e-01
1.605374e-02	9.654342e-01
1.606235e-02	9.654156e-01
1.607098e-02	9.653970e-01
1.607965e-02	9.653784e-01
1.608829e-02	9.653599e-01
1.609695e-02	9.653413e-01
1.610562e-02	9.653227e-01
1.611424e-02	9.653041e-01
1.612289e-02	9.652855e-01
1.613148e-02	9.652669e-01
1.614006e-02	9.652484e-01
1.614869e-02	9.652298e-01
1.615730e-02	9.652112e-01
1.616596e-02	9.651926e-01
1.617462e-02	9.651740e-01
1.618323e-02	9.651554e-01
1.619192e-02	9.651369e-01
1.620054e-02	9.651183e-01
1.620923e-02	9.650997e-01
1.621786e-02	9.650811e-01
1.622649e-02	9.650625e-01
1.623513e-02	9.650439e-01
1.624382e-02	9.650254e-01
1.625249e-02	9.650068e-01
1.626112e-02	9.649882e-01
1.626976e-02	9.649696e-01
1.627839e-02	9.649510e-01
1.628704e-02	9.649324e-01
1.629571e-02	9.649138e-01
1.630431e-02	9.648953e-01
1.631297e-02	9.648767e-01
1.632167e-02	9.648581e-01
1.633028e-02	9.648395e-01
1.633894e-02	9.648209e-01
1.634756e-02	9.648023e-01
1.635622e-02	9.647838e-01
1.636484e-02	9.647652e-01
1.637350e-02	9.647466e-01
1.638215e-02	9.647280e-01
1.639082e-02	9.647094e-01
1.639950e-02	9.646908e-01
1.640813e-02	9.646723e-01
1.641676e-02	9.646537e-01
1.642541e-02	9.646351e-01
1.643402e-02	9.646165e-01
1.644268e-02	9.645979e-01
1.645133e-02	9.645793e-01
1.645991e-02	9.645608e-01
1.646853e-02	9.645422e-01
1.647720e-02	9.645236e-01
1.648584e-02	9.645050e-01
1.649447e-02	9.644864e-01
1.650312e-02	9.644678e-01
1.651179e-02	9.644493e-01
1.652046e-02	9.644307e-01
1.652917e-02	9.644121e-01
1.653782e-02	9.643935e-01
1.654646e-02	9.643749e-01
1.655510e-02	9.643563e-01
1.656377e-02	9.643378e-01
1.657239e-02	9.643192e-01
1.658102e-02	9.643006e-01
1.658966e-02	9.642820e-01
1.659832e-02	9.642634e-01
1.660693e-02	9.642448e-01
1.661558e-02	9.642262e-01
1.662424e-02	9.642077e-01
1.663284e-02	9.641891e-01
1.664145e-02	9.641705e-01
1.665008e-02	9.641519e-01
1.665874e-02	9.641333e-01
1.666739e-02	9.641147e-01
1.667604e-02	9.640962e-01
1.668470e-02	9.640776e-01
1.669334e-02	9.640590e-01
1.670200e-02	9.640404e-01
1.671063e-02	9.640218e-01
1.671933e-02	9.640032e-01
1.672802e-02	9.639847e-01
1.673669e-02	9.639661e-01
1.674529e-02	9.639475e-01
1.675395e-02	9.639289e-01
1.676255e-02	9.639103e-01
1.677121e-02	9.638917e-01
1.677987e-02	9.638732e-01
1.678854e-02	9.638546e-01
1.679716e-02	9.638360e-01
1.680582e-02	9.638174e-01
1.681448e-02	9.637988e-01
1.682310e-02	9.637802e-01
1.683176e-02	9.637617e-01
1.684043e-02	9.637431e-01
1.684908e-02	9.637245e-01
1.685770e-02	9.637059e-01
1.686631e-02	9.636873e-01
1.687495e-02	9.636687e-01
1.688357e-02	9.636502e-01
1.689224e-02	9.636316e-01
1.690086e-02	9.636130e-01
1.690949e-02	9.635944e-01
1.691809e-02	9.635758e-01
1.692673e-02	9.635572e-01
1.693543e-02	9.635387e-01
1.694406e-02	9.635201e-01
1.695273e-02	9.635015e-01
1.696141e-02	9.634829e-01
1.697003e-02	9.634643e-01
1.697874e-02	9.634457e-01
1.698742e-02	9.634271e-01
1.699610e-02	9.634086e-01
1.700474e-02	9.633900e-01
1.701336e-02	9.633714e-01
1.702196e-02	9.633528e-01
1.703057e-02	9.633342e-01
1.703924e-02	9.633156e-01
1.704790e-02	9.632971e-01
1.705652e-02	9.632785e-01
1.706518e-02	9.632599e-01
1.707381e-02	9.632413e-01
1.708243e-02	9.632227e-01
1.709110e-02	9.632041e-01
1.709975e-02	9.631856e-01
1.710841e-02	9.631670e-01
1.711706e-02	9.631484e-01
1.712573e-02	9.631298e-01
1.713436e-02	9.631112e-01
1.714299e-02	9.630926e-01
1.715161e-02	9.630741e-01
1.716026e-02	9.630555e-01
1.716892e-02	9.630369e-01
1.717760e-02	9.630183e-01
1.718624e-02	9.629997e-01
1.719489e-02	9.629811e-01
1.720360e-02	9.629626e-01
1.721222e-02	9.629440e-01
1.722083e-02	9.629254e-01
1.722951e-02	9.629068e-01
1.723813e-02	9.628882e-01
1.724682e-02	9.628696e-01
[truncated: 25,801 more rows]
