# Supplementary material for: Intermittency in the not-so-smooth elastic turbulence
Source: Nat Commun. 2024 May 27;15:4070. doi: 10.1038/s41467-024-48460-5 (PMC11130217; doi:10.1038/s41467-024-48460-5)
Supplement: Supplementary file 4 — Source Data [file 41467_2024_48460_MOESM4_ESM.zip › SourceData/Fig03c_inset_S2.txt]

r/L				De = 1			De = 3			De = 9
9.765625e-04	6.410591e-04	6.558428e-03	7.753349e-02
1.953125e-03	2.557495e-03	2.613942e-02	3.086463e-01
2.929688e-03	5.735084e-03	5.854694e-02	6.902102e-01
3.906250e-03	1.015869e-02	1.035550e-01	1.218480e+00
4.882812e-03	1.581405e-02	1.609274e-01	1.889414e+00
5.859375e-03	2.268774e-02	2.304247e-01	2.698850e+00
6.835938e-03	3.076669e-02	3.118067e-01	3.642605e+00
7.812500e-03	4.003790e-02	4.048334e-01	4.716541e+00
8.789062e-03	5.048822e-02	5.092657e-01	5.916601e+00
9.765625e-03	6.210431e-02	6.248667e-01	7.238835e+00
1.171875e-02	8.877923e-02	8.886399e-01	1.023466e+01
1.464844e-02	1.371874e-01	1.362312e+00	1.555345e+01
1.953125e-02	2.392816e-01	2.345257e+00	2.640527e+01
2.148438e-02	2.872630e-01	2.801299e+00	3.137524e+01
2.441406e-02	3.665056e-01	3.547764e+00	3.944154e+01
2.929688e-02	5.169334e-01	4.945751e+00	5.436863e+01
3.417969e-02	6.886388e-01	6.516745e+00	7.093708e+01
3.906250e-02	8.797298e-01	8.239767e+00	8.893035e+01
4.882812e-02	1.312811e+00	1.206522e+01	1.284494e+02
5.859375e-02	1.802491e+00	1.628286e+01	1.716362e+02
6.835938e-02	2.336572e+00	2.077469e+01	2.174534e+02
7.812500e-02	2.904418e+00	2.544202e+01	2.650587e+02
8.789062e-02	3.496906e+00	3.020345e+01	3.137649e+02
9.765625e-02	4.106291e+00	3.499313e+01	3.630077e+02
1.464844e-01	7.212183e+00	5.788321e+01	6.035352e+02
1.953125e-01	1.011516e+01	7.716536e+01	8.149069e+02
2.441406e-01	1.262664e+01	9.220690e+01	9.867156e+02
2.929688e-01	1.468513e+01	1.032232e+02	1.117714e+03
3.906250e-01	1.741406e+01	1.156191e+02	1.271519e+03
4.882812e-01	1.841600e+01	1.194877e+02	1.319538e+03
5.859375e-01	1.780519e+01	1.171679e+02	1.290991e+03
6.835938e-01	1.550727e+01	1.072436e+02	1.166851e+03
7.812500e-01	1.137494e+01	8.491194e+01	9.025292e+02
