# Supplementary material for: Intermittency in the not-so-smooth elastic turbulence
Source: Nat Commun. 2024 May 27;15:4070. doi: 10.1038/s41467-024-48460-5 (PMC11130217; doi:10.1038/s41467-024-48460-5)
Supplement: Supplementary file 4 — Source Data [file 41467_2024_48460_MOESM4_ESM.zip › SourceData/Fig03b_Epk.txt]

kL				De = 1			De = 3			De = 9
6.283185e+00	1.876733e+01	2.671003e+02	4.154440e+03
1.256637e+01	1.426543e+01	1.503950e+02	2.106617e+03
1.884956e+01	7.326645e+00	5.831623e+01	8.008448e+02
2.513274e+01	7.631530e+00	6.484987e+01	8.331620e+02
3.141593e+01	6.692460e+00	5.854097e+01	7.675404e+02
3.769911e+01	4.554206e+00	4.242936e+01	5.521896e+02
4.398230e+01	3.991256e+00	3.727538e+01	5.098292e+02
5.026548e+01	3.203304e+00	2.979167e+01	4.170276e+02
5.654867e+01	3.329467e+00	3.022272e+01	4.163000e+02
6.283185e+01	2.542340e+00	2.338393e+01	3.259085e+02
6.911504e+01	2.165096e+00	1.970160e+01	2.763196e+02
7.539822e+01	2.053478e+00	1.872666e+01	2.675294e+02
8.168141e+01	1.882219e+00	1.727229e+01	2.457864e+02
8.796459e+01	1.693949e+00	1.555850e+01	2.220202e+02
9.424778e+01	1.407613e+00	1.302914e+01	1.872654e+02
1.005310e+02	1.466877e+00	1.362395e+01	1.930133e+02
1.068142e+02	1.326622e+00	1.240629e+01	1.754651e+02
1.130973e+02	1.237138e+00	1.151804e+01	1.653894e+02
1.193805e+02	1.067195e+00	9.915321e+00	1.429690e+02
1.256637e+02	1.040003e+00	9.697535e+00	1.419362e+02
1.319469e+02	1.007793e+00	9.265713e+00	1.348947e+02
1.382301e+02	9.052880e-01	8.411597e+00	1.215127e+02
1.445133e+02	8.505495e-01	7.971346e+00	1.152665e+02
1.507964e+02	8.009725e-01	7.503156e+00	1.077555e+02
1.570796e+02	7.793610e-01	7.342586e+00	1.067432e+02
1.633628e+02	7.296880e-01	6.850911e+00	9.867336e+01
1.696460e+02	6.777225e-01	6.347650e+00	9.293660e+01
1.759292e+02	6.523060e-01	6.139785e+00	9.003476e+01
1.822124e+02	6.152255e-01	5.780626e+00	8.502112e+01
1.884956e+02	5.852565e-01	5.466943e+00	8.016280e+01
1.947787e+02	5.673005e-01	5.285116e+00	7.724820e+01
2.010619e+02	5.286945e-01	4.922485e+00	7.177052e+01
2.073451e+02	5.196485e-01	4.807652e+00	6.981892e+01
2.136283e+02	5.027010e-01	4.618419e+00	6.745248e+01
2.199115e+02	4.672755e-01	4.281087e+00	6.221608e+01
2.261947e+02	4.580780e-01	4.202197e+00	6.071920e+01
2.324779e+02	4.325369e-01	3.980765e+00	5.762088e+01
2.387610e+02	4.142856e-01	3.820481e+00	5.562500e+01
2.450442e+02	3.888695e-01	3.576540e+00	5.185328e+01
2.513274e+02	3.839564e-01	3.517674e+00	5.105976e+01
2.576106e+02	3.707693e-01	3.385181e+00	4.932052e+01
2.638938e+02	3.450878e-01	3.162139e+00	4.596812e+01
2.701770e+02	3.412728e-01	3.118449e+00	4.515968e+01
2.764602e+02	3.195608e-01	2.930963e+00	4.237444e+01
2.827433e+02	3.177838e-01	2.895072e+00	4.190980e+01
2.890265e+02	2.951047e-01	2.672660e+00	3.876190e+01
2.953097e+02	2.886396e-01	2.615013e+00	3.776797e+01
3.015929e+02	2.808886e-01	2.532463e+00	3.665838e+01
3.078761e+02	2.722747e-01	2.449970e+00	3.555806e+01
3.141593e+02	2.602441e-01	2.340249e+00	3.395374e+01
3.204425e+02	2.461065e-01	2.204042e+00	3.199870e+01
3.267256e+02	2.426094e-01	2.163644e+00	3.130140e+01
3.330088e+02	2.323239e-01	2.067619e+00	2.984804e+01
3.392920e+02	2.226482e-01	1.969735e+00	2.856779e+01
3.455752e+02	2.144762e-01	1.887330e+00	2.721323e+01
3.518584e+02	2.090645e-01	1.837578e+00	2.654828e+01
3.581416e+02	2.048902e-01	1.790741e+00	2.577694e+01
3.644247e+02	1.946964e-01	1.700786e+00	2.446974e+01
3.707079e+02	1.884926e-01	1.640963e+00	2.349679e+01
3.769911e+02	1.848680e-01	1.607367e+00	2.296838e+01
3.832743e+02	1.763653e-01	1.534612e+00	2.187520e+01
3.895575e+02	1.721075e-01	1.488957e+00	2.121652e+01
3.958407e+02	1.628302e-01	1.406847e+00	1.999986e+01
4.021239e+02	1.609056e-01	1.386299e+00	1.959841e+01
4.084070e+02	1.582741e-01	1.361538e+00	1.929646e+01
4.146902e+02	1.492305e-01	1.278300e+00	1.810570e+01
4.209734e+02	1.470732e-01	1.253391e+00	1.780297e+01
4.272566e+02	1.392447e-01	1.187511e+00	1.683592e+01
4.335398e+02	1.382598e-01	1.174143e+00	1.665177e+01
4.398230e+02	1.312376e-01	1.110189e+00	1.576145e+01
4.461062e+02	1.263501e-01	1.063823e+00	1.514668e+01
4.523893e+02	1.251234e-01	1.048342e+00	1.494324e+01
4.586725e+02	1.197800e-01	9.994828e-01	1.424958e+01
4.649557e+02	1.176649e-01	9.839099e-01	1.401105e+01
4.712389e+02	1.117758e-01	9.295075e-01	1.323068e+01
4.775221e+02	1.096003e-01	9.106823e-01	1.296054e+01
4.838053e+02	1.066919e-01	8.824159e-01	1.253734e+01
4.900885e+02	1.022007e-01	8.425499e-01	1.195835e+01
4.963716e+02	9.970210e-02	8.184399e-01	1.161731e+01
5.026548e+02	9.611730e-02	7.893955e-01	1.120842e+01
5.089380e+02	9.495490e-02	7.758032e-01	1.097990e+01
5.152212e+02	9.145040e-02	7.453613e-01	1.054251e+01
5.215044e+02	8.839180e-02	7.198515e-01	1.017531e+01
5.277876e+02	8.520675e-02	6.903095e-01	9.737904e+00
5.340708e+02	8.415360e-02	6.793555e-01	9.590016e+00
5.403539e+02	8.083040e-02	6.530178e-01	9.208056e+00
5.466371e+02	7.771740e-02	6.261379e-01	8.833052e+00
5.529203e+02	7.584790e-02	6.100018e-01	8.628236e+00
5.592035e+02	7.380165e-02	5.910045e-01	8.351320e+00
5.654867e+02	7.195930e-02	5.752415e-01	8.135276e+00
5.717699e+02	6.894315e-02	5.509301e-01	7.755996e+00
5.780530e+02	6.730835e-02	5.347538e-01	7.552124e+00
5.843362e+02	6.518725e-02	5.162489e-01	7.288888e+00
5.906194e+02	6.324090e-02	5.000188e-01	7.049616e+00
5.969026e+02	6.107440e-02	4.816275e-01	6.776056e+00
6.031858e+02	5.981630e-02	4.707663e-01	6.621996e+00
6.094690e+02	5.834140e-02	4.576693e-01	6.426748e+00
6.157522e+02	5.710300e-02	4.472912e-01	6.270712e+00
6.220353e+02	5.415815e-02	4.243550e-01	5.934456e+00
6.283185e+02	5.310540e-02	4.155319e-01	5.808272e+00
6.346017e+02	5.140400e-02	4.022971e-01	5.616876e+00
6.408849e+02	4.999464e-02	3.911417e-01	5.445240e+00
6.471681e+02	4.842278e-02	3.788842e-01	5.285340e+00
6.534513e+02	4.624114e-02	3.613588e-01	5.036240e+00
6.597345e+02	4.619612e-02	3.600018e-01	5.026208e+00
6.660176e+02	4.395814e-02	3.420291e-01	4.765648e+00
6.723008e+02	4.278563e-02	3.327282e-01	4.623480e+00
6.785840e+02	4.137390e-02	3.218694e-01	4.470296e+00
6.848672e+02	4.063041e-02	3.161189e-01	4.382212e+00
6.911504e+02	3.905956e-02	3.035242e-01	4.205476e+00
6.974336e+02	3.755405e-02	2.919559e-01	4.035956e+00
7.037168e+02	3.690102e-02	2.864900e-01	3.962026e+00
7.099999e+02	3.575655e-02	2.768063e-01	3.829678e+00
7.162831e+02	3.494320e-02	2.696949e-01	3.734163e+00
7.225663e+02	3.345207e-02	2.575318e-01	3.565887e+00
7.288495e+02	3.285188e-02	2.530411e-01	3.504787e+00
7.351327e+02	3.190233e-02	2.451224e-01	3.393291e+00
7.414159e+02	3.055960e-02	2.348665e-01	3.252832e+00
7.476991e+02	2.974687e-02	2.281018e-01	3.161976e+00
7.539822e+02	2.907591e-02	2.231760e-01	3.081328e+00
7.602654e+02	2.820030e-02	2.162405e-01	2.988985e+00
7.665486e+02	2.731595e-02	2.093001e-01	2.891839e+00
7.728318e+02	2.652051e-02	2.029301e-01	2.802696e+00
7.791150e+02	2.564403e-02	1.961193e-01	2.707003e+00
7.853982e+02	2.522375e-02	1.925463e-01	2.658990e+00
7.916813e+02	2.407845e-02	1.837085e-01	2.540525e+00
7.979645e+02	2.346690e-02	1.791580e-01	2.466708e+00
8.042477e+02	2.282807e-02	1.741180e-01	2.399892e+00
8.105309e+02	2.239442e-02	1.707473e-01	2.349155e+00
8.168141e+02	2.160479e-02	1.642948e-01	2.259966e+00
8.230973e+02	2.080043e-02	1.578760e-01	2.173110e+00
8.293805e+02	2.058478e-02	1.557365e-01	2.142947e+00
8.356636e+02	1.973599e-02	1.491642e-01	2.049143e+00
8.419468e+02	1.931233e-02	1.459493e-01	1.999179e+00
8.482300e+02	1.850776e-02	1.399070e-01	1.916444e+00
8.545132e+02	1.820412e-02	1.374674e-01	1.879302e+00
8.607964e+02	1.774987e-02	1.338188e-01	1.828732e+00
8.670796e+02	1.705588e-02	1.286192e-01	1.754842e+00
8.733628e+02	1.651482e-02	1.243598e-01	1.699544e+00
8.796459e+02	1.617018e-02	1.216354e-01	1.659956e+00
8.859291e+02	1.568817e-02	1.179910e-01	1.609044e+00
8.922123e+02	1.523921e-02	1.147712e-01	1.564406e+00
8.984955e+02	1.460142e-02	1.098225e-01	1.498685e+00
9.047787e+02	1.429143e-02	1.074656e-01	1.464976e+00
9.110619e+02	1.393155e-02	1.047210e-01	1.426897e+00
9.173451e+02	1.351398e-02	1.015109e-01	1.384072e+00
9.236282e+02	1.308201e-02	9.828612e-02	1.339190e+00
9.299114e+02	1.272905e-02	9.554846e-02	1.302469e+00
9.361946e+02	1.239345e-02	9.284215e-02	1.264673e+00
9.424778e+02	1.200690e-02	8.991249e-02	1.224445e+00
9.487610e+02	1.160332e-02	8.665237e-02	1.179570e+00
9.550442e+02	1.130081e-02	8.448330e-02	1.148604e+00
9.613274e+02	1.101288e-02	8.213787e-02	1.116132e+00
9.676105e+02	1.072031e-02	7.996768e-02	1.086252e+00
9.738937e+02	1.030184e-02	7.678947e-02	1.043155e+00
9.801769e+02	1.007055e-02	7.495282e-02	1.018915e+00
9.864601e+02	9.804565e-03	7.297351e-02	9.912888e-01
9.927433e+02	9.487675e-03	7.045388e-02	9.564924e-01
9.990265e+02	9.168985e-03	6.816936e-02	9.247856e-01
1.005310e+03	8.982555e-03	6.671039e-02	9.048952e-01
1.011593e+03	8.778270e-03	6.514396e-02	8.824236e-01
1.017876e+03	8.402515e-03	6.234618e-02	8.445084e-01
1.024159e+03	8.243660e-03	6.120219e-02	8.280756e-01
1.030442e+03	7.915065e-03	5.872603e-02	7.946152e-01
1.036726e+03	7.786175e-03	5.771857e-02	7.805548e-01
1.043009e+03	7.446590e-03	5.517267e-02	7.465084e-01
1.049292e+03	7.321730e-03	5.424054e-02	7.325848e-01
1.055575e+03	7.078510e-03	5.240946e-02	7.079884e-01
1.061858e+03	6.869100e-03	5.090146e-02	6.871788e-01
1.068142e+03	6.731460e-03	4.985624e-02	6.722956e-01
1.074425e+03	6.442635e-03	4.774428e-02	6.440160e-01
1.080708e+03	6.284890e-03	4.664883e-02	6.291508e-01
1.086991e+03	6.097370e-03	4.519175e-02	6.096312e-01
1.093274e+03	5.954805e-03	4.414151e-02	5.953468e-01
1.099557e+03	5.706260e-03	4.230659e-02	5.700668e-01
1.105841e+03	5.587645e-03	4.145525e-02	5.590648e-01
1.112124e+03	5.416500e-03	4.020921e-02	5.422988e-01
1.118407e+03	5.280890e-03	3.913269e-02	5.281172e-01
1.124690e+03	5.107580e-03	3.786870e-02	5.107004e-01
1.130973e+03	4.961162e-03	3.672279e-02	4.953352e-01
1.137257e+03	4.832345e-03	3.579147e-02	4.825552e-01
1.143540e+03	4.667244e-03	3.455942e-02	4.657244e-01
1.149823e+03	4.552956e-03	3.368356e-02	4.539360e-01
1.156106e+03	4.410222e-03	3.262867e-02	4.400352e-01
1.162389e+03	4.296648e-03	3.180075e-02	4.284208e-01
1.168672e+03	4.156537e-03	3.080112e-02	4.147376e-01
1.174956e+03	4.038717e-03	2.992382e-02	4.031212e-01
1.181239e+03	3.923582e-03	2.907980e-02	3.914062e-01
1.187522e+03	3.804410e-03	2.822142e-02	3.799510e-01
1.193805e+03	3.670164e-03	2.722099e-02	3.659837e-01
1.200088e+03	3.601172e-03	2.666613e-02	3.588034e-01
1.206372e+03	3.486334e-03	2.585104e-02	3.477291e-01
1.212655e+03	3.380534e-03	2.503907e-02	3.369484e-01
1.218938e+03	3.304667e-03	2.450347e-02	3.295095e-01
1.225221e+03	3.188012e-03	2.362898e-02	3.180320e-01
1.231504e+03	3.114060e-03	2.309583e-02	3.108976e-01
1.237788e+03	3.004013e-03	2.228589e-02	3.000463e-01
1.244071e+03	2.926459e-03	2.173129e-02	2.925276e-01
1.250354e+03	2.828253e-03	2.100694e-02	2.831360e-01
1.256637e+03	2.747372e-03	2.040760e-02	2.750133e-01
1.262920e+03	2.681902e-03	1.990411e-02	2.686989e-01
1.269203e+03	2.601804e-03	1.933539e-02	2.610458e-01
1.275487e+03	2.513949e-03	1.869244e-02	2.526160e-01
1.281770e+03	2.446738e-03	1.817035e-02	2.455440e-01
1.288053e+03	2.388320e-03	1.776503e-02	2.400093e-01
1.294336e+03	2.293832e-03	1.704859e-02	2.306144e-01
1.300619e+03	2.240247e-03	1.667863e-02	2.254219e-01
1.306903e+03	2.177455e-03	1.620416e-02	2.191402e-01
1.313186e+03	2.119889e-03	1.577180e-02	2.133822e-01
1.319469e+03	2.049074e-03	1.525428e-02	2.067609e-01
1.325752e+03	1.987032e-03	1.477281e-02	2.003234e-01
1.332035e+03	1.932383e-03	1.437122e-02	1.951036e-01
1.338318e+03	1.879050e-03	1.397400e-02	1.896473e-01
1.344602e+03	1.827141e-03	1.358911e-02	1.845792e-01
1.350885e+03	1.762030e-03	1.311025e-02	1.782303e-01
1.357168e+03	1.718657e-03	1.277087e-02	1.738557e-01
1.363451e+03	1.678529e-03	1.248237e-02	1.697977e-01
1.369734e+03	1.618694e-03	1.203620e-02	1.639956e-01
1.376018e+03	1.577505e-03	1.173917e-02	1.600000e-01
1.382301e+03	1.528525e-03	1.137870e-02	1.551046e-01
1.388584e+03	1.494581e-03	1.113221e-02	1.517708e-01
1.394867e+03	1.437315e-03	1.071507e-02	1.460930e-01
1.401150e+03	1.402376e-03	1.045760e-02	1.426786e-01
1.407434e+03	1.355410e-03	1.011688e-02	1.380492e-01
1.413717e+03	1.330707e-03	9.931226e-03	1.356822e-01
1.420000e+03	1.285923e-03	9.610761e-03	1.313070e-01
1.426283e+03	1.244315e-03	9.299999e-03	1.272105e-01
1.432566e+03	1.213021e-03	9.067401e-03	1.241448e-01
1.438849e+03	1.180345e-03	8.828579e-03	1.210029e-01
1.445133e+03	1.144719e-03	8.567739e-03	1.175190e-01
1.451416e+03	1.105176e-03	8.277605e-03	1.136397e-01
1.457699e+03	1.083865e-03	8.124799e-03	1.116972e-01
1.463982e+03	1.048745e-03	7.873553e-03	1.082254e-01
1.470265e+03	1.023432e-03	7.687061e-03	1.056432e-01
1.476549e+03	9.816880e-04	7.374932e-03	1.015264e-01
1.482832e+03	9.620075e-04	7.241695e-03	9.974348e-02
1.489115e+03	9.348190e-04	7.030867e-03	9.686292e-02
1.495398e+03	9.063280e-04	6.820009e-03	9.399496e-02
1.501681e+03	8.849170e-04	6.666719e-03	9.191144e-02
1.507964e+03	8.556610e-04	6.457904e-03	8.907996e-02
1.514248e+03	8.362405e-04	6.317273e-03	8.714820e-02
1.520531e+03	8.114075e-04	6.126361e-03	8.466792e-02
1.526814e+03	7.864295e-04	5.945747e-03	8.234592e-02
1.533097e+03	7.678325e-04	5.810056e-03	8.055240e-02
1.539380e+03	7.446810e-04	5.642724e-03	7.830896e-02
1.545664e+03	7.236180e-04	5.488254e-03	7.620076e-02
1.551947e+03	7.002505e-04	5.317085e-03	7.394756e-02
1.558230e+03	6.833135e-04	5.197314e-03	7.230392e-02
1.564513e+03	6.639865e-04	5.052951e-03	7.038484e-02
1.570796e+03	6.439295e-04	4.903491e-03	6.836460e-02
1.577080e+03	6.260305e-04	4.773608e-03	6.664640e-02
1.583363e+03	6.101195e-04	4.654155e-03	6.507568e-02
1.589646e+03	5.924430e-04	4.524701e-03	6.323916e-02
1.595929e+03	5.750825e-04	4.391238e-03	6.152304e-02
1.602212e+03	5.570985e-04	4.258924e-03	5.967556e-02
1.608495e+03	5.468380e-04	4.186618e-03	5.869276e-02
1.614779e+03	5.281535e-04	4.043200e-03	5.680280e-02
1.621062e+03	5.144655e-04	3.945177e-03	5.543768e-02
1.627345e+03	5.004170e-04	3.834459e-03	5.399184e-02
1.633628e+03	4.865799e-04	3.729838e-03	5.255832e-02
1.639911e+03	4.747667e-04	3.645785e-03	5.145152e-02
1.646195e+03	4.590502e-04	3.525825e-03	4.985024e-02
1.652478e+03	4.469827e-04	3.436724e-03	4.864016e-02
1.658761e+03	4.347952e-04	3.347077e-03	4.742032e-02
1.665044e+03	4.253497e-04	3.273362e-03	4.648580e-02
1.671327e+03	4.105524e-04	3.164689e-03	4.503384e-02
1.677610e+03	4.002018e-04	3.084022e-03	4.391660e-02
1.683894e+03	3.896958e-04	3.006389e-03	4.288784e-02
1.690177e+03	3.799288e-04	2.933464e-03	4.190684e-02
1.696460e+03	3.680472e-04	2.845505e-03	4.068136e-02
1.702743e+03	3.577062e-04	2.765643e-03	3.960552e-02
1.709026e+03	3.493039e-04	2.700682e-03	3.871689e-02
1.715310e+03	3.399356e-04	2.633040e-03	3.780064e-02
1.721593e+03	3.308425e-04	2.564566e-03	3.686896e-02
1.727876e+03	3.207267e-04	2.490049e-03	3.583483e-02
1.734159e+03	3.126279e-04	2.429254e-03	3.502200e-02
1.740442e+03	3.055742e-04	2.374629e-03	3.429265e-02
1.746726e+03	2.956483e-04	2.301381e-03	3.328174e-02
1.753009e+03	2.873044e-04	2.236762e-03	3.238835e-02
1.759292e+03	2.815170e-04	2.195795e-03	3.180732e-02
1.765575e+03	2.728959e-04	2.131711e-03	3.093441e-02
1.771858e+03	2.661124e-04	2.079890e-03	3.022488e-02
1.778141e+03	2.584723e-04	2.024103e-03	2.944943e-02
1.784425e+03	2.515069e-04	1.973142e-03	2.873599e-02
1.790708e+03	2.448421e-04	1.925926e-03	2.807001e-02
1.796991e+03	2.370390e-04	1.868914e-03	2.725251e-02
1.803274e+03	2.319057e-04	1.831395e-03	2.672474e-02
1.809557e+03	2.250833e-04	1.781934e-03	2.604328e-02
1.815841e+03	2.199740e-04	1.744791e-03	2.551951e-02
1.822124e+03	2.135300e-04	1.697126e-03	2.485972e-02
1.828407e+03	2.075987e-04	1.653215e-03	2.424637e-02
1.834690e+03	2.026463e-04	1.615258e-03	2.371823e-02
1.840973e+03	1.968148e-04	1.571916e-03	2.311978e-02
1.847256e+03	1.920042e-04	1.535553e-03	2.261679e-02
1.853540e+03	1.860968e-04	1.490421e-03	2.198942e-02
1.859823e+03	1.819050e-04	1.458905e-03	2.155290e-02
1.866106e+03	1.773663e-04	1.424550e-03	2.105199e-02
1.872389e+03	1.723664e-04	1.385597e-03	2.052141e-02
1.878672e+03	1.681604e-04	1.354576e-03	2.007370e-02
1.884956e+03	1.629714e-04	1.314984e-03	1.951480e-02
1.891239e+03	1.600960e-04	1.293756e-03	1.921982e-02
1.897522e+03	1.551078e-04	1.254864e-03	1.867313e-02
1.903805e+03	1.513443e-04	1.227140e-03	1.827779e-02
1.910088e+03	1.471285e-04	1.195644e-03	1.783669e-02
1.916372e+03	1.437220e-04	1.170277e-03	1.748994e-02
1.922655e+03	1.399436e-04	1.141808e-03	1.708058e-02
1.928938e+03	1.359694e-04	1.111494e-03	1.665827e-02
1.935221e+03	1.325862e-04	1.085673e-03	1.628690e-02
1.941504e+03	1.293366e-04	1.061268e-03	1.594220e-02
1.947787e+03	1.260586e-04	1.035938e-03	1.558840e-02
1.954071e+03	1.227581e-04	1.011118e-03	1.522380e-02
1.960354e+03	1.198005e-04	9.881220e-04	1.489666e-02
1.966637e+03	1.164102e-04	9.618461e-04	1.452337e-02
1.972920e+03	1.141420e-04	9.451017e-04	1.428409e-02
1.979203e+03	1.108123e-04	9.186268e-04	1.389970e-02
1.985487e+03	1.081844e-04	8.985948e-04	1.361129e-02
1.991770e+03	1.049063e-04	8.724055e-04	1.323837e-02
1.998053e+03	1.033872e-04	8.621452e-04	1.307620e-02
2.004336e+03	9.996330e-05	8.347288e-04	1.269132e-02
2.010619e+03	9.773695e-05	8.173131e-04	1.244240e-02
2.016902e+03	9.577830e-05	8.020942e-04	1.223005e-02
2.023186e+03	9.298080e-05	7.805991e-04	1.190584e-02
2.029469e+03	9.078425e-05	7.631324e-04	1.165255e-02
2.035752e+03	8.844785e-05	7.451134e-04	1.139284e-02
2.042035e+03	8.633440e-05	7.285204e-04	1.115086e-02
2.048318e+03	8.431005e-05	7.125436e-04	1.092680e-02
2.054602e+03	8.206655e-05	6.950648e-04	1.066807e-02
2.060885e+03	8.005880e-05	6.792651e-04	1.043841e-02
2.067168e+03	7.828710e-05	6.659332e-04	1.024724e-02
2.073451e+03	7.633555e-05	6.504917e-04	1.001733e-02
2.079734e+03	7.425080e-05	6.342271e-04	9.780848e-03
2.086018e+03	7.249345e-05	6.203959e-04	9.580308e-03
2.092301e+03	7.091545e-05	6.081580e-04	9.400288e-03
2.098584e+03	6.888565e-05	5.919705e-04	9.167960e-03
2.104867e+03	6.749740e-05	5.812647e-04	9.006660e-03
2.111150e+03	6.574890e-05	5.673683e-04	8.806972e-03
2.117433e+03	6.428185e-05	5.560590e-04	8.637836e-03
2.123717e+03	6.283975e-05	5.445226e-04	8.469740e-03
2.130000e+03	6.102580e-05	5.301963e-04	8.252940e-03
2.136283e+03	5.975985e-05	5.197633e-04	8.106272e-03
2.142566e+03	5.842445e-05	5.091269e-04	7.945836e-03
2.148849e+03	5.697370e-05	4.976120e-04	7.775196e-03
2.155133e+03	5.555020e-05	4.859302e-04	7.598964e-03
2.161416e+03	5.419655e-05	4.751043e-04	7.438348e-03
2.167699e+03	5.322935e-05	4.673911e-04	7.327132e-03
2.173982e+03	5.172050e-05	4.549482e-04	7.139896e-03
2.180265e+03	5.052035e-05	4.453723e-04	6.999508e-03
2.186548e+03	4.933351e-05	4.359137e-04	6.859776e-03
2.192832e+03	4.836058e-05	4.281316e-04	6.746492e-03
2.199115e+03	4.719511e-05	4.188953e-04	6.609600e-03
2.205398e+03	4.558103e-05	4.055927e-04	6.408504e-03
2.211681e+03	4.513953e-05	4.021937e-04	6.365068e-03
2.217964e+03	4.379990e-05	3.909830e-04	6.192448e-03
2.224248e+03	4.297367e-05	3.843730e-04	6.094368e-03
2.230531e+03	4.180982e-05	3.747422e-04	5.951032e-03
2.236814e+03	4.090425e-05	3.672573e-04	5.836648e-03
2.243097e+03	4.001243e-05	3.598352e-04	5.727672e-03
2.249380e+03	3.896012e-05	3.507566e-04	5.594012e-03
2.255664e+03	3.828346e-05	3.453533e-04	5.517244e-03
2.261947e+03	3.722820e-05	3.365954e-04	5.384308e-03
2.268230e+03	3.666284e-05	3.319254e-04	5.315696e-03
2.274513e+03	3.560609e-05	3.232379e-04	5.184240e-03
2.280796e+03	3.482569e-05	3.167746e-04	5.089244e-03
2.287079e+03	3.400877e-05	3.100354e-04	4.985252e-03
2.293363e+03	3.331405e-05	3.042118e-04	4.899468e-03
2.299646e+03	3.257613e-05	2.980833e-04	4.806316e-03
2.305929e+03	3.173034e-05	2.910961e-04	4.699632e-03
2.312212e+03	3.103708e-05	2.851957e-04	4.607408e-03
2.318495e+03	3.054239e-05	2.813397e-04	4.549008e-03
2.324779e+03	2.972730e-05	2.742677e-04	4.443012e-03
2.331062e+03	2.902665e-05	2.683798e-04	4.350224e-03
2.337345e+03	2.845194e-05	2.637072e-04	4.278040e-03
2.343628e+03	2.788395e-05	2.588448e-04	4.202636e-03
2.349911e+03	2.722374e-05	2.532612e-04	4.118148e-03
2.356194e+03	2.655805e-05	2.475836e-04	4.029372e-03
2.362478e+03	2.606843e-05	2.435275e-04	3.969534e-03
2.368761e+03	2.551600e-05	2.388732e-04	3.898139e-03
2.375044e+03	2.489671e-05	2.337503e-04	3.815231e-03
2.381327e+03	2.435313e-05	2.290888e-04	3.743444e-03
2.387610e+03	2.380433e-05	2.243592e-04	3.670290e-03
2.393894e+03	2.338903e-05	2.208930e-04	3.619022e-03
2.400177e+03	2.279895e-05	2.158023e-04	3.540752e-03
2.406460e+03	2.233117e-05	2.118393e-04	3.477786e-03
2.412743e+03	2.179010e-05	2.072295e-04	3.405951e-03
2.419026e+03	2.146079e-05	2.045956e-04	3.366152e-03
2.425310e+03	2.096506e-05	2.003814e-04	3.300667e-03
2.431593e+03	2.044147e-05	1.958538e-04	3.227977e-03
2.437876e+03	2.004412e-05	1.925063e-04	3.177613e-03
2.444159e+03	1.959468e-05	1.886910e-04	3.118545e-03
2.450442e+03	1.918790e-05	1.851548e-04	3.063514e-03
2.456725e+03	1.874420e-05	1.814037e-04	3.003765e-03
2.463009e+03	1.835429e-05	1.780302e-04	2.953527e-03
2.469292e+03	1.798559e-05	1.748576e-04	2.903506e-03
2.475575e+03	1.760014e-05	1.714814e-04	2.852125e-03
2.481858e+03	1.717051e-05	1.677053e-04	2.792814e-03
2.488141e+03	1.686311e-05	1.650689e-04	2.753347e-03
2.494425e+03	1.653886e-05	1.622681e-04	2.709365e-03
2.500708e+03	1.610522e-05	1.585056e-04	2.649380e-03
2.506991e+03	1.577471e-05	1.555613e-04	2.604228e-03
2.513274e+03	1.552325e-05	1.534598e-04	2.571334e-03
2.519557e+03	1.514659e-05	1.501189e-04	2.519044e-03
2.525840e+03	1.482752e-05	1.473039e-04	2.473618e-03
2.532124e+03	1.453024e-05	1.447574e-04	2.431892e-03
2.538407e+03	1.423497e-05	1.420689e-04	2.390978e-03
2.544690e+03	1.396736e-05	1.397710e-04	2.355380e-03
2.550973e+03	1.361173e-05	1.364285e-04	2.302077e-03
2.557256e+03	1.338447e-05	1.345037e-04	2.271744e-03
2.563540e+03	1.312156e-05	1.322290e-04	2.235060e-03
2.569823e+03	1.283572e-05	1.295841e-04	2.193222e-03
2.576106e+03	1.259239e-05	1.274686e-04	2.160462e-03
2.582389e+03	1.228157e-05	1.246258e-04	2.114442e-03
2.588672e+03	1.211836e-05	1.232727e-04	2.093056e-03
2.594956e+03	1.181235e-05	1.204094e-04	2.047822e-03
2.601239e+03	1.159284e-05	1.184368e-04	2.016425e-03
2.607522e+03	1.135147e-05	1.162328e-04	1.982339e-03
2.613805e+03	1.115387e-05	1.144056e-04	1.953298e-03
2.620088e+03	1.095528e-05	1.125883e-04	1.925120e-03
2.626371e+03	1.068756e-05	1.100620e-04	1.885184e-03
2.632655e+03	1.050299e-05	1.084187e-04	1.858430e-03
2.638938e+03	1.029326e-05	1.064876e-04	1.827840e-03
2.645221e+03	1.011132e-05	1.048376e-04	1.801517e-03
2.651504e+03	9.907025e-06	1.029927e-04	1.771327e-03
2.657787e+03	9.695225e-06	1.009760e-04	1.739638e-03
2.664071e+03	9.522485e-06	9.938138e-05	1.713678e-03
2.670354e+03	9.346920e-06	9.780750e-05	1.688974e-03
2.676637e+03	9.147930e-06	9.593597e-05	1.659306e-03
2.682920e+03	8.986980e-06	9.449616e-05	1.636476e-03
2.689203e+03	8.780080e-06	9.249910e-05	1.603624e-03
2.695486e+03	8.654280e-06	9.136485e-05	1.585874e-03
2.701770e+03	8.470380e-06	8.964458e-05	1.557690e-03
2.708053e+03	8.305305e-06	8.803341e-05	1.531502e-03
2.714336e+03	8.161290e-06	8.672437e-05	1.510474e-03
2.720619e+03	7.994310e-06	8.516273e-05	1.485541e-03
2.726902e+03	7.885145e-06	8.417480e-05	1.469676e-03
2.733186e+03	7.689880e-06	8.233001e-05	1.439107e-03
2.739469e+03	7.550570e-06	8.102625e-05	1.417672e-03
2.745752e+03	7.417235e-06	7.985217e-05	1.398599e-03
2.752035e+03	7.274715e-06	7.852288e-05	1.376498e-03
2.758318e+03	7.137655e-06	7.721046e-05	1.355219e-03
2.764602e+03	6.986490e-06	7.576926e-05	1.332005e-03
2.770885e+03	6.905070e-06	7.510707e-05	1.321277e-03
2.777168e+03	6.732500e-06	7.345520e-05	1.293552e-03
2.783451e+03	6.626440e-06	7.247007e-05	1.277569e-03
2.789734e+03	6.492585e-06	7.122085e-05	1.256992e-03
2.796017e+03	6.386380e-06	7.022179e-05	1.240702e-03
2.802301e+03	6.260695e-06	6.905777e-05	1.221213e-03
2.808584e+03	6.141075e-06	6.788482e-05	1.202486e-03
2.814867e+03	6.048885e-06	6.706205e-05	1.188592e-03
2.821150e+03	5.934365e-06	6.596484e-05	1.171030e-03
2.827433e+03	5.836760e-06	6.507057e-05	1.155799e-03
2.833717e+03	5.711185e-06	6.383017e-05	1.135074e-03
2.840000e+03	5.626125e-06	6.305043e-05	1.122224e-03
2.846283e+03	5.512750e-06	6.193629e-05	1.103292e-03
2.852566e+03	5.430615e-06	6.120424e-05	1.091153e-03
2.858849e+03	5.314710e-06	6.004377e-05	1.071630e-03
2.865133e+03	5.229335e-06	5.926010e-05	1.058832e-03
2.871416e+03	5.149660e-06	5.849054e-05	1.045975e-03
2.877699e+03	5.059980e-06	5.767576e-05	1.031804e-03
2.883982e+03	4.949643e-06	5.658098e-05	1.013933e-03
2.890265e+03	4.881341e-06	5.594671e-05	1.003528e-03
2.896548e+03	4.789833e-06	5.504980e-05	9.886116e-04
2.902832e+03	4.713907e-06	5.435619e-05	9.764924e-04
2.909115e+03	4.628003e-06	5.351673e-05	9.626132e-04
2.915398e+03	4.540242e-06	5.267163e-05	9.485532e-04
2.921681e+03	4.481443e-06	5.211513e-05	9.396708e-04
2.927964e+03	4.386897e-06	5.120231e-05	9.242608e-04
2.934248e+03	4.321489e-06	5.059261e-05	9.137200e-04
2.940531e+03	4.245616e-06	4.982662e-05	9.010576e-04
2.946814e+03	4.177627e-06	4.917658e-05	8.899872e-04
2.953097e+03	4.112609e-06	4.854603e-05	8.795716e-04
2.959380e+03	4.035384e-06	4.776631e-05	8.663368e-04
2.965663e+03	3.978968e-06	4.726062e-05	8.580108e-04
2.971947e+03	3.906303e-06	4.652672e-05	8.454568e-04
2.978230e+03	3.847034e-06	4.595358e-05	8.356732e-04
2.984513e+03	3.781030e-06	4.530362e-05	8.247844e-04
2.990796e+03	3.713626e-06	4.462932e-05	8.135476e-04
2.997079e+03	3.670721e-06	4.422907e-05	8.068536e-04
3.003363e+03	3.594559e-06	4.345660e-05	7.937188e-04
3.009646e+03	3.540427e-06	4.295333e-05	7.848592e-04
3.015929e+03	3.497283e-06	4.251325e-05	7.779092e-04
3.022212e+03	3.433033e-06	4.188414e-05	7.669800e-04
3.028495e+03	3.396298e-06	4.154330e-05	7.614904e-04
3.034779e+03	3.329156e-06	4.085814e-05	7.495468e-04
3.041062e+03	3.278288e-06	4.036515e-05	7.408828e-04
3.047345e+03	3.237200e-06	3.997527e-05	7.340620e-04
3.053628e+03	3.178791e-06	3.936937e-05	7.234944e-04
3.059911e+03	3.135732e-06	3.895968e-05	7.161712e-04
3.066194e+03	3.086528e-06	3.847063e-05	7.076516e-04
3.072478e+03	3.046204e-06	3.808119e-05	7.010276e-04
3.078761e+03	3.001581e-06	3.763310e-05	6.933616e-04
3.085044e+03	2.946703e-06	3.707897e-05	6.835740e-04
3.091327e+03	2.920252e-06	3.684775e-05	6.796880e-04
3.097610e+03	2.872212e-06	3.635394e-05	6.715092e-04
3.103894e+03	2.832432e-06	3.596136e-05	6.646092e-04
3.110177e+03	2.779806e-06	3.540886e-05	6.547788e-04
3.116460e+03	2.754962e-06	3.522493e-05	6.518464e-04
3.122743e+03	2.717872e-06	3.482626e-05	6.450108e-04
3.129026e+03	2.668939e-06	3.432914e-05	6.362408e-04
3.135309e+03	2.633475e-06	3.398147e-05	6.302880e-04
3.141593e+03	2.604229e-06	3.370984e-05	6.252700e-04
3.147876e+03	2.572386e-06	3.341152e-05	6.201484e-04
3.154159e+03	2.527756e-06	3.293339e-05	6.113572e-04
3.160442e+03	2.494134e-06	3.261505e-05	6.060320e-04
3.166725e+03	2.469229e-06	3.238358e-05	6.020844e-04
3.173009e+03	2.438361e-06	3.209259e-05	5.971900e-04
3.179292e+03	2.403758e-06	3.173399e-05	5.910376e-04
3.185575e+03	2.369807e-06	3.137315e-05	5.844296e-04
3.191858e+03	2.342501e-06	3.111281e-05	5.799748e-04
3.198141e+03	2.315536e-06	3.084617e-05	5.752192e-04
3.204425e+03	2.286582e-06	3.055590e-05	5.700760e-04
3.210708e+03	2.256887e-06	3.025315e-05	5.647992e-04
3.216991e+03	2.218734e-06	2.977668e-05	5.550948e-04
