# Supplementary material for: Intermittency in the not-so-smooth elastic turbulence
Source: Nat Commun. 2024 May 27;15:4070. doi: 10.1038/s41467-024-48460-5 (PMC11130217; doi:10.1038/s41467-024-48460-5)
Supplement: Supplementary file 4 — Source Data [file 41467_2024_48460_MOESM4_ESM.zip › SourceData/FigS08b_De3_solid_rbyL_0p002.txt]

delta2 u			pdf
7.986250e-11	1
2.891600e-04	9.990724e-01
5.781684e-04	9.981449e-01
8.674910e-04	9.972173e-01
1.156577e-03	9.962898e-01
1.445804e-03	9.953622e-01
1.735032e-03	9.944347e-01
2.024138e-03	9.935071e-01
2.313166e-03	9.925796e-01
2.601996e-03	9.916520e-01
2.890852e-03	9.907244e-01
3.179717e-03	9.897969e-01
3.468537e-03	9.888693e-01
3.757576e-03	9.879418e-01
4.046828e-03	9.870142e-01
4.335767e-03	9.860867e-01
4.624782e-03	9.851591e-01
4.913960e-03	9.842316e-01
5.202869e-03	9.833040e-01
5.491791e-03	9.823765e-01
5.780963e-03	9.814489e-01
6.070134e-03	9.805213e-01
6.359369e-03	9.795938e-01
6.648622e-03	9.786662e-01
6.937823e-03	9.777387e-01
7.227337e-03	9.768111e-01
7.516375e-03	9.758836e-01
7.805327e-03	9.749560e-01
8.094686e-03	9.740285e-01
8.383560e-03	9.731009e-01
8.672681e-03	9.721733e-01
8.961841e-03	9.712458e-01
9.251050e-03	9.703182e-01
9.540306e-03	9.693907e-01
9.829572e-03	9.684631e-01
1.011892e-02	9.675356e-01
1.040845e-02	9.666080e-01
1.069757e-02	9.656805e-01
1.098674e-02	9.647529e-01
1.127603e-02	9.638254e-01
1.156546e-02	9.628978e-01
1.185470e-02	9.619702e-01
1.214411e-02	9.610427e-01
1.243369e-02	9.601151e-01
1.272320e-02	9.591876e-01
1.301266e-02	9.582600e-01
1.330209e-02	9.573325e-01
1.359191e-02	9.564049e-01
1.388162e-02	9.554774e-01
1.417146e-02	9.545498e-01
1.446100e-02	9.536222e-01
1.475061e-02	9.526947e-01
1.504034e-02	9.517671e-01
1.532993e-02	9.508396e-01
1.561974e-02	9.499120e-01
1.590947e-02	9.489845e-01
1.619949e-02	9.480569e-01
1.648927e-02	9.471294e-01
1.677955e-02	9.462018e-01
1.706935e-02	9.452742e-01
1.735917e-02	9.443467e-01
1.764929e-02	9.434191e-01
1.793934e-02	9.424916e-01
1.822926e-02	9.415640e-01
1.851955e-02	9.406365e-01
1.880962e-02	9.397089e-01
1.909997e-02	9.387814e-01
1.939041e-02	9.378538e-01
1.968068e-02	9.369263e-01
1.997086e-02	9.359987e-01
2.026140e-02	9.350711e-01
2.055202e-02	9.341436e-01
2.084270e-02	9.332160e-01
2.113326e-02	9.322885e-01
2.142409e-02	9.313609e-01
2.171524e-02	9.304334e-01
2.200652e-02	9.295058e-01
2.229768e-02	9.285783e-01
2.258898e-02	9.276507e-01
2.288051e-02	9.267231e-01
2.317187e-02	9.257956e-01
2.346362e-02	9.248680e-01
2.375518e-02	9.239405e-01
2.404691e-02	9.230129e-01
2.433872e-02	9.220854e-01
2.463048e-02	9.211578e-01
2.492229e-02	9.202303e-01
2.521436e-02	9.193027e-01
2.550637e-02	9.183751e-01
2.579862e-02	9.174476e-01
2.609085e-02	9.165200e-01
2.638305e-02	9.155925e-01
2.667550e-02	9.146649e-01
2.696803e-02	9.137374e-01
2.726073e-02	9.128098e-01
2.755344e-02	9.118823e-01
2.784605e-02	9.109547e-01
2.813871e-02	9.100272e-01
2.843141e-02	9.090996e-01
2.872464e-02	9.081720e-01
2.901773e-02	9.072445e-01
2.931091e-02	9.063169e-01
2.960416e-02	9.053894e-01
2.989769e-02	9.044618e-01
3.019093e-02	9.035343e-01
3.048437e-02	9.026067e-01
3.077810e-02	9.016792e-01
3.107185e-02	9.007516e-01
3.136584e-02	8.998240e-01
3.165997e-02	8.988965e-01
3.195397e-02	8.979689e-01
3.224827e-02	8.970414e-01
3.254249e-02	8.961138e-01
3.283669e-02	8.951863e-01
3.313115e-02	8.942587e-01
3.342580e-02	8.933312e-01
3.372038e-02	8.924036e-01
3.401510e-02	8.914761e-01
3.431005e-02	8.905485e-01
3.460510e-02	8.896209e-01
3.490029e-02	8.886934e-01
3.519545e-02	8.877658e-01
3.549075e-02	8.868383e-01
3.578643e-02	8.859107e-01
3.608196e-02	8.849832e-01
3.637756e-02	8.840556e-01
3.667334e-02	8.831281e-01
3.696914e-02	8.822005e-01
3.726542e-02	8.812729e-01
3.756162e-02	8.803454e-01
3.785802e-02	8.794178e-01
3.815455e-02	8.784903e-01
3.845086e-02	8.775627e-01
3.874771e-02	8.766352e-01
3.904463e-02	8.757076e-01
3.934170e-02	8.747801e-01
3.963880e-02	8.738525e-01
3.993600e-02	8.729249e-01
4.023338e-02	8.719974e-01
4.053124e-02	8.710698e-01
4.082889e-02	8.701423e-01
4.112666e-02	8.692147e-01
4.142465e-02	8.682872e-01
4.172279e-02	8.673596e-01
4.202098e-02	8.664321e-01
4.231937e-02	8.655045e-01
4.261793e-02	8.645770e-01
4.291698e-02	8.636494e-01
4.321617e-02	8.627218e-01
4.351534e-02	8.617943e-01
4.381456e-02	8.608667e-01
4.411402e-02	8.599392e-01
4.441364e-02	8.590116e-01
4.471345e-02	8.580841e-01
4.501347e-02	8.571565e-01
4.531345e-02	8.562290e-01
4.561402e-02	8.553014e-01
4.591452e-02	8.543738e-01
4.621538e-02	8.534463e-01
4.651621e-02	8.525187e-01
4.681737e-02	8.515912e-01
4.711855e-02	8.506636e-01
4.741982e-02	8.497361e-01
4.772157e-02	8.488085e-01
4.802354e-02	8.478810e-01
4.832564e-02	8.469534e-01
4.862780e-02	8.460258e-01
4.893019e-02	8.450983e-01
4.923267e-02	8.441707e-01
4.953568e-02	8.432432e-01
4.983834e-02	8.423156e-01
5.014128e-02	8.413881e-01
5.044457e-02	8.404605e-01
5.074817e-02	8.395330e-01
5.105160e-02	8.386054e-01
5.135549e-02	8.376779e-01
5.165937e-02	8.367503e-01
5.196375e-02	8.358227e-01
5.226819e-02	8.348952e-01
5.257291e-02	8.339676e-01
5.287780e-02	8.330401e-01
5.318283e-02	8.321125e-01
5.348821e-02	8.311850e-01
5.379391e-02	8.302574e-01
5.409970e-02	8.293299e-01
5.440575e-02	8.284023e-01
5.471188e-02	8.274747e-01
5.501848e-02	8.265472e-01
5.532521e-02	8.256196e-01
5.563244e-02	8.246921e-01
5.593971e-02	8.237645e-01
5.624700e-02	8.228370e-01
5.655470e-02	8.219094e-01
5.686260e-02	8.209819e-01
5.717086e-02	8.200543e-01
5.747945e-02	8.191268e-01
5.778811e-02	8.181992e-01
5.809686e-02	8.172716e-01
5.840552e-02	8.163441e-01
5.871478e-02	8.154165e-01
5.902414e-02	8.144890e-01
5.933409e-02	8.135614e-01
5.964409e-02	8.126339e-01
5.995424e-02	8.117063e-01
6.026458e-02	8.107788e-01
6.057534e-02	8.098512e-01
6.088639e-02	8.089236e-01
6.119767e-02	8.079961e-01
6.150897e-02	8.070685e-01
6.182070e-02	8.061410e-01
6.213259e-02	8.052134e-01
6.244485e-02	8.042859e-01
6.275757e-02	8.033583e-01
6.307048e-02	8.024308e-01
6.338360e-02	8.015032e-01
6.369683e-02	8.005756e-01
6.401024e-02	7.996481e-01
6.432361e-02	7.987205e-01
6.463761e-02	7.977930e-01
6.495223e-02	7.968654e-01
6.526694e-02	7.959379e-01
6.558187e-02	7.950103e-01
6.589699e-02	7.940828e-01
6.621227e-02	7.931552e-01
6.652802e-02	7.922277e-01
6.684395e-02	7.913001e-01
6.715992e-02	7.903725e-01
6.747648e-02	7.894450e-01
6.779290e-02	7.885174e-01
6.810985e-02	7.875899e-01
6.842759e-02	7.866623e-01
6.874545e-02	7.857348e-01
6.906343e-02	7.848072e-01
6.938194e-02	7.838797e-01
6.970071e-02	7.829521e-01
7.001978e-02	7.820245e-01
7.033895e-02	7.810970e-01
7.065849e-02	7.801694e-01
7.097822e-02	7.792419e-01
7.129837e-02	7.783143e-01
7.161887e-02	7.773868e-01
7.193958e-02	7.764592e-01
7.226072e-02	7.755317e-01
7.258233e-02	7.746041e-01
7.290402e-02	7.736766e-01
7.322634e-02	7.727490e-01
7.354877e-02	7.718214e-01
7.387185e-02	7.708939e-01
7.419505e-02	7.699663e-01
7.451829e-02	7.690388e-01
7.484222e-02	7.681112e-01
7.516625e-02	7.671837e-01
7.549077e-02	7.662561e-01
7.581556e-02	7.653286e-01
7.614064e-02	7.644010e-01
7.646620e-02	7.634734e-01
7.679198e-02	7.625459e-01
7.711818e-02	7.616183e-01
7.744474e-02	7.606908e-01
7.777190e-02	7.597632e-01
7.809917e-02	7.588357e-01
7.842655e-02	7.579081e-01
7.875429e-02	7.569806e-01
7.908263e-02	7.560530e-01
7.941152e-02	7.551254e-01
7.974066e-02	7.541979e-01
8.007025e-02	7.532703e-01
8.040010e-02	7.523428e-01
8.073032e-02	7.514152e-01
8.106112e-02	7.504877e-01
8.139167e-02	7.495601e-01
8.172292e-02	7.486326e-01
8.205471e-02	7.477050e-01
8.238674e-02	7.467775e-01
8.271929e-02	7.458499e-01
8.305207e-02	7.449223e-01
8.338525e-02	7.439948e-01
8.371898e-02	7.430672e-01
8.405318e-02	7.421397e-01
8.438753e-02	7.412121e-01
8.472231e-02	7.402846e-01
8.505745e-02	7.393570e-01
8.539277e-02	7.384295e-01
8.572864e-02	7.375019e-01
8.606506e-02	7.365743e-01
8.640197e-02	7.356468e-01
8.673926e-02	7.347192e-01
8.707721e-02	7.337917e-01
8.741503e-02	7.328641e-01
8.775376e-02	7.319366e-01
8.809285e-02	7.310090e-01
8.843223e-02	7.300815e-01
8.877192e-02	7.291539e-01
8.911225e-02	7.282263e-01
8.945269e-02	7.272988e-01
8.979379e-02	7.263712e-01
9.013563e-02	7.254437e-01
9.047767e-02	7.245161e-01
9.081987e-02	7.235886e-01
9.116279e-02	7.226610e-01
9.150596e-02	7.217335e-01
9.184978e-02	7.208059e-01
9.219414e-02	7.198784e-01
9.253900e-02	7.189508e-01
9.288415e-02	7.180232e-01
9.322967e-02	7.170957e-01
9.357595e-02	7.161681e-01
9.392274e-02	7.152406e-01
9.426971e-02	7.143130e-01
9.461724e-02	7.133855e-01
9.496541e-02	7.124579e-01
9.531386e-02	7.115304e-01
9.566272e-02	7.106028e-01
9.601228e-02	7.096752e-01
9.636193e-02	7.087477e-01
9.671242e-02	7.078201e-01
9.706341e-02	7.068926e-01
9.741455e-02	7.059650e-01
9.776665e-02	7.050375e-01
9.811889e-02	7.041099e-01
9.847146e-02	7.031824e-01
9.882449e-02	7.022548e-01
9.917839e-02	7.013273e-01
9.953261e-02	7.003997e-01
9.988758e-02	6.994721e-01
1.002431e-01	6.985446e-01
1.005990e-01	6.976170e-01
1.009553e-01	6.966895e-01
1.013122e-01	6.957619e-01
1.016695e-01	6.948344e-01
1.020273e-01	6.939068e-01
1.023859e-01	6.929793e-01
1.027448e-01	6.920517e-01
1.031043e-01	6.911241e-01
1.034645e-01	6.901966e-01
1.038250e-01	6.892690e-01
1.041861e-01	6.883415e-01
1.045477e-01	6.874139e-01
1.049101e-01	6.864864e-01
1.052731e-01	6.855588e-01
1.056363e-01	6.846313e-01
1.060004e-01	6.837037e-01
1.063648e-01	6.827761e-01
1.067301e-01	6.818486e-01
1.070956e-01	6.809210e-01
1.074613e-01	6.799935e-01
1.078276e-01	6.790659e-01
1.081946e-01	6.781384e-01
1.085622e-01	6.772108e-01
1.089302e-01	6.762833e-01
1.092989e-01	6.753557e-01
1.096683e-01	6.744282e-01
1.100380e-01	6.735006e-01
1.104085e-01	6.725730e-01
1.107795e-01	6.716455e-01
1.111506e-01	6.707179e-01
1.115226e-01	6.697904e-01
1.118950e-01	6.688628e-01
1.122677e-01	6.679353e-01
1.126414e-01	6.670077e-01
1.130154e-01	6.660802e-01
1.133902e-01	6.651526e-01
1.137654e-01	6.642250e-01
1.141412e-01	6.632975e-01
1.145178e-01	6.623699e-01
1.148949e-01	6.614424e-01
1.152723e-01	6.605148e-01
1.156508e-01	6.595873e-01
1.160297e-01	6.586597e-01
1.164094e-01	6.577322e-01
1.167894e-01	6.568046e-01
1.171702e-01	6.558770e-01
1.175516e-01	6.549495e-01
1.179335e-01	6.540219e-01
1.183162e-01	6.530944e-01
1.186992e-01	6.521668e-01
1.190831e-01	6.512393e-01
1.194677e-01	6.503117e-01
1.198526e-01	6.493842e-01
1.202384e-01	6.484566e-01
1.206246e-01	6.475291e-01
1.210118e-01	6.466015e-01
1.213993e-01	6.456739e-01
1.217873e-01	6.447464e-01
1.221758e-01	6.438188e-01
1.225656e-01	6.428913e-01
1.229558e-01	6.419637e-01
1.233467e-01	6.410362e-01
1.237382e-01	6.401086e-01
1.241304e-01	6.391811e-01
1.245235e-01	6.382535e-01
1.249169e-01	6.373259e-01
1.253113e-01	6.363984e-01
1.257064e-01	6.354708e-01
1.261022e-01	6.345433e-01
1.264983e-01	6.336157e-01
1.268953e-01	6.326882e-01
1.272931e-01	6.317606e-01
1.276915e-01	6.308331e-01
1.280907e-01	6.299055e-01
1.284906e-01	6.289780e-01
1.288910e-01	6.280504e-01
1.292920e-01	6.271228e-01
1.296942e-01	6.261953e-01
1.300967e-01	6.252677e-01
1.305001e-01	6.243402e-01
1.309039e-01	6.234126e-01
1.313089e-01	6.224851e-01
1.317143e-01	6.215575e-01
1.321206e-01	6.206300e-01
1.325275e-01	6.197024e-01
1.329350e-01	6.187748e-01
1.333437e-01	6.178473e-01
1.337527e-01	6.169197e-01
1.341629e-01	6.159922e-01
1.345737e-01	6.150646e-01
1.349851e-01	6.141371e-01
1.353977e-01	6.132095e-01
1.358110e-01	6.122820e-01
1.362245e-01	6.113544e-01
1.366388e-01	6.104268e-01
1.370544e-01	6.094993e-01
1.374704e-01	6.085717e-01
1.378872e-01	6.076442e-01
1.383048e-01	6.067166e-01
1.387234e-01	6.057891e-01
1.391425e-01	6.048615e-01
1.395622e-01	6.039340e-01
1.399831e-01	6.030064e-01
1.404050e-01	6.020789e-01
1.408277e-01	6.011513e-01
1.412508e-01	6.002237e-01
1.416751e-01	5.992962e-01
1.421002e-01	5.983686e-01
1.425260e-01	5.974411e-01
1.429525e-01	5.965135e-01
1.433801e-01	5.955860e-01
1.438078e-01	5.946584e-01
1.442369e-01	5.937309e-01
1.446667e-01	5.928033e-01
1.450972e-01	5.918757e-01
1.455289e-01	5.909482e-01
1.459614e-01	5.900206e-01
1.463945e-01	5.890931e-01
1.468282e-01	5.881655e-01
1.472631e-01	5.872380e-01
1.476990e-01	5.863104e-01
1.481359e-01	5.853829e-01
1.485729e-01	5.844553e-01
1.490112e-01	5.835277e-01
1.494500e-01	5.826002e-01
1.498899e-01	5.816726e-01
1.503305e-01	5.807451e-01
1.507721e-01	5.798175e-01
1.512144e-01	5.788900e-01
1.516581e-01	5.779624e-01
1.521020e-01	5.770349e-01
1.525473e-01	5.761073e-01
1.529937e-01	5.751798e-01
1.534405e-01	5.742522e-01
1.538882e-01	5.733246e-01
1.543371e-01	5.723971e-01
1.547870e-01	5.714695e-01
1.552377e-01	5.705420e-01
1.556893e-01	5.696144e-01
1.561418e-01	5.686869e-01
1.565956e-01	5.677593e-01
1.570501e-01	5.668318e-01
1.575057e-01	5.659042e-01
1.579621e-01	5.649766e-01
1.584197e-01	5.640491e-01
1.588779e-01	5.631215e-01
1.593370e-01	5.621940e-01
1.597971e-01	5.612664e-01
1.602584e-01	5.603389e-01
1.607208e-01	5.594113e-01
1.611840e-01	5.584838e-01
1.616479e-01	5.575562e-01
1.621128e-01	5.566287e-01
1.625787e-01	5.557011e-01
1.630454e-01	5.547735e-01
1.635136e-01	5.538460e-01
1.639829e-01	5.529184e-01
1.644532e-01	5.519909e-01
1.649249e-01	5.510633e-01
1.653972e-01	5.501358e-01
1.658704e-01	5.492082e-01
1.663449e-01	5.482807e-01
1.668203e-01	5.473531e-01
1.672970e-01	5.464255e-01
1.677744e-01	5.454980e-01
1.682530e-01	5.445704e-01
1.687327e-01	5.436429e-01
1.692132e-01	5.427153e-01
1.696950e-01	5.417878e-01
1.701778e-01	5.408602e-01
1.706619e-01	5.399327e-01
1.711467e-01	5.390051e-01
1.716328e-01	5.380775e-01
1.721206e-01	5.371500e-01
1.726090e-01	5.362224e-01
1.730987e-01	5.352949e-01
1.735896e-01	5.343673e-01
1.740812e-01	5.334398e-01
1.745738e-01	5.325122e-01
1.750679e-01	5.315847e-01
1.755632e-01	5.306571e-01
1.760597e-01	5.297296e-01
1.765568e-01	5.288020e-01
1.770558e-01	5.278744e-01
1.775553e-01	5.269469e-01
1.780560e-01	5.260193e-01
1.785581e-01	5.250918e-01
1.790611e-01	5.241642e-01
1.795652e-01	5.232367e-01
1.800708e-01	5.223091e-01
1.805778e-01	5.213816e-01
1.810861e-01	5.204540e-01
1.815955e-01	5.195264e-01
1.821061e-01	5.185989e-01
1.826180e-01	5.176713e-01
1.831315e-01	5.167438e-01
1.836461e-01	5.158162e-01
1.841619e-01	5.148887e-01
1.846788e-01	5.139611e-01
1.851973e-01	5.130336e-01
1.857177e-01	5.121060e-01
1.862384e-01	5.111785e-01
1.867606e-01	5.102509e-01
1.872844e-01	5.093233e-01
1.878094e-01	5.083958e-01
1.883359e-01	5.074682e-01
1.888641e-01	5.065407e-01
1.893931e-01	5.056131e-01
1.899236e-01	5.046856e-01
1.904558e-01	5.037580e-01
1.909890e-01	5.028305e-01
1.915240e-01	5.019029e-01
1.920601e-01	5.009753e-01
1.925978e-01	5.000478e-01
1.931370e-01	4.991202e-01
1.936772e-01	4.981927e-01
1.942188e-01	4.972651e-01
1.947617e-01	4.963376e-01
1.953060e-01	4.954100e-01
1.958513e-01	4.944825e-01
1.963983e-01	4.935549e-01
1.969469e-01	4.926273e-01
1.974966e-01	4.916998e-01
1.980477e-01	4.907722e-01
1.986007e-01	4.898447e-01
1.991551e-01	4.889171e-01
1.997107e-01	4.879896e-01
2.002669e-01	4.870620e-01
2.008254e-01	4.861345e-01
2.013854e-01	4.852069e-01
2.019469e-01	4.842794e-01
2.025102e-01	4.833518e-01
2.030747e-01	4.824242e-01
2.036403e-01	4.814967e-01
2.042080e-01	4.805691e-01
2.047771e-01	4.796416e-01
2.053478e-01	4.787140e-01
2.059200e-01	4.777865e-01
2.064937e-01	4.768589e-01
2.070689e-01	4.759314e-01
2.076462e-01	4.750038e-01
2.082244e-01	4.740762e-01
2.088048e-01	4.731487e-01
2.093865e-01	4.722211e-01
2.099700e-01	4.712936e-01
2.105551e-01	4.703660e-01
2.111417e-01	4.694385e-01
2.117298e-01	4.685109e-01
2.123199e-01	4.675834e-01
2.129119e-01	4.666558e-01
2.135054e-01	4.657282e-01
2.141010e-01	4.648007e-01
2.146980e-01	4.638731e-01
2.152961e-01	4.629456e-01
2.158962e-01	4.620180e-01
2.164984e-01	4.610905e-01
2.171022e-01	4.601629e-01
2.177078e-01	4.592354e-01
2.183147e-01	4.583078e-01
2.189236e-01	4.573803e-01
2.195343e-01	4.564527e-01
2.201469e-01	4.555251e-01
2.207609e-01	4.545976e-01
2.213769e-01	4.536700e-01
2.219950e-01	4.527425e-01
2.226147e-01	4.518149e-01
2.232365e-01	4.508874e-01
2.238601e-01	4.499598e-01
2.244857e-01	4.490323e-01
2.251131e-01	4.481047e-01
2.257423e-01	4.471771e-01
2.263736e-01	4.462496e-01
2.270062e-01	4.453220e-01
2.276418e-01	4.443945e-01
2.282788e-01	4.434669e-01
2.289175e-01	4.425394e-01
2.295585e-01	4.416118e-01
2.302016e-01	4.406843e-01
2.308466e-01	4.397567e-01
2.314936e-01	4.388292e-01
2.321423e-01	4.379016e-01
2.327931e-01	4.369740e-01
2.334462e-01	4.360465e-01
2.341011e-01	4.351189e-01
2.347575e-01	4.341914e-01
2.354165e-01	4.332638e-01
2.360779e-01	4.323363e-01
2.367409e-01	4.314087e-01
2.374064e-01	4.304812e-01
2.380739e-01	4.295536e-01
2.387434e-01	4.286260e-01
2.394152e-01	4.276985e-01
2.400896e-01	4.267709e-01
2.407654e-01	4.258434e-01
2.414439e-01	4.249158e-01
2.421250e-01	4.239883e-01
2.428083e-01	4.230607e-01
2.434938e-01	4.221332e-01
2.441816e-01	4.212056e-01
2.448716e-01	4.202780e-01
2.455642e-01	4.193505e-01
2.462589e-01	4.184229e-01
2.469552e-01	4.174954e-01
2.476549e-01	4.165678e-01
2.483562e-01	4.156403e-01
2.490603e-01	4.147127e-01
2.497659e-01	4.137852e-01
2.504740e-01	4.128576e-01
2.511852e-01	4.119301e-01
2.518979e-01	4.110025e-01
2.526135e-01	4.100749e-01
2.533315e-01	4.091474e-01
2.540519e-01	4.082198e-01
2.547750e-01	4.072923e-01
2.554999e-01	4.063647e-01
2.562279e-01	4.054372e-01
2.569586e-01	4.045096e-01
2.576924e-01	4.035821e-01
2.584281e-01	4.026545e-01
2.591664e-01	4.017269e-01
2.599080e-01	4.007994e-01
2.606521e-01	3.998718e-01
2.613984e-01	3.989443e-01
2.621469e-01	3.980167e-01
2.628984e-01	3.970892e-01
2.636525e-01	3.961616e-01
2.644101e-01	3.952341e-01
2.651695e-01	3.943065e-01
2.659323e-01	3.933789e-01
2.666983e-01	3.924514e-01
2.674662e-01	3.915238e-01
2.682370e-01	3.905963e-01
2.690115e-01	3.896687e-01
2.697890e-01	3.887412e-01
2.705691e-01	3.878136e-01
2.713520e-01	3.868861e-01
2.721376e-01	3.859585e-01
2.729258e-01	3.850310e-01
2.737174e-01	3.841034e-01
2.745115e-01	3.831758e-01
2.753087e-01	3.822483e-01
2.761086e-01	3.813207e-01
2.769118e-01	3.803932e-01
2.777185e-01	3.794656e-01
2.785280e-01	3.785381e-01
2.793398e-01	3.776105e-01
2.801557e-01	3.766830e-01
2.809750e-01	3.757554e-01
2.817968e-01	3.748278e-01
2.826224e-01	3.739003e-01
2.834514e-01	3.729727e-01
2.842819e-01	3.720452e-01
2.851167e-01	3.711176e-01
2.859556e-01	3.701901e-01
2.867962e-01	3.692625e-01
2.876406e-01	3.683350e-01
2.884891e-01	3.674074e-01
2.893410e-01	3.664799e-01
2.901960e-01	3.655523e-01
2.910540e-01	3.646247e-01
2.919156e-01	3.636972e-01
2.927806e-01	3.627696e-01
2.936485e-01	3.618421e-01
2.945197e-01	3.609145e-01
2.953944e-01	3.599870e-01
2.962727e-01	3.590594e-01
2.971545e-01	3.581319e-01
2.980404e-01	3.572043e-01
2.989285e-01	3.562767e-01
2.998209e-01	3.553492e-01
3.007169e-01	3.544216e-01
3.016168e-01	3.534941e-01
3.025200e-01	3.525665e-01
3.034268e-01	3.516390e-01
3.043372e-01	3.507114e-01
3.052511e-01	3.497839e-01
3.061686e-01	3.488563e-01
3.070901e-01	3.479287e-01
3.080151e-01	3.470012e-01
3.089437e-01	3.460736e-01
3.098770e-01	3.451461e-01
3.108142e-01	3.442185e-01
3.117551e-01	3.432910e-01
3.126997e-01	3.423634e-01
3.136486e-01	3.414359e-01
3.146010e-01	3.405083e-01
3.155579e-01	3.395808e-01
3.165181e-01	3.386532e-01
3.174834e-01	3.377256e-01
3.184524e-01	3.367981e-01
3.194263e-01	3.358705e-01
3.204040e-01	3.349430e-01
3.213860e-01	3.340154e-01
3.223717e-01	3.330879e-01
3.233626e-01	3.321603e-01
3.243572e-01	3.312328e-01
3.253568e-01	3.303052e-01
3.263614e-01	3.293776e-01
3.273706e-01	3.284501e-01
3.283836e-01	3.275225e-01
3.294011e-01	3.265950e-01
3.304239e-01	3.256674e-01
3.314511e-01	3.247399e-01
3.324832e-01	3.238123e-01
3.335197e-01	3.228848e-01
3.345603e-01	3.219572e-01
3.356065e-01	3.210297e-01
3.366568e-01	3.201021e-01
3.377122e-01	3.191745e-01
3.387729e-01	3.182470e-01
3.398387e-01	3.173194e-01
3.409078e-01	3.163919e-01
3.419833e-01	3.154643e-01
3.430646e-01	3.145368e-01
3.441505e-01	3.136092e-01
3.452413e-01	3.126817e-01
3.463376e-01	3.117541e-01
3.474380e-01	3.108265e-01
3.485444e-01	3.098990e-01
3.496558e-01	3.089714e-01
3.507741e-01	3.080439e-01
3.518970e-01	3.071163e-01
3.530261e-01	3.061888e-01
3.541612e-01	3.052612e-01
3.553015e-01	3.043337e-01
3.564477e-01	3.034061e-01
3.575998e-01	3.024785e-01
3.587573e-01	3.015510e-01
3.599209e-01	3.006234e-01
3.610916e-01	2.996959e-01
3.622678e-01	2.987683e-01
3.634492e-01	2.978408e-01
3.646360e-01	2.969132e-01
3.658291e-01	2.959857e-01
3.670291e-01	2.950581e-01
3.682357e-01	2.941306e-01
3.694488e-01	2.932030e-01
3.706690e-01	2.922754e-01
3.718933e-01	2.913479e-01
3.731253e-01	2.904203e-01
3.743627e-01	2.894928e-01
3.756075e-01	2.885652e-01
3.768585e-01	2.876377e-01
3.781156e-01	2.867101e-01
3.793803e-01	2.857826e-01
3.806524e-01	2.848550e-01
3.819299e-01	2.839274e-01
3.832144e-01	2.829999e-01
3.845058e-01	2.820723e-01
3.858046e-01	2.811448e-01
3.871108e-01	2.802172e-01
3.884243e-01	2.792897e-01
3.897443e-01	2.783621e-01
3.910719e-01	2.774346e-01
3.924051e-01	2.765070e-01
3.937468e-01	2.755794e-01
3.950964e-01	2.746519e-01
3.964548e-01	2.737243e-01
3.978190e-01	2.727968e-01
3.991900e-01	2.718692e-01
4.005693e-01	2.709417e-01
4.019568e-01	2.700141e-01
4.033513e-01	2.690866e-01
4.047543e-01	2.681590e-01
4.061657e-01	2.672315e-01
4.075821e-01	2.663039e-01
4.090091e-01	2.653763e-01
4.104435e-01	2.644488e-01
4.118860e-01	2.635212e-01
4.133373e-01	2.625937e-01
4.147951e-01	2.616661e-01
4.162622e-01	2.607386e-01
4.177391e-01	2.598110e-01
4.192242e-01	2.588835e-01
4.207176e-01	2.579559e-01
4.222214e-01	2.570283e-01
4.237343e-01	2.561008e-01
4.252549e-01	2.551732e-01
4.267843e-01	2.542457e-01
4.283231e-01	2.533181e-01
4.298723e-01	2.523906e-01
4.314296e-01	2.514630e-01
4.329971e-01	2.505355e-01
4.345749e-01	2.496079e-01
4.361625e-01	2.486804e-01
4.377601e-01	2.477528e-01
4.393686e-01	2.468252e-01
4.409872e-01	2.458977e-01
4.426156e-01	2.449701e-01
4.442540e-01	2.440426e-01
4.459031e-01	2.431150e-01
4.475630e-01	2.421875e-01
4.492331e-01	2.412599e-01
4.509135e-01	2.403324e-01
4.526045e-01	2.394048e-01
4.543069e-01	2.384772e-01
4.560200e-01	2.375497e-01
4.577445e-01	2.366221e-01
4.594806e-01	2.356946e-01
4.612263e-01	2.347670e-01
4.629851e-01	2.338395e-01
4.647554e-01	2.329119e-01
4.665389e-01	2.319844e-01
4.683333e-01	2.310568e-01
4.701393e-01	2.301292e-01
4.719592e-01	2.292017e-01
4.737891e-01	2.282741e-01
4.756339e-01	2.273466e-01
4.774919e-01	2.264190e-01
4.793621e-01	2.254915e-01
4.812445e-01	2.245639e-01
4.831413e-01	2.236364e-01
4.850522e-01	2.227088e-01
4.869756e-01	2.217813e-01
4.889138e-01	2.208537e-01
4.908643e-01	2.199261e-01
4.928278e-01	2.189986e-01
4.948052e-01	2.180710e-01
4.967968e-01	2.171435e-01
4.988035e-01	2.162159e-01
5.008239e-01	2.152884e-01
5.028584e-01	2.143608e-01
5.049084e-01	2.134333e-01
5.069729e-01	2.125057e-01
5.090521e-01	2.115781e-01
5.111467e-01	2.106506e-01
5.132573e-01	2.097230e-01
5.153846e-01	2.087955e-01
5.175261e-01	2.078679e-01
5.196824e-01	2.069404e-01
5.218564e-01	2.060128e-01
5.240459e-01	2.050853e-01
5.262504e-01	2.041577e-01
5.284717e-01	2.032301e-01
5.307115e-01	2.023026e-01
5.329676e-01	2.013750e-01
5.352402e-01	2.004475e-01
5.375310e-01	1.995199e-01
5.398399e-01	1.985924e-01
5.421671e-01	1.976648e-01
5.445118e-01	1.967373e-01
5.468757e-01	1.958097e-01
5.492599e-01	1.948822e-01
5.516598e-01	1.939546e-01
5.540786e-01	1.930270e-01
5.565168e-01	1.920995e-01
5.589739e-01	1.911719e-01
5.614508e-01	1.902444e-01
5.639493e-01	1.893168e-01
5.664678e-01	1.883893e-01
5.690055e-01	1.874617e-01
5.715641e-01	1.865342e-01
5.741421e-01	1.856066e-01
5.767429e-01	1.846790e-01
5.793637e-01	1.837515e-01
5.820075e-01	1.828239e-01
5.846707e-01	1.818964e-01
5.873556e-01	1.809688e-01
5.900628e-01	1.800413e-01
5.927910e-01	1.791137e-01
5.955415e-01	1.781862e-01
5.983173e-01	1.772586e-01
6.011188e-01	1.763311e-01
6.039394e-01	1.754035e-01
6.067858e-01	1.744759e-01
6.096597e-01	1.735484e-01
6.125534e-01	1.726208e-01
6.154747e-01	1.716933e-01
6.184207e-01	1.707657e-01
6.213934e-01	1.698382e-01
6.243918e-01	1.689106e-01
6.274192e-01	1.679831e-01
6.304717e-01	1.670555e-01
6.335534e-01	1.661279e-01
6.366648e-01	1.652004e-01
6.398029e-01	1.642728e-01
6.429702e-01	1.633453e-01
6.461685e-01	1.624177e-01
6.493984e-01	1.614902e-01
6.526561e-01	1.605626e-01
6.559468e-01	1.596351e-01
6.592678e-01	1.587075e-01
6.626201e-01	1.577799e-01
6.660055e-01	1.568524e-01
6.694216e-01	1.559248e-01
6.728709e-01	1.549973e-01
6.763550e-01	1.540697e-01
6.798748e-01	1.531422e-01
6.834303e-01	1.522146e-01
6.870184e-01	1.512871e-01
6.906428e-01	1.503595e-01
6.943023e-01	1.494320e-01
6.979996e-01	1.485044e-01
7.017326e-01	1.475768e-01
7.055038e-01	1.466493e-01
7.093125e-01	1.457217e-01
7.131619e-01	1.447942e-01
7.170526e-01	1.438666e-01
7.209848e-01	1.429391e-01
7.249542e-01	1.420115e-01
7.289685e-01	1.410840e-01
7.330277e-01	1.401564e-01
7.371254e-01	1.392288e-01
7.412701e-01	1.383013e-01
7.454605e-01	1.373737e-01
7.496996e-01	1.364462e-01
7.539870e-01	1.355186e-01
7.583208e-01	1.345911e-01
7.627009e-01	1.336635e-01
7.671292e-01	1.327360e-01
7.716104e-01	1.318084e-01
7.761377e-01	1.308808e-01
7.807179e-01	1.299533e-01
7.853499e-01	1.290257e-01
7.900382e-01	1.280982e-01
7.947830e-01	1.271706e-01
7.995790e-01	1.262431e-01
8.044320e-01	1.253155e-01
8.093474e-01	1.243880e-01
8.143194e-01	1.234604e-01
8.193514e-01	1.225329e-01
8.244429e-01	1.216053e-01
8.295919e-01	1.206777e-01
8.348056e-01	1.197502e-01
8.400853e-01	1.188226e-01
8.454281e-01	1.178951e-01
8.508374e-01	1.169675e-01
8.563155e-01	1.160400e-01
8.618627e-01	1.151124e-01
8.674817e-01	1.141849e-01
8.731789e-01	1.132573e-01
8.789498e-01	1.123297e-01
8.847982e-01	1.114022e-01
8.907213e-01	1.104746e-01
8.967269e-01	1.095471e-01
9.028109e-01	1.086195e-01
9.089746e-01	1.076920e-01
9.152260e-01	1.067644e-01
9.215560e-01	1.058369e-01
9.279776e-01	1.049093e-01
9.344852e-01	1.039818e-01
9.410876e-01	1.030542e-01
9.477809e-01	1.021266e-01
9.545724e-01	1.011991e-01
9.614649e-01	1.002715e-01
9.684560e-01	9.934398e-02
9.755511e-01	9.841642e-02
9.827547e-01	9.748887e-02
9.900696e-01	9.656131e-02
9.974930e-01	9.563376e-02
1.005029e+00	9.470620e-02
1.012686e+00	9.377864e-02
1.020460e+00	9.285109e-02
1.028359e+00	9.192353e-02
1.036374e+00	9.099598e-02
1.044526e+00	9.006842e-02
1.052808e+00	8.914087e-02
1.061236e+00	8.821331e-02
1.069792e+00	8.728576e-02
1.078494e+00	8.635820e-02
1.087333e+00	8.543065e-02
1.096318e+00	8.450309e-02
1.105459e+00	8.357554e-02
1.114754e+00	8.264798e-02
1.124208e+00	8.172043e-02
1.133833e+00	8.079287e-02
1.143622e+00	7.986532e-02
1.153584e+00	7.893776e-02
1.163724e+00	7.801021e-02
1.174037e+00	7.708265e-02
1.184538e+00	7.615510e-02
1.195233e+00	7.522754e-02
1.206122e+00	7.429999e-02
1.217204e+00	7.337243e-02
1.228493e+00	7.244488e-02
1.239997e+00	7.151732e-02
1.251725e+00	7.058977e-02
1.263688e+00	6.966221e-02
1.275879e+00	6.873466e-02
1.288321e+00	6.780710e-02
1.300998e+00	6.687955e-02
1.313938e+00	6.595199e-02
1.327150e+00	6.502444e-02
1.340631e+00	6.409688e-02
1.354399e+00	6.316933e-02
1.368478e+00	6.224177e-02
1.382845e+00	6.131422e-02
1.397530e+00	6.038666e-02
1.412553e+00	5.945911e-02
1.427914e+00	5.853155e-02
1.443641e+00	5.760400e-02
1.459726e+00	5.667644e-02
1.476196e+00	5.574888e-02
1.493044e+00	5.482133e-02
1.510312e+00	5.389377e-02
1.528015e+00	5.296622e-02
1.546144e+00	5.203866e-02
1.564760e+00	5.111111e-02
1.583857e+00	5.018355e-02
1.587696e+00	5.000000e-02
1.587735e+00	4.999814e-02
1.587774e+00	4.999629e-02
1.587813e+00	4.999443e-02
1.587852e+00	4.999258e-02
1.587891e+00	4.999072e-02
1.587929e+00	4.998887e-02
1.587968e+00	4.998701e-02
1.588006e+00	4.998516e-02
1.588046e+00	4.998330e-02
1.588084e+00	4.998145e-02
1.588123e+00	4.997959e-02
1.588163e+00	4.997774e-02
1.588201e+00	4.997588e-02
1.588239e+00	4.997403e-02
1.588278e+00	4.997217e-02
1.588317e+00	4.997032e-02
1.588356e+00	4.996846e-02
1.588394e+00	4.996661e-02
1.588433e+00	4.996475e-02
1.588472e+00	4.996290e-02
1.588511e+00	4.996104e-02
1.588549e+00	4.995919e-02
1.588588e+00	4.995733e-02
1.588628e+00	4.995548e-02
1.588667e+00	4.995362e-02
1.588706e+00	4.995177e-02
1.588745e+00	4.994991e-02
1.588784e+00	4.994806e-02
1.588824e+00	4.994620e-02
1.588863e+00	4.994435e-02
1.588902e+00	4.994249e-02
1.588941e+00	4.994064e-02
1.588979e+00	4.993878e-02
1.589018e+00	4.993693e-02
1.589058e+00	4.993507e-02
1.589096e+00	4.993322e-02
1.589136e+00	4.993136e-02
1.589175e+00	4.992951e-02
1.589214e+00	4.992765e-02
1.589253e+00	4.992580e-02
1.589292e+00	4.992394e-02
1.589330e+00	4.992209e-02
1.589369e+00	4.992023e-02
1.589408e+00	4.991838e-02
1.589447e+00	4.991652e-02
1.589486e+00	4.991467e-02
1.589525e+00	4.991281e-02
1.589564e+00	4.991095e-02
1.589604e+00	4.990910e-02
1.589643e+00	4.990724e-02
1.589682e+00	4.990539e-02
1.589721e+00	4.990353e-02
1.589760e+00	4.990168e-02
1.589799e+00	4.989982e-02
1.589839e+00	4.989797e-02
1.589878e+00	4.989611e-02
1.589917e+00	4.989426e-02
1.589956e+00	4.989240e-02
1.589995e+00	4.989055e-02
1.590035e+00	4.988869e-02
1.590074e+00	4.988684e-02
1.590114e+00	4.988498e-02
1.590154e+00	4.988313e-02
1.590193e+00	4.988127e-02
1.590231e+00	4.987942e-02
1.590269e+00	4.987756e-02
1.590309e+00	4.987571e-02
1.590347e+00	4.987385e-02
1.590386e+00	4.987200e-02
1.590425e+00	4.987014e-02
1.590464e+00	4.986829e-02
1.590503e+00	4.986643e-02
1.590541e+00	4.986458e-02
1.590581e+00	4.986272e-02
1.590620e+00	4.986087e-02
1.590659e+00	4.985901e-02
1.590698e+00	4.985716e-02
1.590737e+00	4.985530e-02
1.590777e+00	4.985345e-02
1.590816e+00	4.985159e-02
1.590856e+00	4.984974e-02
1.590895e+00	4.984788e-02
1.590935e+00	4.984603e-02
1.590973e+00	4.984417e-02
1.591012e+00	4.984232e-02
1.591052e+00	4.984046e-02
1.591091e+00	4.983861e-02
1.591130e+00	4.983675e-02
1.591169e+00	4.983490e-02
1.591207e+00	4.983304e-02
1.591246e+00	4.983119e-02
1.591286e+00	4.982933e-02
1.591325e+00	4.982747e-02
1.591364e+00	4.982562e-02
1.591403e+00	4.982376e-02
1.591442e+00	4.982191e-02
1.591481e+00	4.982005e-02
1.591520e+00	4.981820e-02
1.591559e+00	4.981634e-02
1.591599e+00	4.981449e-02
1.591638e+00	4.981263e-02
1.591677e+00	4.981078e-02
1.591717e+00	4.980892e-02
1.591756e+00	4.980707e-02
1.591796e+00	4.980521e-02
1.591835e+00	4.980336e-02
1.591875e+00	4.980150e-02
1.591914e+00	4.979965e-02
1.591953e+00	4.979779e-02
1.591992e+00	4.979594e-02
1.592031e+00	4.979408e-02
1.592070e+00	4.979223e-02
1.592110e+00	4.979037e-02
1.592148e+00	4.978852e-02
1.592188e+00	4.978666e-02
1.592227e+00	4.978481e-02
1.592266e+00	4.978295e-02
1.592305e+00	4.978110e-02
1.592344e+00	4.977924e-02
1.592384e+00	4.977739e-02
1.592423e+00	4.977553e-02
1.592463e+00	4.977368e-02
1.592502e+00	4.977182e-02
1.592541e+00	4.976997e-02
1.592581e+00	4.976811e-02
1.592620e+00	4.976626e-02
1.592660e+00	4.976440e-02
1.592699e+00	4.976255e-02
1.592739e+00	4.976069e-02
1.592778e+00	4.975884e-02
1.592818e+00	4.975698e-02
1.592857e+00	4.975513e-02
1.592896e+00	4.975327e-02
1.592935e+00	4.975142e-02
1.592975e+00	4.974956e-02
1.593013e+00	4.974771e-02
1.593052e+00	4.974585e-02
1.593090e+00	4.974399e-02
1.593129e+00	4.974214e-02
1.593168e+00	4.974028e-02
1.593207e+00	4.973843e-02
1.593246e+00	4.973657e-02
1.593285e+00	4.973472e-02
1.593324e+00	4.973286e-02
1.593364e+00	4.973101e-02
1.593403e+00	4.972915e-02
1.593442e+00	4.972730e-02
1.593481e+00	4.972544e-02
1.593520e+00	4.972359e-02
1.593559e+00	4.972173e-02
1.593599e+00	4.971988e-02
1.593638e+00	4.971802e-02
1.593678e+00	4.971617e-02
1.593717e+00	4.971431e-02
1.593755e+00	4.971246e-02
1.593795e+00	4.971060e-02
1.593833e+00	4.970875e-02
1.593873e+00	4.970689e-02
1.593911e+00	4.970504e-02
1.593950e+00	4.970318e-02
1.593989e+00	4.970133e-02
1.594028e+00	4.969947e-02
1.594066e+00	4.969762e-02
1.594105e+00	4.969576e-02
1.594144e+00	4.969391e-02
1.594184e+00	4.969205e-02
1.594223e+00	4.969020e-02
1.594263e+00	4.968834e-02
1.594302e+00	4.968649e-02
1.594341e+00	4.968463e-02
1.594380e+00	4.968278e-02
1.594420e+00	4.968092e-02
1.594459e+00	4.967907e-02
1.594498e+00	4.967721e-02
1.594537e+00	4.967536e-02
1.594576e+00	4.967350e-02
1.594615e+00	4.967165e-02
1.594655e+00	4.966979e-02
1.594694e+00	4.966794e-02
1.594733e+00	4.966608e-02
1.594772e+00	4.966423e-02
1.594812e+00	4.966237e-02
1.594851e+00	4.966051e-02
1.594890e+00	4.965866e-02
1.594930e+00	4.965680e-02
1.594970e+00	4.965495e-02
1.595009e+00	4.965309e-02
1.595049e+00	4.965124e-02
1.595088e+00	4.964938e-02
1.595127e+00	4.964753e-02
1.595166e+00	4.964567e-02
1.595206e+00	4.964382e-02
1.595244e+00	4.964196e-02
1.595283e+00	4.964011e-02
1.595323e+00	4.963825e-02
1.595362e+00	4.963640e-02
1.595401e+00	4.963454e-02
1.595441e+00	4.963269e-02
1.595481e+00	4.963083e-02
1.595520e+00	4.962898e-02
1.595559e+00	4.962712e-02
1.595598e+00	4.962527e-02
1.595637e+00	4.962341e-02
1.595677e+00	4.962156e-02
1.595716e+00	4.961970e-02
1.595756e+00	4.961785e-02
1.595795e+00	4.961599e-02
1.595834e+00	4.961414e-02
1.595874e+00	4.961228e-02
1.595912e+00	4.961043e-02
1.595951e+00	4.960857e-02
1.595991e+00	4.960672e-02
1.596030e+00	4.960486e-02
1.596070e+00	4.960301e-02
1.596109e+00	4.960115e-02
1.596148e+00	4.959930e-02
1.596187e+00	4.959744e-02
1.596226e+00	4.959559e-02
1.596266e+00	4.959373e-02
1.596305e+00	4.959188e-02
1.596344e+00	4.959002e-02
1.596384e+00	4.958817e-02
1.596423e+00	4.958631e-02
1.596463e+00	4.958446e-02
1.596503e+00	4.958260e-02
1.596543e+00	4.958075e-02
1.596582e+00	4.957889e-02
1.596621e+00	4.957703e-02
1.596661e+00	4.957518e-02
1.596700e+00	4.957332e-02
1.596739e+00	4.957147e-02
1.596778e+00	4.956961e-02
1.596818e+00	4.956776e-02
1.596857e+00	4.956590e-02
1.596897e+00	4.956405e-02
1.596936e+00	4.956219e-02
1.596975e+00	4.956034e-02
1.597015e+00	4.955848e-02
1.597054e+00	4.955663e-02
1.597093e+00	4.955477e-02
1.597132e+00	4.955292e-02
1.597172e+00	4.955106e-02
1.597212e+00	4.954921e-02
1.597251e+00	4.954735e-02
1.597290e+00	4.954550e-02
1.597330e+00	4.954364e-02
1.597369e+00	4.954179e-02
1.597408e+00	4.953993e-02
1.597447e+00	4.953808e-02
1.597486e+00	4.953622e-02
1.597525e+00	4.953437e-02
1.597564e+00	4.953251e-02
1.597604e+00	4.953066e-02
1.597644e+00	4.952880e-02
1.597683e+00	4.952695e-02
1.597723e+00	4.952509e-02
1.597762e+00	4.952324e-02
1.597802e+00	4.952138e-02
1.597841e+00	4.951953e-02
1.597880e+00	4.951767e-02
1.597919e+00	4.951582e-02
1.597959e+00	4.951396e-02
1.597998e+00	4.951211e-02
1.598038e+00	4.951025e-02
1.598077e+00	4.950840e-02
1.598116e+00	4.950654e-02
1.598156e+00	4.950469e-02
1.598195e+00	4.950283e-02
1.598235e+00	4.950098e-02
1.598275e+00	4.949912e-02
1.598315e+00	4.949727e-02
1.598355e+00	4.949541e-02
1.598394e+00	4.949355e-02
1.598434e+00	4.949170e-02
1.598474e+00	4.948984e-02
1.598514e+00	4.948799e-02
1.598553e+00	4.948613e-02
1.598593e+00	4.948428e-02
1.598632e+00	4.948242e-02
1.598672e+00	4.948057e-02
1.598712e+00	4.947871e-02
1.598751e+00	4.947686e-02
1.598790e+00	4.947500e-02
1.598829e+00	4.947315e-02
1.598868e+00	4.947129e-02
1.598907e+00	4.946944e-02
1.598947e+00	4.946758e-02
1.598987e+00	4.946573e-02
1.599026e+00	4.946387e-02
1.599066e+00	4.946202e-02
1.599106e+00	4.946016e-02
1.599146e+00	4.945831e-02
1.599185e+00	4.945645e-02
1.599224e+00	4.945460e-02
1.599264e+00	4.945274e-02
1.599303e+00	4.945089e-02
1.599342e+00	4.944903e-02
1.599382e+00	4.944718e-02
1.599422e+00	4.944532e-02
1.599463e+00	4.944347e-02
1.599503e+00	4.944161e-02
1.599543e+00	4.943976e-02
1.599582e+00	4.943790e-02
1.599622e+00	4.943605e-02
1.599662e+00	4.943419e-02
1.599702e+00	4.943234e-02
1.599741e+00	4.943048e-02
1.599781e+00	4.942863e-02
1.599820e+00	4.942677e-02
1.599859e+00	4.942492e-02
1.599898e+00	4.942306e-02
1.599938e+00	4.942121e-02
1.599978e+00	4.941935e-02
1.600018e+00	4.941750e-02
1.600058e+00	4.941564e-02
1.600097e+00	4.941379e-02
1.600137e+00	4.941193e-02
1.600176e+00	4.941008e-02
1.600215e+00	4.940822e-02
1.600254e+00	4.940636e-02
1.600293e+00	4.940451e-02
1.600332e+00	4.940265e-02
1.600372e+00	4.940080e-02
1.600411e+00	4.939894e-02
1.600451e+00	4.939709e-02
1.600490e+00	4.939523e-02
1.600530e+00	4.939338e-02
1.600569e+00	4.939152e-02
1.600609e+00	4.938967e-02
1.600648e+00	4.938781e-02
1.600688e+00	4.938596e-02
1.600727e+00	4.938410e-02
1.600767e+00	4.938225e-02
1.600806e+00	4.938039e-02
1.600846e+00	4.937854e-02
1.600885e+00	4.937668e-02
1.600924e+00	4.937483e-02
1.600964e+00	4.937297e-02
1.601003e+00	4.937112e-02
1.601042e+00	4.936926e-02
1.601082e+00	4.936741e-02
1.601121e+00	4.936555e-02
1.601161e+00	4.936370e-02
1.601200e+00	4.936184e-02
1.601239e+00	4.935999e-02
1.601279e+00	4.935813e-02
1.601318e+00	4.935628e-02
1.601358e+00	4.935442e-02
1.601398e+00	4.935257e-02
1.601437e+00	4.935071e-02
1.601477e+00	4.934886e-02
1.601516e+00	4.934700e-02
1.601556e+00	4.934515e-02
1.601596e+00	4.934329e-02
1.601636e+00	4.934144e-02
1.601674e+00	4.933958e-02
1.601715e+00	4.933773e-02
1.601755e+00	4.933587e-02
1.601795e+00	4.933402e-02
1.601834e+00	4.933216e-02
1.601873e+00	4.933031e-02
1.601913e+00	4.932845e-02
1.601953e+00	4.932660e-02
1.601993e+00	4.932474e-02
1.602033e+00	4.932288e-02
1.602073e+00	4.932103e-02
1.602114e+00	4.931917e-02
1.602155e+00	4.931732e-02
1.602195e+00	4.931546e-02
1.602235e+00	4.931361e-02
1.602274e+00	4.931175e-02
1.602314e+00	4.930990e-02
1.602354e+00	4.930804e-02
1.602393e+00	4.930619e-02
1.602432e+00	4.930433e-02
1.602472e+00	4.930248e-02
1.602512e+00	4.930062e-02
1.602551e+00	4.929877e-02
1.602591e+00	4.929691e-02
1.602630e+00	4.929506e-02
1.602670e+00	4.929320e-02
1.602709e+00	4.929135e-02
1.602749e+00	4.928949e-02
1.602789e+00	4.928764e-02
1.602828e+00	4.928578e-02
1.602867e+00	4.928393e-02
1.602908e+00	4.928207e-02
1.602948e+00	4.928022e-02
1.602988e+00	4.927836e-02
1.603027e+00	4.927651e-02
1.603066e+00	4.927465e-02
1.603106e+00	4.927280e-02
1.603145e+00	4.927094e-02
1.603185e+00	4.926909e-02
1.603225e+00	4.926723e-02
1.603264e+00	4.926538e-02
1.603304e+00	4.926352e-02
1.603344e+00	4.926167e-02
1.603383e+00	4.925981e-02
1.603424e+00	4.925796e-02
1.603463e+00	4.925610e-02
1.603503e+00	4.925425e-02
1.603543e+00	4.925239e-02
1.603582e+00	4.925054e-02
1.603622e+00	4.924868e-02
1.603662e+00	4.924683e-02
1.603703e+00	4.924497e-02
1.603743e+00	4.924312e-02
1.603783e+00	4.924126e-02
1.603823e+00	4.923940e-02
1.603862e+00	4.923755e-02
1.603902e+00	4.923569e-02
1.603942e+00	4.923384e-02
1.603983e+00	4.923198e-02
1.604022e+00	4.923013e-02
1.604062e+00	4.922827e-02
1.604102e+00	4.922642e-02
1.604141e+00	4.922456e-02
1.604181e+00	4.922271e-02
1.604220e+00	4.922085e-02
1.604260e+00	4.921900e-02
1.604300e+00	4.921714e-02
1.604339e+00	4.921529e-02
1.604379e+00	4.921343e-02
1.604419e+00	4.921158e-02
1.604459e+00	4.920972e-02
1.604499e+00	4.920787e-02
1.604538e+00	4.920601e-02
1.604578e+00	4.920416e-02
1.604619e+00	4.920230e-02
1.604659e+00	4.920045e-02
1.604699e+00	4.919859e-02
1.604738e+00	4.919674e-02
1.604778e+00	4.919488e-02
1.604818e+00	4.919303e-02
1.604858e+00	4.919117e-02
1.604898e+00	4.918932e-02
1.604937e+00	4.918746e-02
1.604978e+00	4.918561e-02
1.605017e+00	4.918375e-02
1.605057e+00	4.918190e-02
1.605096e+00	4.918004e-02
1.605136e+00	4.917819e-02
1.605176e+00	4.917633e-02
1.605215e+00	4.917448e-02
1.605255e+00	4.917262e-02
1.605294e+00	4.917077e-02
1.605334e+00	4.916891e-02
1.605374e+00	4.916706e-02
1.605413e+00	4.916520e-02
1.605453e+00	4.916335e-02
1.605493e+00	4.916149e-02
1.605533e+00	4.915964e-02
1.605573e+00	4.915778e-02
1.605613e+00	4.915592e-02
1.605653e+00	4.915407e-02
1.605693e+00	4.915221e-02
1.605733e+00	4.915036e-02
1.605772e+00	4.914850e-02
1.605812e+00	4.914665e-02
1.605851e+00	4.914479e-02
1.605892e+00	4.914294e-02
1.605931e+00	4.914108e-02
1.605972e+00	4.913923e-02
1.606012e+00	4.913737e-02
1.606052e+00	4.913552e-02
1.606093e+00	4.913366e-02
1.606132e+00	4.913181e-02
1.606172e+00	4.912995e-02
1.606212e+00	4.912810e-02
1.606252e+00	4.912624e-02
1.606292e+00	4.912439e-02
1.606331e+00	4.912253e-02
1.606371e+00	4.912068e-02
1.606411e+00	4.911882e-02
1.606451e+00	4.911697e-02
1.606490e+00	4.911511e-02
1.606531e+00	4.911326e-02
1.606571e+00	4.911140e-02
1.606611e+00	4.910955e-02
1.606651e+00	4.910769e-02
1.606691e+00	4.910584e-02
1.606731e+00	4.910398e-02
1.606771e+00	4.910213e-02
1.606811e+00	4.910027e-02
1.606851e+00	4.909842e-02
1.606890e+00	4.909656e-02
1.606930e+00	4.909471e-02
1.606970e+00	4.909285e-02
1.607010e+00	4.909100e-02
1.607050e+00	4.908914e-02
1.607090e+00	4.908729e-02
1.607130e+00	4.908543e-02
1.607171e+00	4.908358e-02
1.607211e+00	4.908172e-02
1.607251e+00	4.907987e-02
1.607291e+00	4.907801e-02
1.607331e+00	4.907616e-02
1.607371e+00	4.907430e-02
1.607411e+00	4.907244e-02
1.607452e+00	4.907059e-02
1.607492e+00	4.906873e-02
1.607531e+00	4.906688e-02
1.607571e+00	4.906502e-02
1.607612e+00	4.906317e-02
1.607651e+00	4.906131e-02
1.607691e+00	4.905946e-02
1.607732e+00	4.905760e-02
1.607772e+00	4.905575e-02
1.607811e+00	4.905389e-02
1.607852e+00	4.905204e-02
1.607891e+00	4.905018e-02
1.607931e+00	4.904833e-02
1.607971e+00	4.904647e-02
1.608012e+00	4.904462e-02
1.608051e+00	4.904276e-02
1.608091e+00	4.904091e-02
1.608131e+00	4.903905e-02
1.608171e+00	4.903720e-02
1.608211e+00	4.903534e-02
1.608251e+00	4.903349e-02
1.608291e+00	4.903163e-02
1.608330e+00	4.902978e-02
1.608371e+00	4.902792e-02
1.608411e+00	4.902607e-02
1.608451e+00	4.902421e-02
1.608491e+00	4.902236e-02
1.608531e+00	4.902050e-02
1.608570e+00	4.901865e-02
1.608610e+00	4.901679e-02
1.608650e+00	4.901494e-02
1.608689e+00	4.901308e-02
1.608729e+00	4.901123e-02
1.608769e+00	4.900937e-02
1.608810e+00	4.900752e-02
1.608850e+00	4.900566e-02
1.608890e+00	4.900381e-02
1.608930e+00	4.900195e-02
1.608969e+00	4.900010e-02
1.609009e+00	4.899824e-02
1.609050e+00	4.899639e-02
1.609089e+00	4.899453e-02
1.609129e+00	4.899268e-02
1.609169e+00	4.899082e-02
1.609209e+00	4.898896e-02
1.609249e+00	4.898711e-02
1.609289e+00	4.898525e-02
1.609330e+00	4.898340e-02
1.609370e+00	4.898154e-02
1.609410e+00	4.897969e-02
1.609450e+00	4.897783e-02
1.609489e+00	4.897598e-02
1.609529e+00	4.897412e-02
1.609570e+00	4.897227e-02
1.609609e+00	4.897041e-02
1.609649e+00	4.896856e-02
1.609689e+00	4.896670e-02
1.609730e+00	4.896485e-02
1.609770e+00	4.896299e-02
1.609810e+00	4.896114e-02
1.609850e+00	4.895928e-02
1.609890e+00	4.895743e-02
1.609931e+00	4.895557e-02
1.609970e+00	4.895372e-02
1.610011e+00	4.895186e-02
1.610051e+00	4.895001e-02
1.610091e+00	4.894815e-02
1.610131e+00	4.894630e-02
1.610171e+00	4.894444e-02
1.610211e+00	4.894259e-02
1.610250e+00	4.894073e-02
1.610291e+00	4.893888e-02
1.610331e+00	4.893702e-02
1.610371e+00	4.893517e-02
1.610411e+00	4.893331e-02
1.610451e+00	4.893146e-02
1.610491e+00	4.892960e-02
1.610530e+00	4.892775e-02
1.610570e+00	4.892589e-02
1.610610e+00	4.892404e-02
1.610650e+00	4.892218e-02
1.610690e+00	4.892033e-02
1.610730e+00	4.891847e-02
1.610770e+00	4.891662e-02
1.610810e+00	4.891476e-02
1.610850e+00	4.891291e-02
1.610890e+00	4.891105e-02
1.610929e+00	4.890920e-02
1.610970e+00	4.890734e-02
1.611010e+00	4.890549e-02
1.611050e+00	4.890363e-02
1.611090e+00	4.890177e-02
1.611130e+00	4.889992e-02
1.611169e+00	4.889806e-02
1.611209e+00	4.889621e-02
1.611249e+00	4.889435e-02
1.611289e+00	4.889250e-02
1.611330e+00	4.889064e-02
1.611371e+00	4.888879e-02
1.611411e+00	4.888693e-02
1.611451e+00	4.888508e-02
1.611491e+00	4.888322e-02
1.611530e+00	4.888137e-02
1.611571e+00	4.887951e-02
1.611611e+00	4.887766e-02
1.611651e+00	4.887580e-02
1.611691e+00	4.887395e-02
1.611731e+00	4.887209e-02
1.611772e+00	4.887024e-02
1.611812e+00	4.886838e-02
1.611853e+00	4.886653e-02
1.611892e+00	4.886467e-02
1.611933e+00	4.886282e-02
1.611974e+00	4.886096e-02
1.612013e+00	4.885911e-02
1.612053e+00	4.885725e-02
1.612094e+00	4.885540e-02
1.612134e+00	4.885354e-02
1.612175e+00	4.885169e-02
1.612215e+00	4.884983e-02
1.612255e+00	4.884798e-02
1.612295e+00	4.884612e-02
1.612335e+00	4.884427e-02
1.612375e+00	4.884241e-02
1.612416e+00	4.884056e-02
1.612456e+00	4.883870e-02
1.612497e+00	4.883685e-02
1.612537e+00	4.883499e-02
1.612577e+00	4.883314e-02
1.612618e+00	4.883128e-02
1.612658e+00	4.882943e-02
1.612699e+00	4.882757e-02
1.612739e+00	4.882572e-02
1.612779e+00	4.882386e-02
1.612820e+00	4.882201e-02
1.612860e+00	4.882015e-02
1.612899e+00	4.881829e-02
1.612939e+00	4.881644e-02
1.612979e+00	4.881458e-02
1.613019e+00	4.881273e-02
1.613059e+00	4.881087e-02
1.613099e+00	4.880902e-02
1.613139e+00	4.880716e-02
1.613179e+00	4.880531e-02
1.613219e+00	4.880345e-02
1.613260e+00	4.880160e-02
1.613301e+00	4.879974e-02
1.613341e+00	4.879789e-02
1.613381e+00	4.879603e-02
1.613421e+00	4.879418e-02
1.613461e+00	4.879232e-02
1.613502e+00	4.879047e-02
1.613542e+00	4.878861e-02
1.613582e+00	4.878676e-02
1.613623e+00	4.878490e-02
1.613663e+00	4.878305e-02
1.613703e+00	4.878119e-02
1.613743e+00	4.877934e-02
1.613782e+00	4.877748e-02
1.613822e+00	4.877563e-02
1.613862e+00	4.877377e-02
1.613903e+00	4.877192e-02
1.613943e+00	4.877006e-02
1.613983e+00	4.876821e-02
1.614023e+00	4.876635e-02
1.614064e+00	4.876450e-02
1.614103e+00	4.876264e-02
1.614144e+00	4.876079e-02
1.614185e+00	4.875893e-02
1.614226e+00	4.875708e-02
1.614266e+00	4.875522e-02
1.614307e+00	4.875337e-02
1.614347e+00	4.875151e-02
1.614387e+00	4.874966e-02
1.614428e+00	4.874780e-02
1.614470e+00	4.874595e-02
1.614510e+00	4.874409e-02
1.614550e+00	4.874224e-02
1.614591e+00	4.874038e-02
1.614631e+00	4.873853e-02
1.614672e+00	4.873667e-02
1.614713e+00	4.873481e-02
1.614753e+00	4.873296e-02
1.614793e+00	4.873110e-02
1.614834e+00	4.872925e-02
1.614874e+00	4.872739e-02
1.614915e+00	4.872554e-02
1.614956e+00	4.872368e-02
1.614997e+00	4.872183e-02
1.615037e+00	4.871997e-02
1.615078e+00	4.871812e-02
1.615118e+00	4.871626e-02
1.615159e+00	4.871441e-02
1.615199e+00	4.871255e-02
1.615239e+00	4.871070e-02
1.615279e+00	4.870884e-02
1.615320e+00	4.870699e-02
1.615360e+00	4.870513e-02
1.615400e+00	4.870328e-02
1.615441e+00	4.870142e-02
1.615482e+00	4.869957e-02
1.615522e+00	4.869771e-02
1.615563e+00	4.869586e-02
1.615603e+00	4.869400e-02
1.615644e+00	4.869215e-02
1.615685e+00	4.869029e-02
1.615726e+00	4.868844e-02
1.615767e+00	4.868658e-02
1.615807e+00	4.868473e-02
1.615848e+00	4.868287e-02
1.615887e+00	4.868102e-02
1.615928e+00	4.867916e-02
1.615968e+00	4.867731e-02
1.616008e+00	4.867545e-02
1.616049e+00	4.867360e-02
1.616089e+00	4.867174e-02
1.616129e+00	4.866989e-02
1.616170e+00	4.866803e-02
1.616211e+00	4.866618e-02
1.616251e+00	4.866432e-02
1.616291e+00	4.866247e-02
1.616332e+00	4.866061e-02
1.616372e+00	4.865876e-02
1.616412e+00	4.865690e-02
1.616453e+00	4.865505e-02
1.616493e+00	4.865319e-02
1.616534e+00	4.865133e-02
1.616574e+00	4.864948e-02
1.616614e+00	4.864762e-02
1.616655e+00	4.864577e-02
1.616696e+00	4.864391e-02
1.616737e+00	4.864206e-02
1.616777e+00	4.864020e-02
1.616817e+00	4.863835e-02
1.616857e+00	4.863649e-02
1.616898e+00	4.863464e-02
1.616939e+00	4.863278e-02
1.616979e+00	4.863093e-02
1.617020e+00	4.862907e-02
1.617059e+00	4.862722e-02
1.617099e+00	4.862536e-02
1.617140e+00	4.862351e-02
1.617181e+00	4.862165e-02
1.617221e+00	4.861980e-02
1.617261e+00	4.861794e-02
1.617302e+00	4.861609e-02
1.617342e+00	4.861423e-02
1.617383e+00	4.861238e-02
1.617424e+00	4.861052e-02
1.617464e+00	4.860867e-02
1.617505e+00	4.860681e-02
1.617546e+00	4.860496e-02
1.617586e+00	4.860310e-02
1.617627e+00	4.860125e-02
1.617668e+00	4.859939e-02
1.617708e+00	4.859754e-02
1.617749e+00	4.859568e-02
1.617789e+00	4.859383e-02
1.617829e+00	4.859197e-02
1.617869e+00	4.859012e-02
1.617910e+00	4.858826e-02
1.617951e+00	4.858641e-02
1.617992e+00	4.858455e-02
1.618033e+00	4.858270e-02
1.618074e+00	4.858084e-02
1.618114e+00	4.857899e-02
1.618155e+00	4.857713e-02
1.618196e+00	4.857528e-02
1.618236e+00	4.857342e-02
1.618277e+00	4.857157e-02
1.618318e+00	4.856971e-02
1.618358e+00	4.856785e-02
1.618398e+00	4.856600e-02
1.618439e+00	4.856414e-02
1.618479e+00	4.856229e-02
1.618520e+00	4.856043e-02
1.618560e+00	4.855858e-02
1.618600e+00	4.855672e-02
1.618641e+00	4.855487e-02
1.618681e+00	4.855301e-02
1.618722e+00	4.855116e-02
1.618762e+00	4.854930e-02
1.618804e+00	4.854745e-02
1.618845e+00	4.854559e-02
1.618886e+00	4.854374e-02
1.618926e+00	4.854188e-02
1.618967e+00	4.854003e-02
1.619007e+00	4.853817e-02
1.619048e+00	4.853632e-02
1.619089e+00	4.853446e-02
1.619129e+00	4.853261e-02
1.619171e+00	4.853075e-02
1.619212e+00	4.852890e-02
1.619252e+00	4.852704e-02
1.619293e+00	4.852519e-02
1.619334e+00	4.852333e-02
1.619374e+00	4.852148e-02
1.619415e+00	4.851962e-02
1.619455e+00	4.851777e-02
1.619496e+00	4.851591e-02
1.619536e+00	4.851406e-02
1.619576e+00	4.851220e-02
1.619617e+00	4.851035e-02
1.619658e+00	4.850849e-02
1.619698e+00	4.850664e-02
1.619739e+00	4.850478e-02
1.619779e+00	4.850293e-02
1.619820e+00	4.850107e-02
1.619860e+00	4.849922e-02
1.619900e+00	4.849736e-02
1.619941e+00	4.849551e-02
1.619982e+00	4.849365e-02
1.620023e+00	4.849180e-02
1.620063e+00	4.848994e-02
1.620103e+00	4.848809e-02
1.620144e+00	4.848623e-02
1.620185e+00	4.848438e-02
1.620225e+00	4.848252e-02
1.620266e+00	4.848066e-02
1.620306e+00	4.847881e-02
1.620347e+00	4.847695e-02
1.620388e+00	4.847510e-02
1.620429e+00	4.847324e-02
1.620471e+00	4.847139e-02
1.620511e+00	4.846953e-02
1.620552e+00	4.846768e-02
1.620593e+00	4.846582e-02
1.620633e+00	4.846397e-02
1.620674e+00	4.846211e-02
1.620716e+00	4.846026e-02
1.620756e+00	4.845840e-02
1.620796e+00	4.845655e-02
1.620837e+00	4.845469e-02
1.620878e+00	4.845284e-02
1.620918e+00	4.845098e-02
1.620959e+00	4.844913e-02
1.621000e+00	4.844727e-02
1.621041e+00	4.844542e-02
1.621081e+00	4.844356e-02
1.621122e+00	4.844171e-02
1.621163e+00	4.843985e-02
1.621203e+00	4.843800e-02
1.621244e+00	4.843614e-02
1.621284e+00	4.843429e-02
1.621324e+00	4.843243e-02
1.621366e+00	4.843058e-02
1.621406e+00	4.842872e-02
1.621448e+00	4.842687e-02
1.621488e+00	4.842501e-02
1.621529e+00	4.842316e-02
1.621570e+00	4.842130e-02
1.621610e+00	4.841945e-02
1.621651e+00	4.841759e-02
1.621693e+00	4.841574e-02
1.621733e+00	4.841388e-02
1.621774e+00	4.841203e-02
1.621816e+00	4.841017e-02
1.621856e+00	4.840832e-02
1.621897e+00	4.840646e-02
1.621938e+00	4.840461e-02
1.621979e+00	4.840275e-02
1.622020e+00	4.840090e-02
1.622061e+00	4.839904e-02
1.622102e+00	4.839718e-02
1.622143e+00	4.839533e-02
1.622184e+00	4.839347e-02
1.622224e+00	4.839162e-02
1.622265e+00	4.838976e-02
1.622306e+00	4.838791e-02
1.622346e+00	4.838605e-02
1.622386e+00	4.838420e-02
1.622427e+00	4.838234e-02
1.622468e+00	4.838049e-02
1.622509e+00	4.837863e-02
1.622551e+00	4.837678e-02
1.622591e+00	4.837492e-02
1.622632e+00	4.837307e-02
1.622672e+00	4.837121e-02
1.622713e+00	4.836936e-02
1.622754e+00	4.836750e-02
1.622795e+00	4.836565e-02
1.622836e+00	4.836379e-02
1.622876e+00	4.836194e-02
1.622917e+00	4.836008e-02
1.622958e+00	4.835823e-02
1.622999e+00	4.835637e-02
1.623040e+00	4.835452e-02
1.623080e+00	4.835266e-02
1.623121e+00	4.835081e-02
1.623161e+00	4.834895e-02
1.623202e+00	4.834710e-02
1.623243e+00	4.834524e-02
1.623283e+00	4.834339e-02
1.623324e+00	4.834153e-02
1.623365e+00	4.833968e-02
1.623406e+00	4.833782e-02
1.623447e+00	4.833597e-02
1.623488e+00	4.833411e-02
1.623529e+00	4.833226e-02
1.623571e+00	4.833040e-02
1.623612e+00	4.832855e-02
1.623653e+00	4.832669e-02
1.623693e+00	4.832484e-02
1.623734e+00	4.832298e-02
1.623775e+00	4.832113e-02
1.623815e+00	4.831927e-02
1.623856e+00	4.831742e-02
1.623897e+00	4.831556e-02
1.623937e+00	4.831370e-02
1.623978e+00	4.831185e-02
1.624019e+00	4.830999e-02
1.624061e+00	4.830814e-02
1.624101e+00	4.830628e-02
1.624142e+00	4.830443e-02
1.624183e+00	4.830257e-02
1.624224e+00	4.830072e-02
1.624265e+00	4.829886e-02
1.624306e+00	4.829701e-02
1.624347e+00	4.829515e-02
1.624388e+00	4.829330e-02
1.624429e+00	4.829144e-02
1.624469e+00	4.828959e-02
1.624510e+00	4.828773e-02
1.624551e+00	4.828588e-02
1.624592e+00	4.828402e-02
1.624633e+00	4.828217e-02
1.624673e+00	4.828031e-02
1.624714e+00	4.827846e-02
1.624754e+00	4.827660e-02
1.624795e+00	4.827475e-02
1.624836e+00	4.827289e-02
1.624877e+00	4.827104e-02
1.624918e+00	4.826918e-02
1.624959e+00	4.826733e-02
1.625000e+00	4.826547e-02
1.625041e+00	4.826362e-02
1.625082e+00	4.826176e-02
1.625122e+00	4.825991e-02
1.625163e+00	4.825805e-02
1.625204e+00	4.825620e-02
1.625244e+00	4.825434e-02
1.625286e+00	4.825249e-02
1.625327e+00	4.825063e-02
1.625368e+00	4.824878e-02
1.625409e+00	4.824692e-02
1.625451e+00	4.824507e-02
1.625492e+00	4.824321e-02
1.625532e+00	4.824136e-02
1.625573e+00	4.823950e-02
1.625614e+00	4.823765e-02
1.625655e+00	4.823579e-02
1.625695e+00	4.823394e-02
1.625736e+00	4.823208e-02
1.625777e+00	4.823022e-02
1.625817e+00	4.822837e-02
1.625859e+00	4.822651e-02
1.625899e+00	4.822466e-02
1.625941e+00	4.822280e-02
1.625981e+00	4.822095e-02
1.626023e+00	4.821909e-02
1.626064e+00	4.821724e-02
1.626105e+00	4.821538e-02
1.626146e+00	4.821353e-02
1.626186e+00	4.821167e-02
1.626227e+00	4.820982e-02
1.626268e+00	4.820796e-02
1.626309e+00	4.820611e-02
1.626351e+00	4.820425e-02
1.626392e+00	4.820240e-02
1.626432e+00	4.820054e-02
1.626474e+00	4.819869e-02
1.626514e+00	4.819683e-02
1.626555e+00	4.819498e-02
[truncated: 25,979 more rows]
