# Supplementary material for: Intermittency in the not-so-smooth elastic turbulence
Source: Nat Commun. 2024 May 27;15:4070. doi: 10.1038/s41467-024-48460-5 (PMC11130217; doi:10.1038/s41467-024-48460-5)
Supplement: Supplementary file 4 — Source Data [file 41467_2024_48460_MOESM4_ESM.zip › SourceData/FigS08a_De1_solid_rbyL_0p001.txt]

delta2 u			pdf
5.253348e-11	1
2.133918e-04	9.990654e-01
4.267832e-04	9.981307e-01
6.400529e-04	9.971961e-01
8.533895e-04	9.962615e-01
1.066752e-03	9.953269e-01
1.279984e-03	9.943922e-01
1.493431e-03	9.934576e-01
1.706806e-03	9.925230e-01
1.920177e-03	9.915883e-01
2.133613e-03	9.906537e-01
2.347122e-03	9.897191e-01
2.560593e-03	9.887845e-01
2.773974e-03	9.878498e-01
2.987323e-03	9.869152e-01
3.200808e-03	9.859806e-01
3.414234e-03	9.850460e-01
3.627668e-03	9.841113e-01
3.840950e-03	9.831767e-01
4.054408e-03	9.822421e-01
4.267973e-03	9.813074e-01
4.481603e-03	9.803728e-01
4.695349e-03	9.794382e-01
4.908857e-03	9.785036e-01
5.122384e-03	9.775689e-01
5.336031e-03	9.766343e-01
5.549842e-03	9.756997e-01
5.763469e-03	9.747650e-01
5.977199e-03	9.738304e-01
6.190991e-03	9.728958e-01
6.404742e-03	9.719612e-01
6.618648e-03	9.710265e-01
6.832682e-03	9.700919e-01
7.046604e-03	9.691573e-01
7.260662e-03	9.682226e-01
7.474519e-03	9.672880e-01
7.688484e-03	9.663534e-01
7.902427e-03	9.654188e-01
8.116400e-03	9.644841e-01
8.330397e-03	9.635495e-01
8.544543e-03	9.626149e-01
8.758811e-03	9.616803e-01
8.972860e-03	9.607456e-01
9.186901e-03	9.598110e-01
9.401172e-03	9.588764e-01
9.615480e-03	9.579417e-01
9.829773e-03	9.570071e-01
1.004407e-02	9.560725e-01
1.025836e-02	9.551379e-01
1.047269e-02	9.542032e-01
1.068706e-02	9.532686e-01
1.090167e-02	9.523340e-01
1.111626e-02	9.513993e-01
1.133080e-02	9.504647e-01
1.154548e-02	9.495301e-01
1.175991e-02	9.485955e-01
1.197467e-02	9.476608e-01
1.218950e-02	9.467262e-01
1.240432e-02	9.457916e-01
1.261911e-02	9.448569e-01
1.283397e-02	9.439223e-01
1.304879e-02	9.429877e-01
1.326363e-02	9.420531e-01
1.347843e-02	9.411184e-01
1.369355e-02	9.401838e-01
1.390848e-02	9.392492e-01
1.412351e-02	9.383146e-01
1.433856e-02	9.373799e-01
1.455382e-02	9.364453e-01
1.476892e-02	9.355107e-01
1.498420e-02	9.345760e-01
1.519948e-02	9.336414e-01
1.541483e-02	9.327068e-01
1.563008e-02	9.317722e-01
1.584551e-02	9.308375e-01
1.606100e-02	9.299029e-01
1.627647e-02	9.289683e-01
1.649182e-02	9.280336e-01
1.670738e-02	9.270990e-01
1.692306e-02	9.261644e-01
1.713882e-02	9.252298e-01
1.735452e-02	9.242951e-01
1.757026e-02	9.233605e-01
1.778623e-02	9.224259e-01
1.800221e-02	9.214912e-01
1.821808e-02	9.205566e-01
1.843398e-02	9.196220e-01
1.865012e-02	9.186874e-01
1.886617e-02	9.177527e-01
1.908234e-02	9.168181e-01
1.929854e-02	9.158835e-01
1.951475e-02	9.149489e-01
1.973106e-02	9.140142e-01
1.994749e-02	9.130796e-01
2.016382e-02	9.121450e-01
2.038038e-02	9.112103e-01
2.059696e-02	9.102757e-01
2.081346e-02	9.093411e-01
2.103007e-02	9.084065e-01
2.124685e-02	9.074718e-01
2.146357e-02	9.065372e-01
2.168063e-02	9.056026e-01
2.189759e-02	9.046679e-01
2.211469e-02	9.037333e-01
2.233165e-02	9.027987e-01
2.254881e-02	9.018641e-01
2.276598e-02	9.009294e-01
2.298322e-02	8.999948e-01
2.320067e-02	8.990602e-01
2.341784e-02	8.981255e-01
2.363530e-02	8.971909e-01
2.385303e-02	8.962563e-01
2.407065e-02	8.953217e-01
2.428836e-02	8.943870e-01
2.450593e-02	8.934524e-01
2.472379e-02	8.925178e-01
2.494173e-02	8.915832e-01
2.515968e-02	8.906485e-01
2.537756e-02	8.897139e-01
2.559552e-02	8.887793e-01
2.581353e-02	8.878446e-01
2.603186e-02	8.869100e-01
2.625021e-02	8.859754e-01
2.646873e-02	8.850408e-01
2.668727e-02	8.841061e-01
2.690590e-02	8.831715e-01
2.712460e-02	8.822369e-01
2.734329e-02	8.813022e-01
2.756226e-02	8.803676e-01
2.778116e-02	8.794330e-01
2.800019e-02	8.784984e-01
2.821925e-02	8.775637e-01
2.843855e-02	8.766291e-01
2.865786e-02	8.756945e-01
2.887724e-02	8.747598e-01
2.909669e-02	8.738252e-01
2.931618e-02	8.728906e-01
2.953587e-02	8.719560e-01
2.975553e-02	8.710213e-01
2.997552e-02	8.700867e-01
3.019548e-02	8.691521e-01
3.041563e-02	8.682175e-01
3.063576e-02	8.672828e-01
3.085613e-02	8.663482e-01
3.107662e-02	8.654136e-01
3.129711e-02	8.644789e-01
3.151769e-02	8.635443e-01
3.173841e-02	8.626097e-01
3.195897e-02	8.616751e-01
3.217991e-02	8.607404e-01
3.240099e-02	8.598058e-01
3.262201e-02	8.588712e-01
3.284312e-02	8.579365e-01
3.306430e-02	8.570019e-01
3.328533e-02	8.560673e-01
3.350680e-02	8.551327e-01
3.372818e-02	8.541980e-01
3.394987e-02	8.532634e-01
3.417173e-02	8.523288e-01
3.439362e-02	8.513941e-01
3.461572e-02	8.504595e-01
3.483795e-02	8.495249e-01
3.506016e-02	8.485903e-01
3.528251e-02	8.476556e-01
3.550502e-02	8.467210e-01
3.572754e-02	8.457864e-01
3.595022e-02	8.448518e-01
3.617295e-02	8.439171e-01
3.639592e-02	8.429825e-01
3.661902e-02	8.420479e-01
3.684223e-02	8.411132e-01
3.706541e-02	8.401786e-01
3.728890e-02	8.392440e-01
3.751244e-02	8.383094e-01
3.773591e-02	8.373747e-01
3.795975e-02	8.364401e-01
3.818377e-02	8.355055e-01
3.840783e-02	8.345708e-01
3.863197e-02	8.336362e-01
3.885637e-02	8.327016e-01
3.908098e-02	8.317670e-01
3.930540e-02	8.308323e-01
3.953002e-02	8.298977e-01
3.975475e-02	8.289631e-01
3.997973e-02	8.280284e-01
4.020490e-02	8.270938e-01
4.043005e-02	8.261592e-01
4.065545e-02	8.252246e-01
4.088098e-02	8.242899e-01
4.110652e-02	8.233553e-01
4.133228e-02	8.224207e-01
4.155800e-02	8.214861e-01
4.178424e-02	8.205514e-01
4.201049e-02	8.196168e-01
4.223702e-02	8.186822e-01
4.246357e-02	8.177475e-01
4.269004e-02	8.168129e-01
4.291689e-02	8.158783e-01
4.314356e-02	8.149437e-01
4.337052e-02	8.140090e-01
4.359741e-02	8.130744e-01
4.382457e-02	8.121398e-01
4.405199e-02	8.112051e-01
4.427941e-02	8.102705e-01
4.450688e-02	8.093359e-01
4.473455e-02	8.084013e-01
4.496237e-02	8.074666e-01
4.519026e-02	8.065320e-01
4.541830e-02	8.055974e-01
4.564652e-02	8.046627e-01
4.587496e-02	8.037281e-01
4.610345e-02	8.027935e-01
4.633227e-02	8.018589e-01
4.656121e-02	8.009242e-01
4.679015e-02	7.999896e-01
4.701945e-02	7.990550e-01
4.724868e-02	7.981204e-01
4.747807e-02	7.971857e-01
4.770782e-02	7.962511e-01
4.793738e-02	7.953165e-01
4.816741e-02	7.943818e-01
4.839740e-02	7.934472e-01
4.862725e-02	7.925126e-01
4.885749e-02	7.915780e-01
4.908772e-02	7.906433e-01
4.931819e-02	7.897087e-01
4.954884e-02	7.887741e-01
4.977975e-02	7.878394e-01
5.001057e-02	7.869048e-01
5.024155e-02	7.859702e-01
5.047297e-02	7.850356e-01
5.070439e-02	7.841009e-01
5.093597e-02	7.831663e-01
5.116769e-02	7.822317e-01
5.139976e-02	7.812970e-01
5.163189e-02	7.803624e-01
5.186422e-02	7.794278e-01
5.209665e-02	7.784932e-01
5.232939e-02	7.775585e-01
5.256220e-02	7.766239e-01
5.279529e-02	7.756893e-01
5.302850e-02	7.747547e-01
5.326193e-02	7.738200e-01
5.349555e-02	7.728854e-01
5.372922e-02	7.719508e-01
5.396329e-02	7.710161e-01
5.419752e-02	7.700815e-01
5.443174e-02	7.691469e-01
5.466630e-02	7.682123e-01
5.490104e-02	7.672776e-01
5.513601e-02	7.663430e-01
5.537111e-02	7.654084e-01
5.560660e-02	7.644737e-01
5.584231e-02	7.635391e-01
5.607794e-02	7.626045e-01
5.631392e-02	7.616699e-01
5.655015e-02	7.607352e-01
5.678658e-02	7.598006e-01
5.702305e-02	7.588660e-01
5.725964e-02	7.579313e-01
5.749654e-02	7.569967e-01
5.773377e-02	7.560621e-01
5.797107e-02	7.551275e-01
5.820868e-02	7.541928e-01
5.844635e-02	7.532582e-01
5.868434e-02	7.523236e-01
5.892246e-02	7.513890e-01
5.916084e-02	7.504543e-01
5.939932e-02	7.495197e-01
5.963787e-02	7.485851e-01
5.987671e-02	7.476504e-01
6.011567e-02	7.467158e-01
6.035488e-02	7.457812e-01
6.059415e-02	7.448466e-01
6.083383e-02	7.439119e-01
6.107359e-02	7.429773e-01
6.131376e-02	7.420427e-01
6.155405e-02	7.411080e-01
6.179456e-02	7.401734e-01
6.203536e-02	7.392388e-01
6.227620e-02	7.383042e-01
6.251715e-02	7.373695e-01
6.275854e-02	7.364349e-01
6.300011e-02	7.355003e-01
6.324215e-02	7.345656e-01
6.348417e-02	7.336310e-01
6.372651e-02	7.326964e-01
6.396926e-02	7.317618e-01
6.421221e-02	7.308271e-01
6.445543e-02	7.298925e-01
6.469868e-02	7.289579e-01
6.494236e-02	7.280233e-01
6.518607e-02	7.270886e-01
6.543025e-02	7.261540e-01
6.567461e-02	7.252194e-01
6.591898e-02	7.242847e-01
6.616371e-02	7.233501e-01
6.640864e-02	7.224155e-01
6.665372e-02	7.214809e-01
6.689914e-02	7.205462e-01
6.714470e-02	7.196116e-01
6.739053e-02	7.186770e-01
6.763646e-02	7.177423e-01
6.788265e-02	7.168077e-01
6.812929e-02	7.158731e-01
6.837609e-02	7.149385e-01
6.862299e-02	7.140038e-01
6.887034e-02	7.130692e-01
6.911802e-02	7.121346e-01
6.936595e-02	7.111999e-01
6.961430e-02	7.102653e-01
6.986279e-02	7.093307e-01
7.011160e-02	7.083961e-01
7.036068e-02	7.074614e-01
7.061012e-02	7.065268e-01
7.085956e-02	7.055922e-01
7.110950e-02	7.046576e-01
7.135980e-02	7.037229e-01
7.161022e-02	7.027883e-01
7.186103e-02	7.018537e-01
7.211210e-02	7.009190e-01
7.236347e-02	6.999844e-01
7.261515e-02	6.990498e-01
7.286711e-02	6.981152e-01
7.311919e-02	6.971805e-01
7.337158e-02	6.962459e-01
7.362455e-02	6.953113e-01
7.387771e-02	6.943766e-01
7.413133e-02	6.934420e-01
7.438509e-02	6.925074e-01
7.463928e-02	6.915728e-01
7.489385e-02	6.906381e-01
7.514860e-02	6.897035e-01
7.540412e-02	6.887689e-01
7.565975e-02	6.878342e-01
7.591555e-02	6.868996e-01
7.617170e-02	6.859650e-01
7.642790e-02	6.850304e-01
7.668452e-02	6.840957e-01
7.694175e-02	6.831611e-01
7.719917e-02	6.822265e-01
7.745707e-02	6.812919e-01
7.771491e-02	6.803572e-01
7.797323e-02	6.794226e-01
7.823192e-02	6.784880e-01
7.849079e-02	6.775533e-01
7.875009e-02	6.766187e-01
7.900975e-02	6.756841e-01
7.926959e-02	6.747495e-01
7.952995e-02	6.738148e-01
7.979066e-02	6.728802e-01
8.005155e-02	6.719456e-01
8.031268e-02	6.710109e-01
8.057413e-02	6.700763e-01
8.083598e-02	6.691417e-01
8.109839e-02	6.682071e-01
8.136094e-02	6.672724e-01
8.162384e-02	6.663378e-01
8.188690e-02	6.654032e-01
8.215048e-02	6.644685e-01
8.241414e-02	6.635339e-01
8.267815e-02	6.625993e-01
8.294272e-02	6.616647e-01
8.320746e-02	6.607300e-01
8.347254e-02	6.597954e-01
8.373779e-02	6.588608e-01
8.400372e-02	6.579262e-01
8.426980e-02	6.569915e-01
8.453628e-02	6.560569e-01
8.480314e-02	6.551223e-01
8.507029e-02	6.541876e-01
8.533771e-02	6.532530e-01
8.560527e-02	6.523184e-01
8.587329e-02	6.513838e-01
8.614180e-02	6.504491e-01
8.641047e-02	6.495145e-01
8.667961e-02	6.485799e-01
8.694894e-02	6.476452e-01
8.721849e-02	6.467106e-01
8.748851e-02	6.457760e-01
8.775926e-02	6.448414e-01
8.802973e-02	6.439067e-01
8.830084e-02	6.429721e-01
8.857247e-02	6.420375e-01
8.884434e-02	6.411028e-01
8.911660e-02	6.401682e-01
8.938919e-02	6.392336e-01
8.966223e-02	6.382990e-01
8.993582e-02	6.373643e-01
9.020961e-02	6.364297e-01
9.048357e-02	6.354951e-01
9.075815e-02	6.345605e-01
9.103297e-02	6.336258e-01
9.130805e-02	6.326912e-01
9.158351e-02	6.317566e-01
9.185927e-02	6.308219e-01
9.213557e-02	6.298873e-01
9.241198e-02	6.289527e-01
9.268897e-02	6.280181e-01
9.296646e-02	6.270834e-01
9.324444e-02	6.261488e-01
9.352292e-02	6.252142e-01
9.380181e-02	6.242795e-01
9.408107e-02	6.233449e-01
9.436085e-02	6.224103e-01
9.464110e-02	6.214757e-01
9.492186e-02	6.205410e-01
9.520308e-02	6.196064e-01
9.548469e-02	6.186718e-01
9.576692e-02	6.177371e-01
9.604943e-02	6.168025e-01
9.633246e-02	6.158679e-01
9.661592e-02	6.149333e-01
9.690000e-02	6.139986e-01
9.718435e-02	6.130640e-01
9.746921e-02	6.121294e-01
9.775453e-02	6.111948e-01
9.804051e-02	6.102601e-01
9.832693e-02	6.093255e-01
9.861385e-02	6.083909e-01
9.890103e-02	6.074562e-01
9.918879e-02	6.065216e-01
9.947712e-02	6.055870e-01
9.976581e-02	6.046524e-01
1.000552e-01	6.037177e-01
1.003451e-01	6.027831e-01
1.006354e-01	6.018485e-01
1.009263e-01	6.009138e-01
1.012177e-01	5.999792e-01
1.015093e-01	5.990446e-01
1.018015e-01	5.981100e-01
1.020945e-01	5.971753e-01
1.023879e-01	5.962407e-01
1.026815e-01	5.953061e-01
1.029757e-01	5.943714e-01
1.032706e-01	5.934368e-01
1.035661e-01	5.925022e-01
1.038620e-01	5.915676e-01
1.041581e-01	5.906329e-01
1.044551e-01	5.896983e-01
1.047528e-01	5.887637e-01
1.050510e-01	5.878291e-01
1.053495e-01	5.868944e-01
1.056484e-01	5.859598e-01
1.059482e-01	5.850252e-01
1.062483e-01	5.840905e-01
1.065492e-01	5.831559e-01
1.068505e-01	5.822213e-01
1.071525e-01	5.812867e-01
1.074549e-01	5.803520e-01
1.077579e-01	5.794174e-01
1.080614e-01	5.784828e-01
1.083656e-01	5.775481e-01
1.086704e-01	5.766135e-01
1.089758e-01	5.756789e-01
1.092818e-01	5.747443e-01
1.095884e-01	5.738096e-01
1.098959e-01	5.728750e-01
1.102037e-01	5.719404e-01
1.105120e-01	5.710057e-01
1.108211e-01	5.700711e-01
1.111305e-01	5.691365e-01
1.114404e-01	5.682019e-01
1.117512e-01	5.672672e-01
1.120625e-01	5.663326e-01
1.123745e-01	5.653980e-01
1.126871e-01	5.644634e-01
1.130003e-01	5.635287e-01
1.133144e-01	5.625941e-01
1.136289e-01	5.616595e-01
1.139440e-01	5.607248e-01
1.142599e-01	5.597902e-01
1.145764e-01	5.588556e-01
1.148934e-01	5.579210e-01
1.152112e-01	5.569863e-01
1.155297e-01	5.560517e-01
1.158488e-01	5.551171e-01
1.161688e-01	5.541824e-01
1.164895e-01	5.532478e-01
1.168108e-01	5.523132e-01
1.171329e-01	5.513786e-01
1.174550e-01	5.504439e-01
1.177784e-01	5.495093e-01
1.181023e-01	5.485747e-01
1.184269e-01	5.476400e-01
1.187522e-01	5.467054e-01
1.190779e-01	5.457708e-01
1.194042e-01	5.448362e-01
1.197315e-01	5.439015e-01
1.200595e-01	5.429669e-01
1.203879e-01	5.420323e-01
1.207171e-01	5.410977e-01
1.210471e-01	5.401630e-01
1.213780e-01	5.392284e-01
1.217097e-01	5.382938e-01
1.220417e-01	5.373591e-01
1.223747e-01	5.364245e-01
1.227085e-01	5.354899e-01
1.230433e-01	5.345553e-01
1.233790e-01	5.336206e-01
1.237151e-01	5.326860e-01
1.240521e-01	5.317514e-01
1.243897e-01	5.308167e-01
1.247280e-01	5.298821e-01
1.250673e-01	5.289475e-01
1.254072e-01	5.280129e-01
1.257478e-01	5.270782e-01
1.260893e-01	5.261436e-01
1.264315e-01	5.252090e-01
1.267747e-01	5.242743e-01
1.271183e-01	5.233397e-01
1.274629e-01	5.224051e-01
1.278086e-01	5.214705e-01
1.281546e-01	5.205358e-01
1.285014e-01	5.196012e-01
1.288490e-01	5.186666e-01
1.291975e-01	5.177320e-01
1.295469e-01	5.167973e-01
1.298969e-01	5.158627e-01
1.302474e-01	5.149281e-01
1.305991e-01	5.139934e-01
1.309518e-01	5.130588e-01
1.313053e-01	5.121242e-01
1.316597e-01	5.111896e-01
1.320149e-01	5.102549e-01
1.323708e-01	5.093203e-01
1.327278e-01	5.083857e-01
1.330851e-01	5.074510e-01
1.334434e-01	5.065164e-01
1.338027e-01	5.055818e-01
1.341626e-01	5.046472e-01
1.345236e-01	5.037125e-01
1.348852e-01	5.027779e-01
1.352477e-01	5.018433e-01
1.356110e-01	5.009086e-01
1.359752e-01	4.999740e-01
1.363404e-01	4.990394e-01
1.367065e-01	4.981048e-01
1.370736e-01	4.971701e-01
1.374419e-01	4.962355e-01
1.378110e-01	4.953009e-01
1.381811e-01	4.943663e-01
1.385518e-01	4.934316e-01
1.389240e-01	4.924970e-01
1.392970e-01	4.915624e-01
1.396706e-01	4.906277e-01
1.400454e-01	4.896931e-01
1.404211e-01	4.887585e-01
1.407976e-01	4.878239e-01
1.411751e-01	4.868892e-01
1.415536e-01	4.859546e-01
1.419333e-01	4.850200e-01
1.423136e-01	4.840853e-01
1.426951e-01	4.831507e-01
1.430777e-01	4.822161e-01
1.434612e-01	4.812815e-01
1.438454e-01	4.803468e-01
1.442307e-01	4.794122e-01
1.446175e-01	4.784776e-01
1.450052e-01	4.775429e-01
1.453938e-01	4.766083e-01
1.457835e-01	4.756737e-01
1.461744e-01	4.747391e-01
1.465659e-01	4.738044e-01
1.469589e-01	4.728698e-01
1.473529e-01	4.719352e-01
1.477479e-01	4.710006e-01
1.481438e-01	4.700659e-01
1.485410e-01	4.691313e-01
1.489397e-01	4.681967e-01
1.493391e-01	4.672620e-01
1.497400e-01	4.663274e-01
1.501417e-01	4.653928e-01
1.505444e-01	4.644582e-01
1.509481e-01	4.635235e-01
1.513532e-01	4.625889e-01
1.517594e-01	4.616543e-01
1.521663e-01	4.607196e-01
1.525744e-01	4.597850e-01
1.529834e-01	4.588504e-01
1.533938e-01	4.579158e-01
1.538048e-01	4.569811e-01
1.542173e-01	4.560465e-01
1.546310e-01	4.551119e-01
1.550460e-01	4.541772e-01
1.554617e-01	4.532426e-01
1.558790e-01	4.523080e-01
1.562976e-01	4.513734e-01
1.567168e-01	4.504387e-01
1.571375e-01	4.495041e-01
1.575595e-01	4.485695e-01
1.579826e-01	4.476349e-01
1.584071e-01	4.467002e-01
1.588324e-01	4.457656e-01
1.592591e-01	4.448310e-01
1.596871e-01	4.438963e-01
1.601167e-01	4.429617e-01
1.605471e-01	4.420271e-01
1.609785e-01	4.410925e-01
1.614113e-01	4.401578e-01
1.618455e-01	4.392232e-01
1.622806e-01	4.382886e-01
1.627173e-01	4.373539e-01
1.631554e-01	4.364193e-01
1.635944e-01	4.354847e-01
1.640350e-01	4.345501e-01
1.644770e-01	4.336154e-01
1.649204e-01	4.326808e-01
1.653652e-01	4.317462e-01
1.658110e-01	4.308115e-01
1.662582e-01	4.298769e-01
1.667071e-01	4.289423e-01
1.671568e-01	4.280077e-01
1.676081e-01	4.270730e-01
1.680606e-01	4.261384e-01
1.685144e-01	4.252038e-01
1.689699e-01	4.242692e-01
1.694267e-01	4.233345e-01
1.698849e-01	4.223999e-01
1.703443e-01	4.214653e-01
1.708055e-01	4.205306e-01
1.712680e-01	4.195960e-01
1.717319e-01	4.186614e-01
1.721971e-01	4.177268e-01
1.726640e-01	4.167921e-01
1.731321e-01	4.158575e-01
1.736018e-01	4.149229e-01
1.740728e-01	4.139882e-01
1.745453e-01	4.130536e-01
1.750191e-01	4.121190e-01
1.754947e-01	4.111844e-01
1.759719e-01	4.102497e-01
1.764503e-01	4.093151e-01
1.769302e-01	4.083805e-01
1.774118e-01	4.074458e-01
1.778944e-01	4.065112e-01
1.783788e-01	4.055766e-01
1.788649e-01	4.046420e-01
1.793529e-01	4.037073e-01
1.798422e-01	4.027727e-01
1.803334e-01	4.018381e-01
1.808265e-01	4.009035e-01
1.813208e-01	3.999688e-01
1.818170e-01	3.990342e-01
1.823149e-01	3.980996e-01
1.828147e-01	3.971649e-01
1.833162e-01	3.962303e-01
1.838191e-01	3.952957e-01
1.843239e-01	3.943611e-01
1.848305e-01	3.934264e-01
1.853388e-01	3.924918e-01
1.858489e-01	3.915572e-01
1.863615e-01	3.906225e-01
1.868754e-01	3.896879e-01
1.873912e-01	3.887533e-01
1.879085e-01	3.878187e-01
1.884282e-01	3.868840e-01
1.889504e-01	3.859494e-01
1.894744e-01	3.850148e-01
1.899997e-01	3.840801e-01
1.905274e-01	3.831455e-01
1.910567e-01	3.822109e-01
1.915886e-01	3.812763e-01
1.921218e-01	3.803416e-01
1.926572e-01	3.794070e-01
1.931950e-01	3.784724e-01
1.937352e-01	3.775378e-01
1.942773e-01	3.766031e-01
1.948215e-01	3.756685e-01
1.953679e-01	3.747339e-01
1.959159e-01	3.737992e-01
1.964664e-01	3.728646e-01
1.970188e-01	3.719300e-01
1.975735e-01	3.709954e-01
1.981302e-01	3.700607e-01
1.986892e-01	3.691261e-01
1.992504e-01	3.681915e-01
1.998137e-01	3.672568e-01
2.003792e-01	3.663222e-01
2.009469e-01	3.653876e-01
2.015167e-01	3.644530e-01
2.020890e-01	3.635183e-01
2.026633e-01	3.625837e-01
2.032396e-01	3.616491e-01
2.038186e-01	3.607144e-01
2.043994e-01	3.597798e-01
2.049827e-01	3.588452e-01
2.055677e-01	3.579106e-01
2.061551e-01	3.569759e-01
2.067448e-01	3.560413e-01
2.073366e-01	3.551067e-01
2.079302e-01	3.541721e-01
2.085266e-01	3.532374e-01
2.091253e-01	3.523028e-01
2.097264e-01	3.513682e-01
2.103296e-01	3.504335e-01
2.109352e-01	3.494989e-01
2.115429e-01	3.485643e-01
2.121534e-01	3.476297e-01
2.127661e-01	3.466950e-01
2.133807e-01	3.457604e-01
2.139983e-01	3.448258e-01
2.146178e-01	3.438911e-01
2.152402e-01	3.429565e-01
2.158650e-01	3.420219e-01
2.164921e-01	3.410873e-01
2.171227e-01	3.401526e-01
2.177552e-01	3.392180e-01
2.183902e-01	3.382834e-01
2.190282e-01	3.373487e-01
2.196690e-01	3.364141e-01
2.203120e-01	3.354795e-01
2.209578e-01	3.345449e-01
2.216069e-01	3.336102e-01
2.222581e-01	3.326756e-01
2.229121e-01	3.317410e-01
2.235689e-01	3.308064e-01
2.242287e-01	3.298717e-01
2.248912e-01	3.289371e-01
2.255563e-01	3.280025e-01
2.262252e-01	3.270678e-01
2.268962e-01	3.261332e-01
2.275705e-01	3.251986e-01
2.282475e-01	3.242640e-01
2.289276e-01	3.233293e-01
2.296104e-01	3.223947e-01
2.302961e-01	3.214601e-01
2.309853e-01	3.205254e-01
2.316778e-01	3.195908e-01
2.323726e-01	3.186562e-01
2.330714e-01	3.177216e-01
2.337725e-01	3.167869e-01
2.344770e-01	3.158523e-01
2.351847e-01	3.149177e-01
2.358960e-01	3.139830e-01
2.366101e-01	3.130484e-01
2.373278e-01	3.121138e-01
2.380487e-01	3.111792e-01
2.387726e-01	3.102445e-01
2.394998e-01	3.093099e-01
2.402309e-01	3.083753e-01
2.409650e-01	3.074407e-01
2.417037e-01	3.065060e-01
2.424451e-01	3.055714e-01
2.431903e-01	3.046368e-01
2.439385e-01	3.037021e-01
2.446903e-01	3.027675e-01
2.454463e-01	3.018329e-01
2.462057e-01	3.008983e-01
2.469685e-01	2.999636e-01
2.477346e-01	2.990290e-01
2.485039e-01	2.980944e-01
2.492774e-01	2.971597e-01
2.500548e-01	2.962251e-01
2.508359e-01	2.952905e-01
2.516203e-01	2.943559e-01
2.524098e-01	2.934212e-01
2.532032e-01	2.924866e-01
2.540000e-01	2.915520e-01
2.548015e-01	2.906173e-01
2.556067e-01	2.896827e-01
2.564168e-01	2.887481e-01
2.572308e-01	2.878135e-01
2.580488e-01	2.868788e-01
2.588706e-01	2.859442e-01
2.596963e-01	2.850096e-01
2.605259e-01	2.840750e-01
2.613596e-01	2.831403e-01
2.621977e-01	2.822057e-01
2.630402e-01	2.812711e-01
2.638872e-01	2.803364e-01
2.647382e-01	2.794018e-01
2.655933e-01	2.784672e-01
2.664537e-01	2.775326e-01
2.673177e-01	2.765979e-01
2.681868e-01	2.756633e-01
2.690599e-01	2.747287e-01
2.699375e-01	2.737940e-01
2.708196e-01	2.728594e-01
2.717061e-01	2.719248e-01
2.725979e-01	2.709902e-01
2.734942e-01	2.700555e-01
2.743957e-01	2.691209e-01
2.753024e-01	2.681863e-01
2.762140e-01	2.672516e-01
2.771306e-01	2.663170e-01
2.780537e-01	2.653824e-01
2.789820e-01	2.644478e-01
2.799147e-01	2.635131e-01
2.808531e-01	2.625785e-01
2.817983e-01	2.616439e-01
2.827489e-01	2.607093e-01
2.837051e-01	2.597746e-01
2.846661e-01	2.588400e-01
2.856332e-01	2.579054e-01
2.866061e-01	2.569707e-01
2.875853e-01	2.560361e-01
2.885710e-01	2.551015e-01
2.895616e-01	2.541669e-01
2.905595e-01	2.532322e-01
2.915624e-01	2.522976e-01
2.925726e-01	2.513630e-01
2.935886e-01	2.504283e-01
2.946100e-01	2.494937e-01
2.956385e-01	2.485591e-01
2.966744e-01	2.476245e-01
2.977159e-01	2.466898e-01
2.987645e-01	2.457552e-01
2.998197e-01	2.448206e-01
3.008808e-01	2.438859e-01
3.019485e-01	2.429513e-01
3.030243e-01	2.420167e-01
3.041066e-01	2.410821e-01
3.051953e-01	2.401474e-01
3.062922e-01	2.392128e-01
3.073957e-01	2.382782e-01
3.085073e-01	2.373436e-01
3.096267e-01	2.364089e-01
3.107539e-01	2.354743e-01
3.118885e-01	2.345397e-01
3.130308e-01	2.336050e-01
3.141819e-01	2.326704e-01
3.153410e-01	2.317358e-01
3.165076e-01	2.308012e-01
3.176811e-01	2.298665e-01
3.188634e-01	2.289319e-01
3.200541e-01	2.279973e-01
3.212538e-01	2.270626e-01
3.224625e-01	2.261280e-01
3.236800e-01	2.251934e-01
3.249046e-01	2.242588e-01
3.261382e-01	2.233241e-01
3.273814e-01	2.223895e-01
3.286338e-01	2.214549e-01
3.298945e-01	2.205202e-01
3.311641e-01	2.195856e-01
3.324429e-01	2.186510e-01
3.337324e-01	2.177164e-01
3.350308e-01	2.167817e-01
3.363400e-01	2.158471e-01
3.376585e-01	2.149125e-01
3.389872e-01	2.139779e-01
3.403258e-01	2.130432e-01
3.416752e-01	2.121086e-01
3.430346e-01	2.111740e-01
3.444040e-01	2.102393e-01
3.457849e-01	2.093047e-01
3.471779e-01	2.083701e-01
3.485817e-01	2.074355e-01
3.499962e-01	2.065008e-01
3.514220e-01	2.055662e-01
3.528607e-01	2.046316e-01
3.543116e-01	2.036969e-01
3.557750e-01	2.027623e-01
3.572510e-01	2.018277e-01
3.587391e-01	2.008931e-01
3.602398e-01	1.999584e-01
3.617528e-01	1.990238e-01
3.632805e-01	1.980892e-01
3.648203e-01	1.971545e-01
3.663734e-01	1.962199e-01
3.679392e-01	1.952853e-01
3.695183e-01	1.943507e-01
3.711128e-01	1.934160e-01
3.727206e-01	1.924814e-01
3.743431e-01	1.915468e-01
3.759820e-01	1.906122e-01
3.776358e-01	1.896775e-01
3.793050e-01	1.887429e-01
3.809876e-01	1.878083e-01
3.826890e-01	1.868736e-01
3.844063e-01	1.859390e-01
3.861386e-01	1.850044e-01
3.878864e-01	1.840698e-01
3.896508e-01	1.831351e-01
3.914311e-01	1.822005e-01
3.932298e-01	1.812659e-01
3.950461e-01	1.803312e-01
3.968797e-01	1.793966e-01
3.987314e-01	1.784620e-01
4.006018e-01	1.775274e-01
4.024909e-01	1.765927e-01
4.043982e-01	1.756581e-01
4.063251e-01	1.747235e-01
4.082714e-01	1.737888e-01
4.102357e-01	1.728542e-01
4.122224e-01	1.719196e-01
4.142278e-01	1.709850e-01
4.162549e-01	1.700503e-01
4.183034e-01	1.691157e-01
4.203709e-01	1.681811e-01
4.224599e-01	1.672465e-01
4.245699e-01	1.663118e-01
4.267003e-01	1.653772e-01
4.288525e-01	1.644426e-01
4.310274e-01	1.635079e-01
4.332241e-01	1.625733e-01
4.354454e-01	1.616387e-01
4.376911e-01	1.607041e-01
4.399628e-01	1.597694e-01
4.422595e-01	1.588348e-01
4.445788e-01	1.579002e-01
4.469261e-01	1.569655e-01
4.493010e-01	1.560309e-01
4.517018e-01	1.550963e-01
4.541323e-01	1.541617e-01
4.565895e-01	1.532270e-01
4.590754e-01	1.522924e-01
4.615923e-01	1.513578e-01
4.641376e-01	1.504231e-01
4.667131e-01	1.494885e-01
4.693192e-01	1.485539e-01
4.719572e-01	1.476193e-01
4.746259e-01	1.466846e-01
4.773242e-01	1.457500e-01
4.800562e-01	1.448154e-01
4.828206e-01	1.438808e-01
4.856191e-01	1.429461e-01
4.884548e-01	1.420115e-01
4.913254e-01	1.410769e-01
4.942371e-01	1.401422e-01
4.971882e-01	1.392076e-01
5.001798e-01	1.382730e-01
5.032103e-01	1.373384e-01
5.062826e-01	1.364037e-01
5.093997e-01	1.354691e-01
5.125538e-01	1.345345e-01
5.157501e-01	1.335998e-01
5.189891e-01	1.326652e-01
5.222749e-01	1.317306e-01
5.256038e-01	1.307960e-01
5.289828e-01	1.298613e-01
5.324097e-01	1.289267e-01
5.358864e-01	1.279921e-01
5.394128e-01	1.270574e-01
5.429936e-01	1.261228e-01
5.466298e-01	1.251882e-01
5.503219e-01	1.242536e-01
5.540724e-01	1.233189e-01
5.578859e-01	1.223843e-01
5.617589e-01	1.214497e-01
5.656934e-01	1.205151e-01
5.696905e-01	1.195804e-01
5.737527e-01	1.186458e-01
5.778797e-01	1.177112e-01
5.820716e-01	1.167765e-01
5.863373e-01	1.158419e-01
5.906717e-01	1.149073e-01
5.950777e-01	1.139727e-01
5.995598e-01	1.130380e-01
6.041159e-01	1.121034e-01
6.087464e-01	1.111688e-01
6.134524e-01	1.102341e-01
6.182405e-01	1.092995e-01
6.231029e-01	1.083649e-01
6.280493e-01	1.074303e-01
6.330784e-01	1.064956e-01
6.381917e-01	1.055610e-01
6.433997e-01	1.046264e-01
6.486927e-01	1.036917e-01
6.540754e-01	1.027571e-01
6.595524e-01	1.018225e-01
6.651238e-01	1.008879e-01
6.707953e-01	9.995324e-02
6.765682e-01	9.901861e-02
6.824538e-01	9.808398e-02
6.884584e-01	9.714935e-02
6.945722e-01	9.621472e-02
7.007985e-01	9.528010e-02
7.071474e-01	9.434547e-02
7.136165e-01	9.341084e-02
7.202100e-01	9.247621e-02
7.269387e-01	9.154158e-02
7.337973e-01	9.060696e-02
7.407960e-01	8.967233e-02
7.479402e-01	8.873770e-02
7.552274e-01	8.780307e-02
7.626617e-01	8.686844e-02
7.702486e-01	8.593382e-02
7.779970e-01	8.499919e-02
7.859034e-01	8.406456e-02
7.939720e-01	8.312993e-02
8.022160e-01	8.219530e-02
8.106369e-01	8.126068e-02
8.192364e-01	8.032605e-02
8.280235e-01	7.939142e-02
8.370069e-01	7.845679e-02
8.461749e-01	7.752216e-02
8.555542e-01	7.658754e-02
8.651479e-01	7.565291e-02
8.749547e-01	7.471828e-02
8.849827e-01	7.378365e-02
8.952608e-01	7.284902e-02
9.057830e-01	7.191440e-02
9.165598e-01	7.097977e-02
9.276147e-01	7.004514e-02
9.389512e-01	6.911051e-02
9.505677e-01	6.817588e-02
9.624745e-01	6.724126e-02
9.746843e-01	6.630663e-02
9.872067e-01	6.537200e-02
1.000043e+00	6.443737e-02
1.013218e+00	6.350274e-02
1.026730e+00	6.256812e-02
1.040598e+00	6.163349e-02
1.054837e+00	6.069886e-02
1.069470e+00	5.976423e-02
1.084514e+00	5.882960e-02
1.099963e+00	5.789498e-02
1.115853e+00	5.696035e-02
1.132188e+00	5.602572e-02
1.149014e+00	5.509109e-02
1.166340e+00	5.415646e-02
1.184188e+00	5.322184e-02
1.202570e+00	5.228721e-02
1.221517e+00	5.135258e-02
1.241053e+00	5.041795e-02
1.249997e+00	5.000000e-02
1.250037e+00	4.999813e-02
1.250077e+00	4.999626e-02
1.250117e+00	4.999439e-02
1.250157e+00	4.999252e-02
1.250198e+00	4.999065e-02
1.250238e+00	4.998878e-02
1.250279e+00	4.998692e-02
1.250320e+00	4.998505e-02
1.250360e+00	4.998318e-02
1.250400e+00	4.998131e-02
1.250441e+00	4.997944e-02
1.250481e+00	4.997757e-02
1.250521e+00	4.997570e-02
1.250561e+00	4.997383e-02
1.250601e+00	4.997196e-02
1.250640e+00	4.997009e-02
1.250681e+00	4.996822e-02
1.250722e+00	4.996635e-02
1.250762e+00	4.996448e-02
1.250803e+00	4.996261e-02
1.250843e+00	4.996075e-02
1.250883e+00	4.995888e-02
1.250924e+00	4.995701e-02
1.250964e+00	4.995514e-02
1.251005e+00	4.995327e-02
1.251045e+00	4.995140e-02
1.251086e+00	4.994953e-02
1.251126e+00	4.994766e-02
1.251166e+00	4.994579e-02
1.251207e+00	4.994392e-02
1.251247e+00	4.994205e-02
1.251287e+00	4.994018e-02
1.251327e+00	4.993831e-02
1.251368e+00	4.993645e-02
1.251409e+00	4.993458e-02
1.251449e+00	4.993271e-02
1.251490e+00	4.993084e-02
1.251530e+00	4.992897e-02
1.251570e+00	4.992710e-02
1.251610e+00	4.992523e-02
1.251650e+00	4.992336e-02
1.251690e+00	4.992149e-02
1.251729e+00	4.991962e-02
1.251769e+00	4.991775e-02
1.251810e+00	4.991588e-02
1.251850e+00	4.991401e-02
1.251890e+00	4.991215e-02
1.251930e+00	4.991028e-02
1.251971e+00	4.990841e-02
1.252011e+00	4.990654e-02
1.252051e+00	4.990467e-02
1.252091e+00	4.990280e-02
1.252131e+00	4.990093e-02
1.252172e+00	4.989906e-02
1.252211e+00	4.989719e-02
1.252252e+00	4.989532e-02
1.252293e+00	4.989345e-02
1.252333e+00	4.989158e-02
1.252375e+00	4.988971e-02
1.252415e+00	4.988784e-02
1.252455e+00	4.988598e-02
1.252495e+00	4.988411e-02
1.252537e+00	4.988224e-02
1.252577e+00	4.988037e-02
1.252617e+00	4.987850e-02
1.252657e+00	4.987663e-02
1.252697e+00	4.987476e-02
1.252738e+00	4.987289e-02
1.252778e+00	4.987102e-02
1.252818e+00	4.986915e-02
1.252858e+00	4.986728e-02
1.252899e+00	4.986541e-02
1.252939e+00	4.986354e-02
1.252979e+00	4.986168e-02
1.253020e+00	4.985981e-02
1.253059e+00	4.985794e-02
1.253099e+00	4.985607e-02
1.253139e+00	4.985420e-02
1.253180e+00	4.985233e-02
1.253220e+00	4.985046e-02
1.253261e+00	4.984859e-02
1.253301e+00	4.984672e-02
1.253343e+00	4.984485e-02
1.253383e+00	4.984298e-02
1.253424e+00	4.984111e-02
1.253465e+00	4.983924e-02
1.253506e+00	4.983737e-02
1.253546e+00	4.983551e-02
1.253586e+00	4.983364e-02
1.253626e+00	4.983177e-02
1.253667e+00	4.982990e-02
1.253708e+00	4.982803e-02
1.253749e+00	4.982616e-02
1.253790e+00	4.982429e-02
1.253830e+00	4.982242e-02
1.253870e+00	4.982055e-02
1.253910e+00	4.981868e-02
1.253950e+00	4.981681e-02
1.253991e+00	4.981494e-02
1.254032e+00	4.981307e-02
1.254073e+00	4.981121e-02
1.254113e+00	4.980934e-02
1.254154e+00	4.980747e-02
1.254194e+00	4.980560e-02
1.254234e+00	4.980373e-02
1.254274e+00	4.980186e-02
1.254315e+00	4.979999e-02
1.254355e+00	4.979812e-02
1.254395e+00	4.979625e-02
1.254435e+00	4.979438e-02
1.254475e+00	4.979251e-02
1.254515e+00	4.979064e-02
1.254555e+00	4.978877e-02
1.254596e+00	4.978690e-02
1.254637e+00	4.978504e-02
1.254677e+00	4.978317e-02
1.254718e+00	4.978130e-02
1.254758e+00	4.977943e-02
1.254799e+00	4.977756e-02
1.254839e+00	4.977569e-02
1.254881e+00	4.977382e-02
1.254922e+00	4.977195e-02
1.254962e+00	4.977008e-02
1.255003e+00	4.976821e-02
1.255044e+00	4.976634e-02
1.255085e+00	4.976447e-02
1.255125e+00	4.976260e-02
1.255165e+00	4.976074e-02
1.255205e+00	4.975887e-02
1.255245e+00	4.975700e-02
1.255286e+00	4.975513e-02
1.255327e+00	4.975326e-02
1.255367e+00	4.975139e-02
1.255408e+00	4.974952e-02
1.255449e+00	4.974765e-02
1.255489e+00	4.974578e-02
1.255530e+00	4.974391e-02
1.255570e+00	4.974204e-02
1.255611e+00	4.974017e-02
1.255652e+00	4.973830e-02
1.255692e+00	4.973644e-02
1.255733e+00	4.973457e-02
1.255774e+00	4.973270e-02
1.255814e+00	4.973083e-02
1.255854e+00	4.972896e-02
1.255894e+00	4.972709e-02
1.255934e+00	4.972522e-02
1.255975e+00	4.972335e-02
1.256015e+00	4.972148e-02
1.256056e+00	4.971961e-02
1.256097e+00	4.971774e-02
1.256137e+00	4.971587e-02
1.256178e+00	4.971400e-02
1.256218e+00	4.971213e-02
1.256259e+00	4.971027e-02
1.256300e+00	4.970840e-02
1.256340e+00	4.970653e-02
1.256381e+00	4.970466e-02
1.256421e+00	4.970279e-02
1.256462e+00	4.970092e-02
1.256503e+00	4.969905e-02
1.256544e+00	4.969718e-02
1.256584e+00	4.969531e-02
1.256625e+00	4.969344e-02
1.256666e+00	4.969157e-02
1.256707e+00	4.968970e-02
1.256748e+00	4.968783e-02
1.256788e+00	4.968597e-02
1.256828e+00	4.968410e-02
1.256869e+00	4.968223e-02
1.256909e+00	4.968036e-02
1.256950e+00	4.967849e-02
1.256991e+00	4.967662e-02
1.257031e+00	4.967475e-02
1.257073e+00	4.967288e-02
1.257113e+00	4.967101e-02
1.257154e+00	4.966914e-02
1.257195e+00	4.966727e-02
1.257235e+00	4.966540e-02
1.257276e+00	4.966353e-02
1.257316e+00	4.966166e-02
1.257357e+00	4.965980e-02
1.257398e+00	4.965793e-02
1.257438e+00	4.965606e-02
1.257479e+00	4.965419e-02
1.257520e+00	4.965232e-02
1.257561e+00	4.965045e-02
1.257602e+00	4.964858e-02
1.257643e+00	4.964671e-02
1.257683e+00	4.964484e-02
1.257724e+00	4.964297e-02
1.257765e+00	4.964110e-02
1.257806e+00	4.963923e-02
1.257846e+00	4.963736e-02
1.257887e+00	4.963550e-02
1.257927e+00	4.963363e-02
1.257967e+00	4.963176e-02
1.258007e+00	4.962989e-02
1.258048e+00	4.962802e-02
1.258089e+00	4.962615e-02
1.258130e+00	4.962428e-02
1.258170e+00	4.962241e-02
1.258211e+00	4.962054e-02
1.258253e+00	4.961867e-02
1.258294e+00	4.961680e-02
1.258334e+00	4.961493e-02
1.258375e+00	4.961306e-02
1.258415e+00	4.961119e-02
1.258456e+00	4.960933e-02
1.258497e+00	4.960746e-02
1.258539e+00	4.960559e-02
1.258579e+00	4.960372e-02
1.258619e+00	4.960185e-02
1.258660e+00	4.959998e-02
1.258701e+00	4.959811e-02
1.258742e+00	4.959624e-02
1.258783e+00	4.959437e-02
1.258824e+00	4.959250e-02
1.258865e+00	4.959063e-02
1.258906e+00	4.958876e-02
1.258947e+00	4.958689e-02
1.258987e+00	4.958503e-02
1.259027e+00	4.958316e-02
1.259068e+00	4.958129e-02
1.259109e+00	4.957942e-02
1.259150e+00	4.957755e-02
1.259191e+00	4.957568e-02
1.259232e+00	4.957381e-02
1.259274e+00	4.957194e-02
1.259314e+00	4.957007e-02
1.259355e+00	4.956820e-02
1.259396e+00	4.956633e-02
1.259437e+00	4.956446e-02
1.259478e+00	4.956259e-02
1.259519e+00	4.956072e-02
1.259560e+00	4.955886e-02
1.259601e+00	4.955699e-02
1.259642e+00	4.955512e-02
1.259683e+00	4.955325e-02
1.259723e+00	4.955138e-02
1.259764e+00	4.954951e-02
1.259804e+00	4.954764e-02
1.259845e+00	4.954577e-02
1.259885e+00	4.954390e-02
1.259926e+00	4.954203e-02
1.259966e+00	4.954016e-02
1.260007e+00	4.953829e-02
1.260048e+00	4.953642e-02
1.260089e+00	4.953456e-02
1.260130e+00	4.953269e-02
1.260170e+00	4.953082e-02
1.260211e+00	4.952895e-02
1.260251e+00	4.952708e-02
1.260291e+00	4.952521e-02
1.260332e+00	4.952334e-02
1.260373e+00	4.952147e-02
1.260414e+00	4.951960e-02
1.260455e+00	4.951773e-02
1.260496e+00	4.951586e-02
1.260537e+00	4.951399e-02
1.260578e+00	4.951212e-02
1.260618e+00	4.951026e-02
1.260659e+00	4.950839e-02
1.260700e+00	4.950652e-02
1.260741e+00	4.950465e-02
1.260783e+00	4.950278e-02
1.260824e+00	4.950091e-02
1.260865e+00	4.949904e-02
1.260906e+00	4.949717e-02
1.260947e+00	4.949530e-02
1.260988e+00	4.949343e-02
1.261029e+00	4.949156e-02
1.261070e+00	4.948969e-02
1.261111e+00	4.948782e-02
1.261153e+00	4.948595e-02
1.261193e+00	4.948409e-02
1.261234e+00	4.948222e-02
1.261274e+00	4.948035e-02
1.261315e+00	4.947848e-02
1.261356e+00	4.947661e-02
1.261398e+00	4.947474e-02
1.261439e+00	4.947287e-02
1.261480e+00	4.947100e-02
1.261521e+00	4.946913e-02
1.261562e+00	4.946726e-02
1.261602e+00	4.946539e-02
1.261644e+00	4.946352e-02
1.261684e+00	4.946165e-02
1.261725e+00	4.945979e-02
1.261766e+00	4.945792e-02
1.261807e+00	4.945605e-02
1.261848e+00	4.945418e-02
1.261889e+00	4.945231e-02
1.261930e+00	4.945044e-02
1.261971e+00	4.944857e-02
1.262011e+00	4.944670e-02
1.262052e+00	4.944483e-02
1.262093e+00	4.944296e-02
1.262134e+00	4.944109e-02
1.262175e+00	4.943922e-02
1.262215e+00	4.943735e-02
1.262255e+00	4.943548e-02
1.262296e+00	4.943362e-02
1.262337e+00	4.943175e-02
1.262379e+00	4.942988e-02
1.262420e+00	4.942801e-02
1.262461e+00	4.942614e-02
1.262502e+00	4.942427e-02
1.262543e+00	4.942240e-02
1.262584e+00	4.942053e-02
1.262624e+00	4.941866e-02
1.262665e+00	4.941679e-02
1.262706e+00	4.941492e-02
1.262747e+00	4.941305e-02
1.262789e+00	4.941118e-02
1.262829e+00	4.940932e-02
1.262871e+00	4.940745e-02
1.262913e+00	4.940558e-02
1.262953e+00	4.940371e-02
1.262995e+00	4.940184e-02
1.263035e+00	4.939997e-02
1.263076e+00	4.939810e-02
1.263117e+00	4.939623e-02
1.263158e+00	4.939436e-02
1.263199e+00	4.939249e-02
1.263240e+00	4.939062e-02
1.263282e+00	4.938875e-02
1.263323e+00	4.938688e-02
1.263364e+00	4.938501e-02
1.263405e+00	4.938315e-02
1.263446e+00	4.938128e-02
1.263488e+00	4.937941e-02
1.263528e+00	4.937754e-02
1.263569e+00	4.937567e-02
1.263610e+00	4.937380e-02
1.263652e+00	4.937193e-02
1.263693e+00	4.937006e-02
1.263734e+00	4.936819e-02
1.263776e+00	4.936632e-02
1.263818e+00	4.936445e-02
1.263859e+00	4.936258e-02
1.263900e+00	4.936071e-02
1.263941e+00	4.935885e-02
1.263982e+00	4.935698e-02
1.264023e+00	4.935511e-02
1.264064e+00	4.935324e-02
1.264106e+00	4.935137e-02
1.264146e+00	4.934950e-02
1.264187e+00	4.934763e-02
1.264229e+00	4.934576e-02
1.264270e+00	4.934389e-02
1.264310e+00	4.934202e-02
1.264351e+00	4.934015e-02
1.264392e+00	4.933828e-02
1.264432e+00	4.933641e-02
1.264474e+00	4.933454e-02
1.264515e+00	4.933268e-02
1.264556e+00	4.933081e-02
1.264597e+00	4.932894e-02
1.264638e+00	4.932707e-02
1.264679e+00	4.932520e-02
1.264720e+00	4.932333e-02
1.264762e+00	4.932146e-02
1.264803e+00	4.931959e-02
1.264844e+00	4.931772e-02
1.264885e+00	4.931585e-02
1.264926e+00	4.931398e-02
1.264967e+00	4.931211e-02
1.265008e+00	4.931024e-02
1.265050e+00	4.930838e-02
1.265091e+00	4.930651e-02
1.265132e+00	4.930464e-02
1.265172e+00	4.930277e-02
1.265213e+00	4.930090e-02
1.265254e+00	4.929903e-02
1.265295e+00	4.929716e-02
1.265336e+00	4.929529e-02
1.265378e+00	4.929342e-02
1.265420e+00	4.929155e-02
1.265461e+00	4.928968e-02
1.265503e+00	4.928781e-02
1.265544e+00	4.928594e-02
1.265585e+00	4.928408e-02
1.265627e+00	4.928221e-02
1.265669e+00	4.928034e-02
1.265710e+00	4.927847e-02
1.265751e+00	4.927660e-02
1.265792e+00	4.927473e-02
1.265834e+00	4.927286e-02
1.265875e+00	4.927099e-02
1.265917e+00	4.926912e-02
1.265957e+00	4.926725e-02
1.265998e+00	4.926538e-02
1.266039e+00	4.926351e-02
1.266081e+00	4.926164e-02
1.266122e+00	4.925977e-02
1.266163e+00	4.925791e-02
1.266204e+00	4.925604e-02
1.266246e+00	4.925417e-02
1.266287e+00	4.925230e-02
1.266328e+00	4.925043e-02
1.266369e+00	4.924856e-02
1.266411e+00	4.924669e-02
1.266453e+00	4.924482e-02
1.266493e+00	4.924295e-02
1.266535e+00	4.924108e-02
1.266576e+00	4.923921e-02
1.266617e+00	4.923734e-02
1.266658e+00	4.923547e-02
1.266700e+00	4.923361e-02
1.266741e+00	4.923174e-02
1.266782e+00	4.922987e-02
1.266823e+00	4.922800e-02
1.266865e+00	4.922613e-02
1.266906e+00	4.922426e-02
1.266947e+00	4.922239e-02
1.266988e+00	4.922052e-02
1.267030e+00	4.921865e-02
1.267071e+00	4.921678e-02
1.267112e+00	4.921491e-02
1.267153e+00	4.921304e-02
1.267195e+00	4.921117e-02
1.267235e+00	4.920930e-02
1.267277e+00	4.920744e-02
1.267317e+00	4.920557e-02
1.267358e+00	4.920370e-02
1.267400e+00	4.920183e-02
1.267441e+00	4.919996e-02
1.267482e+00	4.919809e-02
1.267523e+00	4.919622e-02
1.267564e+00	4.919435e-02
1.267605e+00	4.919248e-02
1.267647e+00	4.919061e-02
1.267689e+00	4.918874e-02
1.267730e+00	4.918687e-02
1.267771e+00	4.918500e-02
1.267811e+00	4.918314e-02
1.267853e+00	4.918127e-02
1.267893e+00	4.917940e-02
1.267935e+00	4.917753e-02
1.267976e+00	4.917566e-02
1.268017e+00	4.917379e-02
1.268058e+00	4.917192e-02
1.268099e+00	4.917005e-02
1.268141e+00	4.916818e-02
1.268183e+00	4.916631e-02
1.268224e+00	4.916444e-02
1.268266e+00	4.916257e-02
1.268308e+00	4.916070e-02
1.268349e+00	4.915883e-02
1.268390e+00	4.915697e-02
1.268432e+00	4.915510e-02
1.268474e+00	4.915323e-02
1.268516e+00	4.915136e-02
1.268556e+00	4.914949e-02
1.268598e+00	4.914762e-02
1.268639e+00	4.914575e-02
1.268681e+00	4.914388e-02
1.268723e+00	4.914201e-02
1.268764e+00	4.914014e-02
1.268805e+00	4.913827e-02
1.268847e+00	4.913640e-02
1.268888e+00	4.913453e-02
1.268930e+00	4.913267e-02
1.268972e+00	4.913080e-02
1.269013e+00	4.912893e-02
1.269054e+00	4.912706e-02
1.269095e+00	4.912519e-02
1.269136e+00	4.912332e-02
1.269178e+00	4.912145e-02
1.269219e+00	4.911958e-02
1.269260e+00	4.911771e-02
1.269301e+00	4.911584e-02
1.269343e+00	4.911397e-02
1.269385e+00	4.911210e-02
1.269426e+00	4.911023e-02
1.269468e+00	4.910837e-02
1.269509e+00	4.910650e-02
1.269551e+00	4.910463e-02
1.269593e+00	4.910276e-02
1.269634e+00	4.910089e-02
1.269677e+00	4.909902e-02
1.269718e+00	4.909715e-02
1.269759e+00	4.909528e-02
1.269800e+00	4.909341e-02
1.269842e+00	4.909154e-02
1.269883e+00	4.908967e-02
1.269925e+00	4.908780e-02
1.269966e+00	4.908593e-02
1.270008e+00	4.908406e-02
1.270049e+00	4.908220e-02
1.270090e+00	4.908033e-02
1.270133e+00	4.907846e-02
1.270174e+00	4.907659e-02
1.270215e+00	4.907472e-02
1.270257e+00	4.907285e-02
1.270298e+00	4.907098e-02
1.270340e+00	4.906911e-02
1.270382e+00	4.906724e-02
1.270424e+00	4.906537e-02
1.270465e+00	4.906350e-02
1.270506e+00	4.906163e-02
1.270548e+00	4.905976e-02
1.270589e+00	4.905790e-02
1.270630e+00	4.905603e-02
1.270672e+00	4.905416e-02
1.270713e+00	4.905229e-02
1.270754e+00	4.905042e-02
1.270796e+00	4.904855e-02
1.270837e+00	4.904668e-02
1.270879e+00	4.904481e-02
1.270921e+00	4.904294e-02
1.270963e+00	4.904107e-02
1.271005e+00	4.903920e-02
1.271046e+00	4.903733e-02
1.271087e+00	4.903546e-02
1.271129e+00	4.903359e-02
1.271170e+00	4.903173e-02
1.271212e+00	4.902986e-02
1.271253e+00	4.902799e-02
1.271295e+00	4.902612e-02
1.271336e+00	4.902425e-02
1.271377e+00	4.902238e-02
1.271419e+00	4.902051e-02
1.271461e+00	4.901864e-02
1.271502e+00	4.901677e-02
1.271544e+00	4.901490e-02
1.271586e+00	4.901303e-02
1.271628e+00	4.901116e-02
1.271669e+00	4.900929e-02
1.271711e+00	4.900743e-02
1.271753e+00	4.900556e-02
1.271795e+00	4.900369e-02
1.271837e+00	4.900182e-02
1.271879e+00	4.899995e-02
1.271921e+00	4.899808e-02
1.271962e+00	4.899621e-02
1.272005e+00	4.899434e-02
1.272047e+00	4.899247e-02
1.272089e+00	4.899060e-02
1.272130e+00	4.898873e-02
1.272172e+00	4.898686e-02
1.272212e+00	4.898499e-02
1.272254e+00	4.898312e-02
1.272295e+00	4.898126e-02
1.272336e+00	4.897939e-02
1.272378e+00	4.897752e-02
1.272419e+00	4.897565e-02
1.272460e+00	4.897378e-02
1.272502e+00	4.897191e-02
1.272545e+00	4.897004e-02
1.272585e+00	4.896817e-02
1.272628e+00	4.896630e-02
1.272669e+00	4.896443e-02
1.272711e+00	4.896256e-02
1.272752e+00	4.896069e-02
1.272793e+00	4.895882e-02
1.272835e+00	4.895696e-02
1.272877e+00	4.895509e-02
1.272919e+00	4.895322e-02
1.272960e+00	4.895135e-02
1.273002e+00	4.894948e-02
1.273044e+00	4.894761e-02
1.273086e+00	4.894574e-02
1.273127e+00	4.894387e-02
1.273169e+00	4.894200e-02
1.273211e+00	4.894013e-02
1.273253e+00	4.893826e-02
1.273294e+00	4.893639e-02
1.273336e+00	4.893452e-02
1.273378e+00	4.893265e-02
1.273420e+00	4.893079e-02
1.273462e+00	4.892892e-02
1.273503e+00	4.892705e-02
1.273545e+00	4.892518e-02
1.273587e+00	4.892331e-02
1.273629e+00	4.892144e-02
1.273670e+00	4.891957e-02
1.273712e+00	4.891770e-02
1.273753e+00	4.891583e-02
1.273794e+00	4.891396e-02
1.273836e+00	4.891209e-02
1.273878e+00	4.891022e-02
1.273920e+00	4.890835e-02
1.273962e+00	4.890649e-02
1.274003e+00	4.890462e-02
1.274045e+00	4.890275e-02
1.274087e+00	4.890088e-02
1.274128e+00	4.889901e-02
1.274169e+00	4.889714e-02
1.274211e+00	4.889527e-02
1.274252e+00	4.889340e-02
1.274294e+00	4.889153e-02
1.274336e+00	4.888966e-02
1.274377e+00	4.888779e-02
1.274418e+00	4.888592e-02
1.274459e+00	4.888405e-02
1.274501e+00	4.888219e-02
1.274543e+00	4.888032e-02
1.274585e+00	4.887845e-02
1.274627e+00	4.887658e-02
1.274669e+00	4.887471e-02
1.274711e+00	4.887284e-02
1.274752e+00	4.887097e-02
1.274794e+00	4.886910e-02
1.274835e+00	4.886723e-02
1.274877e+00	4.886536e-02
1.274919e+00	4.886349e-02
1.274960e+00	4.886162e-02
1.275002e+00	4.885975e-02
1.275044e+00	4.885788e-02
1.275086e+00	4.885602e-02
1.275128e+00	4.885415e-02
1.275169e+00	4.885228e-02
1.275211e+00	4.885041e-02
1.275253e+00	4.884854e-02
1.275295e+00	4.884667e-02
1.275336e+00	4.884480e-02
1.275378e+00	4.884293e-02
1.275420e+00	4.884106e-02
1.275463e+00	4.883919e-02
1.275504e+00	4.883732e-02
1.275546e+00	4.883545e-02
1.275587e+00	4.883358e-02
1.275630e+00	4.883172e-02
1.275671e+00	4.882985e-02
1.275713e+00	4.882798e-02
1.275755e+00	4.882611e-02
1.275796e+00	4.882424e-02
1.275838e+00	4.882237e-02
1.275880e+00	4.882050e-02
1.275922e+00	4.881863e-02
1.275964e+00	4.881676e-02
1.276006e+00	4.881489e-02
1.276047e+00	4.881302e-02
1.276090e+00	4.881115e-02
1.276132e+00	4.880928e-02
1.276174e+00	4.880741e-02
1.276216e+00	4.880555e-02
1.276258e+00	4.880368e-02
1.276299e+00	4.880181e-02
1.276341e+00	4.879994e-02
1.276382e+00	4.879807e-02
1.276424e+00	4.879620e-02
1.276466e+00	4.879433e-02
1.276508e+00	4.879246e-02
1.276551e+00	4.879059e-02
1.276593e+00	4.878872e-02
1.276633e+00	4.878685e-02
1.276676e+00	4.878498e-02
1.276718e+00	4.878311e-02
1.276759e+00	4.878125e-02
1.276801e+00	4.877938e-02
1.276842e+00	4.877751e-02
1.276885e+00	4.877564e-02
1.276927e+00	4.877377e-02
1.276968e+00	4.877190e-02
1.277011e+00	4.877003e-02
1.277052e+00	4.876816e-02
1.277094e+00	4.876629e-02
1.277135e+00	4.876442e-02
1.277177e+00	4.876255e-02
1.277219e+00	4.876068e-02
1.277261e+00	4.875881e-02
1.277302e+00	4.875694e-02
1.277344e+00	4.875508e-02
1.277386e+00	4.875321e-02
1.277428e+00	4.875134e-02
1.277469e+00	4.874947e-02
1.277511e+00	4.874760e-02
1.277553e+00	4.874573e-02
1.277595e+00	4.874386e-02
1.277637e+00	4.874199e-02
1.277679e+00	4.874012e-02
1.277720e+00	4.873825e-02
1.277763e+00	4.873638e-02
1.277806e+00	4.873451e-02
1.277848e+00	4.873264e-02
1.277890e+00	4.873078e-02
1.277932e+00	4.872891e-02
1.277973e+00	4.872704e-02
1.278015e+00	4.872517e-02
1.278056e+00	4.872330e-02
1.278098e+00	4.872143e-02
1.278140e+00	4.871956e-02
1.278181e+00	4.871769e-02
1.278223e+00	4.871582e-02
1.278265e+00	4.871395e-02
1.278307e+00	4.871208e-02
1.278349e+00	4.871021e-02
1.278391e+00	4.870834e-02
1.278433e+00	4.870647e-02
1.278474e+00	4.870461e-02
1.278516e+00	4.870274e-02
1.278558e+00	4.870087e-02
1.278599e+00	4.869900e-02
1.278641e+00	4.869713e-02
1.278682e+00	4.869526e-02
1.278724e+00	4.869339e-02
1.278766e+00	4.869152e-02
1.278808e+00	4.868965e-02
1.278851e+00	4.868778e-02
1.278893e+00	4.868591e-02
1.278935e+00	4.868404e-02
1.278978e+00	4.868217e-02
1.279020e+00	4.868031e-02
1.279062e+00	4.867844e-02
1.279104e+00	4.867657e-02
1.279146e+00	4.867470e-02
1.279188e+00	4.867283e-02
1.279230e+00	4.867096e-02
1.279271e+00	4.866909e-02
1.279314e+00	4.866722e-02
1.279355e+00	4.866535e-02
1.279397e+00	4.866348e-02
1.279439e+00	4.866161e-02
1.279482e+00	4.865974e-02
1.279525e+00	4.865787e-02
1.279567e+00	4.865601e-02
1.279609e+00	4.865414e-02
1.279651e+00	4.865227e-02
1.279693e+00	4.865040e-02
1.279735e+00	4.864853e-02
1.279777e+00	4.864666e-02
1.279820e+00	4.864479e-02
1.279862e+00	4.864292e-02
1.279905e+00	4.864105e-02
1.279947e+00	4.863918e-02
1.279989e+00	4.863731e-02
1.280031e+00	4.863544e-02
1.280073e+00	4.863357e-02
1.280115e+00	4.863170e-02
1.280157e+00	4.862984e-02
1.280199e+00	4.862797e-02
1.280242e+00	4.862610e-02
1.280284e+00	4.862423e-02
1.280326e+00	4.862236e-02
1.280368e+00	4.862049e-02
1.280409e+00	4.861862e-02
1.280452e+00	4.861675e-02
1.280494e+00	4.861488e-02
1.280537e+00	4.861301e-02
1.280579e+00	4.861114e-02
1.280621e+00	4.860927e-02
1.280663e+00	4.860740e-02
1.280706e+00	4.860554e-02
1.280748e+00	4.860367e-02
1.280790e+00	4.860180e-02
1.280833e+00	4.859993e-02
1.280874e+00	4.859806e-02
1.280916e+00	4.859619e-02
1.280958e+00	4.859432e-02
1.281000e+00	4.859245e-02
1.281042e+00	4.859058e-02
1.281084e+00	4.858871e-02
1.281125e+00	4.858684e-02
1.281167e+00	4.858497e-02
1.281209e+00	4.858310e-02
1.281252e+00	4.858123e-02
1.281294e+00	4.857937e-02
1.281336e+00	4.857750e-02
1.281379e+00	4.857563e-02
1.281422e+00	4.857376e-02
1.281464e+00	4.857189e-02
1.281506e+00	4.857002e-02
1.281548e+00	4.856815e-02
1.281590e+00	4.856628e-02
1.281632e+00	4.856441e-02
1.281674e+00	4.856254e-02
1.281717e+00	4.856067e-02
1.281759e+00	4.855880e-02
1.281801e+00	4.855693e-02
1.281843e+00	4.855507e-02
1.281886e+00	4.855320e-02
1.281929e+00	4.855133e-02
1.281970e+00	4.854946e-02
1.282012e+00	4.854759e-02
1.282054e+00	4.854572e-02
1.282097e+00	4.854385e-02
1.282138e+00	4.854198e-02
1.282181e+00	4.854011e-02
1.282223e+00	4.853824e-02
1.282265e+00	4.853637e-02
1.282306e+00	4.853450e-02
1.282347e+00	4.853263e-02
1.282391e+00	4.853076e-02
1.282432e+00	4.852890e-02
1.282474e+00	4.852703e-02
1.282517e+00	4.852516e-02
1.282559e+00	4.852329e-02
1.282601e+00	4.852142e-02
1.282644e+00	4.851955e-02
1.282687e+00	4.851768e-02
1.282730e+00	4.851581e-02
1.282773e+00	4.851394e-02
1.282815e+00	4.851207e-02
1.282857e+00	4.851020e-02
1.282899e+00	4.850833e-02
1.282942e+00	4.850646e-02
1.282984e+00	4.850460e-02
1.283026e+00	4.850273e-02
1.283068e+00	4.850086e-02
1.283110e+00	4.849899e-02
1.283152e+00	4.849712e-02
1.283194e+00	4.849525e-02
1.283237e+00	4.849338e-02
1.283279e+00	4.849151e-02
1.283321e+00	4.848964e-02
1.283364e+00	4.848777e-02
1.283405e+00	4.848590e-02
1.283448e+00	4.848403e-02
1.283491e+00	4.848216e-02
1.283534e+00	4.848029e-02
1.283576e+00	4.847843e-02
1.283619e+00	4.847656e-02
1.283661e+00	4.847469e-02
1.283703e+00	4.847282e-02
1.283746e+00	4.847095e-02
1.283788e+00	4.846908e-02
1.283831e+00	4.846721e-02
1.283873e+00	4.846534e-02
1.283916e+00	4.846347e-02
1.283959e+00	4.846160e-02
1.284002e+00	4.845973e-02
1.284043e+00	4.845786e-02
1.284087e+00	4.845599e-02
1.284129e+00	4.845413e-02
1.284172e+00	4.845226e-02
1.284214e+00	4.845039e-02
1.284257e+00	4.844852e-02
1.284299e+00	4.844665e-02
1.284342e+00	4.844478e-02
1.284384e+00	4.844291e-02
1.284426e+00	4.844104e-02
1.284468e+00	4.843917e-02
1.284511e+00	4.843730e-02
1.284553e+00	4.843543e-02
1.284595e+00	4.843356e-02
1.284638e+00	4.843169e-02
1.284680e+00	4.842983e-02
1.284722e+00	4.842796e-02
1.284765e+00	4.842609e-02
1.284807e+00	4.842422e-02
1.284850e+00	4.842235e-02
1.284893e+00	4.842048e-02
1.284935e+00	4.841861e-02
1.284978e+00	4.841674e-02
1.285019e+00	4.841487e-02
1.285063e+00	4.841300e-02
1.285105e+00	4.841113e-02
1.285147e+00	4.840926e-02
1.285190e+00	4.840739e-02
1.285232e+00	4.840552e-02
1.285276e+00	4.840366e-02
1.285318e+00	4.840179e-02
1.285361e+00	4.839992e-02
1.285403e+00	4.839805e-02
1.285445e+00	4.839618e-02
1.285488e+00	4.839431e-02
1.285530e+00	4.839244e-02
1.285573e+00	4.839057e-02
1.285616e+00	4.838870e-02
1.285658e+00	4.838683e-02
1.285701e+00	4.838496e-02
1.285743e+00	4.838309e-02
1.285786e+00	4.838122e-02
1.285828e+00	4.837936e-02
1.285871e+00	4.837749e-02
1.285913e+00	4.837562e-02
1.285956e+00	4.837375e-02
1.285998e+00	4.837188e-02
1.286040e+00	4.837001e-02
1.286082e+00	4.836814e-02
1.286125e+00	4.836627e-02
1.286167e+00	4.836440e-02
1.286209e+00	4.836253e-02
1.286252e+00	4.836066e-02
1.286294e+00	4.835879e-02
1.286337e+00	4.835692e-02
1.286379e+00	4.835505e-02
1.286421e+00	4.835319e-02
1.286465e+00	4.835132e-02
1.286507e+00	4.834945e-02
1.286550e+00	4.834758e-02
1.286591e+00	4.834571e-02
1.286635e+00	4.834384e-02
1.286677e+00	4.834197e-02
1.286719e+00	4.834010e-02
1.286761e+00	4.833823e-02
1.286803e+00	4.833636e-02
1.286845e+00	4.833449e-02
1.286887e+00	4.833262e-02
1.286930e+00	4.833075e-02
1.286972e+00	4.832889e-02
1.287015e+00	4.832702e-02
1.287058e+00	4.832515e-02
1.287100e+00	4.832328e-02
1.287143e+00	4.832141e-02
1.287185e+00	4.831954e-02
1.287228e+00	4.831767e-02
1.287270e+00	4.831580e-02
1.287312e+00	4.831393e-02
1.287354e+00	4.831206e-02
1.287396e+00	4.831019e-02
1.287439e+00	4.830832e-02
1.287482e+00	4.830645e-02
1.287524e+00	4.830458e-02
1.287567e+00	4.830272e-02
1.287610e+00	4.830085e-02
1.287652e+00	4.829898e-02
1.287695e+00	4.829711e-02
1.287737e+00	4.829524e-02
1.287780e+00	4.829337e-02
1.287823e+00	4.829150e-02
1.287866e+00	4.828963e-02
1.287908e+00	4.828776e-02
1.287951e+00	4.828589e-02
1.287993e+00	4.828402e-02
1.288036e+00	4.828215e-02
1.288079e+00	4.828028e-02
1.288122e+00	4.827842e-02
1.288164e+00	4.827655e-02
1.288207e+00	4.827468e-02
1.288250e+00	4.827281e-02
1.288292e+00	4.827094e-02
1.288335e+00	4.826907e-02
1.288377e+00	4.826720e-02
1.288420e+00	4.826533e-02
1.288463e+00	4.826346e-02
1.288506e+00	4.826159e-02
1.288548e+00	4.825972e-02
1.288591e+00	4.825785e-02
1.288634e+00	4.825598e-02
1.288677e+00	4.825412e-02
1.288719e+00	4.825225e-02
1.288762e+00	4.825038e-02
1.288805e+00	4.824851e-02
1.288848e+00	4.824664e-02
1.288891e+00	4.824477e-02
1.288934e+00	4.824290e-02
1.288977e+00	4.824103e-02
1.289019e+00	4.823916e-02
1.289062e+00	4.823729e-02
1.289104e+00	4.823542e-02
1.289147e+00	4.823355e-02
1.289190e+00	4.823168e-02
1.289233e+00	4.822981e-02
1.289275e+00	4.822795e-02
1.289318e+00	4.822608e-02
1.289361e+00	4.822421e-02
1.289403e+00	4.822234e-02
1.289446e+00	4.822047e-02
1.289489e+00	4.821860e-02
1.289533e+00	4.821673e-02
1.289575e+00	4.821486e-02
1.289617e+00	4.821299e-02
1.289660e+00	4.821112e-02
1.289703e+00	4.820925e-02
1.289746e+00	4.820738e-02
1.289788e+00	4.820551e-02
1.289831e+00	4.820365e-02
1.289873e+00	4.820178e-02
1.289917e+00	4.819991e-02
1.289960e+00	4.819804e-02
1.290003e+00	4.819617e-02
1.290045e+00	4.819430e-02
1.290087e+00	4.819243e-02
1.290130e+00	4.819056e-02
1.290174e+00	4.818869e-02
1.290217e+00	4.818682e-02
1.290260e+00	4.818495e-02
1.290303e+00	4.818308e-02
1.290346e+00	4.818121e-02
1.290389e+00	4.817934e-02
1.290432e+00	4.817748e-02
1.290475e+00	4.817561e-02
1.290518e+00	4.817374e-02
1.290561e+00	4.817187e-02
1.290604e+00	4.817000e-02
1.290647e+00	4.816813e-02
1.290690e+00	4.816626e-02
[truncated: 25,767 more rows]
