# Supplementary material for: Intermittency in the not-so-smooth elastic turbulence
Source: Nat Commun. 2024 May 27;15:4070. doi: 10.1038/s41467-024-48460-5 (PMC11130217; doi:10.1038/s41467-024-48460-5)
Supplement: Supplementary file 4 — Source Data [file 41467_2024_48460_MOESM4_ESM.zip › SourceData/FigS05a_S4.txt]

r/L				De = 1			De = 3			De = 9
9.765625e-04	1.027134e-06	2.150823e-05	3.311763e-04
1.953125e-03	1.563793e-05	3.152391e-04	4.803822e-03
2.929688e-03	7.617423e-05	1.484602e-03	2.258036e-02
3.906250e-03	2.327934e-04	4.390633e-03	6.675769e-02
4.882812e-03	5.511798e-04	1.008063e-02	1.529730e-01
5.859375e-03	1.110862e-03	1.974702e-02	2.983537e-01
6.835938e-03	2.003979e-03	3.469720e-02	5.207793e-01
7.812500e-03	3.334288e-03	5.633182e-02	8.384009e-01
8.789062e-03	5.216322e-03	8.612668e-02	1.269341e+00
9.765625e-03	7.774619e-03	1.256175e-01	1.831522e+00
1.171875e-02	1.546372e-02	2.400504e-01	3.419859e+00
1.464844e-02	3.567747e-02	5.249088e-01	7.217741e+00
1.953125e-02	1.036712e-01	1.413148e+00	1.840744e+01
2.148438e-02	1.471035e-01	1.952358e+00	2.494798e+01
2.441406e-02	2.344009e-01	2.999452e+00	3.734446e+01
2.929688e-02	4.518334e-01	5.483947e+00	6.584440e+01
3.417969e-02	7.797020e-01	9.046276e+00	1.055756e+02
3.906250e-02	1.240382e+00	1.383824e+01	1.580098e+02
4.882812e-02	2.638768e+00	2.756118e+01	3.056368e+02
5.859375e-02	4.777852e+00	4.724273e+01	5.154383e+02
6.835938e-02	7.745136e+00	7.302596e+01	7.901383e+02
7.812500e-02	1.158771e+01	1.046982e+02	1.129016e+03
8.789062e-02	1.631835e+01	1.417896e+02	1.528628e+03
9.765625e-02	2.192245e+01	1.836791e+02	1.983751e+03
1.464844e-01	6.139886e+01	4.409125e+02	4.852637e+03
1.953125e-01	1.141468e+02	7.247813e+02	8.118087e+03
2.441406e-01	1.725084e+02	9.907674e+02	1.121686e+04
2.929688e-01	2.299650e+02	1.214332e+03	1.381384e+04
3.906250e-01	3.226575e+02	1.500787e+03	1.702737e+04
4.882812e-01	3.629942e+02	1.596090e+03	1.805990e+04
5.859375e-01	3.379374e+02	1.539172e+03	1.744240e+04
6.835938e-01	2.556467e+02	1.302894e+03	1.482700e+04
7.812500e-01	1.418884e+02	8.565236e+02	9.651444e+03
