# Supplementary material for: Intermittency in the not-so-smooth elastic turbulence
Source: Nat Commun. 2024 May 27;15:4070. doi: 10.1038/s41467-024-48460-5 (PMC11130217; doi:10.1038/s41467-024-48460-5)
Supplement: Supplementary file 4 — Source Data [file 41467_2024_48460_MOESM4_ESM.zip › SourceData/FigS08a_De1_dashed_rbyL_0p01.txt]

delta2 u			pdf
1.157120e-10	1
1.139493e-05	9.999814e-01
2.275599e-05	9.999628e-01
3.413212e-05	9.999442e-01
4.545432e-05	9.999256e-01
5.685762e-05	9.999070e-01
6.828106e-05	9.998884e-01
7.974056e-05	9.998698e-01
9.108937e-05	9.998512e-01
1.024025e-04	9.998326e-01
1.137882e-04	9.998140e-01
1.251038e-04	9.997953e-01
1.365157e-04	9.997767e-01
1.479522e-04	9.997581e-01
1.593017e-04	9.997395e-01
1.706297e-04	9.997209e-01
1.820184e-04	9.997023e-01
1.934166e-04	9.996837e-01
2.048398e-04	9.996651e-01
2.162158e-04	9.996465e-01
2.276257e-04	9.996279e-01
2.390151e-04	9.996093e-01
2.503708e-04	9.995907e-01
2.617587e-04	9.995721e-01
2.730765e-04	9.995535e-01
2.844221e-04	9.995349e-01
2.958234e-04	9.995163e-01
3.072313e-04	9.994977e-01
3.185506e-04	9.994791e-01
3.298778e-04	9.994605e-01
3.411735e-04	9.994419e-01
3.526230e-04	9.994233e-01
3.640303e-04	9.994047e-01
3.754307e-04	9.993860e-01
3.868684e-04	9.993674e-01
3.982126e-04	9.993488e-01
4.095341e-04	9.993302e-01
4.208933e-04	9.993116e-01
4.322169e-04	9.992930e-01
4.435523e-04	9.992744e-01
4.549312e-04	9.992558e-01
4.663064e-04	9.992372e-01
4.777041e-04	9.992186e-01
4.891018e-04	9.992000e-01
5.004714e-04	9.991814e-01
5.118257e-04	9.991628e-01
5.231746e-04	9.991442e-01
5.345006e-04	9.991256e-01
5.459121e-04	9.991070e-01
5.572644e-04	9.990884e-01
5.686490e-04	9.990698e-01
5.800606e-04	9.990512e-01
5.914345e-04	9.990326e-01
6.028420e-04	9.990140e-01
6.142247e-04	9.989954e-01
6.256110e-04	9.989767e-01
6.370599e-04	9.989581e-01
6.484043e-04	9.989395e-01
6.598352e-04	9.989209e-01
6.711812e-04	9.989023e-01
6.826257e-04	9.988837e-01
6.940351e-04	9.988651e-01
7.053924e-04	9.988465e-01
7.167641e-04	9.988279e-01
7.281302e-04	9.988093e-01
7.395404e-04	9.987907e-01
7.508901e-04	9.987721e-01
7.622686e-04	9.987535e-01
7.736591e-04	9.987349e-01
7.850359e-04	9.987163e-01
7.963959e-04	9.986977e-01
8.077304e-04	9.986791e-01
8.191325e-04	9.986605e-01
8.304716e-04	9.986419e-01
8.418305e-04	9.986233e-01
8.532356e-04	9.986047e-01
8.645895e-04	9.985861e-01
8.759681e-04	9.985674e-01
8.873751e-04	9.985488e-01
8.987560e-04	9.985302e-01
9.101188e-04	9.985116e-01
9.215679e-04	9.984930e-01
9.329790e-04	9.984744e-01
9.443698e-04	9.984558e-01
9.557004e-04	9.984372e-01
9.671213e-04	9.984186e-01
9.785603e-04	9.984000e-01
9.899137e-04	9.983814e-01
1.001267e-03	9.983628e-01
1.012633e-03	9.983442e-01
1.023914e-03	9.983256e-01
1.035248e-03	9.983070e-01
1.046609e-03	9.982884e-01
1.057941e-03	9.982698e-01
1.069326e-03	9.982512e-01
1.080707e-03	9.982326e-01
1.092097e-03	9.982140e-01
1.103462e-03	9.981954e-01
1.114772e-03	9.981767e-01
1.126175e-03	9.981581e-01
1.137535e-03	9.981395e-01
1.148928e-03	9.981209e-01
1.160275e-03	9.981023e-01
1.171643e-03	9.980837e-01
1.183060e-03	9.980651e-01
1.194440e-03	9.980465e-01
1.205850e-03	9.980279e-01
1.217258e-03	9.980093e-01
1.228589e-03	9.979907e-01
1.239960e-03	9.979721e-01
1.251384e-03	9.979535e-01
1.262721e-03	9.979349e-01
1.274000e-03	9.979163e-01
1.285368e-03	9.978977e-01
1.296737e-03	9.978791e-01
1.308151e-03	9.978605e-01
1.319490e-03	9.978419e-01
1.330836e-03	9.978233e-01
1.342200e-03	9.978047e-01
1.353606e-03	9.977861e-01
1.364954e-03	9.977674e-01
1.376357e-03	9.977488e-01
1.387712e-03	9.977302e-01
1.399071e-03	9.977116e-01
1.410455e-03	9.976930e-01
1.421891e-03	9.976744e-01
1.433272e-03	9.976558e-01
1.444708e-03	9.976372e-01
1.456074e-03	9.976186e-01
1.467344e-03	9.976000e-01
1.478729e-03	9.975814e-01
1.490076e-03	9.975628e-01
1.501487e-03	9.975442e-01
1.512862e-03	9.975256e-01
1.524242e-03	9.975070e-01
1.535612e-03	9.974884e-01
1.547023e-03	9.974698e-01
1.558323e-03	9.974512e-01
1.569673e-03	9.974326e-01
1.581071e-03	9.974140e-01
1.592468e-03	9.973954e-01
1.603866e-03	9.973768e-01
1.615231e-03	9.973581e-01
1.626561e-03	9.973395e-01
1.637869e-03	9.973209e-01
1.649244e-03	9.973023e-01
1.660694e-03	9.972837e-01
1.672055e-03	9.972651e-01
1.683436e-03	9.972465e-01
1.694828e-03	9.972279e-01
1.706238e-03	9.972093e-01
1.717645e-03	9.971907e-01
1.729012e-03	9.971721e-01
1.740378e-03	9.971535e-01
1.751758e-03	9.971349e-01
1.763095e-03	9.971163e-01
1.774479e-03	9.970977e-01
1.785878e-03	9.970791e-01
1.797216e-03	9.970605e-01
1.808564e-03	9.970419e-01
1.819942e-03	9.970233e-01
1.831300e-03	9.970047e-01
1.842672e-03	9.969861e-01
1.854002e-03	9.969675e-01
1.865390e-03	9.969488e-01
1.876777e-03	9.969302e-01
1.888186e-03	9.969116e-01
1.899531e-03	9.968930e-01
1.910865e-03	9.968744e-01
1.922296e-03	9.968558e-01
1.933640e-03	9.968372e-01
1.945032e-03	9.968186e-01
1.956453e-03	9.968000e-01
1.967841e-03	9.967814e-01
1.979152e-03	9.967628e-01
1.990434e-03	9.967442e-01
2.001761e-03	9.967256e-01
2.013118e-03	9.967070e-01
2.024448e-03	9.966884e-01
2.035856e-03	9.966698e-01
2.047261e-03	9.966512e-01
2.058649e-03	9.966326e-01
2.069959e-03	9.966140e-01
2.081374e-03	9.965954e-01
2.092717e-03	9.965768e-01
2.104110e-03	9.965581e-01
2.115486e-03	9.965395e-01
2.126820e-03	9.965209e-01
2.138196e-03	9.965023e-01
2.149578e-03	9.964837e-01
2.160912e-03	9.964651e-01
2.172240e-03	9.964465e-01
2.183669e-03	9.964279e-01
2.195073e-03	9.964093e-01
2.206426e-03	9.963907e-01
2.217815e-03	9.963721e-01
2.229233e-03	9.963535e-01
2.240653e-03	9.963349e-01
2.252083e-03	9.963163e-01
2.263472e-03	9.962977e-01
2.274801e-03	9.962791e-01
2.286207e-03	9.962605e-01
2.297571e-03	9.962419e-01
2.308987e-03	9.962233e-01
2.320376e-03	9.962047e-01
2.331787e-03	9.961861e-01
2.343209e-03	9.961675e-01
2.354577e-03	9.961488e-01
2.365961e-03	9.961302e-01
2.377271e-03	9.961116e-01
2.388639e-03	9.960930e-01
2.399942e-03	9.960744e-01
2.411276e-03	9.960558e-01
2.422707e-03	9.960372e-01
2.434090e-03	9.960186e-01
2.445518e-03	9.960000e-01
2.456887e-03	9.959814e-01
2.468267e-03	9.959628e-01
2.479675e-03	9.959442e-01
2.491011e-03	9.959256e-01
2.502386e-03	9.959070e-01
2.513745e-03	9.958884e-01
2.525147e-03	9.958698e-01
2.536530e-03	9.958512e-01
2.547935e-03	9.958326e-01
2.559286e-03	9.958140e-01
2.570657e-03	9.957954e-01
2.582037e-03	9.957768e-01
2.593404e-03	9.957582e-01
2.604757e-03	9.957395e-01
2.616117e-03	9.957209e-01
2.627614e-03	9.957023e-01
2.638966e-03	9.956837e-01
2.650347e-03	9.956651e-01
2.661744e-03	9.956465e-01
2.673076e-03	9.956279e-01
2.684382e-03	9.956093e-01
2.695713e-03	9.955907e-01
2.707115e-03	9.955721e-01
2.718499e-03	9.955535e-01
2.729952e-03	9.955349e-01
2.741340e-03	9.955163e-01
2.752757e-03	9.954977e-01
2.764078e-03	9.954791e-01
2.775500e-03	9.954605e-01
2.786859e-03	9.954419e-01
2.798212e-03	9.954233e-01
2.809558e-03	9.954047e-01
2.820897e-03	9.953861e-01
2.832278e-03	9.953675e-01
2.843716e-03	9.953489e-01
2.855044e-03	9.953302e-01
2.866422e-03	9.953116e-01
2.877833e-03	9.952930e-01
2.889218e-03	9.952744e-01
2.900595e-03	9.952558e-01
2.911969e-03	9.952372e-01
2.923349e-03	9.952186e-01
2.934630e-03	9.952000e-01
2.945978e-03	9.951814e-01
2.957350e-03	9.951628e-01
2.968696e-03	9.951442e-01
2.980078e-03	9.951256e-01
2.991415e-03	9.951070e-01
3.002743e-03	9.950884e-01
3.014103e-03	9.950698e-01
3.025427e-03	9.950512e-01
3.036781e-03	9.950326e-01
3.048148e-03	9.950140e-01
3.059482e-03	9.949954e-01
3.070879e-03	9.949768e-01
3.082194e-03	9.949582e-01
3.093606e-03	9.949396e-01
3.104995e-03	9.949209e-01
3.116371e-03	9.949023e-01
3.127699e-03	9.948837e-01
3.139018e-03	9.948651e-01
3.150417e-03	9.948465e-01
3.161797e-03	9.948279e-01
3.173170e-03	9.948093e-01
3.184548e-03	9.947907e-01
3.195953e-03	9.947721e-01
3.207341e-03	9.947535e-01
3.218706e-03	9.947349e-01
3.230028e-03	9.947163e-01
3.241362e-03	9.946977e-01
3.252728e-03	9.946791e-01
3.264094e-03	9.946605e-01
3.275491e-03	9.946419e-01
3.286869e-03	9.946233e-01
3.298241e-03	9.946047e-01
3.309578e-03	9.945861e-01
3.320901e-03	9.945675e-01
3.332254e-03	9.945489e-01
3.343637e-03	9.945302e-01
3.354957e-03	9.945116e-01
3.366376e-03	9.944930e-01
3.377737e-03	9.944744e-01
3.389133e-03	9.944558e-01
3.400512e-03	9.944372e-01
3.411917e-03	9.944186e-01
3.423281e-03	9.944000e-01
3.434668e-03	9.943814e-01
3.446075e-03	9.943628e-01
3.457416e-03	9.943442e-01
3.468703e-03	9.943256e-01
3.480058e-03	9.943070e-01
3.491461e-03	9.942884e-01
3.502859e-03	9.942698e-01
3.514241e-03	9.942512e-01
3.525601e-03	9.942326e-01
3.536961e-03	9.942140e-01
3.548397e-03	9.941954e-01
3.559774e-03	9.941768e-01
3.571159e-03	9.941582e-01
3.582572e-03	9.941396e-01
3.593951e-03	9.941209e-01
3.605438e-03	9.941023e-01
3.616792e-03	9.940837e-01
3.628115e-03	9.940651e-01
3.639443e-03	9.940465e-01
3.650792e-03	9.940279e-01
3.662141e-03	9.940093e-01
3.673535e-03	9.939907e-01
3.684968e-03	9.939721e-01
3.696299e-03	9.939535e-01
3.707666e-03	9.939349e-01
3.718999e-03	9.939163e-01
3.730333e-03	9.938977e-01
3.741735e-03	9.938791e-01
3.753156e-03	9.938605e-01
3.764506e-03	9.938419e-01
3.775921e-03	9.938233e-01
3.787329e-03	9.938047e-01
3.798783e-03	9.937861e-01
3.810138e-03	9.937675e-01
3.821517e-03	9.937489e-01
3.832868e-03	9.937303e-01
3.844185e-03	9.937116e-01
3.855509e-03	9.936930e-01
3.866870e-03	9.936744e-01
3.878251e-03	9.936558e-01
3.889584e-03	9.936372e-01
3.900972e-03	9.936186e-01
3.912329e-03	9.936000e-01
3.923625e-03	9.935814e-01
3.935070e-03	9.935628e-01
3.946480e-03	9.935442e-01
3.957831e-03	9.935256e-01
3.969267e-03	9.935070e-01
3.980683e-03	9.934884e-01
3.992083e-03	9.934698e-01
4.003461e-03	9.934512e-01
4.014884e-03	9.934326e-01
4.026273e-03	9.934140e-01
4.037634e-03	9.933954e-01
4.048985e-03	9.933768e-01
4.060340e-03	9.933582e-01
4.071737e-03	9.933396e-01
4.083097e-03	9.933210e-01
4.094471e-03	9.933023e-01
4.105807e-03	9.932837e-01
4.117215e-03	9.932651e-01
4.128566e-03	9.932465e-01
4.139949e-03	9.932279e-01
4.151301e-03	9.932093e-01
4.162644e-03	9.931907e-01
4.174041e-03	9.931721e-01
4.185348e-03	9.931535e-01
4.196703e-03	9.931349e-01
4.208064e-03	9.931163e-01
4.219424e-03	9.930977e-01
4.230799e-03	9.930791e-01
4.242169e-03	9.930605e-01
4.253538e-03	9.930419e-01
4.264881e-03	9.930233e-01
4.276255e-03	9.930047e-01
4.287640e-03	9.929861e-01
4.298965e-03	9.929675e-01
4.310326e-03	9.929489e-01
4.321681e-03	9.929303e-01
4.333057e-03	9.929116e-01
4.344476e-03	9.928930e-01
4.355807e-03	9.928744e-01
4.367109e-03	9.928558e-01
4.378518e-03	9.928372e-01
4.389900e-03	9.928186e-01
4.401216e-03	9.928000e-01
4.412547e-03	9.927814e-01
4.423917e-03	9.927628e-01
4.435269e-03	9.927442e-01
4.446584e-03	9.927256e-01
4.458039e-03	9.927070e-01
4.469401e-03	9.926884e-01
4.480748e-03	9.926698e-01
4.492136e-03	9.926512e-01
4.503469e-03	9.926326e-01
4.514793e-03	9.926140e-01
4.526190e-03	9.925954e-01
4.537602e-03	9.925768e-01
4.548990e-03	9.925582e-01
4.560340e-03	9.925396e-01
4.571684e-03	9.925210e-01
4.583053e-03	9.925023e-01
4.594475e-03	9.924837e-01
4.605853e-03	9.924651e-01
4.617256e-03	9.924465e-01
4.628647e-03	9.924279e-01
4.640044e-03	9.924093e-01
4.651467e-03	9.923907e-01
4.662864e-03	9.923721e-01
4.674260e-03	9.923535e-01
4.685655e-03	9.923349e-01
4.697061e-03	9.923163e-01
4.708458e-03	9.922977e-01
4.719826e-03	9.922791e-01
4.731210e-03	9.922605e-01
4.742533e-03	9.922419e-01
4.753835e-03	9.922233e-01
4.765180e-03	9.922047e-01
4.776534e-03	9.921861e-01
4.787832e-03	9.921675e-01
4.799186e-03	9.921489e-01
4.810584e-03	9.921303e-01
4.821940e-03	9.921117e-01
4.833356e-03	9.920930e-01
4.844676e-03	9.920744e-01
4.856049e-03	9.920558e-01
4.867401e-03	9.920372e-01
4.878725e-03	9.920186e-01
4.890026e-03	9.920000e-01
4.901411e-03	9.919814e-01
4.912841e-03	9.919628e-01
4.924192e-03	9.919442e-01
4.935531e-03	9.919256e-01
4.946899e-03	9.919070e-01
4.958228e-03	9.918884e-01
4.969633e-03	9.918698e-01
4.981041e-03	9.918512e-01
4.992379e-03	9.918326e-01
5.003731e-03	9.918140e-01
5.015056e-03	9.917954e-01
5.026493e-03	9.917768e-01
5.037916e-03	9.917582e-01
5.049239e-03	9.917396e-01
5.060627e-03	9.917210e-01
5.071963e-03	9.917024e-01
5.083307e-03	9.916837e-01
5.094612e-03	9.916651e-01
5.105931e-03	9.916465e-01
5.117268e-03	9.916279e-01
5.128606e-03	9.916093e-01
5.139915e-03	9.915907e-01
5.151358e-03	9.915721e-01
5.162757e-03	9.915535e-01
5.174139e-03	9.915349e-01
5.185486e-03	9.915163e-01
5.196820e-03	9.914977e-01
5.208209e-03	9.914791e-01
5.219590e-03	9.914605e-01
5.230935e-03	9.914419e-01
5.242289e-03	9.914233e-01
5.253597e-03	9.914047e-01
5.264952e-03	9.913861e-01
5.276277e-03	9.913675e-01
5.287599e-03	9.913489e-01
5.298948e-03	9.913303e-01
5.310315e-03	9.913117e-01
5.321746e-03	9.912930e-01
5.333103e-03	9.912744e-01
5.344486e-03	9.912558e-01
5.355879e-03	9.912372e-01
5.367241e-03	9.912186e-01
5.378507e-03	9.912000e-01
5.389913e-03	9.911814e-01
5.401285e-03	9.911628e-01
5.412737e-03	9.911442e-01
5.424191e-03	9.911256e-01
5.435563e-03	9.911070e-01
5.446941e-03	9.910884e-01
5.458337e-03	9.910698e-01
5.469769e-03	9.910512e-01
5.481128e-03	9.910326e-01
5.492456e-03	9.910140e-01
5.503875e-03	9.909954e-01
5.515235e-03	9.909768e-01
5.526593e-03	9.909582e-01
5.537905e-03	9.909396e-01
5.549238e-03	9.909210e-01
5.560593e-03	9.909024e-01
5.571977e-03	9.908837e-01
5.583330e-03	9.908651e-01
5.594663e-03	9.908465e-01
5.606033e-03	9.908279e-01
5.617372e-03	9.908093e-01
5.628723e-03	9.907907e-01
5.640111e-03	9.907721e-01
5.651472e-03	9.907535e-01
5.662805e-03	9.907349e-01
5.674198e-03	9.907163e-01
5.685540e-03	9.906977e-01
5.696915e-03	9.906791e-01
5.708260e-03	9.906605e-01
5.719601e-03	9.906419e-01
5.731030e-03	9.906233e-01
5.742402e-03	9.906047e-01
5.753842e-03	9.905861e-01
5.765216e-03	9.905675e-01
5.776534e-03	9.905489e-01
5.787913e-03	9.905303e-01
5.799271e-03	9.905117e-01
5.810640e-03	9.904931e-01
5.821973e-03	9.904744e-01
5.833330e-03	9.904558e-01
5.844663e-03	9.904372e-01
5.855961e-03	9.904186e-01
5.867330e-03	9.904000e-01
5.878683e-03	9.903814e-01
5.890084e-03	9.903628e-01
5.901496e-03	9.903442e-01
5.912897e-03	9.903256e-01
5.924287e-03	9.903070e-01
5.935642e-03	9.902884e-01
5.946982e-03	9.902698e-01
5.958372e-03	9.902512e-01
5.969810e-03	9.902326e-01
5.981161e-03	9.902140e-01
5.992500e-03	9.901954e-01
6.003904e-03	9.901768e-01
6.015221e-03	9.901582e-01
6.026615e-03	9.901396e-01
6.038028e-03	9.901210e-01
6.049409e-03	9.901024e-01
6.060824e-03	9.900838e-01
6.072227e-03	9.900651e-01
6.083574e-03	9.900465e-01
6.094936e-03	9.900279e-01
6.106267e-03	9.900093e-01
6.117613e-03	9.899907e-01
6.128946e-03	9.899721e-01
6.140433e-03	9.899535e-01
6.151792e-03	9.899349e-01
6.163146e-03	9.899163e-01
6.174546e-03	9.898977e-01
6.185919e-03	9.898791e-01
6.197305e-03	9.898605e-01
6.208666e-03	9.898419e-01
6.220015e-03	9.898233e-01
6.231366e-03	9.898047e-01
6.242782e-03	9.897861e-01
6.254218e-03	9.897675e-01
6.265518e-03	9.897489e-01
6.276842e-03	9.897303e-01
6.288245e-03	9.897117e-01
6.299610e-03	9.896931e-01
6.310949e-03	9.896744e-01
6.322352e-03	9.896558e-01
6.333680e-03	9.896372e-01
6.345057e-03	9.896186e-01
6.356382e-03	9.896000e-01
6.367761e-03	9.895814e-01
6.379135e-03	9.895628e-01
6.390550e-03	9.895442e-01
6.401919e-03	9.895256e-01
6.413252e-03	9.895070e-01
6.424619e-03	9.894884e-01
6.436032e-03	9.894698e-01
6.447393e-03	9.894512e-01
6.458794e-03	9.894326e-01
6.470140e-03	9.894140e-01
6.481469e-03	9.893954e-01
6.492896e-03	9.893768e-01
6.504248e-03	9.893582e-01
6.515605e-03	9.893396e-01
6.526966e-03	9.893210e-01
6.538394e-03	9.893024e-01
6.549768e-03	9.892838e-01
6.561110e-03	9.892651e-01
6.572481e-03	9.892465e-01
6.583829e-03	9.892279e-01
6.595199e-03	9.892093e-01
6.606543e-03	9.891907e-01
6.617912e-03	9.891721e-01
6.629290e-03	9.891535e-01
6.640730e-03	9.891349e-01
6.652108e-03	9.891163e-01
6.663453e-03	9.890977e-01
6.674852e-03	9.890791e-01
6.686262e-03	9.890605e-01
6.697605e-03	9.890419e-01
6.708979e-03	9.890233e-01
6.720322e-03	9.890047e-01
6.731650e-03	9.889861e-01
6.743024e-03	9.889675e-01
6.754388e-03	9.889489e-01
6.765823e-03	9.889303e-01
6.777134e-03	9.889117e-01
6.788436e-03	9.888931e-01
6.799812e-03	9.888745e-01
6.811175e-03	9.888558e-01
6.822576e-03	9.888372e-01
6.833925e-03	9.888186e-01
6.845310e-03	9.888000e-01
6.856658e-03	9.887814e-01
6.868100e-03	9.887628e-01
6.879500e-03	9.887442e-01
6.890799e-03	9.887256e-01
6.902195e-03	9.887070e-01
6.913566e-03	9.886884e-01
6.924906e-03	9.886698e-01
6.936276e-03	9.886512e-01
6.947666e-03	9.886326e-01
6.958981e-03	9.886140e-01
6.970320e-03	9.885954e-01
6.981661e-03	9.885768e-01
6.993064e-03	9.885582e-01
7.004429e-03	9.885396e-01
7.015778e-03	9.885210e-01
7.027167e-03	9.885024e-01
7.038493e-03	9.884838e-01
7.049892e-03	9.884652e-01
7.061245e-03	9.884465e-01
7.072551e-03	9.884279e-01
7.083871e-03	9.884093e-01
7.095234e-03	9.883907e-01
7.106624e-03	9.883721e-01
7.118017e-03	9.883535e-01
7.129408e-03	9.883349e-01
7.140730e-03	9.883163e-01
7.152112e-03	9.882977e-01
7.163492e-03	9.882791e-01
7.174825e-03	9.882605e-01
7.186103e-03	9.882419e-01
7.197441e-03	9.882233e-01
7.208824e-03	9.882047e-01
7.220214e-03	9.881861e-01
7.231535e-03	9.881675e-01
7.242879e-03	9.881489e-01
7.254259e-03	9.881303e-01
7.265631e-03	9.881117e-01
7.277101e-03	9.880931e-01
7.288489e-03	9.880745e-01
7.299903e-03	9.880558e-01
7.311197e-03	9.880372e-01
7.322564e-03	9.880186e-01
7.333943e-03	9.880000e-01
7.345257e-03	9.879814e-01
7.356599e-03	9.879628e-01
7.367934e-03	9.879442e-01
7.379374e-03	9.879256e-01
7.390749e-03	9.879070e-01
7.402106e-03	9.878884e-01
7.413414e-03	9.878698e-01
7.424771e-03	9.878512e-01
7.436091e-03	9.878326e-01
7.447535e-03	9.878140e-01
7.458899e-03	9.877954e-01
7.470280e-03	9.877768e-01
7.481680e-03	9.877582e-01
7.493052e-03	9.877396e-01
7.504417e-03	9.877210e-01
7.515843e-03	9.877024e-01
7.527149e-03	9.876838e-01
7.538552e-03	9.876652e-01
7.549921e-03	9.876465e-01
7.561222e-03	9.876279e-01
7.572556e-03	9.876093e-01
7.583905e-03	9.875907e-01
7.595296e-03	9.875721e-01
7.606721e-03	9.875535e-01
7.618079e-03	9.875349e-01
7.629462e-03	9.875163e-01
7.640801e-03	9.874977e-01
7.652178e-03	9.874791e-01
7.663571e-03	9.874605e-01
7.674917e-03	9.874419e-01
7.686277e-03	9.874233e-01
7.697613e-03	9.874047e-01
7.708964e-03	9.873861e-01
7.720392e-03	9.873675e-01
7.731725e-03	9.873489e-01
7.743143e-03	9.873303e-01
7.754498e-03	9.873117e-01
7.765861e-03	9.872931e-01
7.777207e-03	9.872745e-01
7.788577e-03	9.872559e-01
7.799933e-03	9.872372e-01
7.811276e-03	9.872186e-01
7.822621e-03	9.872000e-01
7.834000e-03	9.871814e-01
7.845371e-03	9.871628e-01
7.856711e-03	9.871442e-01
7.868082e-03	9.871256e-01
7.879445e-03	9.871070e-01
7.890816e-03	9.870884e-01
7.902213e-03	9.870698e-01
7.913620e-03	9.870512e-01
7.924982e-03	9.870326e-01
7.936346e-03	9.870140e-01
7.947749e-03	9.869954e-01
7.959102e-03	9.869768e-01
7.970449e-03	9.869582e-01
7.981857e-03	9.869396e-01
7.993229e-03	9.869210e-01
8.004594e-03	9.869024e-01
8.015935e-03	9.868838e-01
8.027327e-03	9.868652e-01
8.038708e-03	9.868466e-01
8.050038e-03	9.868279e-01
8.061404e-03	9.868093e-01
8.072788e-03	9.867907e-01
8.084206e-03	9.867721e-01
8.095593e-03	9.867535e-01
8.106911e-03	9.867349e-01
8.118250e-03	9.867163e-01
8.129628e-03	9.866977e-01
8.141010e-03	9.866791e-01
8.152385e-03	9.866605e-01
8.163736e-03	9.866419e-01
8.175105e-03	9.866233e-01
8.186522e-03	9.866047e-01
8.197861e-03	9.865861e-01
8.209246e-03	9.865675e-01
8.220660e-03	9.865489e-01
8.232045e-03	9.865303e-01
8.243385e-03	9.865117e-01
8.254782e-03	9.864931e-01
8.266103e-03	9.864745e-01
8.277475e-03	9.864559e-01
8.288827e-03	9.864373e-01
8.300196e-03	9.864186e-01
8.311596e-03	9.864000e-01
8.323018e-03	9.863814e-01
8.334427e-03	9.863628e-01
8.345806e-03	9.863442e-01
8.357239e-03	9.863256e-01
8.368615e-03	9.863070e-01
8.380003e-03	9.862884e-01
8.391426e-03	9.862698e-01
8.402719e-03	9.862512e-01
8.414048e-03	9.862326e-01
8.425400e-03	9.862140e-01
8.436802e-03	9.861954e-01
8.448228e-03	9.861768e-01
8.459665e-03	9.861582e-01
8.471090e-03	9.861396e-01
8.482430e-03	9.861210e-01
8.493820e-03	9.861024e-01
8.505237e-03	9.860838e-01
8.516615e-03	9.860652e-01
8.528012e-03	9.860466e-01
8.539331e-03	9.860279e-01
8.550671e-03	9.860093e-01
8.562014e-03	9.859907e-01
8.573369e-03	9.859721e-01
8.584705e-03	9.859535e-01
8.596081e-03	9.859349e-01
8.607462e-03	9.859163e-01
8.618815e-03	9.858977e-01
8.630152e-03	9.858791e-01
8.641548e-03	9.858605e-01
8.652924e-03	9.858419e-01
8.664291e-03	9.858233e-01
8.675689e-03	9.858047e-01
8.686960e-03	9.857861e-01
8.698394e-03	9.857675e-01
8.709784e-03	9.857489e-01
8.721187e-03	9.857303e-01
8.732465e-03	9.857117e-01
8.743842e-03	9.856931e-01
8.755247e-03	9.856745e-01
8.766609e-03	9.856559e-01
8.778011e-03	9.856373e-01
8.789354e-03	9.856186e-01
8.800683e-03	9.856000e-01
8.812036e-03	9.855814e-01
8.823387e-03	9.855628e-01
8.834759e-03	9.855442e-01
8.846059e-03	9.855256e-01
8.857506e-03	9.855070e-01
8.868897e-03	9.854884e-01
8.880251e-03	9.854698e-01
8.891632e-03	9.854512e-01
8.902976e-03	9.854326e-01
8.914307e-03	9.854140e-01
8.925642e-03	9.853954e-01
8.937006e-03	9.853768e-01
8.948336e-03	9.853582e-01
8.959740e-03	9.853396e-01
8.971181e-03	9.853210e-01
8.982528e-03	9.853024e-01
8.993877e-03	9.852838e-01
9.005252e-03	9.852652e-01
9.016622e-03	9.852466e-01
9.027946e-03	9.852280e-01
9.039317e-03	9.852093e-01
9.050614e-03	9.851907e-01
9.061965e-03	9.851721e-01
9.073404e-03	9.851535e-01
9.084747e-03	9.851349e-01
9.096084e-03	9.851163e-01
9.107442e-03	9.850977e-01
9.118827e-03	9.850791e-01
9.130179e-03	9.850605e-01
9.141572e-03	9.850419e-01
9.152961e-03	9.850233e-01
9.164392e-03	9.850047e-01
9.175790e-03	9.849861e-01
9.187153e-03	9.849675e-01
9.198517e-03	9.849489e-01
9.209896e-03	9.849303e-01
9.221255e-03	9.849117e-01
9.232698e-03	9.848931e-01
9.244096e-03	9.848745e-01
9.255520e-03	9.848559e-01
9.266890e-03	9.848373e-01
9.278282e-03	9.848187e-01
9.289650e-03	9.848000e-01
9.301022e-03	9.847814e-01
9.312339e-03	9.847628e-01
9.323741e-03	9.847442e-01
9.335082e-03	9.847256e-01
9.346374e-03	9.847070e-01
9.357742e-03	9.846884e-01
9.369157e-03	9.846698e-01
9.380492e-03	9.846512e-01
9.391840e-03	9.846326e-01
9.403233e-03	9.846140e-01
9.414630e-03	9.845954e-01
9.425996e-03	9.845768e-01
9.437359e-03	9.845582e-01
9.448678e-03	9.845396e-01
9.460051e-03	9.845210e-01
9.471505e-03	9.845024e-01
9.482896e-03	9.844838e-01
9.494300e-03	9.844652e-01
9.505636e-03	9.844466e-01
9.516932e-03	9.844280e-01
9.528328e-03	9.844093e-01
9.539668e-03	9.843907e-01
9.551091e-03	9.843721e-01
9.562420e-03	9.843535e-01
9.573777e-03	9.843349e-01
9.585105e-03	9.843163e-01
9.596409e-03	9.842977e-01
9.607763e-03	9.842791e-01
9.619168e-03	9.842605e-01
9.630485e-03	9.842419e-01
9.641792e-03	9.842233e-01
9.653196e-03	9.842047e-01
9.664541e-03	9.841861e-01
9.675979e-03	9.841675e-01
9.687315e-03	9.841489e-01
9.698634e-03	9.841303e-01
9.710022e-03	9.841117e-01
9.721428e-03	9.840931e-01
9.732810e-03	9.840745e-01
9.744155e-03	9.840559e-01
9.755497e-03	9.840373e-01
9.766850e-03	9.840187e-01
9.778170e-03	9.840000e-01
9.789562e-03	9.839814e-01
9.800944e-03	9.839628e-01
9.812305e-03	9.839442e-01
9.823638e-03	9.839256e-01
9.835037e-03	9.839070e-01
9.846384e-03	9.838884e-01
9.857842e-03	9.838698e-01
9.869196e-03	9.838512e-01
9.880510e-03	9.838326e-01
9.891889e-03	9.838140e-01
9.903284e-03	9.837954e-01
9.914668e-03	9.837768e-01
9.926062e-03	9.837582e-01
9.937418e-03	9.837396e-01
9.948793e-03	9.837210e-01
9.960130e-03	9.837024e-01
9.971517e-03	9.836838e-01
9.982896e-03	9.836652e-01
9.994306e-03	9.836466e-01
1.000567e-02	9.836280e-01
1.001703e-02	9.836094e-01
1.002843e-02	9.835907e-01
1.003984e-02	9.835721e-01
1.005115e-02	9.835535e-01
1.006246e-02	9.835349e-01
1.007388e-02	9.835163e-01
1.008521e-02	9.834977e-01
1.009657e-02	9.834791e-01
1.010796e-02	9.834605e-01
1.011931e-02	9.834419e-01
1.013063e-02	9.834233e-01
1.014200e-02	9.834047e-01
1.015340e-02	9.833861e-01
1.016471e-02	9.833675e-01
1.017608e-02	9.833489e-01
1.018746e-02	9.833303e-01
1.019881e-02	9.833117e-01
1.021013e-02	9.832931e-01
1.022146e-02	9.832745e-01
1.023280e-02	9.832559e-01
1.024415e-02	9.832373e-01
1.025550e-02	9.832187e-01
1.026689e-02	9.832001e-01
1.027825e-02	9.831814e-01
1.028956e-02	9.831628e-01
1.030092e-02	9.831442e-01
1.031230e-02	9.831256e-01
1.032368e-02	9.831070e-01
1.033503e-02	9.830884e-01
1.034643e-02	9.830698e-01
1.035785e-02	9.830512e-01
1.036928e-02	9.830326e-01
1.038065e-02	9.830140e-01
1.039201e-02	9.829954e-01
1.040343e-02	9.829768e-01
1.041481e-02	9.829582e-01
1.042610e-02	9.829396e-01
1.043749e-02	9.829210e-01
1.044891e-02	9.829024e-01
1.046033e-02	9.828838e-01
1.047169e-02	9.828652e-01
1.048308e-02	9.828466e-01
1.049447e-02	9.828280e-01
1.050581e-02	9.828094e-01
1.051719e-02	9.827907e-01
1.052859e-02	9.827721e-01
1.054000e-02	9.827535e-01
1.055136e-02	9.827349e-01
1.056275e-02	9.827163e-01
1.057406e-02	9.826977e-01
1.058546e-02	9.826791e-01
1.059679e-02	9.826605e-01
1.060819e-02	9.826419e-01
1.061957e-02	9.826233e-01
1.063096e-02	9.826047e-01
1.064234e-02	9.825861e-01
1.065369e-02	9.825675e-01
1.066501e-02	9.825489e-01
1.067638e-02	9.825303e-01
1.068778e-02	9.825117e-01
1.069915e-02	9.824931e-01
1.071048e-02	9.824745e-01
1.072185e-02	9.824559e-01
1.073327e-02	9.824373e-01
1.074462e-02	9.824187e-01
1.075597e-02	9.824001e-01
1.076743e-02	9.823814e-01
1.077881e-02	9.823628e-01
1.079016e-02	9.823442e-01
1.080148e-02	9.823256e-01
1.081286e-02	9.823070e-01
1.082420e-02	9.822884e-01
1.083553e-02	9.822698e-01
1.084687e-02	9.822512e-01
1.085820e-02	9.822326e-01
1.086953e-02	9.822140e-01
1.088095e-02	9.821954e-01
1.089229e-02	9.821768e-01
1.090373e-02	9.821582e-01
1.091515e-02	9.821396e-01
1.092646e-02	9.821210e-01
1.093787e-02	9.821024e-01
1.094922e-02	9.820838e-01
1.096062e-02	9.820652e-01
1.097200e-02	9.820466e-01
1.098339e-02	9.820280e-01
1.099475e-02	9.820094e-01
1.100613e-02	9.819908e-01
1.101748e-02	9.819721e-01
1.102892e-02	9.819535e-01
1.104027e-02	9.819349e-01
1.105170e-02	9.819163e-01
1.106307e-02	9.818977e-01
1.107446e-02	9.818791e-01
1.108583e-02	9.818605e-01
1.109719e-02	9.818419e-01
1.110856e-02	9.818233e-01
1.111990e-02	9.818047e-01
1.113128e-02	9.817861e-01
1.114275e-02	9.817675e-01
1.115414e-02	9.817489e-01
1.116547e-02	9.817303e-01
1.117686e-02	9.817117e-01
1.118825e-02	9.816931e-01
1.119962e-02	9.816745e-01
1.121098e-02	9.816559e-01
1.122233e-02	9.816373e-01
1.123372e-02	9.816187e-01
1.124513e-02	9.816001e-01
1.125650e-02	9.815815e-01
1.126787e-02	9.815628e-01
1.127928e-02	9.815442e-01
1.129062e-02	9.815256e-01
1.130194e-02	9.815070e-01
1.131326e-02	9.814884e-01
1.132460e-02	9.814698e-01
1.133596e-02	9.814512e-01
1.134734e-02	9.814326e-01
1.135876e-02	9.814140e-01
1.137013e-02	9.813954e-01
1.138151e-02	9.813768e-01
1.139288e-02	9.813582e-01
1.140423e-02	9.813396e-01
1.141559e-02	9.813210e-01
1.142693e-02	9.813024e-01
1.143832e-02	9.812838e-01
1.144975e-02	9.812652e-01
1.146116e-02	9.812466e-01
1.147249e-02	9.812280e-01
1.148383e-02	9.812094e-01
1.149516e-02	9.811908e-01
1.150645e-02	9.811721e-01
1.151782e-02	9.811535e-01
1.152916e-02	9.811349e-01
1.154056e-02	9.811163e-01
1.155194e-02	9.810977e-01
1.156325e-02	9.810791e-01
1.157463e-02	9.810605e-01
1.158600e-02	9.810419e-01
1.159745e-02	9.810233e-01
1.160874e-02	9.810047e-01
1.162009e-02	9.809861e-01
1.163145e-02	9.809675e-01
1.164279e-02	9.809489e-01
1.165417e-02	9.809303e-01
1.166552e-02	9.809117e-01
1.167683e-02	9.808931e-01
1.168817e-02	9.808745e-01
1.169953e-02	9.808559e-01
1.171091e-02	9.808373e-01
1.172228e-02	9.808187e-01
1.173369e-02	9.808001e-01
1.174508e-02	9.807815e-01
1.175644e-02	9.807628e-01
1.176783e-02	9.807442e-01
1.177923e-02	9.807256e-01
1.179066e-02	9.807070e-01
1.180202e-02	9.806884e-01
1.181337e-02	9.806698e-01
1.182476e-02	9.806512e-01
1.183605e-02	9.806326e-01
1.184736e-02	9.806140e-01
1.185873e-02	9.805954e-01
1.187008e-02	9.805768e-01
1.188142e-02	9.805582e-01
1.189274e-02	9.805396e-01
1.190411e-02	9.805210e-01
1.191544e-02	9.805024e-01
1.192678e-02	9.804838e-01
1.193817e-02	9.804652e-01
1.194948e-02	9.804466e-01
1.196078e-02	9.804280e-01
1.197217e-02	9.804094e-01
1.198347e-02	9.803908e-01
1.199490e-02	9.803722e-01
1.200630e-02	9.803535e-01
1.201770e-02	9.803349e-01
1.202907e-02	9.803163e-01
1.204039e-02	9.802977e-01
1.205178e-02	9.802791e-01
1.206313e-02	9.802605e-01
1.207449e-02	9.802419e-01
1.208577e-02	9.802233e-01
1.209719e-02	9.802047e-01
1.210861e-02	9.801861e-01
1.211998e-02	9.801675e-01
1.213134e-02	9.801489e-01
1.214271e-02	9.801303e-01
1.215408e-02	9.801117e-01
1.216544e-02	9.800931e-01
1.217682e-02	9.800745e-01
1.218820e-02	9.800559e-01
1.219957e-02	9.800373e-01
1.221099e-02	9.800187e-01
1.222231e-02	9.800001e-01
1.223364e-02	9.799815e-01
1.224495e-02	9.799629e-01
1.225634e-02	9.799442e-01
1.226766e-02	9.799256e-01
1.227902e-02	9.799070e-01
1.229034e-02	9.798884e-01
1.230170e-02	9.798698e-01
1.231305e-02	9.798512e-01
1.232443e-02	9.798326e-01
1.233576e-02	9.798140e-01
1.234708e-02	9.797954e-01
1.235847e-02	9.797768e-01
1.236981e-02	9.797582e-01
1.238123e-02	9.797396e-01
1.239265e-02	9.797210e-01
1.240393e-02	9.797024e-01
1.241531e-02	9.796838e-01
1.242665e-02	9.796652e-01
1.243800e-02	9.796466e-01
1.244936e-02	9.796280e-01
1.246074e-02	9.796094e-01
1.247211e-02	9.795908e-01
1.248345e-02	9.795722e-01
1.249479e-02	9.795536e-01
1.250610e-02	9.795349e-01
1.251746e-02	9.795163e-01
1.252882e-02	9.794977e-01
1.254012e-02	9.794791e-01
1.255146e-02	9.794605e-01
1.256287e-02	9.794419e-01
1.257418e-02	9.794233e-01
1.258553e-02	9.794047e-01
1.259695e-02	9.793861e-01
1.260832e-02	9.793675e-01
1.261970e-02	9.793489e-01
1.263119e-02	9.793303e-01
1.264251e-02	9.793117e-01
1.265389e-02	9.792931e-01
1.266525e-02	9.792745e-01
1.267658e-02	9.792559e-01
1.268795e-02	9.792373e-01
1.269937e-02	9.792187e-01
1.271084e-02	9.792001e-01
1.272224e-02	9.791815e-01
1.273360e-02	9.791629e-01
1.274494e-02	9.791442e-01
1.275631e-02	9.791256e-01
1.276767e-02	9.791070e-01
1.277904e-02	9.790884e-01
1.279048e-02	9.790698e-01
1.280186e-02	9.790512e-01
1.281322e-02	9.790326e-01
1.282462e-02	9.790140e-01
1.283599e-02	9.789954e-01
1.284732e-02	9.789768e-01
1.285868e-02	9.789582e-01
1.287003e-02	9.789396e-01
1.288138e-02	9.789210e-01
1.289274e-02	9.789024e-01
1.290413e-02	9.788838e-01
1.291554e-02	9.788652e-01
1.292697e-02	9.788466e-01
1.293832e-02	9.788280e-01
1.294966e-02	9.788094e-01
1.296105e-02	9.787908e-01
1.297237e-02	9.787722e-01
1.298376e-02	9.787536e-01
1.299509e-02	9.787349e-01
1.300651e-02	9.787163e-01
1.301787e-02	9.786977e-01
1.302922e-02	9.786791e-01
1.304061e-02	9.786605e-01
1.305194e-02	9.786419e-01
1.306326e-02	9.786233e-01
1.307464e-02	9.786047e-01
1.308602e-02	9.785861e-01
1.309733e-02	9.785675e-01
1.310867e-02	9.785489e-01
1.312003e-02	9.785303e-01
1.313135e-02	9.785117e-01
1.314272e-02	9.784931e-01
1.315414e-02	9.784745e-01
1.316553e-02	9.784559e-01
1.317688e-02	9.784373e-01
1.318831e-02	9.784187e-01
1.319964e-02	9.784001e-01
1.321103e-02	9.783815e-01
1.322239e-02	9.783629e-01
1.323375e-02	9.783443e-01
1.324513e-02	9.783256e-01
1.325657e-02	9.783070e-01
1.326792e-02	9.782884e-01
1.327927e-02	9.782698e-01
1.329064e-02	9.782512e-01
1.330202e-02	9.782326e-01
1.331339e-02	9.782140e-01
1.332476e-02	9.781954e-01
1.333607e-02	9.781768e-01
1.334751e-02	9.781582e-01
1.335890e-02	9.781396e-01
1.337025e-02	9.781210e-01
1.338161e-02	9.781024e-01
1.339298e-02	9.780838e-01
1.340434e-02	9.780652e-01
1.341573e-02	9.780466e-01
1.342718e-02	9.780280e-01
1.343856e-02	9.780094e-01
1.344992e-02	9.779908e-01
1.346130e-02	9.779722e-01
1.347263e-02	9.779536e-01
1.348400e-02	9.779350e-01
1.349539e-02	9.779163e-01
1.350678e-02	9.778977e-01
1.351815e-02	9.778791e-01
1.352948e-02	9.778605e-01
1.354083e-02	9.778419e-01
1.355225e-02	9.778233e-01
1.356364e-02	9.778047e-01
1.357502e-02	9.777861e-01
1.358635e-02	9.777675e-01
1.359772e-02	9.777489e-01
1.360902e-02	9.777303e-01
1.362038e-02	9.777117e-01
1.363176e-02	9.776931e-01
1.364314e-02	9.776745e-01
1.365454e-02	9.776559e-01
1.366595e-02	9.776373e-01
1.367734e-02	9.776187e-01
1.368878e-02	9.776001e-01
1.370013e-02	9.775815e-01
1.371151e-02	9.775629e-01
1.372285e-02	9.775443e-01
1.373418e-02	9.775256e-01
1.374561e-02	9.775070e-01
1.375700e-02	9.774884e-01
1.376833e-02	9.774698e-01
1.377963e-02	9.774512e-01
1.379098e-02	9.774326e-01
1.380236e-02	9.774140e-01
1.381373e-02	9.773954e-01
1.382508e-02	9.773768e-01
1.383647e-02	9.773582e-01
1.384783e-02	9.773396e-01
1.385922e-02	9.773210e-01
1.387066e-02	9.773024e-01
1.388204e-02	9.772838e-01
1.389342e-02	9.772652e-01
1.390481e-02	9.772466e-01
1.391617e-02	9.772280e-01
1.392756e-02	9.772094e-01
1.393896e-02	9.771908e-01
1.395031e-02	9.771722e-01
1.396165e-02	9.771536e-01
1.397302e-02	9.771350e-01
1.398436e-02	9.771163e-01
1.399569e-02	9.770977e-01
1.400709e-02	9.770791e-01
1.401845e-02	9.770605e-01
1.402980e-02	9.770419e-01
1.404112e-02	9.770233e-01
1.405251e-02	9.770047e-01
1.406385e-02	9.769861e-01
1.407522e-02	9.769675e-01
1.408659e-02	9.769489e-01
1.409793e-02	9.769303e-01
1.410930e-02	9.769117e-01
1.412068e-02	9.768931e-01
1.413206e-02	9.768745e-01
1.414345e-02	9.768559e-01
1.415486e-02	9.768373e-01
1.416630e-02	9.768187e-01
1.417771e-02	9.768001e-01
1.418898e-02	9.767815e-01
1.420033e-02	9.767629e-01
1.421176e-02	9.767443e-01
1.422311e-02	9.767257e-01
1.423453e-02	9.767070e-01
1.424591e-02	9.766884e-01
1.425726e-02	9.766698e-01
1.426869e-02	9.766512e-01
1.428000e-02	9.766326e-01
1.429141e-02	9.766140e-01
1.430279e-02	9.765954e-01
1.431416e-02	9.765768e-01
1.432554e-02	9.765582e-01
1.433690e-02	9.765396e-01
1.434830e-02	9.765210e-01
1.435969e-02	9.765024e-01
1.437108e-02	9.764838e-01
1.438241e-02	9.764652e-01
1.439376e-02	9.764466e-01
1.440509e-02	9.764280e-01
1.441646e-02	9.764094e-01
1.442785e-02	9.763908e-01
1.443919e-02	9.763722e-01
1.445054e-02	9.763536e-01
1.446191e-02	9.763350e-01
1.447330e-02	9.763164e-01
1.448468e-02	9.762977e-01
1.449604e-02	9.762791e-01
1.450738e-02	9.762605e-01
1.451877e-02	9.762419e-01
1.453007e-02	9.762233e-01
1.454147e-02	9.762047e-01
1.455290e-02	9.761861e-01
1.456426e-02	9.761675e-01
1.457566e-02	9.761489e-01
1.458701e-02	9.761303e-01
1.459839e-02	9.761117e-01
1.460968e-02	9.760931e-01
1.462105e-02	9.760745e-01
1.463236e-02	9.760559e-01
1.464374e-02	9.760373e-01
1.465514e-02	9.760187e-01
1.466649e-02	9.760001e-01
1.467787e-02	9.759815e-01
1.468920e-02	9.759629e-01
1.470053e-02	9.759443e-01
1.471192e-02	9.759257e-01
1.472331e-02	9.759070e-01
1.473472e-02	9.758884e-01
1.474606e-02	9.758698e-01
1.475744e-02	9.758512e-01
1.476883e-02	9.758326e-01
1.478020e-02	9.758140e-01
1.479162e-02	9.757954e-01
1.480298e-02	9.757768e-01
1.481431e-02	9.757582e-01
1.482571e-02	9.757396e-01
1.483712e-02	9.757210e-01
1.484853e-02	9.757024e-01
1.485992e-02	9.756838e-01
1.487125e-02	9.756652e-01
1.488261e-02	9.756466e-01
1.489401e-02	9.756280e-01
1.490536e-02	9.756094e-01
1.491668e-02	9.755908e-01
1.492811e-02	9.755722e-01
1.493943e-02	9.755536e-01
1.495082e-02	9.755350e-01
1.496214e-02	9.755164e-01
1.497350e-02	9.754977e-01
1.498490e-02	9.754791e-01
1.499632e-02	9.754605e-01
1.500773e-02	9.754419e-01
1.501906e-02	9.754233e-01
1.503040e-02	9.754047e-01
1.504175e-02	9.753861e-01
1.505316e-02	9.753675e-01
1.506453e-02	9.753489e-01
1.507586e-02	9.753303e-01
1.508718e-02	9.753117e-01
1.509853e-02	9.752931e-01
1.510991e-02	9.752745e-01
1.512124e-02	9.752559e-01
1.513259e-02	9.752373e-01
1.514395e-02	9.752187e-01
1.515537e-02	9.752001e-01
1.516673e-02	9.751815e-01
1.517810e-02	9.751629e-01
1.518951e-02	9.751443e-01
1.520095e-02	9.751257e-01
1.521234e-02	9.751071e-01
1.522367e-02	9.750884e-01
1.523501e-02	9.750698e-01
1.524640e-02	9.750512e-01
1.525783e-02	9.750326e-01
1.526916e-02	9.750140e-01
1.528046e-02	9.749954e-01
1.529187e-02	9.749768e-01
1.530323e-02	9.749582e-01
1.531461e-02	9.749396e-01
1.532596e-02	9.749210e-01
1.533736e-02	9.749024e-01
1.534874e-02	9.748838e-01
1.536013e-02	9.748652e-01
1.537146e-02	9.748466e-01
1.538284e-02	9.748280e-01
1.539426e-02	9.748094e-01
1.540563e-02	9.747908e-01
1.541697e-02	9.747722e-01
1.542837e-02	9.747536e-01
1.543971e-02	9.747350e-01
1.545113e-02	9.747164e-01
1.546254e-02	9.746978e-01
1.547397e-02	9.746791e-01
1.548533e-02	9.746605e-01
1.549675e-02	9.746419e-01
1.550820e-02	9.746233e-01
1.551949e-02	9.746047e-01
1.553092e-02	9.745861e-01
1.554229e-02	9.745675e-01
1.555365e-02	9.745489e-01
1.556501e-02	9.745303e-01
1.557645e-02	9.745117e-01
1.558789e-02	9.744931e-01
1.559930e-02	9.744745e-01
1.561066e-02	9.744559e-01
1.562211e-02	9.744373e-01
1.563349e-02	9.744187e-01
1.564487e-02	9.744001e-01
1.565619e-02	9.743815e-01
1.566758e-02	9.743629e-01
1.567902e-02	9.743443e-01
1.569042e-02	9.743257e-01
1.570179e-02	9.743071e-01
1.571313e-02	9.742884e-01
1.572455e-02	9.742698e-01
1.573594e-02	9.742512e-01
1.574732e-02	9.742326e-01
1.575872e-02	9.742140e-01
1.577018e-02	9.741954e-01
1.578162e-02	9.741768e-01
1.579295e-02	9.741582e-01
1.580429e-02	9.741396e-01
1.581563e-02	9.741210e-01
1.582701e-02	9.741024e-01
1.583835e-02	9.740838e-01
1.584973e-02	9.740652e-01
1.586105e-02	9.740466e-01
1.587249e-02	9.740280e-01
1.588386e-02	9.740094e-01
1.589516e-02	9.739908e-01
1.590649e-02	9.739722e-01
1.591788e-02	9.739536e-01
1.592924e-02	9.739350e-01
1.594062e-02	9.739164e-01
1.595194e-02	9.738978e-01
1.596328e-02	9.738791e-01
1.597468e-02	9.738605e-01
1.598604e-02	9.738419e-01
1.599742e-02	9.738233e-01
1.600880e-02	9.738047e-01
1.602019e-02	9.737861e-01
1.603150e-02	9.737675e-01
1.604287e-02	9.737489e-01
1.605418e-02	9.737303e-01
1.606556e-02	9.737117e-01
1.607689e-02	9.736931e-01
1.608821e-02	9.736745e-01
1.609963e-02	9.736559e-01
1.611100e-02	9.736373e-01
1.612236e-02	9.736187e-01
1.613383e-02	9.736001e-01
1.614523e-02	9.735815e-01
1.615659e-02	9.735629e-01
1.616801e-02	9.735443e-01
1.617940e-02	9.735257e-01
1.619079e-02	9.735071e-01
1.620219e-02	9.734885e-01
1.621358e-02	9.734698e-01
1.622495e-02	9.734512e-01
1.623632e-02	9.734326e-01
1.624764e-02	9.734140e-01
1.625901e-02	9.733954e-01
1.627042e-02	9.733768e-01
1.628174e-02	9.733582e-01
1.629314e-02	9.733396e-01
1.630451e-02	9.733210e-01
1.631592e-02	9.733024e-01
1.632733e-02	9.732838e-01
1.633875e-02	9.732652e-01
1.635015e-02	9.732466e-01
1.636152e-02	9.732280e-01
1.637286e-02	9.732094e-01
1.638423e-02	9.731908e-01
1.639567e-02	9.731722e-01
1.640709e-02	9.731536e-01
1.641837e-02	9.731350e-01
1.642972e-02	9.731164e-01
1.644103e-02	9.730978e-01
1.645237e-02	9.730792e-01
1.646374e-02	9.730605e-01
1.647512e-02	9.730419e-01
1.648649e-02	9.730233e-01
1.649791e-02	9.730047e-01
1.650926e-02	9.729861e-01
1.652064e-02	9.729675e-01
1.653202e-02	9.729489e-01
1.654343e-02	9.729303e-01
1.655484e-02	9.729117e-01
1.656627e-02	9.728931e-01
1.657759e-02	9.728745e-01
1.658895e-02	9.728559e-01
1.660034e-02	9.728373e-01
1.661173e-02	9.728187e-01
1.662312e-02	9.728001e-01
1.663441e-02	9.727815e-01
1.664578e-02	9.727629e-01
1.665717e-02	9.727443e-01
1.666853e-02	9.727257e-01
1.667985e-02	9.727071e-01
1.669119e-02	9.726885e-01
1.670252e-02	9.726698e-01
1.671393e-02	9.726512e-01
1.672533e-02	9.726326e-01
1.673676e-02	9.726140e-01
1.674820e-02	9.725954e-01
1.675959e-02	9.725768e-01
1.677102e-02	9.725582e-01
1.678242e-02	9.725396e-01
1.679383e-02	9.725210e-01
1.680518e-02	9.725024e-01
1.681652e-02	9.724838e-01
1.682788e-02	9.724652e-01
1.683926e-02	9.724466e-01
1.685060e-02	9.724280e-01
1.686206e-02	9.724094e-01
1.687340e-02	9.723908e-01
1.688474e-02	9.723722e-01
1.689609e-02	9.723536e-01
1.690749e-02	9.723350e-01
1.691886e-02	9.723164e-01
1.693028e-02	9.722978e-01
1.694161e-02	9.722792e-01
1.695296e-02	9.722605e-01
1.696434e-02	9.722419e-01
1.697574e-02	9.722233e-01
1.698711e-02	9.722047e-01
1.699847e-02	9.721861e-01
1.700987e-02	9.721675e-01
1.702131e-02	9.721489e-01
1.703269e-02	9.721303e-01
1.704406e-02	9.721117e-01
1.705538e-02	9.720931e-01
1.706681e-02	9.720745e-01
1.707816e-02	9.720559e-01
1.708953e-02	9.720373e-01
1.710094e-02	9.720187e-01
1.711228e-02	9.720001e-01
1.712364e-02	9.719815e-01
1.713504e-02	9.719629e-01
1.714644e-02	9.719443e-01
1.715779e-02	9.719257e-01
1.716911e-02	9.719071e-01
1.718048e-02	9.718885e-01
1.719192e-02	9.718699e-01
1.720325e-02	9.718512e-01
1.721460e-02	9.718326e-01
1.722599e-02	9.718140e-01
1.723732e-02	9.717954e-01
1.724872e-02	9.717768e-01
1.726009e-02	9.717582e-01
1.727150e-02	9.717396e-01
1.728288e-02	9.717210e-01
1.729418e-02	9.717024e-01
1.730559e-02	9.716838e-01
1.731695e-02	9.716652e-01
1.732836e-02	9.716466e-01
1.733971e-02	9.716280e-01
1.735105e-02	9.716094e-01
1.736239e-02	9.715908e-01
1.737375e-02	9.715722e-01
1.738511e-02	9.715536e-01
1.739648e-02	9.715350e-01
1.740790e-02	9.715164e-01
1.741923e-02	9.714978e-01
1.743060e-02	9.714792e-01
1.744195e-02	9.714606e-01
1.745329e-02	9.714419e-01
1.746463e-02	9.714233e-01
1.747603e-02	9.714047e-01
1.748739e-02	9.713861e-01
1.749884e-02	9.713675e-01
1.751030e-02	9.713489e-01
1.752167e-02	9.713303e-01
1.753303e-02	9.713117e-01
1.754442e-02	9.712931e-01
1.755584e-02	9.712745e-01
1.756722e-02	9.712559e-01
1.757861e-02	9.712373e-01
1.758992e-02	9.712187e-01
1.760128e-02	9.712001e-01
1.761265e-02	9.711815e-01
1.762401e-02	9.711629e-01
1.763538e-02	9.711443e-01
1.764680e-02	9.711257e-01
1.765816e-02	9.711071e-01
1.766952e-02	9.710885e-01
1.768095e-02	9.710699e-01
1.769235e-02	9.710513e-01
1.770364e-02	9.710326e-01
1.771494e-02	9.710140e-01
1.772635e-02	9.709954e-01
1.773770e-02	9.709768e-01
1.774906e-02	9.709582e-01
1.776039e-02	9.709396e-01
1.777179e-02	9.709210e-01
1.778315e-02	9.709024e-01
1.779442e-02	9.708838e-01
1.780578e-02	9.708652e-01
1.781708e-02	9.708466e-01
1.782853e-02	9.708280e-01
1.783988e-02	9.708094e-01
1.785124e-02	9.707908e-01
1.786260e-02	9.707722e-01
1.787395e-02	9.707536e-01
1.788535e-02	9.707350e-01
1.789669e-02	9.707164e-01
1.790801e-02	9.706978e-01
1.791937e-02	9.706792e-01
1.793072e-02	9.706606e-01
1.794208e-02	9.706419e-01
1.795338e-02	9.706233e-01
1.796479e-02	9.706047e-01
1.797610e-02	9.705861e-01
1.798745e-02	9.705675e-01
1.799885e-02	9.705489e-01
1.801015e-02	9.705303e-01
1.802158e-02	9.705117e-01
1.803302e-02	9.704931e-01
1.804445e-02	9.704745e-01
1.805577e-02	9.704559e-01
1.806713e-02	9.704373e-01
1.807847e-02	9.704187e-01
1.808982e-02	9.704001e-01
1.810118e-02	9.703815e-01
1.811261e-02	9.703629e-01
1.812401e-02	9.703443e-01
1.813531e-02	9.703257e-01
1.814668e-02	9.703071e-01
1.815802e-02	9.702885e-01
1.816934e-02	9.702699e-01
1.818074e-02	9.702513e-01
1.819220e-02	9.702326e-01
1.820357e-02	9.702140e-01
1.821492e-02	9.701954e-01
1.822629e-02	9.701768e-01
1.823761e-02	9.701582e-01
1.824899e-02	9.701396e-01
1.826039e-02	9.701210e-01
1.827182e-02	9.701024e-01
1.828322e-02	9.700838e-01
1.829463e-02	9.700652e-01
1.830601e-02	9.700466e-01
1.831746e-02	9.700280e-01
1.832887e-02	9.700094e-01
1.834028e-02	9.699908e-01
1.835166e-02	9.699722e-01
1.836307e-02	9.699536e-01
1.837445e-02	9.699350e-01
1.838580e-02	9.699164e-01
1.839721e-02	9.698978e-01
1.840861e-02	9.698792e-01
1.841996e-02	9.698606e-01
1.843133e-02	9.698420e-01
1.844270e-02	9.698233e-01
1.845410e-02	9.698047e-01
1.846550e-02	9.697861e-01
1.847687e-02	9.697675e-01
1.848820e-02	9.697489e-01
1.849964e-02	9.697303e-01
1.851099e-02	9.697117e-01
1.852239e-02	9.696931e-01
1.853375e-02	9.696745e-01
1.854515e-02	9.696559e-01
1.855655e-02	9.696373e-01
1.856799e-02	9.696187e-01
1.857933e-02	9.696001e-01
1.859068e-02	9.695815e-01
1.860203e-02	9.695629e-01
1.861341e-02	9.695443e-01
1.862474e-02	9.695257e-01
1.863610e-02	9.695071e-01
1.864747e-02	9.694885e-01
1.865882e-02	9.694699e-01
1.867015e-02	9.694513e-01
1.868153e-02	9.694327e-01
1.869285e-02	9.694140e-01
1.870422e-02	9.693954e-01
1.871563e-02	9.693768e-01
1.872699e-02	9.693582e-01
1.873843e-02	9.693396e-01
1.874975e-02	9.693210e-01
1.876112e-02	9.693024e-01
1.877248e-02	9.692838e-01
1.878390e-02	9.692652e-01
1.879535e-02	9.692466e-01
1.880673e-02	9.692280e-01
1.881810e-02	9.692094e-01
1.882943e-02	9.691908e-01
1.884085e-02	9.691722e-01
1.885226e-02	9.691536e-01
1.886365e-02	9.691350e-01
1.887504e-02	9.691164e-01
1.888640e-02	9.690978e-01
1.889781e-02	9.690792e-01
1.890919e-02	9.690606e-01
1.892053e-02	9.690420e-01
1.893191e-02	9.690233e-01
1.894329e-02	9.690047e-01
1.895470e-02	9.689861e-01
1.896604e-02	9.689675e-01
1.897738e-02	9.689489e-01
1.898875e-02	9.689303e-01
1.900018e-02	9.689117e-01
1.901160e-02	9.688931e-01
1.902300e-02	9.688745e-01
1.903437e-02	9.688559e-01
1.904578e-02	9.688373e-01
1.905714e-02	9.688187e-01
1.906852e-02	9.688001e-01
1.907988e-02	9.687815e-01
1.909122e-02	9.687629e-01
1.910256e-02	9.687443e-01
1.911394e-02	9.687257e-01
1.912533e-02	9.687071e-01
1.913669e-02	9.686885e-01
1.914809e-02	9.686699e-01
1.915950e-02	9.686513e-01
1.917083e-02	9.686327e-01
1.918222e-02	9.686140e-01
1.919362e-02	9.685954e-01
1.920497e-02	9.685768e-01
1.921632e-02	9.685582e-01
1.922768e-02	9.685396e-01
1.923902e-02	9.685210e-01
1.925037e-02	9.685024e-01
1.926177e-02	9.684838e-01
1.927313e-02	9.684652e-01
1.928452e-02	9.684466e-01
1.929587e-02	9.684280e-01
1.930725e-02	9.684094e-01
1.931865e-02	9.683908e-01
1.933001e-02	9.683722e-01
1.934143e-02	9.683536e-01
1.935285e-02	9.683350e-01
1.936429e-02	9.683164e-01
1.937571e-02	9.682978e-01
1.938710e-02	9.682792e-01
1.939851e-02	9.682606e-01
1.940995e-02	9.682420e-01
1.942131e-02	9.682234e-01
1.943267e-02	9.682047e-01
1.944403e-02	9.681861e-01
1.945545e-02	9.681675e-01
1.946687e-02	9.681489e-01
1.947829e-02	9.681303e-01
1.948963e-02	9.681117e-01
1.950102e-02	9.680931e-01
1.951237e-02	9.680745e-01
1.952381e-02	9.680559e-01
1.953519e-02	9.680373e-01
1.954658e-02	9.680187e-01
1.955798e-02	9.680001e-01
1.956933e-02	9.679815e-01
1.958070e-02	9.679629e-01
1.959203e-02	9.679443e-01
1.960336e-02	9.679257e-01
1.961479e-02	9.679071e-01
1.962624e-02	9.678885e-01
1.963765e-02	9.678699e-01
1.964905e-02	9.678513e-01
1.966047e-02	9.678327e-01
1.967188e-02	9.678141e-01
1.968325e-02	9.677954e-01
1.969467e-02	9.677768e-01
1.970601e-02	9.677582e-01
1.971735e-02	9.677396e-01
1.972866e-02	9.677210e-01
1.974007e-02	9.677024e-01
1.975141e-02	9.676838e-01
1.976275e-02	9.676652e-01
1.977409e-02	9.676466e-01
1.978547e-02	9.676280e-01
1.979687e-02	9.676094e-01
1.980822e-02	9.675908e-01
1.981961e-02	9.675722e-01
1.983101e-02	9.675536e-01
1.984242e-02	9.675350e-01
1.985377e-02	9.675164e-01
1.986520e-02	9.674978e-01
1.987659e-02	9.674792e-01
1.988802e-02	9.674606e-01
1.989936e-02	9.674420e-01
1.991072e-02	9.674234e-01
1.992207e-02	9.674047e-01
1.993344e-02	9.673861e-01
1.994486e-02	9.673675e-01
1.995625e-02	9.673489e-01
1.996755e-02	9.673303e-01
1.997889e-02	9.673117e-01
1.999022e-02	9.672931e-01
2.000157e-02	9.672745e-01
2.001293e-02	9.672559e-01
2.002435e-02	9.672373e-01
2.003572e-02	9.672187e-01
2.004713e-02	9.672001e-01
2.005850e-02	9.671815e-01
2.006991e-02	9.671629e-01
2.008127e-02	9.671443e-01
2.009268e-02	9.671257e-01
2.010410e-02	9.671071e-01
2.011552e-02	9.670885e-01
2.012688e-02	9.670699e-01
2.013823e-02	9.670513e-01
2.014958e-02	9.670327e-01
2.016095e-02	9.670141e-01
2.017228e-02	9.669954e-01
2.018367e-02	9.669768e-01
2.019510e-02	9.669582e-01
2.020653e-02	9.669396e-01
2.021794e-02	9.669210e-01
2.022926e-02	9.669024e-01
2.024070e-02	9.668838e-01
2.025211e-02	9.668652e-01
2.026348e-02	9.668466e-01
2.027489e-02	9.668280e-01
2.028628e-02	9.668094e-01
2.029767e-02	9.667908e-01
2.030904e-02	9.667722e-01
2.032047e-02	9.667536e-01
2.033186e-02	9.667350e-01
2.034328e-02	9.667164e-01
2.035460e-02	9.666978e-01
2.036600e-02	9.666792e-01
2.037737e-02	9.666606e-01
2.038874e-02	9.666420e-01
2.040015e-02	9.666234e-01
2.041154e-02	9.666048e-01
2.042286e-02	9.665861e-01
2.043421e-02	9.665675e-01
2.044559e-02	9.665489e-01
2.045693e-02	9.665303e-01
2.046831e-02	9.665117e-01
2.047964e-02	9.664931e-01
2.049097e-02	9.664745e-01
2.050224e-02	9.664559e-01
2.051359e-02	9.664373e-01
2.052493e-02	9.664187e-01
2.053632e-02	9.664001e-01
2.054765e-02	9.663815e-01
2.055900e-02	9.663629e-01
2.057034e-02	9.663443e-01
2.058174e-02	9.663257e-01
2.059311e-02	9.663071e-01
2.060450e-02	9.662885e-01
2.061590e-02	9.662699e-01
2.062726e-02	9.662513e-01
2.063867e-02	9.662327e-01
2.065002e-02	9.662141e-01
2.066135e-02	9.661955e-01
2.067273e-02	9.661768e-01
2.068414e-02	9.661582e-01
2.069553e-02	9.661396e-01
2.070691e-02	9.661210e-01
2.071835e-02	9.661024e-01
2.072976e-02	9.660838e-01
2.074115e-02	9.660652e-01
2.075252e-02	9.660466e-01
2.076395e-02	9.660280e-01
2.077532e-02	9.660094e-01
2.078675e-02	9.659908e-01
2.079810e-02	9.659722e-01
2.080948e-02	9.659536e-01
2.082079e-02	9.659350e-01
2.083213e-02	9.659164e-01
2.084347e-02	9.658978e-01
2.085487e-02	9.658792e-01
2.086629e-02	9.658606e-01
2.087769e-02	9.658420e-01
2.088907e-02	9.658234e-01
2.090049e-02	9.658048e-01
2.091181e-02	9.657861e-01
2.092321e-02	9.657675e-01
2.093458e-02	9.657489e-01
2.094595e-02	9.657303e-01
2.095734e-02	9.657117e-01
2.096873e-02	9.656931e-01
2.098012e-02	9.656745e-01
2.099156e-02	9.656559e-01
2.100293e-02	9.656373e-01
2.101436e-02	9.656187e-01
2.102573e-02	9.656001e-01
2.103710e-02	9.655815e-01
2.104849e-02	9.655629e-01
2.105991e-02	9.655443e-01
2.107122e-02	9.655257e-01
2.108261e-02	9.655071e-01
2.109393e-02	9.654885e-01
2.110531e-02	9.654699e-01
2.111663e-02	9.654513e-01
2.112802e-02	9.654327e-01
2.113939e-02	9.654141e-01
2.115079e-02	9.653955e-01
2.116217e-02	9.653768e-01
2.117350e-02	9.653582e-01
2.118493e-02	9.653396e-01
2.119633e-02	9.653210e-01
2.120770e-02	9.653024e-01
2.121913e-02	9.652838e-01
2.123044e-02	9.652652e-01
2.124183e-02	9.652466e-01
2.125328e-02	9.652280e-01
2.126466e-02	9.652094e-01
2.127605e-02	9.651908e-01
2.128745e-02	9.651722e-01
2.129878e-02	9.651536e-01
2.131015e-02	9.651350e-01
2.132156e-02	9.651164e-01
2.133300e-02	9.650978e-01
2.134440e-02	9.650792e-01
2.135585e-02	9.650606e-01
2.136716e-02	9.650420e-01
2.137858e-02	9.650234e-01
2.138994e-02	9.650048e-01
2.140133e-02	9.649862e-01
2.141270e-02	9.649675e-01
2.142402e-02	9.649489e-01
2.143537e-02	9.649303e-01
2.144677e-02	9.649117e-01
2.145812e-02	9.648931e-01
2.146954e-02	9.648745e-01
2.148090e-02	9.648559e-01
2.149228e-02	9.648373e-01
2.150372e-02	9.648187e-01
2.151508e-02	9.648001e-01
2.152647e-02	9.647815e-01
2.153785e-02	9.647629e-01
2.154922e-02	9.647443e-01
2.156066e-02	9.647257e-01
2.157202e-02	9.647071e-01
2.158346e-02	9.646885e-01
2.159489e-02	9.646699e-01
2.160632e-02	9.646513e-01
2.161769e-02	9.646327e-01
2.162905e-02	9.646141e-01
2.164046e-02	9.645955e-01
2.165180e-02	9.645769e-01
2.166319e-02	9.645582e-01
2.167457e-02	9.645396e-01
2.168588e-02	9.645210e-01
2.169729e-02	9.645024e-01
2.170870e-02	9.644838e-01
2.172010e-02	9.644652e-01
2.173150e-02	9.644466e-01
2.174290e-02	9.644280e-01
2.175433e-02	9.644094e-01
2.176567e-02	9.643908e-01
2.177708e-02	9.643722e-01
2.178852e-02	9.643536e-01
2.179994e-02	9.643350e-01
2.181138e-02	9.643164e-01
2.182273e-02	9.642978e-01
2.183412e-02	9.642792e-01
2.184550e-02	9.642606e-01
2.185684e-02	9.642420e-01
2.186822e-02	9.642234e-01
2.187959e-02	9.642048e-01
2.189094e-02	9.641862e-01
2.190231e-02	9.641675e-01
2.191368e-02	9.641489e-01
2.192504e-02	9.641303e-01
2.193639e-02	9.641117e-01
2.194774e-02	9.640931e-01
2.195915e-02	9.640745e-01
2.197047e-02	9.640559e-01
2.198180e-02	9.640373e-01
2.199316e-02	9.640187e-01
2.200461e-02	9.640001e-01
2.201596e-02	9.639815e-01
2.202735e-02	9.639629e-01
2.203872e-02	9.639443e-01
2.205004e-02	9.639257e-01
2.206136e-02	9.639071e-01
2.207278e-02	9.638885e-01
2.208413e-02	9.638699e-01
2.209554e-02	9.638513e-01
2.210692e-02	9.638327e-01
2.211834e-02	9.638141e-01
2.212980e-02	9.637955e-01
2.214116e-02	9.637769e-01
2.215251e-02	9.637582e-01
2.216390e-02	9.637396e-01
2.217526e-02	9.637210e-01
2.218664e-02	9.637024e-01
2.219806e-02	9.636838e-01
2.220941e-02	9.636652e-01
2.222076e-02	9.636466e-01
2.223211e-02	9.636280e-01
2.224346e-02	9.636094e-01
2.225486e-02	9.635908e-01
2.226625e-02	9.635722e-01
2.227767e-02	9.635536e-01
2.228907e-02	9.635350e-01
2.230040e-02	9.635164e-01
2.231179e-02	9.634978e-01
2.232316e-02	9.634792e-01
2.233459e-02	9.634606e-01
2.234594e-02	9.634420e-01
2.235722e-02	9.634234e-01
2.236862e-02	9.634048e-01
2.238003e-02	9.633862e-01
2.239141e-02	9.633676e-01
2.240287e-02	9.633489e-01
2.241425e-02	9.633303e-01
2.242560e-02	9.633117e-01
2.243692e-02	9.632931e-01
2.244832e-02	9.632745e-01
2.245976e-02	9.632559e-01
2.247115e-02	9.632373e-01
2.248254e-02	9.632187e-01
2.249397e-02	9.632001e-01
2.250537e-02	9.631815e-01
2.251674e-02	9.631629e-01
2.252810e-02	9.631443e-01
2.253950e-02	9.631257e-01
2.255080e-02	9.631071e-01
2.256220e-02	9.630885e-01
2.257364e-02	9.630699e-01
2.258501e-02	9.630513e-01
2.259638e-02	9.630327e-01
2.260774e-02	9.630141e-01
2.261918e-02	9.629955e-01
2.263059e-02	9.629769e-01
2.264192e-02	9.629583e-01
2.265332e-02	9.629396e-01
2.266469e-02	9.629210e-01
2.267609e-02	9.629024e-01
2.268750e-02	9.628838e-01
2.269889e-02	9.628652e-01
2.271029e-02	9.628466e-01
2.272170e-02	9.628280e-01
[truncated: 25,833 more rows]
