# Supplementary material for: Intermittency in the not-so-smooth elastic turbulence
Source: Nat Commun. 2024 May 27;15:4070. doi: 10.1038/s41467-024-48460-5 (PMC11130217; doi:10.1038/s41467-024-48460-5)
Supplement: Supplementary file 4 — Source Data [file 41467_2024_48460_MOESM4_ESM.zip › SourceData/Fig03f_pdfs_Seconddiff_delta2u.txt]

				r/L = 0.001	r/L = 0.004	r/L = 0.020	r/L = 0.0732
-1.251454e+01	4.456146e-12	1.823070e-11	2.021989e-10	2.523952e-09
-1.239154e+01	0	0	1.010995e-10	1.009581e-08
-1.226854e+01	0	0	3.032984e-10	2.355689e-08
-1.214555e+01	0	0	5.054973e-10	2.397755e-08
-1.202255e+01	0	0	6.065968e-10	3.197006e-08
-1.189955e+01	4.456146e-12	0	7.076962e-10	4.332785e-08
-1.177655e+01	4.456146e-12	0	9.098952e-10	5.132036e-08
-1.165355e+01	0	0	1.314293e-09	6.562276e-08
-1.153056e+01	0	0	1.718691e-09	8.118713e-08
-1.140756e+01	0	0	1.617591e-09	1.051647e-07
-1.128456e+01	8.912292e-12	0	2.021989e-09	1.291422e-07
-1.116156e+01	0	0	2.729685e-09	1.489132e-07
-1.103857e+01	0	0	3.437382e-09	1.682635e-07
-1.091557e+01	0	0	2.830785e-09	2.183219e-07
-1.079257e+01	0	0	3.740680e-09	2.523952e-07
-1.066957e+01	0	0	4.852774e-09	3.197006e-07
-1.054657e+01	8.912292e-12	0	8.391255e-09	4.013084e-07
-1.042358e+01	0	0	9.604449e-09	5.771437e-07
-1.030058e+01	0	0	1.192974e-08	1.495442e-06
-1.017758e+01	4.456146e-12	0	1.476052e-08	2.034305e-06
-1.005458e+01	0	0	1.931000e-08	2.458750e-06
-9.931584e+00	0	0	2.537596e-08	2.857534e-06
-9.808586e+00	4.456146e-12	0	3.245293e-08	3.252112e-06
-9.685588e+00	0	0	4.145078e-08	3.573916e-06
-9.562590e+00	0	0	4.448376e-08	3.884783e-06
-9.439592e+00	0	0	4.711235e-08	4.205325e-06
-9.316594e+00	4.456146e-12	1.823070e-11	5.974978e-08	4.513247e-06
-9.193596e+00	4.456146e-12	0	6.409706e-08	4.944002e-06
-9.070598e+00	4.456146e-12	0	7.410591e-08	5.199762e-06
-8.947600e+00	8.912292e-12	0	7.814988e-08	5.535448e-06
-8.824603e+00	4.456146e-12	3.646140e-11	8.734993e-08	5.882491e-06
-8.701605e+00	0	0	8.906863e-08	6.238368e-06
-8.578607e+00	0	1.823070e-11	8.573234e-08	6.592984e-06
-8.455609e+00	0	1.823070e-11	9.220271e-08	6.934138e-06
-8.332611e+00	4.456146e-12	0	9.503349e-08	7.366996e-06
-8.209613e+00	8.912292e-12	3.646140e-11	1.051434e-07	7.809949e-06
-8.086615e+00	1.336844e-11	7.292280e-11	1.063566e-07	8.220092e-06
-7.963617e+00	4.456146e-12	3.646140e-11	1.058511e-07	8.652949e-06
-7.840619e+00	4.456146e-12	3.646140e-11	1.067610e-07	9.122404e-06
-7.717621e+00	4.456146e-12	1.823070e-11	1.205106e-07	9.610368e-06
-7.594623e+00	8.912292e-12	7.292280e-11	1.326425e-07	1.018078e-05
-7.471625e+00	1.336844e-11	7.292280e-11	1.396184e-07	1.067758e-05
-7.348628e+00	1.336844e-11	5.469210e-11	1.400228e-07	1.135526e-05
-7.225630e+00	0	1.093842e-10	1.475041e-07	1.207921e-05
-7.102632e+00	8.912292e-12	9.115350e-11	1.536712e-07	1.277919e-05
-6.979634e+00	1.336844e-11	1.093842e-10	1.633767e-07	1.359022e-05
-6.856636e+00	8.912292e-12	5.469210e-11	1.864274e-07	1.449127e-05
-6.733638e+00	8.912292e-12	1.093842e-10	1.899659e-07	1.547982e-05
-6.610640e+00	8.912292e-12	2.369991e-10	2.069506e-07	1.683097e-05
-6.487642e+00	2.673688e-11	3.828447e-10	2.151397e-07	1.878620e-05
-6.364644e+00	4.456146e-12	2.005377e-10	2.342475e-07	2.114609e-05
-6.241646e+00	2.673688e-11	1.458456e-10	2.446607e-07	2.389215e-05
-6.118648e+00	4.456146e-12	3.646140e-10	2.701378e-07	2.756703e-05
-5.995650e+00	4.010531e-11	2.005377e-10	2.975357e-07	3.519104e-05
-5.872653e+00	1.782458e-11	2.187684e-10	3.316062e-07	4.523217e-05
-5.749655e+00	2.673688e-11	2.369991e-10	3.443448e-07	6.156719e-05
-5.626657e+00	4.456146e-11	3.099219e-10	4.008594e-07	7.949187e-05
-5.503659e+00	4.901761e-11	2.005377e-10	4.317958e-07	1.057237e-04
-5.380661e+00	3.119302e-11	5.104596e-10	4.972072e-07	1.360309e-04
-5.257663e+00	5.347375e-11	4.557675e-10	5.502844e-07	1.722555e-04
-5.134665e+00	4.456146e-11	6.198438e-10	6.053836e-07	2.216013e-04
-5.011667e+00	5.792990e-11	6.380745e-10	6.937445e-07	2.792534e-04
-4.888669e+00	7.129834e-11	5.651517e-10	7.560218e-07	3.458597e-04
-4.765671e+00	1.158598e-10	7.839201e-10	8.392266e-07	4.341046e-04
-4.642673e+00	1.114037e-10	7.839201e-10	9.491217e-07	5.453209e-04
-4.519675e+00	1.470528e-10	9.479964e-10	1.077316e-06	6.684044e-04
-4.396678e+00	1.470528e-10	9.115350e-10	1.278302e-06	8.373800e-04
-4.273680e+00	1.247721e-10	1.112073e-09	1.475850e-06	1.037799e-03
-4.150682e+00	2.094389e-10	1.112073e-09	1.669455e-06	1.276021e-03
-4.027684e+00	1.827020e-10	1.312610e-09	1.959004e-06	1.578351e-03
-3.904686e+00	2.317196e-10	1.184996e-09	2.313257e-06	1.951583e-03
-3.781688e+00	3.208425e-10	1.914224e-09	2.708960e-06	2.464575e-03
-3.658690e+00	3.698601e-10	1.932454e-09	3.197675e-06	3.114773e-03
-3.535692e+00	4.589830e-10	2.315299e-09	3.753317e-06	3.895167e-03
-3.412694e+00	5.080007e-10	2.734605e-09	4.377506e-06	4.828495e-03
-3.289696e+00	6.595096e-10	2.953373e-09	5.186807e-06	6.039099e-03
-3.166698e+00	7.753694e-10	3.828447e-09	6.084469e-06	7.443042e-03
-3.043700e+00	9.001415e-10	4.357137e-09	7.247618e-06	9.013225e-03
-2.920703e+00	1.011545e-09	5.195750e-09	8.680703e-06	1.076938e-02
-2.797705e+00	1.372493e-09	5.505671e-09	1.072342e-05	1.297710e-02
-2.674707e+00	1.679967e-09	6.070823e-09	1.337940e-05	1.573582e-02
-2.551709e+00	2.201336e-09	7.985047e-09	1.672478e-05	1.907680e-02
-2.428711e+00	2.584565e-09	9.279426e-09	2.116912e-05	2.320833e-02
-2.305713e+00	3.408952e-09	1.206872e-08	2.730060e-05	2.831257e-02
-2.182715e+00	4.362567e-09	1.301672e-08	3.494038e-05	3.415237e-02
-2.059717e+00	5.619200e-09	1.611594e-08	4.540185e-05	4.107746e-02
-1.936719e+00	8.123554e-09	1.994439e-08	5.876143e-05	4.926401e-02
-1.813721e+00	1.133198e-08	2.421037e-08	7.726375e-05	5.918828e-02
-1.690723e+00	1.568118e-08	3.095573e-08	1.040118e-04	7.112068e-02
-1.567725e+00	2.195543e-08	3.853970e-08	1.423819e-04	8.532486e-02
-1.444728e+00	3.367510e-08	4.851189e-08	1.966285e-04	1.025961e-01
-1.321730e+00	5.264937e-08	6.298707e-08	2.772287e-04	1.223451e-01
-1.198732e+00	8.672997e-08	7.722525e-08	3.965849e-04	1.462871e-01
-1.075734e+00	1.569410e-07	9.930262e-08	5.833381e-04	1.751517e-01
-9.527358e-01	3.119124e-07	1.242240e-07	8.891808e-04	2.098368e-01
-8.297379e-01	7.255542e-07	1.561824e-07	1.412498e-03	2.498479e-01
-7.067400e-01	2.081738e-06	1.968186e-07	2.330185e-03	2.932433e-01
-5.837421e-01	9.474399e-06	2.527504e-07	3.920173e-03	3.402462e-01
-4.607442e-01	2.201663e-04	3.287724e-07	6.795563e-03	3.894419e-01
-3.377463e-01	8.579539e-02	4.411465e-07	1.244331e-02	4.369101e-01
-2.147483e-01	8.740833e-05	6.042019e-07	2.395356e-02	4.750643e-01
-9.175042e-02	6.663641e-06	8.315205e-07	4.944873e-02	4.988621e-01
3.124750e-02	1.628401e-06	1.193236e-06	1.121434e-01	5.039783e-01
1.542454e-01	5.974266e-07	1.771240e-06	2.854668e-01	4.903848e-01
2.772433e-01	2.728587e-07	2.690906e-06	6.177152e-01	4.582406e-01
4.002413e-01	1.409969e-07	4.173317e-06	4.857008e-01	4.138582e-01
5.232392e-01	8.033540e-08	6.775750e-06	1.932331e-01	3.649934e-01
6.462371e-01	4.827343e-08	1.180582e-05	7.801449e-02	3.170551e-01
7.692350e-01	3.067165e-08	2.221637e-05	3.586669e-02	2.711898e-01
8.922329e-01	2.057848e-08	4.650097e-05	1.825177e-02	2.288426e-01
1.015231e+00	1.397002e-08	1.155531e-04	9.770646e-03	1.915684e-01
1.138229e+00	9.665381e-09	3.845130e-04	5.468244e-03	1.601376e-01
1.261227e+00	7.112009e-09	2.435814e-03	3.212036e-03	1.343095e-01
1.384225e+00	5.534533e-09	1.347630e-01	1.961892e-03	1.129520e-01
1.507223e+00	3.957058e-09	2.109542e-01	1.238752e-03	9.465673e-02
1.630220e+00	2.802916e-09	2.919167e-03	8.092096e-04	7.866323e-02
1.753218e+00	2.388494e-09	4.403320e-04	5.366512e-04	6.530956e-02
1.876216e+00	1.742353e-09	1.281605e-04	3.609672e-04	5.421434e-02
1.999214e+00	1.421511e-09	5.136593e-05	2.455353e-04	4.508431e-02
2.122212e+00	1.158598e-09	2.432757e-05	1.699727e-04	3.743681e-02
2.245210e+00	8.377555e-10	1.288214e-05	1.228756e-04	3.101398e-02
2.368208e+00	7.040711e-10	7.414754e-06	9.236042e-05	2.565505e-02
2.491206e+00	5.258252e-10	4.516218e-06	6.994637e-05	2.112001e-02
2.614204e+00	4.233339e-10	2.862967e-06	5.424876e-05	1.741888e-02
2.737202e+00	3.386671e-10	1.865803e-06	4.179886e-05	1.425360e-02
2.860200e+00	2.896495e-10	1.275821e-06	3.274601e-05	1.174996e-02
2.983198e+00	2.629126e-10	8.804699e-07	2.566248e-05	9.531813e-03
3.106195e+00	2.272635e-10	6.321313e-07	1.991397e-05	7.642371e-03
3.229193e+00	1.292282e-10	4.548924e-07	1.621797e-05	6.206903e-03
3.352191e+00	1.114037e-10	3.252175e-07	1.353176e-05	5.012114e-03
3.475189e+00	1.470528e-10	2.389316e-07	1.131980e-05	4.029668e-03
3.598187e+00	1.470528e-10	1.743037e-07	9.343612e-06	3.275635e-03
3.721185e+00	9.803521e-11	1.337586e-07	7.692961e-06	2.673136e-03
3.844183e+00	6.684219e-11	1.016726e-07	6.316897e-06	2.124350e-03
3.967181e+00	7.129834e-11	7.441772e-08	5.264754e-06	1.713909e-03
4.090179e+00	6.238605e-11	5.811947e-08	4.456565e-06	1.374036e-03
4.213177e+00	1.069475e-10	4.477460e-08	3.729155e-06	1.110890e-03
4.336175e+00	4.456146e-11	3.726355e-08	3.104360e-06	8.975039e-04
4.459173e+00	4.010531e-11	2.865866e-08	2.615443e-06	7.174069e-04
4.582170e+00	3.119302e-11	2.326237e-08	2.189410e-06	5.593852e-04
4.705168e+00	3.564917e-11	1.854062e-08	1.817566e-06	4.404031e-04
4.828166e+00	4.010531e-11	1.533202e-08	1.522356e-06	3.423337e-04
4.951164e+00	2.228073e-11	1.194111e-08	1.276178e-06	2.692872e-04
5.074162e+00	1.336844e-11	9.917501e-09	1.043751e-06	2.207558e-04
5.197160e+00	2.228073e-11	8.276738e-09	8.868445e-07	1.825520e-04
5.320158e+00	3.119302e-11	6.982358e-09	7.399470e-07	1.525897e-04
5.443156e+00	2.673688e-11	5.706209e-09	6.150891e-07	1.292937e-04
5.566154e+00	0	5.523902e-09	5.165171e-07	1.058058e-04
5.689152e+00	1.782458e-11	4.211292e-09	4.518135e-07	8.355165e-05
5.812150e+00	8.912292e-12	3.445602e-09	4.015671e-07	6.804154e-05
5.935148e+00	2.673688e-11	3.208603e-09	3.711361e-07	5.719276e-05
6.058145e+00	8.912292e-12	2.935143e-09	3.075446e-07	4.618159e-05
6.181143e+00	1.782458e-11	2.388222e-09	2.834829e-07	3.707560e-05
6.304141e+00	2.228073e-11	1.841301e-09	2.426387e-07	2.986551e-05
6.427139e+00	8.912292e-12	1.549610e-09	2.265639e-07	2.274459e-05
6.550137e+00	4.456146e-12	1.622532e-09	1.974472e-07	1.796171e-05
6.673135e+00	2.228073e-11	1.804839e-09	1.741944e-07	1.463219e-05
6.796133e+00	4.456146e-12	1.221457e-09	1.544800e-07	1.156475e-05
6.919131e+00	4.456146e-12	1.421995e-09	1.415392e-07	9.032804e-06
7.042129e+00	8.912292e-12	1.166765e-09	1.327436e-07	6.166436e-06
7.165127e+00	8.912292e-12	1.203226e-09	1.140402e-07	5.002473e-06
7.288125e+00	0	8.933043e-10	1.081764e-07	3.820843e-06
7.411123e+00	8.912292e-12	7.656894e-10	9.948187e-08	2.939142e-06
7.534120e+00	0	1.039150e-09	8.846203e-08	2.595043e-06
7.657118e+00	4.456146e-12	8.021508e-10	8.189056e-08	2.429304e-06
7.780116e+00	4.456146e-12	5.104596e-10	7.956528e-08	2.071744e-06
7.903114e+00	8.912292e-12	6.016131e-10	6.935423e-08	1.831127e-06
8.026112e+00	4.456146e-12	5.651517e-10	6.086188e-08	1.614067e-06
8.149110e+00	0	6.198438e-10	5.782889e-08	1.328019e-06
8.272108e+00	0	6.198438e-10	5.479591e-08	1.134937e-06
8.395106e+00	0	3.828447e-10	5.277392e-08	9.792934e-07
8.518104e+00	0	3.099219e-10	5.014533e-08	9.014716e-07
8.641102e+00	4.456146e-12	2.916912e-10	3.872109e-08	8.148159e-07
8.764100e+00	8.912292e-12	2.369991e-10	3.680020e-08	7.302635e-07
8.887098e+00	0	1.640763e-10	3.599141e-08	6.524416e-07
9.010095e+00	4.456146e-12	2.369991e-10	3.235183e-08	6.154237e-07
9.133093e+00	0	2.734605e-10	2.790345e-08	5.590554e-07
9.256091e+00	0	3.099219e-10	2.487047e-08	5.140449e-07
9.379089e+00	0	1.276149e-10	2.062429e-08	4.589386e-07
9.502087e+00	0	2.369991e-10	1.334513e-08	4.122455e-07
9.625085e+00	4.456146e-12	1.458456e-10	1.051434e-08	3.659731e-07
9.748083e+00	4.456146e-12	1.093842e-10	8.189056e-09	3.293758e-07
9.871081e+00	0	1.823070e-10	7.076962e-09	3.112874e-07
9.994079e+00	0	5.469210e-11	5.156073e-09	2.742695e-07
1.011708e+01	0	3.646140e-11	4.448376e-09	2.507126e-07
1.024007e+01	0	5.469210e-11	5.358271e-09	2.157979e-07
1.036307e+01	4.456146e-12	5.469210e-11	3.841780e-09	2.086467e-07
1.048607e+01	0	9.115350e-11	2.931884e-09	1.787799e-07
1.060907e+01	0	7.292280e-11	3.740680e-09	1.665808e-07
1.073207e+01	0	7.292280e-11	2.123089e-09	1.455479e-07
1.085506e+01	4.456146e-12	7.292280e-11	2.021989e-09	1.287216e-07
1.097806e+01	0	1.823070e-11	2.628586e-09	1.123159e-07
1.110106e+01	0	7.292280e-11	1.516492e-09	9.591018e-08
1.122406e+01	0	7.292280e-11	1.415392e-09	8.707635e-08
1.134706e+01	0	0	1.415392e-09	6.730539e-08
1.147005e+01	0	1.823070e-11	8.087957e-10	5.847156e-08
1.159305e+01	0	5.469210e-11	5.054973e-10	3.323204e-08
1.171605e+01	0	7.292280e-11	9.098952e-10	2.608084e-08
1.183905e+01	0	0	2.021989e-10	1.051647e-08
1.196205e+01	4.456146e-12	1.823070e-11	3.032984e-10	6.309880e-09
