# Supplementary material for: Intermittency in the not-so-smooth elastic turbulence
Source: Nat Commun. 2024 May 27;15:4070. doi: 10.1038/s41467-024-48460-5 (PMC11130217; doi:10.1038/s41467-024-48460-5)
Supplement: Supplementary file 4 — Source Data [file 41467_2024_48460_MOESM4_ESM.zip › SourceData/FigS08a_De1_solid_rbyL_0p005.txt]

delta2 u			pdf
1.602527e-11	1
4.244499e-04	9.990665e-01
8.489790e-04	9.981331e-01
1.273152e-03	9.971996e-01
1.697991e-03	9.962661e-01
2.122151e-03	9.953327e-01
2.546408e-03	9.943992e-01
2.970646e-03	9.934657e-01
3.394675e-03	9.925323e-01
3.818682e-03	9.915988e-01
4.242797e-03	9.906653e-01
4.667443e-03	9.897319e-01
5.091691e-03	9.887984e-01
5.516194e-03	9.878649e-01
5.940642e-03	9.869315e-01
6.364994e-03	9.859980e-01
6.789292e-03	9.850645e-01
7.213791e-03	9.841311e-01
7.638681e-03	9.831976e-01
8.063528e-03	9.822641e-01
8.488082e-03	9.813307e-01
8.912818e-03	9.803972e-01
9.337627e-03	9.794637e-01
9.762616e-03	9.785303e-01
1.018721e-02	9.775968e-01
1.061227e-02	9.766633e-01
1.103750e-02	9.757299e-01
1.146253e-02	9.747964e-01
1.188757e-02	9.738629e-01
1.231258e-02	9.729295e-01
1.273776e-02	9.719960e-01
1.316332e-02	9.710625e-01
1.358893e-02	9.701291e-01
1.401428e-02	9.691956e-01
1.443965e-02	9.682621e-01
1.486508e-02	9.673287e-01
1.529074e-02	9.663952e-01
1.571639e-02	9.654617e-01
1.614177e-02	9.645283e-01
1.656698e-02	9.635948e-01
1.699280e-02	9.626613e-01
1.741868e-02	9.617279e-01
1.784432e-02	9.607944e-01
1.827014e-02	9.598609e-01
1.869632e-02	9.589275e-01
1.912198e-02	9.579940e-01
1.954798e-02	9.570605e-01
1.997412e-02	9.561271e-01
2.040040e-02	9.551936e-01
2.082633e-02	9.542601e-01
2.125259e-02	9.533267e-01
2.167903e-02	9.523932e-01
2.210570e-02	9.514597e-01
2.253211e-02	9.505263e-01
2.295866e-02	9.495928e-01
2.338558e-02	9.486593e-01
2.381233e-02	9.477259e-01
2.423954e-02	9.467924e-01
2.466644e-02	9.458589e-01
2.509377e-02	9.449255e-01
2.552097e-02	9.439920e-01
2.594808e-02	9.430585e-01
2.637513e-02	9.421251e-01
2.680263e-02	9.411916e-01
2.723019e-02	9.402581e-01
2.765741e-02	9.393247e-01
2.808478e-02	9.383912e-01
2.851248e-02	9.374577e-01
2.894010e-02	9.365243e-01
2.936783e-02	9.355908e-01
2.979547e-02	9.346573e-01
3.022355e-02	9.337239e-01
3.065149e-02	9.327904e-01
3.107908e-02	9.318569e-01
3.150710e-02	9.309235e-01
3.193528e-02	9.299900e-01
3.236360e-02	9.290565e-01
3.279199e-02	9.281231e-01
3.322040e-02	9.271896e-01
3.364870e-02	9.262561e-01
3.407722e-02	9.253227e-01
3.450584e-02	9.243892e-01
3.493474e-02	9.234557e-01
3.536369e-02	9.225223e-01
3.579262e-02	9.215888e-01
3.622165e-02	9.206553e-01
3.665080e-02	9.197219e-01
3.707990e-02	9.187884e-01
3.750912e-02	9.178549e-01
3.793876e-02	9.169215e-01
3.836848e-02	9.159880e-01
3.879815e-02	9.150545e-01
3.922817e-02	9.141211e-01
3.965829e-02	9.131876e-01
4.008810e-02	9.122541e-01
4.051812e-02	9.113207e-01
4.094837e-02	9.103872e-01
4.137875e-02	9.094537e-01
4.180905e-02	9.085203e-01
4.223955e-02	9.075868e-01
4.267026e-02	9.066533e-01
4.310098e-02	9.057199e-01
4.353199e-02	9.047864e-01
4.396297e-02	9.038529e-01
4.439395e-02	9.029195e-01
4.482497e-02	9.019860e-01
4.525619e-02	9.010525e-01
4.568781e-02	9.001191e-01
4.611930e-02	8.991856e-01
4.655103e-02	8.982521e-01
4.698302e-02	8.973187e-01
4.741500e-02	8.963852e-01
4.784728e-02	8.954517e-01
4.827952e-02	8.945183e-01
4.871202e-02	8.935848e-01
4.914466e-02	8.926513e-01
4.957758e-02	8.917179e-01
5.001020e-02	8.907844e-01
5.044378e-02	8.898509e-01
5.087684e-02	8.889175e-01
5.131041e-02	8.879840e-01
5.174406e-02	8.870505e-01
5.217782e-02	8.861171e-01
5.261128e-02	8.851836e-01
5.304498e-02	8.842501e-01
5.347873e-02	8.833167e-01
5.391294e-02	8.823832e-01
5.434754e-02	8.814497e-01
5.478194e-02	8.805163e-01
5.521619e-02	8.795828e-01
5.565077e-02	8.786493e-01
5.608558e-02	8.777159e-01
5.652058e-02	8.767824e-01
5.695604e-02	8.758489e-01
5.739163e-02	8.749155e-01
5.782703e-02	8.739820e-01
5.826258e-02	8.730485e-01
5.869869e-02	8.721151e-01
5.913436e-02	8.711816e-01
5.957079e-02	8.702481e-01
6.000725e-02	8.693147e-01
6.044442e-02	8.683812e-01
6.088119e-02	8.674477e-01
6.131820e-02	8.665143e-01
6.175540e-02	8.655808e-01
6.219307e-02	8.646473e-01
6.263099e-02	8.637139e-01
6.306856e-02	8.627804e-01
6.350653e-02	8.618469e-01
6.394442e-02	8.609135e-01
6.438283e-02	8.599800e-01
6.482129e-02	8.590465e-01
6.526005e-02	8.581131e-01
6.569901e-02	8.571796e-01
6.613820e-02	8.562461e-01
6.657757e-02	8.553127e-01
6.701686e-02	8.543792e-01
6.745613e-02	8.534457e-01
6.789639e-02	8.525123e-01
6.833672e-02	8.515788e-01
6.877712e-02	8.506453e-01
6.921735e-02	8.497119e-01
6.965798e-02	8.487784e-01
7.009878e-02	8.478449e-01
7.053959e-02	8.469115e-01
7.098071e-02	8.459780e-01
7.142199e-02	8.450445e-01
7.186340e-02	8.441111e-01
7.230466e-02	8.431776e-01
7.274655e-02	8.422441e-01
7.318899e-02	8.413107e-01
7.363137e-02	8.403772e-01
7.407419e-02	8.394437e-01
7.451678e-02	8.385103e-01
7.495997e-02	8.375768e-01
7.540344e-02	8.366433e-01
7.584643e-02	8.357099e-01
7.629023e-02	8.347764e-01
7.673429e-02	8.338429e-01
7.717830e-02	8.329095e-01
7.762278e-02	8.319760e-01
7.806766e-02	8.310425e-01
7.851272e-02	8.301091e-01
7.895780e-02	8.291756e-01
7.940330e-02	8.282421e-01
7.984884e-02	8.273087e-01
8.029482e-02	8.263752e-01
8.074086e-02	8.254417e-01
8.118733e-02	8.245083e-01
8.163380e-02	8.235748e-01
8.208098e-02	8.226413e-01
8.252842e-02	8.217079e-01
8.297581e-02	8.207744e-01
8.342332e-02	8.198409e-01
8.387128e-02	8.189075e-01
8.431950e-02	8.179740e-01
8.476785e-02	8.170405e-01
8.521646e-02	8.161071e-01
8.566530e-02	8.151736e-01
8.611463e-02	8.142401e-01
8.656431e-02	8.133067e-01
8.701399e-02	8.123732e-01
8.746373e-02	8.114397e-01
8.791404e-02	8.105063e-01
8.836418e-02	8.095728e-01
8.881521e-02	8.086393e-01
8.926595e-02	8.077059e-01
8.971773e-02	8.067724e-01
9.016954e-02	8.058389e-01
9.062122e-02	8.049055e-01
9.107342e-02	8.039720e-01
9.152589e-02	8.030385e-01
9.197883e-02	8.021051e-01
9.243198e-02	8.011716e-01
9.288504e-02	8.002381e-01
9.333872e-02	7.993047e-01
9.379260e-02	7.983712e-01
9.424635e-02	7.974377e-01
9.470054e-02	7.965043e-01
9.515524e-02	7.955708e-01
9.560981e-02	7.946373e-01
9.606470e-02	7.937039e-01
9.651997e-02	7.927704e-01
9.697543e-02	7.918369e-01
9.743136e-02	7.909035e-01
9.788731e-02	7.899700e-01
9.834379e-02	7.890365e-01
9.880069e-02	7.881031e-01
9.925782e-02	7.871696e-01
9.971529e-02	7.862361e-01
1.001729e-01	7.853027e-01
1.006306e-01	7.843692e-01
1.010886e-01	7.834357e-01
1.015469e-01	7.825023e-01
1.020057e-01	7.815688e-01
1.024643e-01	7.806353e-01
1.029234e-01	7.797019e-01
1.033829e-01	7.787684e-01
1.038427e-01	7.778349e-01
1.043026e-01	7.769015e-01
1.047625e-01	7.759680e-01
1.052225e-01	7.750345e-01
1.056830e-01	7.741011e-01
1.061438e-01	7.731676e-01
1.066050e-01	7.722341e-01
1.070663e-01	7.713007e-01
1.075283e-01	7.703672e-01
1.079906e-01	7.694337e-01
1.084530e-01	7.685003e-01
1.089155e-01	7.675668e-01
1.093786e-01	7.666333e-01
1.098421e-01	7.656999e-01
1.103057e-01	7.647664e-01
1.107698e-01	7.638329e-01
1.112346e-01	7.628995e-01
1.116994e-01	7.619660e-01
1.121643e-01	7.610325e-01
1.126297e-01	7.600991e-01
1.130952e-01	7.591656e-01
1.135615e-01	7.582321e-01
1.140284e-01	7.572987e-01
1.144953e-01	7.563652e-01
1.149628e-01	7.554317e-01
1.154303e-01	7.544983e-01
1.158985e-01	7.535648e-01
1.163670e-01	7.526313e-01
1.168359e-01	7.516979e-01
1.173052e-01	7.507644e-01
1.177749e-01	7.498309e-01
1.182452e-01	7.488975e-01
1.187154e-01	7.479640e-01
1.191861e-01	7.470305e-01
1.196569e-01	7.460971e-01
1.201283e-01	7.451636e-01
1.206000e-01	7.442301e-01
1.210716e-01	7.432967e-01
1.215439e-01	7.423632e-01
1.220171e-01	7.414297e-01
1.224900e-01	7.404963e-01
1.229637e-01	7.395628e-01
1.234372e-01	7.386293e-01
1.239114e-01	7.376959e-01
1.243859e-01	7.367624e-01
1.248609e-01	7.358289e-01
1.253367e-01	7.348955e-01
1.258124e-01	7.339620e-01
1.262881e-01	7.330285e-01
1.267641e-01	7.320951e-01
1.272410e-01	7.311616e-01
1.277180e-01	7.302281e-01
1.281959e-01	7.292947e-01
1.286733e-01	7.283612e-01
1.291516e-01	7.274277e-01
1.296302e-01	7.264943e-01
1.301096e-01	7.255608e-01
1.305889e-01	7.246273e-01
1.310691e-01	7.236939e-01
1.315495e-01	7.227604e-01
1.320301e-01	7.218269e-01
1.325108e-01	7.208935e-01
1.329925e-01	7.199600e-01
1.334747e-01	7.190265e-01
1.339571e-01	7.180931e-01
1.344399e-01	7.171596e-01
1.349241e-01	7.162261e-01
1.354083e-01	7.152927e-01
1.358927e-01	7.143592e-01
1.363779e-01	7.134257e-01
1.368634e-01	7.124923e-01
1.373493e-01	7.115588e-01
1.378351e-01	7.106253e-01
1.383216e-01	7.096919e-01
1.388088e-01	7.087584e-01
1.392964e-01	7.078249e-01
1.397845e-01	7.068915e-01
1.402726e-01	7.059580e-01
1.407617e-01	7.050245e-01
1.412509e-01	7.040911e-01
1.417405e-01	7.031576e-01
1.422307e-01	7.022241e-01
1.427214e-01	7.012907e-01
1.432127e-01	7.003572e-01
1.437043e-01	6.994237e-01
1.441964e-01	6.984903e-01
1.446893e-01	6.975568e-01
1.451827e-01	6.966233e-01
1.456765e-01	6.956899e-01
1.461710e-01	6.947564e-01
1.466658e-01	6.938229e-01
1.471614e-01	6.928895e-01
1.476575e-01	6.919560e-01
1.481539e-01	6.910225e-01
1.486510e-01	6.900891e-01
1.491486e-01	6.891556e-01
1.496466e-01	6.882221e-01
1.501452e-01	6.872887e-01
1.506446e-01	6.863552e-01
1.511443e-01	6.854217e-01
1.516444e-01	6.844883e-01
1.521451e-01	6.835548e-01
1.526462e-01	6.826213e-01
1.531482e-01	6.816879e-01
1.536507e-01	6.807544e-01
1.541536e-01	6.798209e-01
1.546574e-01	6.788875e-01
1.551612e-01	6.779540e-01
1.556659e-01	6.770205e-01
1.561710e-01	6.760871e-01
1.566770e-01	6.751536e-01
1.571835e-01	6.742201e-01
1.576911e-01	6.732867e-01
1.581988e-01	6.723532e-01
1.587068e-01	6.714197e-01
1.592157e-01	6.704863e-01
1.597251e-01	6.695528e-01
1.602360e-01	6.686193e-01
1.607468e-01	6.676859e-01
1.612586e-01	6.667524e-01
1.617706e-01	6.658189e-01
1.622834e-01	6.648855e-01
1.627966e-01	6.639520e-01
1.633107e-01	6.630185e-01
1.638251e-01	6.620851e-01
1.643402e-01	6.611516e-01
1.648557e-01	6.602181e-01
1.653720e-01	6.592847e-01
1.658889e-01	6.583512e-01
1.664062e-01	6.574177e-01
1.669240e-01	6.564843e-01
1.674423e-01	6.555508e-01
1.679616e-01	6.546173e-01
1.684810e-01	6.536839e-01
1.690014e-01	6.527504e-01
1.695224e-01	6.518169e-01
1.700437e-01	6.508835e-01
1.705658e-01	6.499500e-01
1.710882e-01	6.490165e-01
1.716114e-01	6.480831e-01
1.721352e-01	6.471496e-01
1.726597e-01	6.462161e-01
1.731849e-01	6.452827e-01
1.737112e-01	6.443492e-01
1.742375e-01	6.434157e-01
1.747646e-01	6.424823e-01
1.752920e-01	6.415488e-01
1.758197e-01	6.406153e-01
1.763485e-01	6.396819e-01
1.768779e-01	6.387484e-01
1.774078e-01	6.378149e-01
1.779378e-01	6.368815e-01
1.784685e-01	6.359480e-01
1.790003e-01	6.350145e-01
1.795324e-01	6.340811e-01
1.800655e-01	6.331476e-01
1.805991e-01	6.322141e-01
1.811334e-01	6.312807e-01
1.816683e-01	6.303472e-01
1.822035e-01	6.294137e-01
1.827396e-01	6.284803e-01
1.832765e-01	6.275468e-01
1.838144e-01	6.266133e-01
1.843526e-01	6.256799e-01
1.848914e-01	6.247464e-01
1.854308e-01	6.238129e-01
1.859702e-01	6.228795e-01
1.865111e-01	6.219460e-01
1.870527e-01	6.210125e-01
1.875949e-01	6.200791e-01
1.881374e-01	6.191456e-01
1.886809e-01	6.182121e-01
1.892243e-01	6.172787e-01
1.897689e-01	6.163452e-01
1.903139e-01	6.154117e-01
1.908596e-01	6.144783e-01
1.914064e-01	6.135448e-01
1.919537e-01	6.126113e-01
1.925017e-01	6.116779e-01
1.930504e-01	6.107444e-01
1.936000e-01	6.098109e-01
1.941502e-01	6.088775e-01
1.947009e-01	6.079440e-01
1.952523e-01	6.070105e-01
1.958051e-01	6.060771e-01
1.963580e-01	6.051436e-01
1.969130e-01	6.042101e-01
1.974676e-01	6.032767e-01
1.980240e-01	6.023432e-01
1.985809e-01	6.014097e-01
1.991388e-01	6.004763e-01
1.996971e-01	5.995428e-01
2.002563e-01	5.986093e-01
2.008164e-01	5.976759e-01
2.013774e-01	5.967424e-01
2.019399e-01	5.958089e-01
2.025028e-01	5.948755e-01
2.030671e-01	5.939420e-01
2.036319e-01	5.930085e-01
2.041976e-01	5.920751e-01
2.047648e-01	5.911416e-01
2.053324e-01	5.902081e-01
2.059013e-01	5.892747e-01
2.064709e-01	5.883412e-01
2.070412e-01	5.874077e-01
2.076127e-01	5.864743e-01
2.081854e-01	5.855408e-01
2.087591e-01	5.846073e-01
2.093337e-01	5.836739e-01
2.099091e-01	5.827404e-01
2.104856e-01	5.818069e-01
2.110628e-01	5.808735e-01
2.116406e-01	5.799400e-01
2.122198e-01	5.790065e-01
2.127995e-01	5.780731e-01
2.133801e-01	5.771396e-01
2.139622e-01	5.762061e-01
2.145455e-01	5.752727e-01
2.151292e-01	5.743392e-01
2.157137e-01	5.734057e-01
2.162990e-01	5.724723e-01
2.168860e-01	5.715388e-01
2.174737e-01	5.706053e-01
2.180626e-01	5.696719e-01
2.186525e-01	5.687384e-01
2.192434e-01	5.678049e-01
2.198353e-01	5.668715e-01
2.204284e-01	5.659380e-01
2.210221e-01	5.650045e-01
2.216171e-01	5.640711e-01
2.222132e-01	5.631376e-01
2.228104e-01	5.622041e-01
2.234079e-01	5.612707e-01
2.240069e-01	5.603372e-01
2.246069e-01	5.594037e-01
2.252086e-01	5.584703e-01
2.258113e-01	5.575368e-01
2.264148e-01	5.566033e-01
2.270198e-01	5.556699e-01
2.276256e-01	5.547364e-01
2.282324e-01	5.538029e-01
2.288406e-01	5.528695e-01
2.294499e-01	5.519360e-01
2.300600e-01	5.510025e-01
2.306717e-01	5.500691e-01
2.312845e-01	5.491356e-01
2.318990e-01	5.482021e-01
2.325142e-01	5.472687e-01
2.331308e-01	5.463352e-01
2.337479e-01	5.454017e-01
2.343661e-01	5.444683e-01
2.349856e-01	5.435348e-01
2.356065e-01	5.426013e-01
2.362285e-01	5.416679e-01
2.368516e-01	5.407344e-01
2.374760e-01	5.398009e-01
2.381016e-01	5.388675e-01
2.387287e-01	5.379340e-01
2.393567e-01	5.370005e-01
2.399857e-01	5.360671e-01
2.406160e-01	5.351336e-01
2.412480e-01	5.342001e-01
2.418808e-01	5.332667e-01
2.425146e-01	5.323332e-01
2.431500e-01	5.313997e-01
2.437867e-01	5.304663e-01
2.444250e-01	5.295328e-01
2.450636e-01	5.285993e-01
2.457037e-01	5.276659e-01
2.463450e-01	5.267324e-01
2.469873e-01	5.257989e-01
2.476314e-01	5.248655e-01
2.482764e-01	5.239320e-01
2.489227e-01	5.229985e-01
2.495707e-01	5.220651e-01
2.502195e-01	5.211316e-01
2.508703e-01	5.201981e-01
2.515228e-01	5.192647e-01
2.521759e-01	5.183312e-01
2.528302e-01	5.173977e-01
2.534861e-01	5.164643e-01
2.541429e-01	5.155308e-01
2.548010e-01	5.145973e-01
2.554603e-01	5.136639e-01
2.561212e-01	5.127304e-01
2.567832e-01	5.117969e-01
2.574469e-01	5.108635e-01
2.581121e-01	5.099300e-01
2.587787e-01	5.089965e-01
2.594466e-01	5.080631e-01
2.601157e-01	5.071296e-01
2.607865e-01	5.061961e-01
2.614589e-01	5.052627e-01
2.621330e-01	5.043292e-01
2.628089e-01	5.033957e-01
2.634862e-01	5.024623e-01
2.641641e-01	5.015288e-01
2.648443e-01	5.005953e-01
2.655260e-01	4.996619e-01
2.662091e-01	4.987284e-01
2.668932e-01	4.977949e-01
2.675791e-01	4.968615e-01
2.682667e-01	4.959280e-01
2.689551e-01	4.949945e-01
2.696453e-01	4.940611e-01
2.703372e-01	4.931276e-01
2.710306e-01	4.921941e-01
2.717254e-01	4.912607e-01
2.724214e-01	4.903272e-01
2.731189e-01	4.893937e-01
2.738184e-01	4.884603e-01
2.745189e-01	4.875268e-01
2.752209e-01	4.865933e-01
2.759245e-01	4.856599e-01
2.766299e-01	4.847264e-01
2.773372e-01	4.837929e-01
2.780459e-01	4.828595e-01
2.787559e-01	4.819260e-01
2.794675e-01	4.809925e-01
2.801812e-01	4.800591e-01
2.808966e-01	4.791256e-01
2.816135e-01	4.781921e-01
2.823324e-01	4.772587e-01
2.830523e-01	4.763252e-01
2.837740e-01	4.753917e-01
2.844977e-01	4.744583e-01
2.852227e-01	4.735248e-01
2.859493e-01	4.725913e-01
2.866781e-01	4.716579e-01
2.874087e-01	4.707244e-01
2.881409e-01	4.697909e-01
2.888742e-01	4.688575e-01
2.896098e-01	4.679240e-01
2.903476e-01	4.669905e-01
2.910872e-01	4.660571e-01
2.918285e-01	4.651236e-01
2.925717e-01	4.641901e-01
2.933164e-01	4.632567e-01
2.940627e-01	4.623232e-01
2.948116e-01	4.613897e-01
2.955622e-01	4.604563e-01
2.963150e-01	4.595228e-01
2.970698e-01	4.585893e-01
2.978260e-01	4.576559e-01
2.985838e-01	4.567224e-01
2.993441e-01	4.557889e-01
3.001065e-01	4.548555e-01
3.008702e-01	4.539220e-01
3.016363e-01	4.529885e-01
3.024049e-01	4.520551e-01
3.031742e-01	4.511216e-01
3.039458e-01	4.501881e-01
3.047199e-01	4.492547e-01
3.054957e-01	4.483212e-01
3.062730e-01	4.473877e-01
3.070523e-01	4.464543e-01
3.078339e-01	4.455208e-01
3.086182e-01	4.445873e-01
3.094045e-01	4.436539e-01
3.101932e-01	4.427204e-01
3.109833e-01	4.417869e-01
3.117761e-01	4.408535e-01
3.125701e-01	4.399200e-01
3.133666e-01	4.389865e-01
3.141661e-01	4.380531e-01
3.149670e-01	4.371196e-01
3.157701e-01	4.361861e-01
3.165743e-01	4.352527e-01
3.173813e-01	4.343192e-01
3.181910e-01	4.333857e-01
3.190026e-01	4.324523e-01
3.198165e-01	4.315188e-01
3.206315e-01	4.305853e-01
3.214483e-01	4.296519e-01
3.222684e-01	4.287184e-01
3.230899e-01	4.277849e-01
3.239139e-01	4.268515e-01
3.247397e-01	4.259180e-01
3.255682e-01	4.249845e-01
3.263989e-01	4.240511e-01
3.272317e-01	4.231176e-01
3.280676e-01	4.221841e-01
3.289048e-01	4.212507e-01
3.297451e-01	4.203172e-01
3.305878e-01	4.193837e-01
3.314328e-01	4.184503e-01
3.322793e-01	4.175168e-01
3.331284e-01	4.165833e-01
3.339791e-01	4.156499e-01
3.348329e-01	4.147164e-01
3.356894e-01	4.137829e-01
3.365485e-01	4.128495e-01
3.374100e-01	4.119160e-01
3.382741e-01	4.109825e-01
3.391403e-01	4.100491e-01
3.400085e-01	4.091156e-01
3.408790e-01	4.081821e-01
3.417522e-01	4.072487e-01
3.426288e-01	4.063152e-01
3.435071e-01	4.053817e-01
3.443881e-01	4.044483e-01
3.452708e-01	4.035148e-01
3.461565e-01	4.025813e-01
3.470446e-01	4.016479e-01
3.479354e-01	4.007144e-01
3.488288e-01	3.997809e-01
3.497255e-01	3.988475e-01
3.506240e-01	3.979140e-01
3.515248e-01	3.969805e-01
3.524288e-01	3.960471e-01
3.533353e-01	3.951136e-01
3.542447e-01	3.941801e-01
3.551569e-01	3.932467e-01
3.560706e-01	3.923132e-01
3.569878e-01	3.913797e-01
3.579075e-01	3.904463e-01
3.588301e-01	3.895128e-01
3.597550e-01	3.885793e-01
3.606835e-01	3.876459e-01
3.616138e-01	3.867124e-01
3.625483e-01	3.857789e-01
3.634845e-01	3.848455e-01
3.644244e-01	3.839120e-01
3.653674e-01	3.829785e-01
3.663125e-01	3.820451e-01
3.672607e-01	3.811116e-01
3.682112e-01	3.801781e-01
3.691651e-01	3.792447e-01
3.701211e-01	3.783112e-01
3.710817e-01	3.773777e-01
3.720449e-01	3.764443e-01
3.730108e-01	3.755108e-01
3.739798e-01	3.745773e-01
3.749514e-01	3.736439e-01
3.759262e-01	3.727104e-01
3.769048e-01	3.717769e-01
3.778866e-01	3.708435e-01
3.788710e-01	3.699100e-01
3.798590e-01	3.689765e-01
3.808496e-01	3.680431e-01
3.818438e-01	3.671096e-01
3.828413e-01	3.661761e-01
3.838423e-01	3.652427e-01
3.848465e-01	3.643092e-01
3.858540e-01	3.633757e-01
3.868647e-01	3.624423e-01
3.878785e-01	3.615088e-01
3.888968e-01	3.605753e-01
3.899186e-01	3.596419e-01
3.909433e-01	3.587084e-01
3.919713e-01	3.577749e-01
3.930037e-01	3.568415e-01
3.940400e-01	3.559080e-01
3.950796e-01	3.549745e-01
3.961224e-01	3.540411e-01
3.971702e-01	3.531076e-01
3.982203e-01	3.521741e-01
3.992746e-01	3.512407e-01
4.003323e-01	3.503072e-01
4.013941e-01	3.493737e-01
4.024595e-01	3.484403e-01
4.035280e-01	3.475068e-01
4.046014e-01	3.465733e-01
4.056794e-01	3.456399e-01
4.067625e-01	3.447064e-01
4.078494e-01	3.437729e-01
4.089393e-01	3.428395e-01
4.100336e-01	3.419060e-01
4.111327e-01	3.409725e-01
4.122350e-01	3.400391e-01
4.133425e-01	3.391056e-01
4.144535e-01	3.381721e-01
4.155695e-01	3.372387e-01
4.166896e-01	3.363052e-01
4.178139e-01	3.353717e-01
4.189426e-01	3.344383e-01
4.200739e-01	3.335048e-01
4.212102e-01	3.325713e-01
4.223511e-01	3.316379e-01
4.234963e-01	3.307044e-01
4.246461e-01	3.297709e-01
4.258004e-01	3.288375e-01
4.269587e-01	3.279040e-01
4.281219e-01	3.269705e-01
4.292891e-01	3.260371e-01
4.304616e-01	3.251036e-01
4.316372e-01	3.241701e-01
4.328178e-01	3.232367e-01
4.340028e-01	3.223032e-01
4.351923e-01	3.213697e-01
4.363864e-01	3.204363e-01
4.375850e-01	3.195028e-01
4.387882e-01	3.185693e-01
4.399960e-01	3.176359e-01
4.412076e-01	3.167024e-01
4.424237e-01	3.157689e-01
4.436459e-01	3.148355e-01
4.448725e-01	3.139020e-01
4.461033e-01	3.129685e-01
4.473392e-01	3.120351e-01
4.485801e-01	3.111016e-01
4.498258e-01	3.101681e-01
4.510759e-01	3.092347e-01
4.523304e-01	3.083012e-01
4.535904e-01	3.073677e-01
4.548546e-01	3.064343e-01
4.561246e-01	3.055008e-01
4.573994e-01	3.045673e-01
4.586790e-01	3.036339e-01
4.599638e-01	3.027004e-01
4.612552e-01	3.017669e-01
4.625507e-01	3.008335e-01
4.638517e-01	2.999000e-01
4.651576e-01	2.989665e-01
4.664690e-01	2.980331e-01
4.677854e-01	2.970996e-01
4.691084e-01	2.961661e-01
4.704361e-01	2.952327e-01
4.717689e-01	2.942992e-01
4.731090e-01	2.933657e-01
4.744536e-01	2.924323e-01
4.758033e-01	2.914988e-01
4.771580e-01	2.905653e-01
4.785193e-01	2.896319e-01
4.798852e-01	2.886984e-01
4.812583e-01	2.877649e-01
4.826359e-01	2.868315e-01
4.840198e-01	2.858980e-01
4.854090e-01	2.849645e-01
4.868052e-01	2.840311e-01
4.882083e-01	2.830976e-01
4.896174e-01	2.821641e-01
4.910322e-01	2.812307e-01
4.924532e-01	2.802972e-01
4.938818e-01	2.793637e-01
4.953156e-01	2.784303e-01
4.967558e-01	2.774968e-01
4.982018e-01	2.765633e-01
4.996552e-01	2.756299e-01
5.011156e-01	2.746964e-01
5.025831e-01	2.737629e-01
5.040561e-01	2.728295e-01
5.055364e-01	2.718960e-01
5.070241e-01	2.709625e-01
5.085196e-01	2.700291e-01
5.100207e-01	2.690956e-01
5.115281e-01	2.681621e-01
5.130436e-01	2.672287e-01
5.145646e-01	2.662952e-01
5.160936e-01	2.653617e-01
5.176307e-01	2.644283e-01
5.191731e-01	2.634948e-01
5.207245e-01	2.625613e-01
5.222825e-01	2.616279e-01
5.238487e-01	2.606944e-01
5.254230e-01	2.597609e-01
5.270057e-01	2.588275e-01
5.285954e-01	2.578940e-01
5.301918e-01	2.569605e-01
5.317958e-01	2.560271e-01
5.334084e-01	2.550936e-01
5.350293e-01	2.541601e-01
5.366582e-01	2.532267e-01
5.382952e-01	2.522932e-01
5.399414e-01	2.513597e-01
5.415962e-01	2.504263e-01
5.432594e-01	2.494928e-01
5.449312e-01	2.485593e-01
5.466100e-01	2.476259e-01
5.482973e-01	2.466924e-01
5.499954e-01	2.457589e-01
5.517030e-01	2.448255e-01
5.534181e-01	2.438920e-01
5.551422e-01	2.429585e-01
5.568751e-01	2.420251e-01
5.586176e-01	2.410916e-01
5.603683e-01	2.401581e-01
5.621280e-01	2.392247e-01
5.638982e-01	2.382912e-01
5.656751e-01	2.373577e-01
5.674622e-01	2.364243e-01
5.692587e-01	2.354908e-01
5.710644e-01	2.345573e-01
5.728802e-01	2.336239e-01
5.747051e-01	2.326904e-01
5.765402e-01	2.317569e-01
5.783856e-01	2.308235e-01
5.802420e-01	2.298900e-01
5.821091e-01	2.289565e-01
5.839870e-01	2.280231e-01
5.858762e-01	2.270896e-01
5.877764e-01	2.261561e-01
5.896872e-01	2.252227e-01
5.916087e-01	2.242892e-01
5.935426e-01	2.233557e-01
5.954888e-01	2.224223e-01
5.974466e-01	2.214888e-01
5.994166e-01	2.205553e-01
6.013982e-01	2.196219e-01
6.033905e-01	2.186884e-01
6.053945e-01	2.177549e-01
6.074117e-01	2.168215e-01
6.094425e-01	2.158880e-01
6.114856e-01	2.149545e-01
6.135397e-01	2.140211e-01
6.156090e-01	2.130876e-01
6.176920e-01	2.121541e-01
6.197871e-01	2.112207e-01
6.218940e-01	2.102872e-01
6.240159e-01	2.093537e-01
6.261505e-01	2.084203e-01
6.282992e-01	2.074868e-01
6.304638e-01	2.065533e-01
6.326440e-01	2.056199e-01
6.348356e-01	2.046864e-01
6.370419e-01	2.037529e-01
6.392632e-01	2.028195e-01
6.414985e-01	2.018860e-01
6.437488e-01	2.009525e-01
6.460126e-01	2.000191e-01
6.482922e-01	1.990856e-01
6.505876e-01	1.981521e-01
6.529003e-01	1.972187e-01
6.552276e-01	1.962852e-01
6.575715e-01	1.953517e-01
6.599314e-01	1.944183e-01
6.623111e-01	1.934848e-01
6.647069e-01	1.925513e-01
6.671195e-01	1.916179e-01
6.695494e-01	1.906844e-01
6.719981e-01	1.897509e-01
6.744626e-01	1.888175e-01
6.769479e-01	1.878840e-01
6.794530e-01	1.869505e-01
6.819755e-01	1.860171e-01
6.845197e-01	1.850836e-01
6.870814e-01	1.841501e-01
6.896609e-01	1.832167e-01
6.922586e-01	1.822832e-01
6.948766e-01	1.813497e-01
6.975175e-01	1.804163e-01
7.001787e-01	1.794828e-01
7.028591e-01	1.785493e-01
7.055615e-01	1.776159e-01
7.082858e-01	1.766824e-01
7.110303e-01	1.757489e-01
7.137960e-01	1.748155e-01
7.165828e-01	1.738820e-01
7.193921e-01	1.729485e-01
7.222257e-01	1.720151e-01
7.250780e-01	1.710816e-01
7.279557e-01	1.701481e-01
7.308544e-01	1.692147e-01
7.337771e-01	1.682812e-01
7.367235e-01	1.673477e-01
7.396957e-01	1.664143e-01
7.426940e-01	1.654808e-01
7.457188e-01	1.645473e-01
7.487688e-01	1.636139e-01
7.518452e-01	1.626804e-01
7.549504e-01	1.617469e-01
7.580811e-01	1.608135e-01
7.612409e-01	1.598800e-01
7.644270e-01	1.589465e-01
7.676435e-01	1.580131e-01
7.708898e-01	1.570796e-01
7.741654e-01	1.561461e-01
7.774705e-01	1.552127e-01
7.808099e-01	1.542792e-01
7.841811e-01	1.533457e-01
7.875842e-01	1.524123e-01
7.910196e-01	1.514788e-01
7.944904e-01	1.505453e-01
7.980005e-01	1.496119e-01
8.015462e-01	1.486784e-01
8.051253e-01	1.477449e-01
8.087419e-01	1.468115e-01
8.123950e-01	1.458780e-01
8.160838e-01	1.449445e-01
8.198099e-01	1.440111e-01
8.235728e-01	1.430776e-01
8.273758e-01	1.421441e-01
8.312175e-01	1.412107e-01
8.350969e-01	1.402772e-01
8.390129e-01	1.393437e-01
8.429757e-01	1.384103e-01
8.469762e-01	1.374768e-01
8.510196e-01	1.365433e-01
8.551055e-01	1.356099e-01
8.592401e-01	1.346764e-01
8.634189e-01	1.337429e-01
8.676409e-01	1.328095e-01
8.719051e-01	1.318760e-01
8.762204e-01	1.309425e-01
8.805851e-01	1.300091e-01
8.849935e-01	1.290756e-01
8.894519e-01	1.281421e-01
8.939596e-01	1.272087e-01
8.985156e-01	1.262752e-01
9.031190e-01	1.253417e-01
9.077780e-01	1.244083e-01
9.124846e-01	1.234748e-01
9.172482e-01	1.225413e-01
9.220689e-01	1.216079e-01
9.269491e-01	1.206744e-01
9.318880e-01	1.197409e-01
9.368881e-01	1.188075e-01
9.419477e-01	1.178740e-01
9.470702e-01	1.169405e-01
9.522606e-01	1.160071e-01
9.575117e-01	1.150736e-01
9.628344e-01	1.141401e-01
9.682240e-01	1.132067e-01
9.736867e-01	1.122732e-01
9.792143e-01	1.113397e-01
9.848186e-01	1.104063e-01
9.904903e-01	1.094728e-01
9.962426e-01	1.085393e-01
1.002068e+00	1.076059e-01
1.007968e+00	1.066724e-01
1.013952e+00	1.057389e-01
1.020021e+00	1.048055e-01
1.026173e+00	1.038720e-01
1.032407e+00	1.029385e-01
1.038731e+00	1.020051e-01
1.045145e+00	1.010716e-01
1.051654e+00	1.001381e-01
1.058262e+00	9.920468e-02
1.064964e+00	9.827122e-02
1.071762e+00	9.733775e-02
1.078665e+00	9.640428e-02
1.085668e+00	9.547082e-02
1.092783e+00	9.453735e-02
1.100009e+00	9.360388e-02
1.107351e+00	9.267042e-02
1.114822e+00	9.173695e-02
1.122407e+00	9.080348e-02
1.130134e+00	8.987002e-02
1.137989e+00	8.893655e-02
1.145978e+00	8.800308e-02
1.154109e+00	8.706962e-02
1.162390e+00	8.613615e-02
1.170817e+00	8.520268e-02
1.179403e+00	8.426922e-02
1.188142e+00	8.333575e-02
1.197039e+00	8.240228e-02
1.206107e+00	8.146882e-02
1.215340e+00	8.053535e-02
1.224750e+00	7.960188e-02
1.234346e+00	7.866842e-02
1.244131e+00	7.773495e-02
1.254111e+00	7.680148e-02
1.264293e+00	7.586802e-02
1.274681e+00	7.493455e-02
1.285275e+00	7.400108e-02
1.296075e+00	7.306762e-02
1.307086e+00	7.213415e-02
1.318333e+00	7.120068e-02
1.329807e+00	7.026722e-02
1.341530e+00	6.933375e-02
1.353501e+00	6.840028e-02
1.365704e+00	6.746682e-02
1.378182e+00	6.653335e-02
1.390924e+00	6.559988e-02
1.403937e+00	6.466642e-02
1.417243e+00	6.373295e-02
1.430846e+00	6.279948e-02
1.444763e+00	6.186602e-02
1.459017e+00	6.093255e-02
1.473625e+00	5.999908e-02
1.488582e+00	5.906562e-02
1.503916e+00	5.813215e-02
1.519645e+00	5.719868e-02
1.535768e+00	5.626522e-02
1.552316e+00	5.533175e-02
1.569300e+00	5.439828e-02
1.586743e+00	5.346482e-02
1.604660e+00	5.253135e-02
1.623055e+00	5.159788e-02
1.641954e+00	5.066442e-02
1.655714e+00	5.000000e-02
1.655753e+00	4.999813e-02
1.655793e+00	4.999627e-02
1.655832e+00	4.999440e-02
1.655871e+00	4.999253e-02
1.655911e+00	4.999067e-02
1.655950e+00	4.998880e-02
1.655989e+00	4.998693e-02
1.656029e+00	4.998506e-02
1.656068e+00	4.998320e-02
1.656107e+00	4.998133e-02
1.656146e+00	4.997946e-02
1.656186e+00	4.997760e-02
1.656224e+00	4.997573e-02
1.656263e+00	4.997386e-02
1.656302e+00	4.997200e-02
1.656341e+00	4.997013e-02
1.656380e+00	4.996826e-02
1.656419e+00	4.996640e-02
1.656458e+00	4.996453e-02
1.656497e+00	4.996266e-02
1.656536e+00	4.996079e-02
1.656575e+00	4.995893e-02
1.656615e+00	4.995706e-02
1.656653e+00	4.995519e-02
1.656693e+00	4.995333e-02
1.656732e+00	4.995146e-02
1.656772e+00	4.994959e-02
1.656811e+00	4.994773e-02
1.656851e+00	4.994586e-02
1.656891e+00	4.994399e-02
1.656930e+00	4.994213e-02
1.656969e+00	4.994026e-02
1.657008e+00	4.993839e-02
1.657047e+00	4.993652e-02
1.657086e+00	4.993466e-02
1.657125e+00	4.993279e-02
1.657165e+00	4.993092e-02
1.657204e+00	4.992906e-02
1.657243e+00	4.992719e-02
1.657282e+00	4.992532e-02
1.657322e+00	4.992346e-02
1.657362e+00	4.992159e-02
1.657401e+00	4.991972e-02
1.657440e+00	4.991786e-02
1.657480e+00	4.991599e-02
1.657519e+00	4.991412e-02
1.657558e+00	4.991225e-02
1.657596e+00	4.991039e-02
1.657636e+00	4.990852e-02
1.657675e+00	4.990665e-02
1.657715e+00	4.990479e-02
1.657754e+00	4.990292e-02
1.657793e+00	4.990105e-02
1.657832e+00	4.989919e-02
1.657871e+00	4.989732e-02
1.657910e+00	4.989545e-02
1.657948e+00	4.989358e-02
1.657987e+00	4.989172e-02
1.658027e+00	4.988985e-02
1.658066e+00	4.988798e-02
1.658105e+00	4.988612e-02
1.658144e+00	4.988425e-02
1.658184e+00	4.988238e-02
1.658223e+00	4.988052e-02
1.658262e+00	4.987865e-02
1.658301e+00	4.987678e-02
1.658340e+00	4.987492e-02
1.658380e+00	4.987305e-02
1.658419e+00	4.987118e-02
1.658458e+00	4.986931e-02
1.658497e+00	4.986745e-02
1.658536e+00	4.986558e-02
1.658576e+00	4.986371e-02
1.658616e+00	4.986185e-02
1.658655e+00	4.985998e-02
1.658693e+00	4.985811e-02
1.658732e+00	4.985625e-02
1.658772e+00	4.985438e-02
1.658812e+00	4.985251e-02
1.658850e+00	4.985065e-02
1.658889e+00	4.984878e-02
1.658929e+00	4.984691e-02
1.658968e+00	4.984504e-02
1.659008e+00	4.984318e-02
1.659047e+00	4.984131e-02
1.659087e+00	4.983944e-02
1.659125e+00	4.983758e-02
1.659164e+00	4.983571e-02
1.659203e+00	4.983384e-02
1.659242e+00	4.983198e-02
1.659282e+00	4.983011e-02
1.659321e+00	4.982824e-02
1.659360e+00	4.982638e-02
1.659399e+00	4.982451e-02
1.659439e+00	4.982264e-02
1.659478e+00	4.982077e-02
1.659517e+00	4.981891e-02
1.659557e+00	4.981704e-02
1.659596e+00	4.981517e-02
1.659635e+00	4.981331e-02
1.659675e+00	4.981144e-02
1.659714e+00	4.980957e-02
1.659753e+00	4.980771e-02
1.659793e+00	4.980584e-02
1.659832e+00	4.980397e-02
1.659871e+00	4.980211e-02
1.659910e+00	4.980024e-02
1.659950e+00	4.979837e-02
1.659989e+00	4.979650e-02
1.660028e+00	4.979464e-02
1.660067e+00	4.979277e-02
1.660107e+00	4.979090e-02
1.660146e+00	4.978904e-02
1.660185e+00	4.978717e-02
1.660225e+00	4.978530e-02
1.660264e+00	4.978344e-02
1.660305e+00	4.978157e-02
1.660344e+00	4.977970e-02
1.660383e+00	4.977784e-02
1.660423e+00	4.977597e-02
1.660462e+00	4.977410e-02
1.660501e+00	4.977223e-02
1.660540e+00	4.977037e-02
1.660579e+00	4.976850e-02
1.660618e+00	4.976663e-02
1.660657e+00	4.976477e-02
1.660696e+00	4.976290e-02
1.660736e+00	4.976103e-02
1.660776e+00	4.975917e-02
1.660816e+00	4.975730e-02
1.660856e+00	4.975543e-02
1.660895e+00	4.975356e-02
1.660934e+00	4.975170e-02
1.660974e+00	4.974983e-02
1.661014e+00	4.974796e-02
1.661054e+00	4.974610e-02
1.661093e+00	4.974423e-02
1.661132e+00	4.974236e-02
1.661171e+00	4.974050e-02
1.661210e+00	4.973863e-02
1.661249e+00	4.973676e-02
1.661289e+00	4.973490e-02
1.661328e+00	4.973303e-02
1.661368e+00	4.973116e-02
1.661407e+00	4.972929e-02
1.661446e+00	4.972743e-02
1.661485e+00	4.972556e-02
1.661525e+00	4.972369e-02
1.661565e+00	4.972183e-02
1.661605e+00	4.971996e-02
1.661644e+00	4.971809e-02
1.661684e+00	4.971623e-02
1.661724e+00	4.971436e-02
1.661764e+00	4.971249e-02
1.661804e+00	4.971063e-02
1.661843e+00	4.970876e-02
1.661882e+00	4.970689e-02
1.661921e+00	4.970502e-02
1.661961e+00	4.970316e-02
1.662001e+00	4.970129e-02
1.662041e+00	4.969942e-02
1.662080e+00	4.969756e-02
1.662120e+00	4.969569e-02
1.662159e+00	4.969382e-02
1.662198e+00	4.969196e-02
1.662237e+00	4.969009e-02
1.662277e+00	4.968822e-02
1.662316e+00	4.968636e-02
1.662355e+00	4.968449e-02
1.662394e+00	4.968262e-02
1.662433e+00	4.968075e-02
1.662472e+00	4.967889e-02
1.662511e+00	4.967702e-02
1.662551e+00	4.967515e-02
1.662591e+00	4.967329e-02
1.662630e+00	4.967142e-02
1.662670e+00	4.966955e-02
1.662710e+00	4.966769e-02
1.662750e+00	4.966582e-02
1.662789e+00	4.966395e-02
1.662828e+00	4.966209e-02
1.662868e+00	4.966022e-02
1.662907e+00	4.965835e-02
1.662947e+00	4.965648e-02
1.662987e+00	4.965462e-02
1.663026e+00	4.965275e-02
1.663066e+00	4.965088e-02
1.663105e+00	4.964902e-02
1.663144e+00	4.964715e-02
1.663184e+00	4.964528e-02
1.663223e+00	4.964342e-02
1.663262e+00	4.964155e-02
1.663303e+00	4.963968e-02
1.663342e+00	4.963782e-02
1.663382e+00	4.963595e-02
1.663421e+00	4.963408e-02
1.663461e+00	4.963221e-02
1.663501e+00	4.963035e-02
1.663540e+00	4.962848e-02
1.663579e+00	4.962661e-02
1.663619e+00	4.962475e-02
1.663659e+00	4.962288e-02
1.663698e+00	4.962101e-02
1.663737e+00	4.961915e-02
1.663777e+00	4.961728e-02
1.663816e+00	4.961541e-02
1.663856e+00	4.961354e-02
1.663895e+00	4.961168e-02
1.663934e+00	4.960981e-02
1.663973e+00	4.960794e-02
1.664013e+00	4.960608e-02
1.664053e+00	4.960421e-02
1.664092e+00	4.960234e-02
1.664131e+00	4.960048e-02
1.664170e+00	4.959861e-02
1.664211e+00	4.959674e-02
1.664251e+00	4.959488e-02
1.664290e+00	4.959301e-02
1.664329e+00	4.959114e-02
1.664368e+00	4.958927e-02
1.664408e+00	4.958741e-02
1.664448e+00	4.958554e-02
1.664488e+00	4.958367e-02
1.664528e+00	4.958181e-02
1.664567e+00	4.957994e-02
1.664606e+00	4.957807e-02
1.664645e+00	4.957621e-02
1.664685e+00	4.957434e-02
1.664725e+00	4.957247e-02
1.664764e+00	4.957061e-02
1.664803e+00	4.956874e-02
1.664842e+00	4.956687e-02
1.664882e+00	4.956500e-02
1.664921e+00	4.956314e-02
1.664961e+00	4.956127e-02
1.665001e+00	4.955940e-02
1.665040e+00	4.955754e-02
1.665080e+00	4.955567e-02
1.665119e+00	4.955380e-02
1.665159e+00	4.955194e-02
1.665199e+00	4.955007e-02
1.665240e+00	4.954820e-02
1.665280e+00	4.954634e-02
1.665320e+00	4.954447e-02
1.665360e+00	4.954260e-02
1.665399e+00	4.954073e-02
1.665439e+00	4.953887e-02
1.665479e+00	4.953700e-02
1.665519e+00	4.953513e-02
1.665558e+00	4.953327e-02
1.665597e+00	4.953140e-02
1.665637e+00	4.952953e-02
1.665677e+00	4.952767e-02
1.665716e+00	4.952580e-02
1.665755e+00	4.952393e-02
1.665794e+00	4.952207e-02
1.665834e+00	4.952020e-02
1.665873e+00	4.951833e-02
1.665913e+00	4.951646e-02
1.665954e+00	4.951460e-02
1.665994e+00	4.951273e-02
1.666033e+00	4.951086e-02
1.666073e+00	4.950900e-02
1.666112e+00	4.950713e-02
1.666151e+00	4.950526e-02
1.666191e+00	4.950340e-02
1.666231e+00	4.950153e-02
1.666271e+00	4.949966e-02
1.666310e+00	4.949780e-02
1.666350e+00	4.949593e-02
1.666389e+00	4.949406e-02
1.666429e+00	4.949219e-02
1.666468e+00	4.949033e-02
1.666508e+00	4.948846e-02
1.666548e+00	4.948659e-02
1.666588e+00	4.948473e-02
1.666628e+00	4.948286e-02
1.666667e+00	4.948099e-02
1.666707e+00	4.947913e-02
1.666747e+00	4.947726e-02
1.666786e+00	4.947539e-02
1.666826e+00	4.947352e-02
1.666866e+00	4.947166e-02
1.666905e+00	4.946979e-02
1.666945e+00	4.946792e-02
1.666984e+00	4.946606e-02
1.667024e+00	4.946419e-02
1.667063e+00	4.946232e-02
1.667103e+00	4.946046e-02
1.667143e+00	4.945859e-02
1.667182e+00	4.945672e-02
1.667221e+00	4.945486e-02
1.667261e+00	4.945299e-02
1.667300e+00	4.945112e-02
1.667340e+00	4.944925e-02
1.667381e+00	4.944739e-02
1.667420e+00	4.944552e-02
1.667460e+00	4.944365e-02
1.667500e+00	4.944179e-02
1.667540e+00	4.943992e-02
1.667579e+00	4.943805e-02
1.667619e+00	4.943619e-02
1.667659e+00	4.943432e-02
1.667698e+00	4.943245e-02
1.667739e+00	4.943059e-02
1.667778e+00	4.942872e-02
1.667818e+00	4.942685e-02
1.667857e+00	4.942498e-02
1.667897e+00	4.942312e-02
1.667936e+00	4.942125e-02
1.667975e+00	4.941938e-02
1.668016e+00	4.941752e-02
1.668055e+00	4.941565e-02
1.668095e+00	4.941378e-02
1.668135e+00	4.941192e-02
1.668175e+00	4.941005e-02
1.668215e+00	4.940818e-02
1.668255e+00	4.940632e-02
1.668294e+00	4.940445e-02
1.668334e+00	4.940258e-02
1.668374e+00	4.940071e-02
1.668413e+00	4.939885e-02
1.668453e+00	4.939698e-02
1.668492e+00	4.939511e-02
1.668532e+00	4.939325e-02
1.668572e+00	4.939138e-02
1.668612e+00	4.938951e-02
1.668651e+00	4.938765e-02
1.668691e+00	4.938578e-02
1.668730e+00	4.938391e-02
1.668770e+00	4.938205e-02
1.668810e+00	4.938018e-02
1.668850e+00	4.937831e-02
1.668890e+00	4.937644e-02
1.668929e+00	4.937458e-02
1.668969e+00	4.937271e-02
1.669009e+00	4.937084e-02
1.669048e+00	4.936898e-02
1.669088e+00	4.936711e-02
1.669129e+00	4.936524e-02
1.669169e+00	4.936338e-02
1.669209e+00	4.936151e-02
1.669248e+00	4.935964e-02
1.669288e+00	4.935778e-02
1.669328e+00	4.935591e-02
1.669368e+00	4.935404e-02
1.669407e+00	4.935217e-02
1.669447e+00	4.935031e-02
1.669487e+00	4.934844e-02
1.669526e+00	4.934657e-02
1.669566e+00	4.934471e-02
1.669606e+00	4.934284e-02
1.669646e+00	4.934097e-02
1.669686e+00	4.933911e-02
1.669725e+00	4.933724e-02
1.669765e+00	4.933537e-02
1.669805e+00	4.933350e-02
1.669845e+00	4.933164e-02
1.669884e+00	4.932977e-02
1.669924e+00	4.932790e-02
1.669963e+00	4.932604e-02
1.670003e+00	4.932417e-02
1.670044e+00	4.932230e-02
1.670083e+00	4.932044e-02
1.670123e+00	4.931857e-02
1.670163e+00	4.931670e-02
1.670203e+00	4.931484e-02
1.670243e+00	4.931297e-02
1.670283e+00	4.931110e-02
1.670323e+00	4.930923e-02
1.670363e+00	4.930737e-02
1.670402e+00	4.930550e-02
1.670442e+00	4.930363e-02
1.670482e+00	4.930177e-02
1.670522e+00	4.929990e-02
1.670562e+00	4.929803e-02
1.670602e+00	4.929617e-02
1.670642e+00	4.929430e-02
1.670682e+00	4.929243e-02
1.670722e+00	4.929057e-02
1.670762e+00	4.928870e-02
1.670802e+00	4.928683e-02
1.670842e+00	4.928496e-02
1.670883e+00	4.928310e-02
1.670923e+00	4.928123e-02
1.670964e+00	4.927936e-02
1.671003e+00	4.927750e-02
1.671042e+00	4.927563e-02
1.671082e+00	4.927376e-02
1.671122e+00	4.927190e-02
1.671163e+00	4.927003e-02
1.671203e+00	4.926816e-02
1.671243e+00	4.926630e-02
1.671283e+00	4.926443e-02
1.671323e+00	4.926256e-02
1.671363e+00	4.926069e-02
1.671403e+00	4.925883e-02
1.671442e+00	4.925696e-02
1.671483e+00	4.925509e-02
1.671522e+00	4.925323e-02
1.671562e+00	4.925136e-02
1.671602e+00	4.924949e-02
1.671643e+00	4.924763e-02
1.671683e+00	4.924576e-02
1.671722e+00	4.924389e-02
1.671762e+00	4.924203e-02
1.671801e+00	4.924016e-02
1.671841e+00	4.923829e-02
1.671881e+00	4.923642e-02
1.671921e+00	4.923456e-02
1.671961e+00	4.923269e-02
1.672001e+00	4.923082e-02
1.672041e+00	4.922896e-02
1.672080e+00	4.922709e-02
1.672120e+00	4.922522e-02
1.672160e+00	4.922336e-02
1.672201e+00	4.922149e-02
1.672240e+00	4.921962e-02
1.672280e+00	4.921776e-02
1.672321e+00	4.921589e-02
1.672361e+00	4.921402e-02
1.672401e+00	4.921215e-02
1.672441e+00	4.921029e-02
1.672481e+00	4.920842e-02
1.672521e+00	4.920655e-02
1.672561e+00	4.920469e-02
1.672601e+00	4.920282e-02
1.672641e+00	4.920095e-02
1.672681e+00	4.919909e-02
1.672721e+00	4.919722e-02
1.672761e+00	4.919535e-02
1.672802e+00	4.919348e-02
1.672842e+00	4.919162e-02
1.672882e+00	4.918975e-02
1.672921e+00	4.918788e-02
1.672962e+00	4.918602e-02
1.673002e+00	4.918415e-02
1.673042e+00	4.918228e-02
1.673082e+00	4.918042e-02
1.673122e+00	4.917855e-02
1.673162e+00	4.917668e-02
1.673202e+00	4.917482e-02
1.673242e+00	4.917295e-02
1.673282e+00	4.917108e-02
1.673321e+00	4.916921e-02
1.673362e+00	4.916735e-02
1.673402e+00	4.916548e-02
1.673442e+00	4.916361e-02
1.673481e+00	4.916175e-02
1.673521e+00	4.915988e-02
1.673561e+00	4.915801e-02
1.673602e+00	4.915615e-02
1.673641e+00	4.915428e-02
1.673681e+00	4.915241e-02
1.673721e+00	4.915055e-02
1.673761e+00	4.914868e-02
1.673801e+00	4.914681e-02
1.673841e+00	4.914494e-02
1.673881e+00	4.914308e-02
1.673921e+00	4.914121e-02
1.673961e+00	4.913934e-02
1.674000e+00	4.913748e-02
1.674040e+00	4.913561e-02
1.674080e+00	4.913374e-02
1.674120e+00	4.913188e-02
1.674160e+00	4.913001e-02
1.674200e+00	4.912814e-02
1.674241e+00	4.912628e-02
1.674281e+00	4.912441e-02
1.674321e+00	4.912254e-02
1.674362e+00	4.912067e-02
1.674402e+00	4.911881e-02
1.674443e+00	4.911694e-02
1.674483e+00	4.911507e-02
1.674523e+00	4.911321e-02
1.674563e+00	4.911134e-02
1.674602e+00	4.910947e-02
1.674643e+00	4.910761e-02
1.674683e+00	4.910574e-02
1.674723e+00	4.910387e-02
1.674764e+00	4.910201e-02
1.674803e+00	4.910014e-02
1.674843e+00	4.909827e-02
1.674884e+00	4.909640e-02
1.674924e+00	4.909454e-02
1.674964e+00	4.909267e-02
1.675004e+00	4.909080e-02
1.675044e+00	4.908894e-02
1.675085e+00	4.908707e-02
1.675126e+00	4.908520e-02
1.675165e+00	4.908334e-02
1.675205e+00	4.908147e-02
1.675245e+00	4.907960e-02
1.675286e+00	4.907774e-02
1.675326e+00	4.907587e-02
1.675367e+00	4.907400e-02
1.675407e+00	4.907213e-02
1.675447e+00	4.907027e-02
1.675488e+00	4.906840e-02
1.675529e+00	4.906653e-02
1.675569e+00	4.906467e-02
1.675609e+00	4.906280e-02
1.675650e+00	4.906093e-02
1.675690e+00	4.905907e-02
1.675730e+00	4.905720e-02
1.675770e+00	4.905533e-02
1.675810e+00	4.905346e-02
1.675851e+00	4.905160e-02
1.675891e+00	4.904973e-02
1.675931e+00	4.904786e-02
1.675972e+00	4.904600e-02
1.676012e+00	4.904413e-02
1.676052e+00	4.904226e-02
1.676092e+00	4.904040e-02
1.676132e+00	4.903853e-02
1.676174e+00	4.903666e-02
1.676214e+00	4.903480e-02
1.676254e+00	4.903293e-02
1.676294e+00	4.903106e-02
1.676335e+00	4.902919e-02
1.676375e+00	4.902733e-02
1.676416e+00	4.902546e-02
1.676456e+00	4.902359e-02
1.676496e+00	4.902173e-02
1.676537e+00	4.901986e-02
1.676577e+00	4.901799e-02
1.676618e+00	4.901613e-02
1.676658e+00	4.901426e-02
1.676698e+00	4.901239e-02
1.676738e+00	4.901053e-02
1.676779e+00	4.900866e-02
1.676819e+00	4.900679e-02
1.676860e+00	4.900492e-02
1.676900e+00	4.900306e-02
1.676941e+00	4.900119e-02
1.676982e+00	4.899932e-02
1.677022e+00	4.899746e-02
1.677062e+00	4.899559e-02
1.677102e+00	4.899372e-02
1.677142e+00	4.899186e-02
1.677181e+00	4.898999e-02
1.677222e+00	4.898812e-02
1.677262e+00	4.898626e-02
1.677303e+00	4.898439e-02
1.677344e+00	4.898252e-02
1.677384e+00	4.898065e-02
1.677424e+00	4.897879e-02
1.677464e+00	4.897692e-02
1.677505e+00	4.897505e-02
1.677545e+00	4.897319e-02
1.677584e+00	4.897132e-02
1.677624e+00	4.896945e-02
1.677665e+00	4.896759e-02
1.677705e+00	4.896572e-02
1.677745e+00	4.896385e-02
1.677785e+00	4.896199e-02
1.677826e+00	4.896012e-02
1.677867e+00	4.895825e-02
1.677907e+00	4.895638e-02
1.677947e+00	4.895452e-02
1.677987e+00	4.895265e-02
1.678027e+00	4.895078e-02
1.678067e+00	4.894892e-02
1.678108e+00	4.894705e-02
1.678149e+00	4.894518e-02
1.678189e+00	4.894332e-02
1.678230e+00	4.894145e-02
1.678270e+00	4.893958e-02
1.678310e+00	4.893772e-02
1.678350e+00	4.893585e-02
1.678390e+00	4.893398e-02
1.678430e+00	4.893211e-02
1.678472e+00	4.893025e-02
1.678511e+00	4.892838e-02
1.678552e+00	4.892651e-02
1.678592e+00	4.892465e-02
1.678632e+00	4.892278e-02
1.678672e+00	4.892091e-02
1.678713e+00	4.891905e-02
1.678753e+00	4.891718e-02
1.678793e+00	4.891531e-02
1.678834e+00	4.891344e-02
1.678874e+00	4.891158e-02
1.678915e+00	4.890971e-02
1.678955e+00	4.890784e-02
1.678995e+00	4.890598e-02
1.679035e+00	4.890411e-02
1.679076e+00	4.890224e-02
1.679115e+00	4.890038e-02
1.679156e+00	4.889851e-02
1.679196e+00	4.889664e-02
1.679237e+00	4.889478e-02
1.679277e+00	4.889291e-02
1.679317e+00	4.889104e-02
1.679358e+00	4.888917e-02
1.679399e+00	4.888731e-02
1.679439e+00	4.888544e-02
1.679480e+00	4.888357e-02
1.679521e+00	4.888171e-02
1.679562e+00	4.887984e-02
1.679602e+00	4.887797e-02
1.679642e+00	4.887611e-02
1.679683e+00	4.887424e-02
1.679723e+00	4.887237e-02
1.679764e+00	4.887051e-02
1.679804e+00	4.886864e-02
1.679845e+00	4.886677e-02
1.679885e+00	4.886490e-02
1.679925e+00	4.886304e-02
1.679966e+00	4.886117e-02
1.680005e+00	4.885930e-02
1.680046e+00	4.885744e-02
1.680087e+00	4.885557e-02
1.680128e+00	4.885370e-02
1.680169e+00	4.885184e-02
1.680209e+00	4.884997e-02
1.680249e+00	4.884810e-02
1.680290e+00	4.884624e-02
1.680331e+00	4.884437e-02
1.680372e+00	4.884250e-02
1.680413e+00	4.884063e-02
1.680454e+00	4.883877e-02
1.680494e+00	4.883690e-02
1.680535e+00	4.883503e-02
1.680575e+00	4.883317e-02
1.680616e+00	4.883130e-02
1.680656e+00	4.882943e-02
1.680697e+00	4.882757e-02
1.680738e+00	4.882570e-02
1.680779e+00	4.882383e-02
1.680819e+00	4.882197e-02
1.680859e+00	4.882010e-02
1.680899e+00	4.881823e-02
1.680940e+00	4.881636e-02
1.680980e+00	4.881450e-02
1.681020e+00	4.881263e-02
1.681061e+00	4.881076e-02
1.681101e+00	4.880890e-02
1.681142e+00	4.880703e-02
1.681182e+00	4.880516e-02
1.681222e+00	4.880330e-02
1.681262e+00	4.880143e-02
1.681303e+00	4.879956e-02
1.681344e+00	4.879770e-02
1.681385e+00	4.879583e-02
1.681425e+00	4.879396e-02
1.681465e+00	4.879209e-02
1.681506e+00	4.879023e-02
1.681546e+00	4.878836e-02
1.681586e+00	4.878649e-02
1.681627e+00	4.878463e-02
1.681668e+00	4.878276e-02
1.681708e+00	4.878089e-02
1.681749e+00	4.877903e-02
1.681790e+00	4.877716e-02
1.681830e+00	4.877529e-02
1.681871e+00	4.877342e-02
1.681912e+00	4.877156e-02
1.681953e+00	4.876969e-02
1.681993e+00	4.876782e-02
1.682033e+00	4.876596e-02
1.682074e+00	4.876409e-02
1.682114e+00	4.876222e-02
1.682155e+00	4.876036e-02
1.682195e+00	4.875849e-02
1.682236e+00	4.875662e-02
1.682276e+00	4.875476e-02
1.682316e+00	4.875289e-02
1.682357e+00	4.875102e-02
1.682398e+00	4.874915e-02
1.682438e+00	4.874729e-02
1.682478e+00	4.874542e-02
1.682519e+00	4.874355e-02
1.682559e+00	4.874169e-02
1.682599e+00	4.873982e-02
1.682639e+00	4.873795e-02
1.682679e+00	4.873609e-02
1.682720e+00	4.873422e-02
1.682761e+00	4.873235e-02
1.682802e+00	4.873049e-02
1.682842e+00	4.872862e-02
1.682883e+00	4.872675e-02
1.682923e+00	4.872488e-02
1.682964e+00	4.872302e-02
1.683005e+00	4.872115e-02
1.683046e+00	4.871928e-02
1.683086e+00	4.871742e-02
1.683128e+00	4.871555e-02
1.683168e+00	4.871368e-02
1.683209e+00	4.871182e-02
1.683249e+00	4.870995e-02
1.683290e+00	4.870808e-02
1.683331e+00	4.870622e-02
1.683372e+00	4.870435e-02
1.683412e+00	4.870248e-02
1.683453e+00	4.870061e-02
1.683493e+00	4.869875e-02
1.683534e+00	4.869688e-02
1.683574e+00	4.869501e-02
1.683614e+00	4.869315e-02
1.683655e+00	4.869128e-02
1.683696e+00	4.868941e-02
1.683736e+00	4.868755e-02
1.683777e+00	4.868568e-02
1.683818e+00	4.868381e-02
1.683858e+00	4.868195e-02
1.683898e+00	4.868008e-02
1.683939e+00	4.867821e-02
1.683979e+00	4.867634e-02
1.684020e+00	4.867448e-02
1.684061e+00	4.867261e-02
1.684102e+00	4.867074e-02
1.684143e+00	4.866888e-02
1.684184e+00	4.866701e-02
1.684224e+00	4.866514e-02
1.684265e+00	4.866328e-02
1.684306e+00	4.866141e-02
1.684347e+00	4.865954e-02
1.684387e+00	4.865768e-02
1.684428e+00	4.865581e-02
1.684468e+00	4.865394e-02
1.684508e+00	4.865207e-02
1.684548e+00	4.865021e-02
1.684589e+00	4.864834e-02
1.684629e+00	4.864647e-02
1.684670e+00	4.864461e-02
1.684710e+00	4.864274e-02
1.684751e+00	4.864087e-02
1.684792e+00	4.863901e-02
1.684832e+00	4.863714e-02
1.684873e+00	4.863527e-02
1.684914e+00	4.863340e-02
1.684955e+00	4.863154e-02
1.684996e+00	4.862967e-02
1.685036e+00	4.862780e-02
1.685077e+00	4.862594e-02
1.685119e+00	4.862407e-02
1.685159e+00	4.862220e-02
1.685200e+00	4.862034e-02
1.685241e+00	4.861847e-02
1.685281e+00	4.861660e-02
1.685322e+00	4.861474e-02
1.685363e+00	4.861287e-02
1.685404e+00	4.861100e-02
1.685446e+00	4.860913e-02
1.685487e+00	4.860727e-02
1.685527e+00	4.860540e-02
1.685568e+00	4.860353e-02
1.685609e+00	4.860167e-02
1.685650e+00	4.859980e-02
1.685691e+00	4.859793e-02
1.685732e+00	4.859607e-02
1.685773e+00	4.859420e-02
1.685814e+00	4.859233e-02
1.685854e+00	4.859047e-02
1.685895e+00	4.858860e-02
1.685936e+00	4.858673e-02
1.685977e+00	4.858486e-02
1.686017e+00	4.858300e-02
1.686058e+00	4.858113e-02
1.686098e+00	4.857926e-02
1.686139e+00	4.857740e-02
1.686180e+00	4.857553e-02
1.686221e+00	4.857366e-02
1.686262e+00	4.857180e-02
1.686303e+00	4.856993e-02
1.686343e+00	4.856806e-02
1.686384e+00	4.856620e-02
1.686425e+00	4.856433e-02
1.686465e+00	4.856246e-02
1.686506e+00	4.856059e-02
1.686547e+00	4.855873e-02
1.686588e+00	4.855686e-02
1.686629e+00	4.855499e-02
1.686670e+00	4.855313e-02
1.686711e+00	4.855126e-02
1.686752e+00	4.854939e-02
1.686793e+00	4.854753e-02
1.686834e+00	4.854566e-02
1.686875e+00	4.854379e-02
1.686917e+00	4.854193e-02
1.686957e+00	4.854006e-02
1.686999e+00	4.853819e-02
1.687039e+00	4.853632e-02
1.687080e+00	4.853446e-02
1.687121e+00	4.853259e-02
1.687162e+00	4.853072e-02
1.687203e+00	4.852886e-02
1.687243e+00	4.852699e-02
1.687284e+00	4.852512e-02
1.687325e+00	4.852326e-02
1.687367e+00	4.852139e-02
1.687407e+00	4.851952e-02
1.687448e+00	4.851766e-02
1.687489e+00	4.851579e-02
1.687530e+00	4.851392e-02
1.687571e+00	4.851205e-02
1.687612e+00	4.851019e-02
1.687652e+00	4.850832e-02
1.687694e+00	4.850645e-02
1.687734e+00	4.850459e-02
1.687775e+00	4.850272e-02
1.687815e+00	4.850085e-02
1.687856e+00	4.849899e-02
1.687898e+00	4.849712e-02
1.687939e+00	4.849525e-02
1.687980e+00	4.849338e-02
1.688021e+00	4.849152e-02
1.688063e+00	4.848965e-02
1.688103e+00	4.848778e-02
1.688144e+00	4.848592e-02
1.688185e+00	4.848405e-02
1.688226e+00	4.848218e-02
1.688266e+00	4.848032e-02
1.688307e+00	4.847845e-02
1.688349e+00	4.847658e-02
1.688389e+00	4.847472e-02
1.688430e+00	4.847285e-02
1.688471e+00	4.847098e-02
1.688512e+00	4.846911e-02
1.688553e+00	4.846725e-02
1.688594e+00	4.846538e-02
1.688634e+00	4.846351e-02
1.688674e+00	4.846165e-02
1.688715e+00	4.845978e-02
1.688756e+00	4.845791e-02
1.688796e+00	4.845605e-02
1.688837e+00	4.845418e-02
1.688878e+00	4.845231e-02
1.688920e+00	4.845045e-02
1.688961e+00	4.844858e-02
1.689002e+00	4.844671e-02
1.689043e+00	4.844484e-02
1.689084e+00	4.844298e-02
1.689125e+00	4.844111e-02
1.689166e+00	4.843924e-02
1.689207e+00	4.843738e-02
1.689248e+00	4.843551e-02
1.689289e+00	4.843364e-02
1.689330e+00	4.843178e-02
1.689371e+00	4.842991e-02
1.689411e+00	4.842804e-02
1.689452e+00	4.842618e-02
1.689492e+00	4.842431e-02
1.689533e+00	4.842244e-02
1.689574e+00	4.842057e-02
1.689615e+00	4.841871e-02
1.689656e+00	4.841684e-02
1.689697e+00	4.841497e-02
1.689738e+00	4.841311e-02
1.689779e+00	4.841124e-02
1.689820e+00	4.840937e-02
1.689862e+00	4.840751e-02
1.689904e+00	4.840564e-02
1.689946e+00	4.840377e-02
1.689987e+00	4.840191e-02
1.690028e+00	4.840004e-02
1.690070e+00	4.839817e-02
1.690111e+00	4.839630e-02
1.690152e+00	4.839444e-02
1.690193e+00	4.839257e-02
1.690234e+00	4.839070e-02
1.690275e+00	4.838884e-02
1.690316e+00	4.838697e-02
1.690357e+00	4.838510e-02
1.690398e+00	4.838324e-02
1.690439e+00	4.838137e-02
1.690480e+00	4.837950e-02
1.690521e+00	4.837764e-02
1.690563e+00	4.837577e-02
1.690604e+00	4.837390e-02
1.690645e+00	4.837203e-02
1.690686e+00	4.837017e-02
1.690726e+00	4.836830e-02
1.690768e+00	4.836643e-02
1.690808e+00	4.836457e-02
1.690849e+00	4.836270e-02
1.690890e+00	4.836083e-02
1.690931e+00	4.835897e-02
1.690972e+00	4.835710e-02
1.691013e+00	4.835523e-02
1.691055e+00	4.835336e-02
1.691096e+00	4.835150e-02
1.691138e+00	4.834963e-02
1.691179e+00	4.834776e-02
1.691221e+00	4.834590e-02
1.691262e+00	4.834403e-02
1.691302e+00	4.834216e-02
1.691344e+00	4.834030e-02
1.691385e+00	4.833843e-02
1.691426e+00	4.833656e-02
1.691467e+00	4.833470e-02
1.691508e+00	4.833283e-02
1.691548e+00	4.833096e-02
1.691589e+00	4.832909e-02
1.691630e+00	4.832723e-02
1.691671e+00	4.832536e-02
1.691713e+00	4.832349e-02
1.691753e+00	4.832163e-02
1.691794e+00	4.831976e-02
1.691835e+00	4.831789e-02
1.691876e+00	4.831603e-02
1.691916e+00	4.831416e-02
1.691958e+00	4.831229e-02
1.691998e+00	4.831043e-02
1.692038e+00	4.830856e-02
1.692079e+00	4.830669e-02
1.692120e+00	4.830482e-02
1.692162e+00	4.830296e-02
1.692203e+00	4.830109e-02
1.692244e+00	4.829922e-02
1.692286e+00	4.829736e-02
1.692327e+00	4.829549e-02
1.692368e+00	4.829362e-02
1.692410e+00	4.829176e-02
1.692451e+00	4.828989e-02
1.692492e+00	4.828802e-02
1.692533e+00	4.828616e-02
1.692573e+00	4.828429e-02
1.692615e+00	4.828242e-02
1.692656e+00	4.828055e-02
1.692697e+00	4.827869e-02
1.692738e+00	4.827682e-02
1.692779e+00	4.827495e-02
1.692820e+00	4.827309e-02
1.692861e+00	4.827122e-02
1.692903e+00	4.826935e-02
1.692943e+00	4.826749e-02
1.692984e+00	4.826562e-02
1.693025e+00	4.826375e-02
1.693066e+00	4.826189e-02
1.693107e+00	4.826002e-02
1.693148e+00	4.825815e-02
1.693190e+00	4.825628e-02
1.693231e+00	4.825442e-02
1.693273e+00	4.825255e-02
1.693313e+00	4.825068e-02
1.693355e+00	4.824882e-02
1.693395e+00	4.824695e-02
1.693437e+00	4.824508e-02
1.693479e+00	4.824322e-02
1.693521e+00	4.824135e-02
1.693561e+00	4.823948e-02
1.693603e+00	4.823762e-02
1.693644e+00	4.823575e-02
1.693685e+00	4.823388e-02
1.693727e+00	4.823201e-02
1.693768e+00	4.823015e-02
1.693808e+00	4.822828e-02
1.693849e+00	4.822641e-02
1.693891e+00	4.822455e-02
1.693932e+00	4.822268e-02
1.693973e+00	4.822081e-02
1.694015e+00	4.821895e-02
1.694056e+00	4.821708e-02
1.694098e+00	4.821521e-02
1.694139e+00	4.821334e-02
1.694180e+00	4.821148e-02
1.694221e+00	4.820961e-02
1.694262e+00	4.820774e-02
1.694304e+00	4.820588e-02
1.694345e+00	4.820401e-02
1.694386e+00	4.820214e-02
1.694428e+00	4.820028e-02
1.694469e+00	4.819841e-02
1.694510e+00	4.819654e-02
1.694550e+00	4.819468e-02
1.694592e+00	4.819281e-02
1.694634e+00	4.819094e-02
1.694675e+00	4.818907e-02
1.694716e+00	4.818721e-02
1.694758e+00	4.818534e-02
1.694799e+00	4.818347e-02
1.694839e+00	4.818161e-02
1.694881e+00	4.817974e-02
1.694922e+00	4.817787e-02
1.694963e+00	4.817601e-02
1.695004e+00	4.817414e-02
1.695045e+00	4.817227e-02
1.695086e+00	4.817041e-02
[truncated: 25,801 more rows]
