# Supplementary material for: Intermittency in the not-so-smooth elastic turbulence
Source: Nat Commun. 2024 May 27;15:4070. doi: 10.1038/s41467-024-48460-5 (PMC11130217; doi:10.1038/s41467-024-48460-5)
Supplement: Supplementary file 4 — Source Data [file 41467_2024_48460_MOESM4_ESM.zip › SourceData/FigS08a_De1_dashed_rbyL_0p001.txt]

delta2 u			pdf
3.311029e-11	1
4.313935e-06	9.999814e-01
8.633700e-06	9.999629e-01
1.297154e-05	9.999443e-01
1.729436e-05	9.999258e-01
2.162042e-05	9.999072e-01
2.597161e-05	9.998886e-01
3.029413e-05	9.998701e-01
3.463107e-05	9.998515e-01
3.895473e-05	9.998330e-01
4.330445e-05	9.998144e-01
4.763632e-05	9.997958e-01
5.194839e-05	9.997773e-01
5.627421e-05	9.997587e-01
6.058972e-05	9.997401e-01
6.492609e-05	9.997216e-01
6.924503e-05	9.997030e-01
7.357166e-05	9.996845e-01
7.790104e-05	9.996659e-01
8.225099e-05	9.996473e-01
8.656576e-05	9.996288e-01
9.091237e-05	9.996102e-01
9.523526e-05	9.995917e-01
9.956669e-05	9.995731e-01
1.038990e-04	9.995545e-01
1.082264e-04	9.995360e-01
1.125528e-04	9.995174e-01
1.168784e-04	9.994989e-01
1.212078e-04	9.994803e-01
1.255572e-04	9.994617e-01
1.298928e-04	9.994432e-01
1.342335e-04	9.994246e-01
1.385581e-04	9.994061e-01
1.428633e-04	9.993875e-01
1.471829e-04	9.993689e-01
1.514996e-04	9.993504e-01
1.558244e-04	9.993318e-01
1.601639e-04	9.993133e-01
1.644880e-04	9.992947e-01
1.688182e-04	9.992761e-01
1.731404e-04	9.992576e-01
1.774325e-04	9.992390e-01
1.817734e-04	9.992204e-01
1.861162e-04	9.992019e-01
1.904637e-04	9.991833e-01
1.948194e-04	9.991648e-01
1.991422e-04	9.991462e-01
2.034420e-04	9.991276e-01
2.077887e-04	9.991091e-01
2.121121e-04	9.990905e-01
2.164443e-04	9.990720e-01
2.207891e-04	9.990534e-01
2.251306e-04	9.990348e-01
2.294446e-04	9.990163e-01
2.337760e-04	9.989977e-01
2.381151e-04	9.989792e-01
2.424252e-04	9.989606e-01
2.467553e-04	9.989420e-01
2.510934e-04	9.989235e-01
2.554043e-04	9.989049e-01
2.597208e-04	9.988864e-01
2.640580e-04	9.988678e-01
2.683995e-04	9.988492e-01
2.727328e-04	9.988307e-01
2.770840e-04	9.988121e-01
2.814003e-04	9.987935e-01
2.857138e-04	9.987750e-01
2.900117e-04	9.987564e-01
2.943533e-04	9.987379e-01
2.986907e-04	9.987193e-01
3.030211e-04	9.987007e-01
3.073612e-04	9.986822e-01
3.116965e-04	9.986636e-01
3.160169e-04	9.986451e-01
3.203386e-04	9.986265e-01
3.246503e-04	9.986079e-01
3.289740e-04	9.985894e-01
3.333015e-04	9.985708e-01
3.376225e-04	9.985523e-01
3.419462e-04	9.985337e-01
3.462570e-04	9.985151e-01
3.505814e-04	9.984966e-01
3.548860e-04	9.984780e-01
3.591928e-04	9.984595e-01
3.635291e-04	9.984409e-01
3.678579e-04	9.984223e-01
3.721882e-04	9.984038e-01
3.765190e-04	9.983852e-01
3.808418e-04	9.983666e-01
3.851669e-04	9.983481e-01
3.894905e-04	9.983295e-01
3.938257e-04	9.983110e-01
3.981679e-04	9.982924e-01
4.024913e-04	9.982738e-01
4.068262e-04	9.982553e-01
4.111583e-04	9.982367e-01
4.154940e-04	9.982182e-01
4.198286e-04	9.981996e-01
4.241582e-04	9.981810e-01
4.284954e-04	9.981625e-01
4.328114e-04	9.981439e-01
4.371409e-04	9.981254e-01
4.414487e-04	9.981068e-01
4.457786e-04	9.980882e-01
4.501089e-04	9.980697e-01
4.544338e-04	9.980511e-01
4.587610e-04	9.980326e-01
4.631101e-04	9.980140e-01
4.674526e-04	9.979954e-01
4.717429e-04	9.979769e-01
4.760797e-04	9.979583e-01
4.804179e-04	9.979398e-01
4.847411e-04	9.979212e-01
4.890506e-04	9.979026e-01
4.933636e-04	9.978841e-01
4.977139e-04	9.978655e-01
5.020439e-04	9.978469e-01
5.063625e-04	9.978284e-01
5.106751e-04	9.978098e-01
5.150144e-04	9.977913e-01
5.193701e-04	9.977727e-01
5.237027e-04	9.977541e-01
5.280214e-04	9.977356e-01
5.323296e-04	9.977170e-01
5.366365e-04	9.976985e-01
5.409532e-04	9.976799e-01
5.452587e-04	9.976613e-01
5.495934e-04	9.976428e-01
5.539195e-04	9.976242e-01
5.582559e-04	9.976057e-01
5.625872e-04	9.975871e-01
5.669412e-04	9.975685e-01
5.712570e-04	9.975500e-01
5.755861e-04	9.975314e-01
5.799212e-04	9.975129e-01
5.842470e-04	9.974943e-01
5.885703e-04	9.974757e-01
5.929182e-04	9.974572e-01
5.972416e-04	9.974386e-01
6.015782e-04	9.974200e-01
6.059409e-04	9.974015e-01
6.102533e-04	9.973829e-01
6.145630e-04	9.973644e-01
6.188765e-04	9.973458e-01
6.231892e-04	9.973272e-01
6.275426e-04	9.973087e-01
6.318828e-04	9.972901e-01
6.362164e-04	9.972716e-01
6.405533e-04	9.972530e-01
6.448975e-04	9.972344e-01
6.492576e-04	9.972159e-01
6.535661e-04	9.971973e-01
6.578712e-04	9.971788e-01
6.621950e-04	9.971602e-01
6.665378e-04	9.971416e-01
6.708522e-04	9.971231e-01
6.751863e-04	9.971045e-01
6.794945e-04	9.970860e-01
6.838135e-04	9.970674e-01
6.881361e-04	9.970488e-01
6.924825e-04	9.970303e-01
6.968280e-04	9.970117e-01
7.011421e-04	9.969931e-01
7.054728e-04	9.969746e-01
7.097837e-04	9.969560e-01
7.141182e-04	9.969375e-01
7.184448e-04	9.969189e-01
7.227656e-04	9.969003e-01
7.270698e-04	9.968818e-01
7.313794e-04	9.968632e-01
7.356981e-04	9.968447e-01
7.400335e-04	9.968261e-01
7.443515e-04	9.968075e-01
7.486658e-04	9.967890e-01
7.530049e-04	9.967704e-01
7.573017e-04	9.967519e-01
7.616276e-04	9.967333e-01
7.659711e-04	9.967147e-01
7.702985e-04	9.966962e-01
7.746186e-04	9.966776e-01
7.789502e-04	9.966591e-01
7.832593e-04	9.966405e-01
7.876216e-04	9.966219e-01
7.919446e-04	9.966034e-01
7.962820e-04	9.965848e-01
8.006281e-04	9.965663e-01
8.049739e-04	9.965477e-01
8.092980e-04	9.965291e-01
8.136249e-04	9.965106e-01
8.179444e-04	9.964920e-01
8.222709e-04	9.964734e-01
8.266256e-04	9.964549e-01
8.309447e-04	9.964363e-01
8.352668e-04	9.964178e-01
8.395860e-04	9.963992e-01
8.438993e-04	9.963806e-01
8.482193e-04	9.963621e-01
8.525732e-04	9.963435e-01
8.568734e-04	9.963250e-01
8.612226e-04	9.963064e-01
8.655650e-04	9.962878e-01
8.698995e-04	9.962693e-01
8.742143e-04	9.962507e-01
8.785179e-04	9.962322e-01
8.828578e-04	9.962136e-01
8.872067e-04	9.961950e-01
8.915569e-04	9.961765e-01
8.958909e-04	9.961579e-01
9.002311e-04	9.961394e-01
9.045655e-04	9.961208e-01
9.088907e-04	9.961022e-01
9.131833e-04	9.960837e-01
9.175331e-04	9.960651e-01
9.218582e-04	9.960465e-01
9.261747e-04	9.960280e-01
9.304938e-04	9.960094e-01
9.348111e-04	9.959909e-01
9.391273e-04	9.959723e-01
9.434475e-04	9.959537e-01
9.477929e-04	9.959352e-01
9.521167e-04	9.959166e-01
9.564548e-04	9.958981e-01
9.607838e-04	9.958795e-01
9.651365e-04	9.958609e-01
9.694644e-04	9.958424e-01
9.738035e-04	9.958238e-01
9.781115e-04	9.958053e-01
9.824419e-04	9.957867e-01
9.867592e-04	9.957681e-01
9.910784e-04	9.957496e-01
9.954187e-04	9.957310e-01
9.997650e-04	9.957125e-01
1.004091e-03	9.956939e-01
1.008425e-03	9.956753e-01
1.012756e-03	9.956568e-01
1.017082e-03	9.956382e-01
1.021424e-03	9.956196e-01
1.025762e-03	9.956011e-01
1.030101e-03	9.955825e-01
1.034420e-03	9.955640e-01
1.038742e-03	9.955454e-01
1.043041e-03	9.955268e-01
1.047374e-03	9.955083e-01
1.051705e-03	9.954897e-01
1.056024e-03	9.954712e-01
1.060322e-03	9.954526e-01
1.064639e-03	9.954340e-01
1.068956e-03	9.954155e-01
1.073290e-03	9.953969e-01
1.077615e-03	9.953784e-01
1.081929e-03	9.953598e-01
1.086240e-03	9.953412e-01
1.090557e-03	9.953227e-01
1.094881e-03	9.953041e-01
1.099222e-03	9.952856e-01
1.103508e-03	9.952670e-01
1.107833e-03	9.952484e-01
1.112158e-03	9.952299e-01
1.116478e-03	9.952113e-01
1.120797e-03	9.951928e-01
1.125129e-03	9.951742e-01
1.129471e-03	9.951556e-01
1.133797e-03	9.951371e-01
1.138144e-03	9.951185e-01
1.142485e-03	9.950999e-01
1.146803e-03	9.950814e-01
1.151123e-03	9.950628e-01
1.155439e-03	9.950443e-01
1.159771e-03	9.950257e-01
1.164115e-03	9.950071e-01
1.168420e-03	9.949886e-01
1.172750e-03	9.949700e-01
1.177078e-03	9.949515e-01
1.181418e-03	9.949329e-01
1.185748e-03	9.949143e-01
1.190054e-03	9.948958e-01
1.194393e-03	9.948772e-01
1.198755e-03	9.948587e-01
1.203098e-03	9.948401e-01
1.207440e-03	9.948215e-01
1.211791e-03	9.948030e-01
1.216118e-03	9.947844e-01
1.220457e-03	9.947659e-01
1.224776e-03	9.947473e-01
1.229118e-03	9.947287e-01
1.233426e-03	9.947102e-01
1.237756e-03	9.946916e-01
1.242069e-03	9.946730e-01
1.246410e-03	9.946545e-01
1.250738e-03	9.946359e-01
1.255085e-03	9.946174e-01
1.259435e-03	9.945988e-01
1.263756e-03	9.945802e-01
1.268079e-03	9.945617e-01
1.272404e-03	9.945431e-01
1.276756e-03	9.945246e-01
1.281098e-03	9.945060e-01
1.285442e-03	9.944874e-01
1.289763e-03	9.944689e-01
1.294086e-03	9.944503e-01
1.298418e-03	9.944318e-01
1.302751e-03	9.944132e-01
1.307098e-03	9.943946e-01
1.311416e-03	9.943761e-01
1.315726e-03	9.943575e-01
1.320062e-03	9.943390e-01
1.324410e-03	9.943204e-01
1.328778e-03	9.943018e-01
1.333098e-03	9.942833e-01
1.337420e-03	9.942647e-01
1.341750e-03	9.942461e-01
1.346066e-03	9.942276e-01
1.350405e-03	9.942090e-01
1.354745e-03	9.941905e-01
1.359058e-03	9.941719e-01
1.363427e-03	9.941533e-01
1.367767e-03	9.941348e-01
1.372095e-03	9.941162e-01
1.376417e-03	9.940977e-01
1.380761e-03	9.940791e-01
1.385076e-03	9.940605e-01
1.389402e-03	9.940420e-01
1.393744e-03	9.940234e-01
1.398046e-03	9.940049e-01
1.402358e-03	9.939863e-01
1.406678e-03	9.939677e-01
1.411037e-03	9.939492e-01
1.415369e-03	9.939306e-01
1.419708e-03	9.939121e-01
1.424043e-03	9.938935e-01
1.428361e-03	9.938749e-01
1.432668e-03	9.938564e-01
1.436987e-03	9.938378e-01
1.441322e-03	9.938193e-01
1.445651e-03	9.938007e-01
1.449991e-03	9.937821e-01
1.454317e-03	9.937636e-01
1.458669e-03	9.937450e-01
1.462977e-03	9.937264e-01
1.467308e-03	9.937079e-01
1.471632e-03	9.936893e-01
1.475968e-03	9.936708e-01
1.480301e-03	9.936522e-01
1.484629e-03	9.936336e-01
1.488967e-03	9.936151e-01
1.493307e-03	9.935965e-01
1.497622e-03	9.935780e-01
1.501969e-03	9.935594e-01
1.506305e-03	9.935408e-01
1.510639e-03	9.935223e-01
1.514965e-03	9.935037e-01
1.519328e-03	9.934852e-01
1.523666e-03	9.934666e-01
1.528015e-03	9.934480e-01
1.532376e-03	9.934295e-01
1.536707e-03	9.934109e-01
1.541032e-03	9.933924e-01
1.545345e-03	9.933738e-01
1.549680e-03	9.933552e-01
1.554018e-03	9.933367e-01
1.558343e-03	9.933181e-01
1.562663e-03	9.932995e-01
1.566988e-03	9.932810e-01
1.571333e-03	9.932624e-01
1.575651e-03	9.932439e-01
1.579976e-03	9.932253e-01
1.584309e-03	9.932067e-01
1.588650e-03	9.931882e-01
1.592997e-03	9.931696e-01
1.597337e-03	9.931511e-01
1.601670e-03	9.931325e-01
1.606001e-03	9.931139e-01
1.610317e-03	9.930954e-01
1.614651e-03	9.930768e-01
1.618969e-03	9.930583e-01
1.623318e-03	9.930397e-01
1.627627e-03	9.930211e-01
1.631957e-03	9.930026e-01
1.636290e-03	9.929840e-01
1.640652e-03	9.929655e-01
1.644981e-03	9.929469e-01
1.649319e-03	9.929283e-01
1.653654e-03	9.929098e-01
1.657957e-03	9.928912e-01
1.662304e-03	9.928726e-01
1.666635e-03	9.928541e-01
1.670957e-03	9.928355e-01
1.675262e-03	9.928170e-01
1.679572e-03	9.927984e-01
1.683917e-03	9.927798e-01
1.688266e-03	9.927613e-01
1.692585e-03	9.927427e-01
1.696889e-03	9.927242e-01
1.701200e-03	9.927056e-01
1.705513e-03	9.926870e-01
1.709866e-03	9.926685e-01
1.714185e-03	9.926499e-01
1.718518e-03	9.926314e-01
1.722850e-03	9.926128e-01
1.727182e-03	9.925942e-01
1.731499e-03	9.925757e-01
1.735833e-03	9.925571e-01
1.740162e-03	9.925386e-01
1.744482e-03	9.925200e-01
1.748791e-03	9.925014e-01
1.753115e-03	9.924829e-01
1.757443e-03	9.924643e-01
1.761765e-03	9.924458e-01
1.766100e-03	9.924272e-01
1.770426e-03	9.924086e-01
1.774749e-03	9.923901e-01
1.779096e-03	9.923715e-01
1.783409e-03	9.923529e-01
1.787730e-03	9.923344e-01
1.792052e-03	9.923158e-01
1.796376e-03	9.922973e-01
1.800715e-03	9.922787e-01
1.805053e-03	9.922601e-01
1.809377e-03	9.922416e-01
1.813684e-03	9.922230e-01
1.818025e-03	9.922045e-01
1.822352e-03	9.921859e-01
1.826691e-03	9.921673e-01
1.831004e-03	9.921488e-01
1.835313e-03	9.921302e-01
1.839614e-03	9.921117e-01
1.843954e-03	9.920931e-01
1.848290e-03	9.920745e-01
1.852629e-03	9.920560e-01
1.856949e-03	9.920374e-01
1.861292e-03	9.920189e-01
1.865612e-03	9.920003e-01
1.869928e-03	9.919817e-01
1.874253e-03	9.919632e-01
1.878575e-03	9.919446e-01
1.882912e-03	9.919260e-01
1.887235e-03	9.919075e-01
1.891572e-03	9.918889e-01
1.895887e-03	9.918704e-01
1.900229e-03	9.918518e-01
1.904554e-03	9.918332e-01
1.908882e-03	9.918147e-01
1.913215e-03	9.917961e-01
1.917551e-03	9.917776e-01
1.921892e-03	9.917590e-01
1.926191e-03	9.917404e-01
1.930511e-03	9.917219e-01
1.934831e-03	9.917033e-01
1.939151e-03	9.916848e-01
1.943487e-03	9.916662e-01
1.947785e-03	9.916476e-01
1.952126e-03	9.916291e-01
1.956414e-03	9.916105e-01
1.960740e-03	9.915920e-01
1.965081e-03	9.915734e-01
1.969408e-03	9.915548e-01
1.973730e-03	9.915363e-01
1.978063e-03	9.915177e-01
1.982407e-03	9.914991e-01
1.986758e-03	9.914806e-01
1.991062e-03	9.914620e-01
1.995412e-03	9.914435e-01
1.999773e-03	9.914249e-01
2.004138e-03	9.914063e-01
2.008461e-03	9.913878e-01
2.012812e-03	9.913692e-01
2.017158e-03	9.913507e-01
2.021490e-03	9.913321e-01
2.025842e-03	9.913135e-01
2.030152e-03	9.912950e-01
2.034499e-03	9.912764e-01
2.038822e-03	9.912579e-01
2.043163e-03	9.912393e-01
2.047467e-03	9.912207e-01
2.051803e-03	9.912022e-01
2.056120e-03	9.911836e-01
2.060413e-03	9.911651e-01
2.064753e-03	9.911465e-01
2.069092e-03	9.911279e-01
2.073436e-03	9.911094e-01
2.077721e-03	9.910908e-01
2.082062e-03	9.910723e-01
2.086401e-03	9.910537e-01
2.090720e-03	9.910351e-01
2.095050e-03	9.910166e-01
2.099381e-03	9.909980e-01
2.103705e-03	9.909794e-01
2.108015e-03	9.909609e-01
2.112354e-03	9.909423e-01
2.116694e-03	9.909238e-01
2.121006e-03	9.909052e-01
2.125347e-03	9.908866e-01
2.129683e-03	9.908681e-01
2.134014e-03	9.908495e-01
2.138339e-03	9.908310e-01
2.142694e-03	9.908124e-01
2.147013e-03	9.907938e-01
2.151334e-03	9.907753e-01
2.155690e-03	9.907567e-01
2.160009e-03	9.907382e-01
2.164351e-03	9.907196e-01
2.168688e-03	9.907010e-01
2.173018e-03	9.906825e-01
2.177338e-03	9.906639e-01
2.181660e-03	9.906454e-01
2.186003e-03	9.906268e-01
2.190334e-03	9.906082e-01
2.194679e-03	9.905897e-01
2.199011e-03	9.905711e-01
2.203353e-03	9.905525e-01
2.207698e-03	9.905340e-01
2.212028e-03	9.905154e-01
2.216371e-03	9.904969e-01
2.220703e-03	9.904783e-01
2.225022e-03	9.904597e-01
2.229338e-03	9.904412e-01
2.233643e-03	9.904226e-01
2.237971e-03	9.904041e-01
2.242302e-03	9.903855e-01
2.246623e-03	9.903669e-01
2.250935e-03	9.903484e-01
2.255265e-03	9.903298e-01
2.259607e-03	9.903113e-01
2.263938e-03	9.902927e-01
2.268272e-03	9.902741e-01
2.272600e-03	9.902556e-01
2.276932e-03	9.902370e-01
2.281266e-03	9.902185e-01
2.285585e-03	9.901999e-01
2.289908e-03	9.901813e-01
2.294230e-03	9.901628e-01
2.298577e-03	9.901442e-01
2.302907e-03	9.901256e-01
2.307220e-03	9.901071e-01
2.311542e-03	9.900885e-01
2.315869e-03	9.900700e-01
2.320193e-03	9.900514e-01
2.324537e-03	9.900328e-01
2.328885e-03	9.900143e-01
2.333216e-03	9.899957e-01
2.337549e-03	9.899772e-01
2.341854e-03	9.899586e-01
2.346193e-03	9.899400e-01
2.350518e-03	9.899215e-01
2.354837e-03	9.899029e-01
2.359168e-03	9.898844e-01
2.363486e-03	9.898658e-01
2.367790e-03	9.898472e-01
2.372121e-03	9.898287e-01
2.376439e-03	9.898101e-01
2.380755e-03	9.897916e-01
2.385083e-03	9.897730e-01
2.389411e-03	9.897544e-01
2.393739e-03	9.897359e-01
2.398055e-03	9.897173e-01
2.402371e-03	9.896988e-01
2.406704e-03	9.896802e-01
2.411027e-03	9.896616e-01
2.415356e-03	9.896431e-01
2.419679e-03	9.896245e-01
2.424010e-03	9.896059e-01
2.428346e-03	9.895874e-01
2.432671e-03	9.895688e-01
2.437005e-03	9.895503e-01
2.441347e-03	9.895317e-01
2.445667e-03	9.895131e-01
2.449971e-03	9.894946e-01
2.454312e-03	9.894760e-01
2.458643e-03	9.894575e-01
2.462959e-03	9.894389e-01
2.467293e-03	9.894203e-01
2.471623e-03	9.894018e-01
2.475954e-03	9.893832e-01
2.480295e-03	9.893647e-01
2.484627e-03	9.893461e-01
2.488972e-03	9.893275e-01
2.493315e-03	9.893090e-01
2.497616e-03	9.892904e-01
2.501956e-03	9.892719e-01
2.506272e-03	9.892533e-01
2.510591e-03	9.892347e-01
2.514912e-03	9.892162e-01
2.519233e-03	9.891976e-01
2.523573e-03	9.891790e-01
2.527916e-03	9.891605e-01
2.532245e-03	9.891419e-01
2.536579e-03	9.891234e-01
2.540893e-03	9.891048e-01
2.545210e-03	9.890862e-01
2.549548e-03	9.890677e-01
2.553876e-03	9.890491e-01
2.558196e-03	9.890306e-01
2.562507e-03	9.890120e-01
2.566861e-03	9.889934e-01
2.571181e-03	9.889749e-01
2.575489e-03	9.889563e-01
2.579825e-03	9.889378e-01
2.584158e-03	9.889192e-01
2.588499e-03	9.889006e-01
2.592808e-03	9.888821e-01
2.597134e-03	9.888635e-01
2.601477e-03	9.888450e-01
2.605800e-03	9.888264e-01
2.610125e-03	9.888078e-01
2.614473e-03	9.887893e-01
2.618823e-03	9.887707e-01
2.623136e-03	9.887521e-01
2.627459e-03	9.887336e-01
2.631795e-03	9.887150e-01
2.636114e-03	9.886965e-01
2.640442e-03	9.886779e-01
2.644772e-03	9.886593e-01
2.649106e-03	9.886408e-01
2.653446e-03	9.886222e-01
2.657784e-03	9.886037e-01
2.662101e-03	9.885851e-01
2.666417e-03	9.885665e-01
2.670746e-03	9.885480e-01
2.675063e-03	9.885294e-01
2.679408e-03	9.885109e-01
2.683752e-03	9.884923e-01
2.688077e-03	9.884737e-01
2.692418e-03	9.884552e-01
2.696758e-03	9.884366e-01
2.701077e-03	9.884181e-01
2.705409e-03	9.883995e-01
2.709747e-03	9.883809e-01
2.714051e-03	9.883624e-01
2.718354e-03	9.883438e-01
2.722682e-03	9.883253e-01
2.727022e-03	9.883067e-01
2.731346e-03	9.882881e-01
2.735710e-03	9.882696e-01
2.740047e-03	9.882510e-01
2.744359e-03	9.882324e-01
2.748692e-03	9.882139e-01
2.753022e-03	9.881953e-01
2.757327e-03	9.881768e-01
2.761663e-03	9.881582e-01
2.765992e-03	9.881396e-01
2.770295e-03	9.881211e-01
2.774636e-03	9.881025e-01
2.778988e-03	9.880840e-01
2.783289e-03	9.880654e-01
2.787618e-03	9.880468e-01
2.791942e-03	9.880283e-01
2.796276e-03	9.880097e-01
2.800602e-03	9.879912e-01
2.804942e-03	9.879726e-01
2.809258e-03	9.879540e-01
2.813570e-03	9.879355e-01
2.817903e-03	9.879169e-01
2.822219e-03	9.878984e-01
2.826567e-03	9.878798e-01
2.830910e-03	9.878612e-01
2.835209e-03	9.878427e-01
2.839531e-03	9.878241e-01
2.843865e-03	9.878055e-01
2.848171e-03	9.877870e-01
2.852514e-03	9.877684e-01
2.856833e-03	9.877499e-01
2.861151e-03	9.877313e-01
2.865490e-03	9.877127e-01
2.869813e-03	9.876942e-01
2.874115e-03	9.876756e-01
2.878437e-03	9.876571e-01
2.882745e-03	9.876385e-01
2.887089e-03	9.876199e-01
2.891414e-03	9.876014e-01
2.895756e-03	9.875828e-01
2.900092e-03	9.875643e-01
2.904431e-03	9.875457e-01
2.908756e-03	9.875271e-01
2.913091e-03	9.875086e-01
2.917426e-03	9.874900e-01
2.921751e-03	9.874715e-01
2.926065e-03	9.874529e-01
2.930361e-03	9.874343e-01
2.934691e-03	9.874158e-01
2.939028e-03	9.873972e-01
2.943369e-03	9.873786e-01
2.947686e-03	9.873601e-01
2.952005e-03	9.873415e-01
2.956324e-03	9.873230e-01
2.960638e-03	9.873044e-01
2.964963e-03	9.872858e-01
2.969317e-03	9.872673e-01
2.973644e-03	9.872487e-01
2.977985e-03	9.872302e-01
2.982290e-03	9.872116e-01
2.986624e-03	9.871930e-01
2.990959e-03	9.871745e-01
2.995282e-03	9.871559e-01
2.999605e-03	9.871374e-01
3.003929e-03	9.871188e-01
3.008243e-03	9.871002e-01
3.012553e-03	9.870817e-01
3.016888e-03	9.870631e-01
3.021216e-03	9.870446e-01
3.025548e-03	9.870260e-01
3.029903e-03	9.870074e-01
3.034248e-03	9.869889e-01
3.038570e-03	9.869703e-01
3.042905e-03	9.869518e-01
3.047235e-03	9.869332e-01
3.051550e-03	9.869146e-01
3.055890e-03	9.868961e-01
3.060224e-03	9.868775e-01
3.064565e-03	9.868589e-01
3.068898e-03	9.868404e-01
3.073229e-03	9.868218e-01
3.077575e-03	9.868033e-01
3.081922e-03	9.867847e-01
3.086234e-03	9.867661e-01
3.090571e-03	9.867476e-01
3.094910e-03	9.867290e-01
3.099211e-03	9.867105e-01
3.103529e-03	9.866919e-01
3.107886e-03	9.866733e-01
3.112189e-03	9.866548e-01
3.116513e-03	9.866362e-01
3.120832e-03	9.866177e-01
3.125179e-03	9.865991e-01
3.129509e-03	9.865805e-01
3.133823e-03	9.865620e-01
3.138147e-03	9.865434e-01
3.142454e-03	9.865249e-01
3.146773e-03	9.865063e-01
3.151115e-03	9.864877e-01
3.155474e-03	9.864692e-01
3.159794e-03	9.864506e-01
3.164123e-03	9.864320e-01
3.168459e-03	9.864135e-01
3.172790e-03	9.863949e-01
3.177102e-03	9.863764e-01
3.181443e-03	9.863578e-01
3.185763e-03	9.863392e-01
3.190084e-03	9.863207e-01
3.194418e-03	9.863021e-01
3.198717e-03	9.862836e-01
3.203034e-03	9.862650e-01
3.207395e-03	9.862464e-01
3.211726e-03	9.862279e-01
3.216039e-03	9.862093e-01
3.220387e-03	9.861908e-01
3.224717e-03	9.861722e-01
3.229035e-03	9.861536e-01
3.233352e-03	9.861351e-01
3.237682e-03	9.861165e-01
3.242023e-03	9.860980e-01
3.246353e-03	9.860794e-01
3.250673e-03	9.860608e-01
3.255014e-03	9.860423e-01
3.259345e-03	9.860237e-01
3.263666e-03	9.860052e-01
3.267994e-03	9.859866e-01
3.272325e-03	9.859680e-01
3.276653e-03	9.859495e-01
3.280988e-03	9.859309e-01
3.285322e-03	9.859123e-01
3.289646e-03	9.858938e-01
3.293983e-03	9.858752e-01
3.298323e-03	9.858567e-01
3.302644e-03	9.858381e-01
3.306980e-03	9.858195e-01
3.311304e-03	9.858010e-01
3.315624e-03	9.857824e-01
3.319960e-03	9.857639e-01
3.324272e-03	9.857453e-01
3.328601e-03	9.857267e-01
3.332942e-03	9.857082e-01
3.337275e-03	9.856896e-01
3.341584e-03	9.856711e-01
3.345926e-03	9.856525e-01
3.350236e-03	9.856339e-01
3.354553e-03	9.856154e-01
3.358871e-03	9.855968e-01
3.363246e-03	9.855783e-01
3.367552e-03	9.855597e-01
3.371874e-03	9.855411e-01
3.376220e-03	9.855226e-01
3.380566e-03	9.855040e-01
3.384898e-03	9.854854e-01
3.389263e-03	9.854669e-01
3.393574e-03	9.854483e-01
3.397919e-03	9.854298e-01
3.402245e-03	9.854112e-01
3.406599e-03	9.853926e-01
3.410936e-03	9.853741e-01
3.415245e-03	9.853555e-01
3.419573e-03	9.853370e-01
3.423897e-03	9.853184e-01
3.428205e-03	9.852998e-01
3.432517e-03	9.852813e-01
3.436836e-03	9.852627e-01
3.441163e-03	9.852442e-01
3.445470e-03	9.852256e-01
3.449798e-03	9.852070e-01
3.454117e-03	9.851885e-01
3.458480e-03	9.851699e-01
3.462796e-03	9.851514e-01
3.467108e-03	9.851328e-01
3.471453e-03	9.851142e-01
3.475785e-03	9.850957e-01
3.480130e-03	9.850771e-01
3.484495e-03	9.850585e-01
3.488837e-03	9.850400e-01
3.493184e-03	9.850214e-01
3.497516e-03	9.850029e-01
3.501837e-03	9.849843e-01
3.506181e-03	9.849657e-01
3.510505e-03	9.849472e-01
3.514831e-03	9.849286e-01
3.519166e-03	9.849101e-01
3.523527e-03	9.848915e-01
3.527881e-03	9.848729e-01
3.532201e-03	9.848544e-01
3.536522e-03	9.848358e-01
3.540834e-03	9.848173e-01
3.545176e-03	9.847987e-01
3.549480e-03	9.847801e-01
3.553814e-03	9.847616e-01
3.558156e-03	9.847430e-01
3.562489e-03	9.847245e-01
3.566805e-03	9.847059e-01
3.571122e-03	9.846873e-01
3.575442e-03	9.846688e-01
3.579773e-03	9.846502e-01
3.584089e-03	9.846317e-01
3.588396e-03	9.846131e-01
3.592719e-03	9.845945e-01
3.597043e-03	9.845760e-01
3.601345e-03	9.845574e-01
3.605675e-03	9.845388e-01
3.610016e-03	9.845203e-01
3.614342e-03	9.845017e-01
3.618666e-03	9.844832e-01
3.622985e-03	9.844646e-01
3.627317e-03	9.844460e-01
3.631636e-03	9.844275e-01
3.635964e-03	9.844089e-01
3.640282e-03	9.843904e-01
3.644598e-03	9.843718e-01
3.648914e-03	9.843532e-01
3.653231e-03	9.843347e-01
3.657572e-03	9.843161e-01
3.661900e-03	9.842976e-01
3.666215e-03	9.842790e-01
3.670544e-03	9.842604e-01
3.674862e-03	9.842419e-01
3.679181e-03	9.842233e-01
3.683490e-03	9.842048e-01
3.687814e-03	9.841862e-01
3.692138e-03	9.841676e-01
3.696458e-03	9.841491e-01
3.700761e-03	9.841305e-01
3.705122e-03	9.841119e-01
3.709480e-03	9.840934e-01
3.713816e-03	9.840748e-01
3.718161e-03	9.840563e-01
3.722489e-03	9.840377e-01
3.726825e-03	9.840191e-01
3.731146e-03	9.840006e-01
3.735463e-03	9.839820e-01
3.739801e-03	9.839635e-01
3.744123e-03	9.839449e-01
3.748466e-03	9.839263e-01
3.752787e-03	9.839078e-01
3.757122e-03	9.838892e-01
3.761442e-03	9.838707e-01
3.765800e-03	9.838521e-01
3.770124e-03	9.838335e-01
3.774457e-03	9.838150e-01
3.778764e-03	9.837964e-01
3.783109e-03	9.837779e-01
3.787458e-03	9.837593e-01
3.791790e-03	9.837407e-01
3.796101e-03	9.837222e-01
3.800446e-03	9.837036e-01
3.804783e-03	9.836850e-01
3.809102e-03	9.836665e-01
3.813432e-03	9.836479e-01
3.817762e-03	9.836294e-01
3.822080e-03	9.836108e-01
3.826395e-03	9.835922e-01
3.830734e-03	9.835737e-01
3.835073e-03	9.835551e-01
3.839372e-03	9.835366e-01
3.843704e-03	9.835180e-01
3.848046e-03	9.834994e-01
3.852377e-03	9.834809e-01
3.856690e-03	9.834623e-01
3.861043e-03	9.834438e-01
3.865367e-03	9.834252e-01
3.869726e-03	9.834066e-01
3.874057e-03	9.833881e-01
3.878391e-03	9.833695e-01
3.882719e-03	9.833510e-01
3.887019e-03	9.833324e-01
3.891340e-03	9.833138e-01
3.895672e-03	9.832953e-01
3.900010e-03	9.832767e-01
3.904336e-03	9.832582e-01
3.908677e-03	9.832396e-01
3.913003e-03	9.832210e-01
3.917330e-03	9.832025e-01
3.921662e-03	9.831839e-01
3.925979e-03	9.831653e-01
3.930314e-03	9.831468e-01
3.934642e-03	9.831282e-01
3.938942e-03	9.831097e-01
3.943285e-03	9.830911e-01
3.947594e-03	9.830725e-01
3.951910e-03	9.830540e-01
3.956210e-03	9.830354e-01
3.960535e-03	9.830169e-01
3.964866e-03	9.829983e-01
3.969199e-03	9.829797e-01
3.973544e-03	9.829612e-01
3.977871e-03	9.829426e-01
3.982181e-03	9.829241e-01
3.986501e-03	9.829055e-01
3.990830e-03	9.828869e-01
3.995124e-03	9.828684e-01
3.999455e-03	9.828498e-01
4.003795e-03	9.828313e-01
4.008134e-03	9.828127e-01
4.012451e-03	9.827941e-01
4.016793e-03	9.827756e-01
4.021114e-03	9.827570e-01
4.025465e-03	9.827384e-01
4.029792e-03	9.827199e-01
4.034110e-03	9.827013e-01
4.038445e-03	9.826828e-01
4.042776e-03	9.826642e-01
4.047105e-03	9.826456e-01
4.051438e-03	9.826271e-01
4.055759e-03	9.826085e-01
4.060086e-03	9.825900e-01
4.064404e-03	9.825714e-01
4.068728e-03	9.825528e-01
4.073056e-03	9.825343e-01
4.077378e-03	9.825157e-01
4.081689e-03	9.824972e-01
4.086020e-03	9.824786e-01
4.090368e-03	9.824600e-01
4.094707e-03	9.824415e-01
4.099032e-03	9.824229e-01
4.103345e-03	9.824044e-01
4.107667e-03	9.823858e-01
4.111979e-03	9.823672e-01
4.116331e-03	9.823487e-01
4.120669e-03	9.823301e-01
4.125006e-03	9.823115e-01
4.129351e-03	9.822930e-01
4.133692e-03	9.822744e-01
4.138039e-03	9.822559e-01
4.142376e-03	9.822373e-01
4.146708e-03	9.822187e-01
4.151023e-03	9.822002e-01
4.155368e-03	9.821816e-01
4.159680e-03	9.821631e-01
4.164000e-03	9.821445e-01
4.168313e-03	9.821259e-01
4.172614e-03	9.821074e-01
4.176959e-03	9.820888e-01
4.181290e-03	9.820703e-01
4.185599e-03	9.820517e-01
4.189928e-03	9.820331e-01
4.194273e-03	9.820146e-01
4.198593e-03	9.819960e-01
4.202901e-03	9.819775e-01
4.207279e-03	9.819589e-01
4.211632e-03	9.819403e-01
4.215960e-03	9.819218e-01
4.220296e-03	9.819032e-01
4.224634e-03	9.818847e-01
4.228955e-03	9.818661e-01
4.233280e-03	9.818475e-01
4.237608e-03	9.818290e-01
4.241930e-03	9.818104e-01
4.246245e-03	9.817918e-01
4.250570e-03	9.817733e-01
4.254899e-03	9.817547e-01
4.259232e-03	9.817362e-01
4.263564e-03	9.817176e-01
4.267889e-03	9.816990e-01
4.272235e-03	9.816805e-01
4.276552e-03	9.816619e-01
4.280893e-03	9.816434e-01
4.285234e-03	9.816248e-01
4.289589e-03	9.816062e-01
4.293903e-03	9.815877e-01
4.298223e-03	9.815691e-01
4.302535e-03	9.815506e-01
4.306873e-03	9.815320e-01
4.311202e-03	9.815134e-01
4.315515e-03	9.814949e-01
4.319851e-03	9.814763e-01
4.324165e-03	9.814578e-01
4.328484e-03	9.814392e-01
4.332793e-03	9.814206e-01
4.337114e-03	9.814021e-01
4.341448e-03	9.813835e-01
4.345750e-03	9.813649e-01
4.350067e-03	9.813464e-01
4.354404e-03	9.813278e-01
4.358732e-03	9.813093e-01
4.363060e-03	9.812907e-01
4.367393e-03	9.812721e-01
4.371713e-03	9.812536e-01
4.376038e-03	9.812350e-01
4.380391e-03	9.812165e-01
4.384722e-03	9.811979e-01
4.389052e-03	9.811793e-01
4.393366e-03	9.811608e-01
4.397693e-03	9.811422e-01
4.402014e-03	9.811237e-01
4.406370e-03	9.811051e-01
4.410702e-03	9.810865e-01
4.415041e-03	9.810680e-01
4.419348e-03	9.810494e-01
4.423656e-03	9.810309e-01
4.427979e-03	9.810123e-01
4.432331e-03	9.809937e-01
4.436693e-03	9.809752e-01
4.441009e-03	9.809566e-01
4.445322e-03	9.809380e-01
4.449640e-03	9.809195e-01
4.453957e-03	9.809009e-01
4.458269e-03	9.808824e-01
4.462593e-03	9.808638e-01
4.466929e-03	9.808452e-01
4.471263e-03	9.808267e-01
4.475570e-03	9.808081e-01
4.479904e-03	9.807896e-01
4.484249e-03	9.807710e-01
4.488579e-03	9.807524e-01
4.492902e-03	9.807339e-01
4.497234e-03	9.807153e-01
4.501555e-03	9.806968e-01
4.505870e-03	9.806782e-01
4.510203e-03	9.806596e-01
4.514519e-03	9.806411e-01
4.518850e-03	9.806225e-01
4.523144e-03	9.806040e-01
4.527471e-03	9.805854e-01
4.531779e-03	9.805668e-01
4.536100e-03	9.805483e-01
4.540421e-03	9.805297e-01
4.544773e-03	9.805112e-01
4.549096e-03	9.804926e-01
4.553426e-03	9.804740e-01
4.557739e-03	9.804555e-01
4.562059e-03	9.804369e-01
4.566395e-03	9.804183e-01
4.570706e-03	9.803998e-01
4.575035e-03	9.803812e-01
4.579378e-03	9.803627e-01
4.583705e-03	9.803441e-01
4.588024e-03	9.803255e-01
4.592324e-03	9.803070e-01
4.596652e-03	9.802884e-01
4.601005e-03	9.802699e-01
4.605334e-03	9.802513e-01
4.609647e-03	9.802327e-01
4.613975e-03	9.802142e-01
4.618279e-03	9.801956e-01
4.622610e-03	9.801771e-01
4.626935e-03	9.801585e-01
4.631239e-03	9.801399e-01
4.635559e-03	9.801214e-01
4.639904e-03	9.801028e-01
4.644210e-03	9.800843e-01
4.648546e-03	9.800657e-01
4.652877e-03	9.800471e-01
4.657217e-03	9.800286e-01
4.661539e-03	9.800100e-01
4.665861e-03	9.799914e-01
4.670214e-03	9.799729e-01
4.674555e-03	9.799543e-01
4.678860e-03	9.799358e-01
4.683220e-03	9.799172e-01
4.687549e-03	9.798986e-01
4.691856e-03	9.798801e-01
4.696202e-03	9.798615e-01
4.700525e-03	9.798430e-01
4.704864e-03	9.798244e-01
4.709190e-03	9.798058e-01
4.713519e-03	9.797873e-01
4.717870e-03	9.797687e-01
4.722193e-03	9.797502e-01
4.726512e-03	9.797316e-01
4.730856e-03	9.797130e-01
4.735199e-03	9.796945e-01
4.739539e-03	9.796759e-01
4.743859e-03	9.796574e-01
4.748193e-03	9.796388e-01
4.752529e-03	9.796202e-01
4.756846e-03	9.796017e-01
4.761176e-03	9.795831e-01
4.765510e-03	9.795645e-01
4.769821e-03	9.795460e-01
4.774150e-03	9.795274e-01
4.778488e-03	9.795089e-01
4.782819e-03	9.794903e-01
4.787145e-03	9.794717e-01
4.791469e-03	9.794532e-01
4.795798e-03	9.794346e-01
4.800126e-03	9.794161e-01
4.804464e-03	9.793975e-01
4.808785e-03	9.793789e-01
4.813131e-03	9.793604e-01
4.817478e-03	9.793418e-01
4.821816e-03	9.793233e-01
4.826150e-03	9.793047e-01
4.830475e-03	9.792861e-01
4.834812e-03	9.792676e-01
4.839149e-03	9.792490e-01
4.843452e-03	9.792305e-01
4.847784e-03	9.792119e-01
4.852105e-03	9.791933e-01
4.856434e-03	9.791748e-01
4.860770e-03	9.791562e-01
4.865095e-03	9.791377e-01
4.869411e-03	9.791191e-01
4.873750e-03	9.791005e-01
4.878072e-03	9.790820e-01
4.882410e-03	9.790634e-01
4.886744e-03	9.790448e-01
4.891066e-03	9.790263e-01
4.895404e-03	9.790077e-01
4.899748e-03	9.789892e-01
4.904072e-03	9.789706e-01
4.908399e-03	9.789520e-01
4.912698e-03	9.789335e-01
4.917040e-03	9.789149e-01
4.921376e-03	9.788964e-01
4.925694e-03	9.788778e-01
4.930006e-03	9.788592e-01
4.934323e-03	9.788407e-01
4.938635e-03	9.788221e-01
4.942978e-03	9.788036e-01
4.947307e-03	9.787850e-01
4.951620e-03	9.787664e-01
4.955947e-03	9.787479e-01
4.960276e-03	9.787293e-01
4.964567e-03	9.787108e-01
4.968900e-03	9.786922e-01
4.973234e-03	9.786736e-01
4.977550e-03	9.786551e-01
4.981898e-03	9.786365e-01
4.986212e-03	9.786179e-01
4.990526e-03	9.785994e-01
4.994839e-03	9.785808e-01
4.999186e-03	9.785623e-01
5.003513e-03	9.785437e-01
5.007837e-03	9.785251e-01
5.012206e-03	9.785066e-01
5.016556e-03	9.784880e-01
5.020869e-03	9.784695e-01
5.025193e-03	9.784509e-01
5.029542e-03	9.784323e-01
5.033891e-03	9.784138e-01
5.038231e-03	9.783952e-01
5.042572e-03	9.783767e-01
5.046900e-03	9.783581e-01
5.051254e-03	9.783395e-01
5.055585e-03	9.783210e-01
5.059948e-03	9.783024e-01
5.064253e-03	9.782839e-01
5.068589e-03	9.782653e-01
5.072919e-03	9.782467e-01
5.077238e-03	9.782282e-01
5.081571e-03	9.782096e-01
5.085893e-03	9.781910e-01
5.090227e-03	9.781725e-01
5.094528e-03	9.781539e-01
5.098861e-03	9.781354e-01
5.103177e-03	9.781168e-01
5.107483e-03	9.780982e-01
5.111786e-03	9.780797e-01
5.116104e-03	9.780611e-01
5.120463e-03	9.780426e-01
5.124775e-03	9.780240e-01
5.129101e-03	9.780054e-01
5.133427e-03	9.779869e-01
5.137757e-03	9.779683e-01
5.142076e-03	9.779498e-01
5.146397e-03	9.779312e-01
5.150741e-03	9.779126e-01
5.155065e-03	9.778941e-01
5.159394e-03	9.778755e-01
5.163734e-03	9.778570e-01
5.168052e-03	9.778384e-01
5.172408e-03	9.778198e-01
5.176729e-03	9.778013e-01
5.181055e-03	9.777827e-01
5.185371e-03	9.777642e-01
5.189681e-03	9.777456e-01
5.194041e-03	9.777270e-01
5.198388e-03	9.777085e-01
5.202715e-03	9.776899e-01
5.207042e-03	9.776713e-01
5.211390e-03	9.776528e-01
5.215725e-03	9.776342e-01
5.220041e-03	9.776157e-01
5.224367e-03	9.775971e-01
5.228705e-03	9.775785e-01
5.233044e-03	9.775600e-01
5.237381e-03	9.775414e-01
5.241681e-03	9.775229e-01
5.246014e-03	9.775043e-01
5.250364e-03	9.774857e-01
5.254684e-03	9.774672e-01
5.259006e-03	9.774486e-01
5.263305e-03	9.774301e-01
5.267653e-03	9.774115e-01
5.271984e-03	9.773929e-01
5.276334e-03	9.773744e-01
5.280672e-03	9.773558e-01
5.285012e-03	9.773373e-01
5.289331e-03	9.773187e-01
5.293683e-03	9.773001e-01
5.298015e-03	9.772816e-01
5.302333e-03	9.772630e-01
5.306675e-03	9.772444e-01
5.311022e-03	9.772259e-01
5.315385e-03	9.772073e-01
5.319726e-03	9.771888e-01
5.324069e-03	9.771702e-01
5.328430e-03	9.771516e-01
5.332785e-03	9.771331e-01
5.337097e-03	9.771145e-01
5.341422e-03	9.770960e-01
5.345776e-03	9.770774e-01
5.350111e-03	9.770588e-01
5.354438e-03	9.770403e-01
5.358790e-03	9.770217e-01
5.363144e-03	9.770032e-01
5.367473e-03	9.769846e-01
5.371792e-03	9.769660e-01
5.376111e-03	9.769475e-01
5.380446e-03	9.769289e-01
5.384770e-03	9.769104e-01
5.389089e-03	9.768918e-01
5.393407e-03	9.768732e-01
5.397743e-03	9.768547e-01
5.402074e-03	9.768361e-01
5.406398e-03	9.768175e-01
5.410736e-03	9.767990e-01
5.415059e-03	9.767804e-01
5.419416e-03	9.767619e-01
5.423738e-03	9.767433e-01
5.428057e-03	9.767247e-01
5.432376e-03	9.767062e-01
5.436697e-03	9.766876e-01
5.441027e-03	9.766691e-01
5.445359e-03	9.766505e-01
5.449671e-03	9.766319e-01
5.453968e-03	9.766134e-01
5.458282e-03	9.765948e-01
5.462599e-03	9.765763e-01
5.466934e-03	9.765577e-01
5.471274e-03	9.765391e-01
5.475605e-03	9.765206e-01
5.479956e-03	9.765020e-01
5.484326e-03	9.764835e-01
5.488638e-03	9.764649e-01
5.492969e-03	9.764463e-01
5.497320e-03	9.764278e-01
5.501664e-03	9.764092e-01
5.506000e-03	9.763907e-01
5.510320e-03	9.763721e-01
5.514645e-03	9.763535e-01
5.518987e-03	9.763350e-01
5.523314e-03	9.763164e-01
5.527665e-03	9.762978e-01
5.532006e-03	9.762793e-01
5.536334e-03	9.762607e-01
5.540669e-03	9.762422e-01
5.544999e-03	9.762236e-01
5.549320e-03	9.762050e-01
5.553648e-03	9.761865e-01
5.557964e-03	9.761679e-01
5.562283e-03	9.761494e-01
5.566606e-03	9.761308e-01
5.570923e-03	9.761122e-01
5.575245e-03	9.760937e-01
5.579580e-03	9.760751e-01
5.583899e-03	9.760566e-01
5.588203e-03	9.760380e-01
5.592549e-03	9.760194e-01
5.596869e-03	9.760009e-01
5.601203e-03	9.759823e-01
5.605533e-03	9.759638e-01
5.609852e-03	9.759452e-01
5.614178e-03	9.759266e-01
5.618507e-03	9.759081e-01
5.622846e-03	9.758895e-01
5.627183e-03	9.758709e-01
5.631495e-03	9.758524e-01
5.635817e-03	9.758338e-01
5.640160e-03	9.758153e-01
5.644514e-03	9.757967e-01
5.648867e-03	9.757781e-01
5.653203e-03	9.757596e-01
5.657524e-03	9.757410e-01
5.661849e-03	9.757225e-01
5.666174e-03	9.757039e-01
5.670484e-03	9.756853e-01
5.674800e-03	9.756668e-01
5.679128e-03	9.756482e-01
5.683473e-03	9.756297e-01
5.687818e-03	9.756111e-01
5.692151e-03	9.755925e-01
5.696497e-03	9.755740e-01
5.700825e-03	9.755554e-01
5.705148e-03	9.755369e-01
5.709482e-03	9.755183e-01
5.713807e-03	9.754997e-01
5.718142e-03	9.754812e-01
5.722468e-03	9.754626e-01
5.726805e-03	9.754440e-01
5.731163e-03	9.754255e-01
5.735464e-03	9.754069e-01
5.739787e-03	9.753884e-01
5.744126e-03	9.753698e-01
5.748442e-03	9.753512e-01
5.752772e-03	9.753327e-01
5.757110e-03	9.753141e-01
5.761437e-03	9.752956e-01
5.765785e-03	9.752770e-01
5.770109e-03	9.752584e-01
5.774439e-03	9.752399e-01
5.778776e-03	9.752213e-01
5.783114e-03	9.752028e-01
5.787435e-03	9.751842e-01
5.791767e-03	9.751656e-01
5.796070e-03	9.751471e-01
5.800382e-03	9.751285e-01
5.804728e-03	9.751100e-01
5.809070e-03	9.750914e-01
5.813407e-03	9.750728e-01
5.817731e-03	9.750543e-01
5.822068e-03	9.750357e-01
5.826412e-03	9.750172e-01
5.830718e-03	9.749986e-01
5.835017e-03	9.749800e-01
5.839345e-03	9.749615e-01
5.843667e-03	9.749429e-01
5.847995e-03	9.749243e-01
5.852321e-03	9.749058e-01
5.856650e-03	9.748872e-01
5.860983e-03	9.748687e-01
5.865339e-03	9.748501e-01
5.869641e-03	9.748315e-01
5.873991e-03	9.748130e-01
5.878319e-03	9.747944e-01
5.882664e-03	9.747759e-01
5.887002e-03	9.747573e-01
5.891330e-03	9.747387e-01
5.895683e-03	9.747202e-01
5.900004e-03	9.747016e-01
5.904342e-03	9.746831e-01
5.908682e-03	9.746645e-01
5.913000e-03	9.746459e-01
5.917308e-03	9.746274e-01
5.921641e-03	9.746088e-01
5.925981e-03	9.745903e-01
5.930328e-03	9.745717e-01
5.934656e-03	9.745531e-01
5.938974e-03	9.745346e-01
5.943317e-03	9.745160e-01
5.947660e-03	9.744974e-01
5.952003e-03	9.744789e-01
5.956336e-03	9.744603e-01
5.960657e-03	9.744418e-01
5.964979e-03	9.744232e-01
5.969305e-03	9.744046e-01
5.973622e-03	9.743861e-01
5.977962e-03	9.743675e-01
5.982309e-03	9.743490e-01
5.986640e-03	9.743304e-01
5.990977e-03	9.743118e-01
5.995318e-03	9.742933e-01
5.999624e-03	9.742747e-01
6.003971e-03	9.742562e-01
6.008300e-03	9.742376e-01
6.012637e-03	9.742190e-01
6.016981e-03	9.742005e-01
6.021319e-03	9.741819e-01
6.025653e-03	9.741634e-01
6.029963e-03	9.741448e-01
6.034291e-03	9.741262e-01
6.038634e-03	9.741077e-01
6.042963e-03	9.740891e-01
6.047284e-03	9.740705e-01
6.051599e-03	9.740520e-01
6.055929e-03	9.740334e-01
6.060254e-03	9.740149e-01
6.064586e-03	9.739963e-01
6.068915e-03	9.739777e-01
6.073280e-03	9.739592e-01
6.077604e-03	9.739406e-01
6.081947e-03	9.739221e-01
6.086270e-03	9.739035e-01
6.090600e-03	9.738849e-01
6.094911e-03	9.738664e-01
6.099245e-03	9.738478e-01
6.103579e-03	9.738293e-01
6.107903e-03	9.738107e-01
6.112235e-03	9.737921e-01
6.116572e-03	9.737736e-01
6.120945e-03	9.737550e-01
6.125264e-03	9.737365e-01
6.129590e-03	9.737179e-01
6.133883e-03	9.736993e-01
6.138237e-03	9.736808e-01
6.142563e-03	9.736622e-01
6.146899e-03	9.736437e-01
6.151220e-03	9.736251e-01
6.155567e-03	9.736065e-01
6.159900e-03	9.735880e-01
6.164219e-03	9.735694e-01
6.168555e-03	9.735508e-01
6.172903e-03	9.735323e-01
6.177251e-03	9.735137e-01
6.181588e-03	9.734952e-01
6.185892e-03	9.734766e-01
6.190223e-03	9.734580e-01
6.194545e-03	9.734395e-01
6.198857e-03	9.734209e-01
6.203202e-03	9.734024e-01
6.207530e-03	9.733838e-01
6.211866e-03	9.733652e-01
6.216209e-03	9.733467e-01
6.220527e-03	9.733281e-01
6.224842e-03	9.733096e-01
6.229164e-03	9.732910e-01
6.233471e-03	9.732724e-01
6.237807e-03	9.732539e-01
6.242154e-03	9.732353e-01
6.246464e-03	9.732168e-01
6.250787e-03	9.731982e-01
6.255137e-03	9.731796e-01
6.259461e-03	9.731611e-01
6.263797e-03	9.731425e-01
6.268130e-03	9.731239e-01
6.272454e-03	9.731054e-01
6.276786e-03	9.730868e-01
6.281131e-03	9.730683e-01
6.285437e-03	9.730497e-01
6.289766e-03	9.730311e-01
6.294073e-03	9.730126e-01
6.298409e-03	9.729940e-01
6.302740e-03	9.729755e-01
6.307065e-03	9.729569e-01
6.311396e-03	9.729383e-01
6.315736e-03	9.729198e-01
6.320067e-03	9.729012e-01
6.324368e-03	9.728827e-01
6.328702e-03	9.728641e-01
6.333043e-03	9.728455e-01
6.337384e-03	9.728270e-01
6.341745e-03	9.728084e-01
6.346059e-03	9.727899e-01
6.350372e-03	9.727713e-01
6.354707e-03	9.727527e-01
6.359041e-03	9.727342e-01
6.363369e-03	9.727156e-01
6.367703e-03	9.726971e-01
6.372040e-03	9.726785e-01
6.376367e-03	9.726599e-01
6.380688e-03	9.726414e-01
6.385003e-03	9.726228e-01
6.389303e-03	9.726042e-01
6.393619e-03	9.725857e-01
6.397910e-03	9.725671e-01
6.402227e-03	9.725486e-01
6.406545e-03	9.725300e-01
6.410898e-03	9.725114e-01
6.415239e-03	9.724929e-01
6.419559e-03	9.724743e-01
6.423887e-03	9.724558e-01
6.428211e-03	9.724372e-01
6.432529e-03	9.724186e-01
6.436858e-03	9.724001e-01
6.441193e-03	9.723815e-01
6.445524e-03	9.723630e-01
6.449842e-03	9.723444e-01
6.454163e-03	9.723258e-01
6.458492e-03	9.723073e-01
6.462826e-03	9.722887e-01
6.467185e-03	9.722702e-01
6.471515e-03	9.722516e-01
6.475839e-03	9.722330e-01
6.480176e-03	9.722145e-01
6.484517e-03	9.721959e-01
6.488820e-03	9.721773e-01
6.493171e-03	9.721588e-01
6.497484e-03	9.721402e-01
6.501805e-03	9.721217e-01
6.506130e-03	9.721031e-01
6.510468e-03	9.720845e-01
6.514795e-03	9.720660e-01
6.519123e-03	9.720474e-01
6.523453e-03	9.720289e-01
6.527796e-03	9.720103e-01
6.532149e-03	9.719917e-01
6.536477e-03	9.719732e-01
6.540809e-03	9.719546e-01
6.545113e-03	9.719361e-01
6.549445e-03	9.719175e-01
6.553799e-03	9.718989e-01
6.558129e-03	9.718804e-01
6.562453e-03	9.718618e-01
6.566773e-03	9.718433e-01
6.571105e-03	9.718247e-01
6.575444e-03	9.718061e-01
6.579760e-03	9.717876e-01
6.584094e-03	9.717690e-01
6.588434e-03	9.717504e-01
6.592761e-03	9.717319e-01
6.597107e-03	9.717133e-01
6.601432e-03	9.716948e-01
6.605773e-03	9.716762e-01
6.610110e-03	9.716576e-01
6.614451e-03	9.716391e-01
6.618779e-03	9.716205e-01
6.623129e-03	9.716020e-01
6.627459e-03	9.715834e-01
6.631789e-03	9.715648e-01
6.636094e-03	9.715463e-01
6.640438e-03	9.715277e-01
6.644793e-03	9.715092e-01
6.649137e-03	9.714906e-01
6.653449e-03	9.714720e-01
6.657766e-03	9.714535e-01
6.662102e-03	9.714349e-01
6.666437e-03	9.714164e-01
6.670754e-03	9.713978e-01
6.675110e-03	9.713792e-01
6.679455e-03	9.713607e-01
6.683778e-03	9.713421e-01
6.688120e-03	9.713236e-01
6.692439e-03	9.713050e-01
6.696765e-03	9.712864e-01
6.701075e-03	9.712679e-01
6.705418e-03	9.712493e-01
6.709764e-03	9.712307e-01
6.714091e-03	9.712122e-01
6.718415e-03	9.711936e-01
6.722756e-03	9.711751e-01
6.727090e-03	9.711565e-01
6.731431e-03	9.711379e-01
6.735766e-03	9.711194e-01
6.740107e-03	9.711008e-01
6.744442e-03	9.710823e-01
6.748776e-03	9.710637e-01
6.753099e-03	9.710451e-01
6.757438e-03	9.710266e-01
6.761754e-03	9.710080e-01
6.766107e-03	9.709895e-01
6.770429e-03	9.709709e-01
6.774758e-03	9.709523e-01
6.779106e-03	9.709338e-01
6.783440e-03	9.709152e-01
6.787769e-03	9.708967e-01
6.792096e-03	9.708781e-01
6.796437e-03	9.708595e-01
6.800773e-03	9.708410e-01
6.805112e-03	9.708224e-01
6.809454e-03	9.708038e-01
6.813772e-03	9.707853e-01
6.818104e-03	9.707667e-01
6.822439e-03	9.707482e-01
6.826773e-03	9.707296e-01
6.831111e-03	9.707110e-01
6.835410e-03	9.706925e-01
6.839728e-03	9.706739e-01
6.844052e-03	9.706554e-01
6.848378e-03	9.706368e-01
6.852713e-03	9.706182e-01
6.857038e-03	9.705997e-01
6.861364e-03	9.705811e-01
6.865720e-03	9.705626e-01
6.870039e-03	9.705440e-01
6.874375e-03	9.705254e-01
6.878694e-03	9.705069e-01
6.883042e-03	9.704883e-01
6.887361e-03	9.704698e-01
6.891695e-03	9.704512e-01
6.896021e-03	9.704326e-01
6.900365e-03	9.704141e-01
6.904698e-03	9.703955e-01
6.909017e-03	9.703769e-01
6.913364e-03	9.703584e-01
6.917691e-03	9.703398e-01
6.922033e-03	9.703213e-01
6.926352e-03	9.703027e-01
6.930681e-03	9.702841e-01
6.935019e-03	9.702656e-01
6.939355e-03	9.702470e-01
6.943664e-03	9.702285e-01
6.948001e-03	9.702099e-01
6.952349e-03	9.701913e-01
6.956661e-03	9.701728e-01
6.960968e-03	9.701542e-01
6.965324e-03	9.701357e-01
6.969633e-03	9.701171e-01
6.973966e-03	9.700985e-01
6.978321e-03	9.700800e-01
6.982646e-03	9.700614e-01
6.986969e-03	9.700429e-01
6.991294e-03	9.700243e-01
6.995629e-03	9.700057e-01
6.999958e-03	9.699872e-01
7.004260e-03	9.699686e-01
7.008598e-03	9.699501e-01
7.012927e-03	9.699315e-01
7.017256e-03	9.699129e-01
7.021587e-03	9.698944e-01
7.025923e-03	9.698758e-01
7.030274e-03	9.698572e-01
7.034605e-03	9.698387e-01
7.038957e-03	9.698201e-01
7.043300e-03	9.698016e-01
7.047641e-03	9.697830e-01
7.051979e-03	9.697644e-01
7.056305e-03	9.697459e-01
7.060636e-03	9.697273e-01
7.064984e-03	9.697088e-01
7.069294e-03	9.696902e-01
7.073611e-03	9.696716e-01
7.077952e-03	9.696531e-01
7.082279e-03	9.696345e-01
7.086617e-03	9.696160e-01
7.090936e-03	9.695974e-01
7.095258e-03	9.695788e-01
7.099586e-03	9.695603e-01
7.103905e-03	9.695417e-01
7.108238e-03	9.695232e-01
7.112537e-03	9.695046e-01
7.116884e-03	9.694860e-01
7.121216e-03	9.694675e-01
7.125556e-03	9.694489e-01
7.129892e-03	9.694303e-01
7.134226e-03	9.694118e-01
7.138539e-03	9.693932e-01
7.142866e-03	9.693747e-01
7.147215e-03	9.693561e-01
7.151563e-03	9.693375e-01
7.155892e-03	9.693190e-01
7.160235e-03	9.693004e-01
7.164591e-03	9.692819e-01
7.168934e-03	9.692633e-01
7.173248e-03	9.692447e-01
7.177583e-03	9.692262e-01
7.181911e-03	9.692076e-01
7.186242e-03	9.691891e-01
7.190565e-03	9.691705e-01
7.194892e-03	9.691519e-01
7.199235e-03	9.691334e-01
7.203555e-03	9.691148e-01
7.207903e-03	9.690963e-01
7.212236e-03	9.690777e-01
7.216559e-03	9.690591e-01
7.220872e-03	9.690406e-01
7.225218e-03	9.690220e-01
7.229560e-03	9.690034e-01
7.233890e-03	9.689849e-01
7.238225e-03	9.689663e-01
7.242571e-03	9.689478e-01
7.246914e-03	9.689292e-01
7.251241e-03	9.689106e-01
7.255555e-03	9.688921e-01
7.259914e-03	9.688735e-01
7.264245e-03	9.688550e-01
7.268589e-03	9.688364e-01
7.272960e-03	9.688178e-01
7.277294e-03	9.687993e-01
7.281626e-03	9.687807e-01
7.285941e-03	9.687622e-01
7.290288e-03	9.687436e-01
7.294612e-03	9.687250e-01
7.298920e-03	9.687065e-01
7.303272e-03	9.686879e-01
7.307609e-03	9.686694e-01
7.311940e-03	9.686508e-01
7.316270e-03	9.686322e-01
7.320612e-03	9.686137e-01
7.324947e-03	9.685951e-01
7.329278e-03	9.685766e-01
7.333614e-03	9.685580e-01
7.337942e-03	9.685394e-01
7.342300e-03	9.685209e-01
7.346641e-03	9.685023e-01
7.350980e-03	9.684837e-01
7.355314e-03	9.684652e-01
7.359643e-03	9.684466e-01
7.363986e-03	9.684281e-01
7.368304e-03	9.684095e-01
7.372644e-03	9.683909e-01
7.376956e-03	9.683724e-01
7.381266e-03	9.683538e-01
7.385610e-03	9.683353e-01
7.389935e-03	9.683167e-01
7.394291e-03	9.682981e-01
7.398634e-03	9.682796e-01
7.402964e-03	9.682610e-01
7.407316e-03	9.682425e-01
7.411621e-03	9.682239e-01
7.415947e-03	9.682053e-01
7.420285e-03	9.681868e-01
7.424606e-03	9.681682e-01
7.428941e-03	9.681497e-01
7.433269e-03	9.681311e-01
7.437625e-03	9.681125e-01
7.441965e-03	9.680940e-01
7.446284e-03	9.680754e-01
7.450598e-03	9.680568e-01
7.454933e-03	9.680383e-01
7.459273e-03	9.680197e-01
7.463588e-03	9.680012e-01
7.467940e-03	9.679826e-01
7.472276e-03	9.679640e-01
7.476581e-03	9.679455e-01
7.480899e-03	9.679269e-01
7.485231e-03	9.679084e-01
7.489575e-03	9.678898e-01
7.493922e-03	9.678712e-01
7.498257e-03	9.678527e-01
7.502594e-03	9.678341e-01
7.506923e-03	9.678156e-01
7.511237e-03	9.677970e-01
7.515567e-03	9.677784e-01
7.519884e-03	9.677599e-01
7.524229e-03	9.677413e-01
7.528554e-03	9.677228e-01
7.532874e-03	9.677042e-01
7.537203e-03	9.676856e-01
7.541546e-03	9.676671e-01
7.545871e-03	9.676485e-01
7.550187e-03	9.676299e-01
7.554505e-03	9.676114e-01
7.558850e-03	9.675928e-01
7.563205e-03	9.675743e-01
7.567546e-03	9.675557e-01
7.571898e-03	9.675371e-01
7.576221e-03	9.675186e-01
7.580551e-03	9.675000e-01
7.584876e-03	9.674815e-01
7.589214e-03	9.674629e-01
7.593525e-03	9.674443e-01
7.597872e-03	9.674258e-01
7.602194e-03	9.674072e-01
7.606516e-03	9.673887e-01
7.610855e-03	9.673701e-01
7.615183e-03	9.673515e-01
7.619521e-03	9.673330e-01
7.623839e-03	9.673144e-01
7.628148e-03	9.672959e-01
7.632478e-03	9.672773e-01
7.636801e-03	9.672587e-01
7.641122e-03	9.672402e-01
7.645453e-03	9.672216e-01
7.649758e-03	9.672031e-01
7.654089e-03	9.671845e-01
7.658413e-03	9.671659e-01
7.662738e-03	9.671474e-01
7.667070e-03	9.671288e-01
7.671400e-03	9.671102e-01
7.675739e-03	9.670917e-01
7.680081e-03	9.670731e-01
7.684423e-03	9.670546e-01
7.688752e-03	9.670360e-01
7.693078e-03	9.670174e-01
7.697415e-03	9.669989e-01
7.701750e-03	9.669803e-01
7.706076e-03	9.669618e-01
7.710424e-03	9.669432e-01
7.714732e-03	9.669246e-01
7.719061e-03	9.669061e-01
7.723409e-03	9.668875e-01
7.727744e-03	9.668690e-01
7.732087e-03	9.668504e-01
7.736429e-03	9.668318e-01
7.740773e-03	9.668133e-01
7.745111e-03	9.667947e-01
7.749473e-03	9.667762e-01
7.753798e-03	9.667576e-01
7.758137e-03	9.667390e-01
7.762481e-03	9.667205e-01
7.766816e-03	9.667019e-01
7.771147e-03	9.666833e-01
7.775489e-03	9.666648e-01
7.779800e-03	9.666462e-01
7.784165e-03	9.666277e-01
7.788515e-03	9.666091e-01
7.792829e-03	9.665905e-01
7.797155e-03	9.665720e-01
7.801465e-03	9.665534e-01
7.805798e-03	9.665349e-01
7.810136e-03	9.665163e-01
7.814458e-03	9.664977e-01
7.818790e-03	9.664792e-01
7.823146e-03	9.664606e-01
7.827464e-03	9.664421e-01
7.831787e-03	9.664235e-01
7.836120e-03	9.664049e-01
7.840453e-03	9.663864e-01
7.844797e-03	9.663678e-01
7.849132e-03	9.663493e-01
7.853448e-03	9.663307e-01
7.857804e-03	9.663121e-01
7.862126e-03	9.662936e-01
7.866458e-03	9.662750e-01
7.870796e-03	9.662564e-01
7.875114e-03	9.662379e-01
7.879445e-03	9.662193e-01
7.883791e-03	9.662008e-01
7.888147e-03	9.661822e-01
7.892476e-03	9.661636e-01
7.896805e-03	9.661451e-01
7.901130e-03	9.661265e-01
7.905449e-03	9.661080e-01
7.909798e-03	9.660894e-01
7.914139e-03	9.660708e-01
7.918487e-03	9.660523e-01
7.922825e-03	9.660337e-01
7.927153e-03	9.660152e-01
7.931496e-03	9.659966e-01
7.935830e-03	9.659780e-01
7.940170e-03	9.659595e-01
7.944502e-03	9.659409e-01
7.948841e-03	9.659224e-01
7.953172e-03	9.659038e-01
7.957496e-03	9.658852e-01
7.961819e-03	9.658667e-01
7.966148e-03	9.658481e-01
7.970473e-03	9.658296e-01
7.974806e-03	9.658110e-01
7.979132e-03	9.657924e-01
7.983452e-03	9.657739e-01
7.987773e-03	9.657553e-01
7.992101e-03	9.657367e-01
7.996415e-03	9.657182e-01
8.000744e-03	9.656996e-01
8.005078e-03	9.656811e-01
8.009422e-03	9.656625e-01
8.013755e-03	9.656439e-01
8.018097e-03	9.656254e-01
8.022434e-03	9.656068e-01
8.026763e-03	9.655883e-01
8.031080e-03	9.655697e-01
8.035408e-03	9.655511e-01
8.039749e-03	9.655326e-01
8.044088e-03	9.655140e-01
8.048432e-03	9.654955e-01
8.052765e-03	9.654769e-01
8.057091e-03	9.654583e-01
8.061421e-03	9.654398e-01
8.065760e-03	9.654212e-01
8.070086e-03	9.654027e-01
8.074404e-03	9.653841e-01
8.078749e-03	9.653655e-01
8.083087e-03	9.653470e-01
8.087411e-03	9.653284e-01
8.091758e-03	9.653098e-01
8.096110e-03	9.652913e-01
8.100459e-03	9.652727e-01
8.104782e-03	9.652542e-01
8.109107e-03	9.652356e-01
8.113451e-03	9.652170e-01
8.117778e-03	9.651985e-01
8.122080e-03	9.651799e-01
8.126407e-03	9.651614e-01
8.130727e-03	9.651428e-01
8.135068e-03	9.651242e-01
8.139395e-03	9.651057e-01
8.143721e-03	9.650871e-01
8.148062e-03	9.650686e-01
8.152376e-03	9.650500e-01
8.156697e-03	9.650314e-01
8.161021e-03	9.650129e-01
8.165333e-03	9.649943e-01
8.169660e-03	9.649758e-01
8.173974e-03	9.649572e-01
8.178310e-03	9.649386e-01
8.182638e-03	9.649201e-01
8.186953e-03	9.649015e-01
8.191266e-03	9.648829e-01
8.195635e-03	9.648644e-01
8.199967e-03	9.648458e-01
8.204300e-03	9.648273e-01
8.208641e-03	9.648087e-01
8.212979e-03	9.647901e-01
8.217314e-03	9.647716e-01
8.221628e-03	9.647530e-01
8.225960e-03	9.647345e-01
8.230311e-03	9.647159e-01
8.234667e-03	9.646973e-01
8.239001e-03	9.646788e-01
8.243344e-03	9.646602e-01
8.247661e-03	9.646417e-01
8.251991e-03	9.646231e-01
8.256345e-03	9.646045e-01
8.260678e-03	9.645860e-01
8.265021e-03	9.645674e-01
8.269334e-03	9.645489e-01
8.273686e-03	9.645303e-01
8.278003e-03	9.645117e-01
8.282330e-03	9.644932e-01
8.286669e-03	9.644746e-01
8.290981e-03	9.644561e-01
8.295313e-03	9.644375e-01
8.299641e-03	9.644189e-01
8.303987e-03	9.644004e-01
8.308308e-03	9.643818e-01
8.312659e-03	9.643632e-01
8.317008e-03	9.643447e-01
8.321342e-03	9.643261e-01
8.325671e-03	9.643076e-01
8.330005e-03	9.642890e-01
8.334325e-03	9.642704e-01
8.338651e-03	9.642519e-01
8.342954e-03	9.642333e-01
8.347275e-03	9.642148e-01
8.351585e-03	9.641962e-01
8.355920e-03	9.641776e-01
8.360236e-03	9.641591e-01
8.364587e-03	9.641405e-01
8.368932e-03	9.641220e-01
8.373259e-03	9.641034e-01
8.377603e-03	9.640848e-01
8.381942e-03	9.640663e-01
8.386273e-03	9.640477e-01
8.390596e-03	9.640292e-01
8.394933e-03	9.640106e-01
8.399262e-03	9.639920e-01
8.403567e-03	9.639735e-01
8.407917e-03	9.639549e-01
8.412231e-03	9.639363e-01
8.416578e-03	9.639178e-01
8.420909e-03	9.638992e-01
8.425234e-03	9.638807e-01
8.429569e-03	9.638621e-01
8.433923e-03	9.638435e-01
8.438274e-03	9.638250e-01
8.442581e-03	9.638064e-01
8.446927e-03	9.637879e-01
8.451257e-03	9.637693e-01
8.455598e-03	9.637507e-01
8.459964e-03	9.637322e-01
8.464304e-03	9.637136e-01
8.468652e-03	9.636951e-01
8.472999e-03	9.636765e-01
8.477341e-03	9.636579e-01
8.481682e-03	9.636394e-01
8.486001e-03	9.636208e-01
8.490321e-03	9.636023e-01
8.494650e-03	9.635837e-01
8.498969e-03	9.635651e-01
8.503309e-03	9.635466e-01
8.507642e-03	9.635280e-01
8.511967e-03	9.635094e-01
8.516315e-03	9.634909e-01
8.520656e-03	9.634723e-01
8.524994e-03	9.634538e-01
8.529314e-03	9.634352e-01
8.533644e-03	9.634166e-01
8.538000e-03	9.633981e-01
8.542339e-03	9.633795e-01
8.546678e-03	9.633610e-01
8.551012e-03	9.633424e-01
8.555367e-03	9.633238e-01
8.559732e-03	9.633053e-01
8.564036e-03	9.632867e-01
8.568367e-03	9.632682e-01
8.572713e-03	9.632496e-01
8.577045e-03	9.632310e-01
8.581378e-03	9.632125e-01
8.585696e-03	9.631939e-01
8.590015e-03	9.631754e-01
8.594358e-03	9.631568e-01
8.598692e-03	9.631382e-01
8.603041e-03	9.631197e-01
8.607371e-03	9.631011e-01
8.611720e-03	9.630826e-01
8.616061e-03	9.630640e-01
8.620396e-03	9.630454e-01
8.624736e-03	9.630269e-01
8.629079e-03	9.630083e-01
8.633425e-03	9.629897e-01
8.637737e-03	9.629712e-01
8.642088e-03	9.629526e-01
8.646402e-03	9.629341e-01
8.650739e-03	9.629155e-01
[truncated: 25,767 more rows]
