# Supplementary material for: Intermittency in the not-so-smooth elastic turbulence
Source: Nat Commun. 2024 May 27;15:4070. doi: 10.1038/s41467-024-48460-5 (PMC11130217; doi:10.1038/s41467-024-48460-5)
Supplement: Supplementary file 4 — Source Data [file 41467_2024_48460_MOESM4_ESM.zip › SourceData/FigS08b_De3_solid_rbyL_0p005.txt]

delta2 u			pdf
1.058510e-10	1
4.065698e-04	9.990734e-01
8.126926e-04	9.981468e-01
1.219067e-03	9.972201e-01
1.625503e-03	9.962935e-01
2.031586e-03	9.953669e-01
2.437733e-03	9.944403e-01
2.844030e-03	9.935137e-01
3.250391e-03	9.925870e-01
3.656199e-03	9.916604e-01
4.062587e-03	9.907338e-01
4.468439e-03	9.898072e-01
4.874679e-03	9.888805e-01
5.280981e-03	9.879539e-01
5.686989e-03	9.870273e-01
6.093375e-03	9.861007e-01
6.499435e-03	9.851741e-01
6.905421e-03	9.842474e-01
7.311442e-03	9.833208e-01
7.717780e-03	9.823942e-01
8.124018e-03	9.814676e-01
8.530270e-03	9.805410e-01
8.936655e-03	9.796143e-01
9.342660e-03	9.786877e-01
9.748773e-03	9.777611e-01
1.015492e-02	9.768345e-01
1.056138e-02	9.759078e-01
1.096754e-02	9.749812e-01
1.137375e-02	9.740546e-01
1.178038e-02	9.731280e-01
1.218654e-02	9.722014e-01
1.259282e-02	9.712747e-01
1.299886e-02	9.703481e-01
1.340501e-02	9.694215e-01
1.381138e-02	9.684949e-01
1.421789e-02	9.675683e-01
1.462447e-02	9.666416e-01
1.503075e-02	9.657150e-01
1.543699e-02	9.647884e-01
1.584323e-02	9.638618e-01
1.624975e-02	9.629351e-01
1.665630e-02	9.620085e-01
1.706251e-02	9.610819e-01
1.746948e-02	9.601553e-01
1.787585e-02	9.592287e-01
1.828253e-02	9.583020e-01
1.868935e-02	9.573754e-01
1.909583e-02	9.564488e-01
1.950278e-02	9.555222e-01
1.990959e-02	9.545956e-01
2.031648e-02	9.536689e-01
2.072299e-02	9.527423e-01
2.112975e-02	9.518157e-01
2.153641e-02	9.508891e-01
2.194318e-02	9.499625e-01
2.235006e-02	9.490358e-01
2.275711e-02	9.481092e-01
2.316427e-02	9.471826e-01
2.357149e-02	9.462560e-01
2.397842e-02	9.453293e-01
2.438593e-02	9.444027e-01
2.479309e-02	9.434761e-01
2.520049e-02	9.425495e-01
2.560804e-02	9.416229e-01
2.601565e-02	9.406962e-01
2.642312e-02	9.397696e-01
2.683064e-02	9.388430e-01
2.723827e-02	9.379164e-01
2.764608e-02	9.369898e-01
2.805405e-02	9.360631e-01
2.846206e-02	9.351365e-01
2.887003e-02	9.342099e-01
2.927838e-02	9.332833e-01
2.968684e-02	9.323566e-01
3.009528e-02	9.314300e-01
3.050379e-02	9.305034e-01
3.091259e-02	9.295768e-01
3.132134e-02	9.286502e-01
3.172995e-02	9.277235e-01
3.213894e-02	9.267969e-01
3.254825e-02	9.258703e-01
3.295746e-02	9.249437e-01
3.336690e-02	9.240171e-01
3.377620e-02	9.230904e-01
3.418564e-02	9.221638e-01
3.459530e-02	9.212372e-01
3.500519e-02	9.203106e-01
3.541506e-02	9.193839e-01
3.582497e-02	9.184573e-01
3.623513e-02	9.175307e-01
3.664536e-02	9.166041e-01
3.705585e-02	9.156775e-01
3.746610e-02	9.147508e-01
3.787646e-02	9.138242e-01
3.828697e-02	9.128976e-01
3.869805e-02	9.119710e-01
3.910904e-02	9.110444e-01
3.952027e-02	9.101177e-01
3.993171e-02	9.091911e-01
4.034323e-02	9.082645e-01
4.075476e-02	9.073379e-01
4.116611e-02	9.064113e-01
4.157778e-02	9.054846e-01
4.198987e-02	9.045580e-01
4.240184e-02	9.036314e-01
4.281385e-02	9.027048e-01
4.322568e-02	9.017781e-01
4.363791e-02	9.008515e-01
4.405031e-02	8.999249e-01
4.446301e-02	8.989983e-01
4.487544e-02	8.980717e-01
4.528811e-02	8.971450e-01
4.570103e-02	8.962184e-01
4.611443e-02	8.952918e-01
4.652797e-02	8.943652e-01
4.694160e-02	8.934386e-01
4.735526e-02	8.925119e-01
4.776913e-02	8.915853e-01
4.818317e-02	8.906587e-01
4.859708e-02	8.897321e-01
4.901155e-02	8.888054e-01
4.942600e-02	8.878788e-01
4.984043e-02	8.869522e-01
5.025525e-02	8.860256e-01
5.067026e-02	8.850990e-01
5.108525e-02	8.841723e-01
5.150055e-02	8.832457e-01
5.191552e-02	8.823191e-01
5.233085e-02	8.813925e-01
5.274652e-02	8.804659e-01
5.316202e-02	8.795392e-01
5.357798e-02	8.786126e-01
5.399392e-02	8.776860e-01
5.441039e-02	8.767594e-01
5.482639e-02	8.758327e-01
5.524285e-02	8.749061e-01
5.565936e-02	8.739795e-01
5.607635e-02	8.730529e-01
5.649284e-02	8.721263e-01
5.690978e-02	8.711996e-01
5.732693e-02	8.702730e-01
5.774450e-02	8.693464e-01
5.816221e-02	8.684198e-01
5.858019e-02	8.674932e-01
5.899851e-02	8.665665e-01
5.941627e-02	8.656399e-01
5.983457e-02	8.647133e-01
6.025310e-02	8.637867e-01
6.067183e-02	8.628601e-01
6.109076e-02	8.619334e-01
6.150988e-02	8.610068e-01
6.192920e-02	8.600802e-01
6.234898e-02	8.591536e-01
6.276892e-02	8.582269e-01
6.318897e-02	8.573003e-01
6.360880e-02	8.563737e-01
6.402939e-02	8.554471e-01
6.444994e-02	8.545205e-01
6.487089e-02	8.535938e-01
6.529190e-02	8.526672e-01
6.571292e-02	8.517406e-01
6.613464e-02	8.508140e-01
6.655656e-02	8.498874e-01
6.697830e-02	8.489607e-01
6.740050e-02	8.480341e-01
6.782287e-02	8.471075e-01
6.824556e-02	8.461809e-01
6.866864e-02	8.452542e-01
6.909202e-02	8.443276e-01
6.951523e-02	8.434010e-01
6.993908e-02	8.424744e-01
7.036270e-02	8.415478e-01
7.078654e-02	8.406211e-01
7.121062e-02	8.396945e-01
7.163536e-02	8.387679e-01
7.206029e-02	8.378413e-01
7.248544e-02	8.369147e-01
7.291054e-02	8.359880e-01
7.333635e-02	8.350614e-01
7.376214e-02	8.341348e-01
7.418822e-02	8.332082e-01
7.461459e-02	8.322815e-01
7.504129e-02	8.313549e-01
7.546779e-02	8.304283e-01
7.589488e-02	8.295017e-01
7.632209e-02	8.285751e-01
7.674972e-02	8.276484e-01
7.717768e-02	8.267218e-01
7.760591e-02	8.257952e-01
7.803393e-02	8.248686e-01
7.846266e-02	8.239420e-01
7.889127e-02	8.230153e-01
7.932040e-02	8.220887e-01
7.974997e-02	8.211621e-01
8.017973e-02	8.202355e-01
8.061021e-02	8.193089e-01
8.104059e-02	8.183822e-01
8.147178e-02	8.174556e-01
8.190290e-02	8.165290e-01
8.233387e-02	8.156024e-01
8.276540e-02	8.146757e-01
8.319707e-02	8.137491e-01
8.362943e-02	8.128225e-01
8.406167e-02	8.118959e-01
8.449435e-02	8.109693e-01
8.492753e-02	8.100426e-01
8.536098e-02	8.091160e-01
8.579519e-02	8.081894e-01
8.622943e-02	8.072628e-01
8.666387e-02	8.063362e-01
8.709866e-02	8.054095e-01
8.753398e-02	8.044829e-01
8.796915e-02	8.035563e-01
8.840472e-02	8.026297e-01
8.884089e-02	8.017030e-01
8.927733e-02	8.007764e-01
8.971402e-02	7.998498e-01
9.015118e-02	7.989232e-01
9.058850e-02	7.979966e-01
9.102627e-02	7.970699e-01
9.146375e-02	7.961433e-01
9.190229e-02	7.952167e-01
9.234079e-02	7.942901e-01
9.277975e-02	7.933635e-01
9.321892e-02	7.924368e-01
9.365836e-02	7.915102e-01
9.409863e-02	7.905836e-01
9.453916e-02	7.896570e-01
9.498012e-02	7.887303e-01
9.542077e-02	7.878037e-01
9.586194e-02	7.868771e-01
9.630390e-02	7.859505e-01
9.674643e-02	7.850239e-01
9.718877e-02	7.840972e-01
9.763191e-02	7.831706e-01
9.807531e-02	7.822440e-01
9.851930e-02	7.813174e-01
9.896379e-02	7.803908e-01
9.940826e-02	7.794641e-01
9.985319e-02	7.785375e-01
1.002988e-01	7.776109e-01
1.007447e-01	7.766843e-01
1.011909e-01	7.757577e-01
1.016376e-01	7.748310e-01
1.020849e-01	7.739044e-01
1.025323e-01	7.729778e-01
1.029801e-01	7.720512e-01
1.034283e-01	7.711245e-01
1.038773e-01	7.701979e-01
1.043268e-01	7.692713e-01
1.047767e-01	7.683447e-01
1.052267e-01	7.674181e-01
1.056772e-01	7.664914e-01
1.061281e-01	7.655648e-01
1.065796e-01	7.646382e-01
1.070313e-01	7.637116e-01
1.074834e-01	7.627850e-01
1.079360e-01	7.618583e-01
1.083890e-01	7.609317e-01
1.088423e-01	7.600051e-01
1.092966e-01	7.590785e-01
1.097509e-01	7.581518e-01
1.102059e-01	7.572252e-01
1.106611e-01	7.562986e-01
1.111168e-01	7.553720e-01
1.115730e-01	7.544454e-01
1.120297e-01	7.535187e-01
1.124867e-01	7.525921e-01
1.129440e-01	7.516655e-01
1.134023e-01	7.507389e-01
1.138607e-01	7.498123e-01
1.143195e-01	7.488856e-01
1.147792e-01	7.479590e-01
1.152386e-01	7.470324e-01
1.156989e-01	7.461058e-01
1.161597e-01	7.451791e-01
1.166207e-01	7.442525e-01
1.170822e-01	7.433259e-01
1.175443e-01	7.423993e-01
1.180067e-01	7.414727e-01
1.184694e-01	7.405460e-01
1.189332e-01	7.396194e-01
1.193972e-01	7.386928e-01
1.198618e-01	7.377662e-01
1.203271e-01	7.368396e-01
1.207926e-01	7.359129e-01
1.212585e-01	7.349863e-01
1.217255e-01	7.340597e-01
1.221923e-01	7.331331e-01
1.226598e-01	7.322065e-01
1.231277e-01	7.312798e-01
1.235965e-01	7.303532e-01
1.240654e-01	7.294266e-01
1.245351e-01	7.285000e-01
1.250057e-01	7.275733e-01
1.254766e-01	7.266467e-01
1.259476e-01	7.257201e-01
1.264194e-01	7.247935e-01
1.268917e-01	7.238669e-01
1.273643e-01	7.229402e-01
1.278374e-01	7.220136e-01
1.283113e-01	7.210870e-01
1.287859e-01	7.201604e-01
1.292609e-01	7.192338e-01
1.297364e-01	7.183071e-01
1.302123e-01	7.173805e-01
1.306889e-01	7.164539e-01
1.311658e-01	7.155273e-01
1.316439e-01	7.146006e-01
1.321222e-01	7.136740e-01
1.326013e-01	7.127474e-01
1.330807e-01	7.118208e-01
1.335609e-01	7.108942e-01
1.340417e-01	7.099675e-01
1.345228e-01	7.090409e-01
1.350048e-01	7.081143e-01
1.354870e-01	7.071877e-01
1.359695e-01	7.062611e-01
1.364528e-01	7.053344e-01
1.369369e-01	7.044078e-01
1.374213e-01	7.034812e-01
1.379068e-01	7.025546e-01
1.383929e-01	7.016279e-01
1.388795e-01	7.007013e-01
1.393667e-01	6.997747e-01
1.398542e-01	6.988481e-01
1.403426e-01	6.979215e-01
1.408320e-01	6.969948e-01
1.413219e-01	6.960682e-01
1.418122e-01	6.951416e-01
1.423030e-01	6.942150e-01
1.427942e-01	6.932884e-01
1.432862e-01	6.923617e-01
1.437792e-01	6.914351e-01
1.442731e-01	6.905085e-01
1.447670e-01	6.895819e-01
1.452615e-01	6.886553e-01
1.457569e-01	6.877286e-01
1.462529e-01	6.868020e-01
1.467495e-01	6.858754e-01
1.472471e-01	6.849488e-01
1.477452e-01	6.840221e-01
1.482443e-01	6.830955e-01
1.487439e-01	6.821689e-01
1.492439e-01	6.812423e-01
1.497451e-01	6.803157e-01
1.502466e-01	6.793890e-01
1.507488e-01	6.784624e-01
1.512519e-01	6.775358e-01
1.517557e-01	6.766092e-01
1.522602e-01	6.756826e-01
1.527651e-01	6.747559e-01
1.532706e-01	6.738293e-01
1.537771e-01	6.729027e-01
1.542845e-01	6.719761e-01
1.547923e-01	6.710494e-01
1.553008e-01	6.701228e-01
1.558103e-01	6.691962e-01
1.563198e-01	6.682696e-01
1.568304e-01	6.673430e-01
1.573419e-01	6.664163e-01
1.578540e-01	6.654897e-01
1.583666e-01	6.645631e-01
1.588802e-01	6.636365e-01
1.593943e-01	6.627099e-01
1.599091e-01	6.617832e-01
1.604251e-01	6.608566e-01
1.609413e-01	6.599300e-01
1.614584e-01	6.590034e-01
1.619759e-01	6.580767e-01
1.624940e-01	6.571501e-01
1.630123e-01	6.562235e-01
1.635326e-01	6.552969e-01
1.640531e-01	6.543703e-01
1.645746e-01	6.534436e-01
1.650967e-01	6.525170e-01
1.656196e-01	6.515904e-01
1.661432e-01	6.506638e-01
1.666676e-01	6.497372e-01
1.671933e-01	6.488105e-01
1.677192e-01	6.478839e-01
1.682460e-01	6.469573e-01
1.687734e-01	6.460307e-01
1.693011e-01	6.451041e-01
1.698298e-01	6.441774e-01
1.703600e-01	6.432508e-01
1.708909e-01	6.423242e-01
1.714225e-01	6.413976e-01
1.719545e-01	6.404709e-01
1.724872e-01	6.395443e-01
1.730206e-01	6.386177e-01
1.735551e-01	6.376911e-01
1.740905e-01	6.367645e-01
1.746263e-01	6.358378e-01
1.751632e-01	6.349112e-01
1.757014e-01	6.339846e-01
1.762405e-01	6.330580e-01
1.767798e-01	6.321314e-01
1.773204e-01	6.312047e-01
1.778616e-01	6.302781e-01
1.784038e-01	6.293515e-01
1.789470e-01	6.284249e-01
1.794907e-01	6.274982e-01
1.800353e-01	6.265716e-01
1.805807e-01	6.256450e-01
1.811272e-01	6.247184e-01
1.816742e-01	6.237918e-01
1.822216e-01	6.228651e-01
1.827711e-01	6.219385e-01
1.833211e-01	6.210119e-01
1.838718e-01	6.200853e-01
1.844238e-01	6.191587e-01
1.849766e-01	6.182320e-01
1.855304e-01	6.173054e-01
1.860850e-01	6.163788e-01
1.866407e-01	6.154522e-01
1.871974e-01	6.145255e-01
1.877549e-01	6.135989e-01
1.883132e-01	6.126723e-01
1.888722e-01	6.117457e-01
1.894321e-01	6.108191e-01
1.899939e-01	6.098924e-01
1.905558e-01	6.089658e-01
1.911186e-01	6.080392e-01
1.916828e-01	6.071126e-01
1.922474e-01	6.061860e-01
1.928137e-01	6.052593e-01
1.933809e-01	6.043327e-01
1.939485e-01	6.034061e-01
1.945171e-01	6.024795e-01
1.950872e-01	6.015529e-01
1.956583e-01	6.006262e-01
1.962298e-01	5.996996e-01
1.968026e-01	5.987730e-01
1.973757e-01	5.978464e-01
1.979502e-01	5.969197e-01
1.985258e-01	5.959931e-01
1.991023e-01	5.950665e-01
1.996796e-01	5.941399e-01
2.002586e-01	5.932133e-01
2.008380e-01	5.922866e-01
2.014189e-01	5.913600e-01
2.020008e-01	5.904334e-01
2.025834e-01	5.895068e-01
2.031675e-01	5.885802e-01
2.037521e-01	5.876535e-01
2.043376e-01	5.867269e-01
2.049247e-01	5.858003e-01
2.055127e-01	5.848737e-01
2.061016e-01	5.839470e-01
2.066917e-01	5.830204e-01
2.072831e-01	5.820938e-01
2.078753e-01	5.811672e-01
2.084687e-01	5.802406e-01
2.090635e-01	5.793139e-01
2.096593e-01	5.783873e-01
2.102565e-01	5.774607e-01
2.108548e-01	5.765341e-01
2.114537e-01	5.756075e-01
2.120537e-01	5.746808e-01
2.126547e-01	5.737542e-01
2.132570e-01	5.728276e-01
2.138609e-01	5.719010e-01
2.144658e-01	5.709743e-01
2.150719e-01	5.700477e-01
2.156790e-01	5.691211e-01
2.162871e-01	5.681945e-01
2.168958e-01	5.672679e-01
2.175060e-01	5.663412e-01
2.181173e-01	5.654146e-01
2.187296e-01	5.644880e-01
2.193441e-01	5.635614e-01
2.199587e-01	5.626348e-01
2.205748e-01	5.617081e-01
2.211913e-01	5.607815e-01
2.218093e-01	5.598549e-01
2.224289e-01	5.589283e-01
2.230494e-01	5.580017e-01
2.236711e-01	5.570750e-01
2.242939e-01	5.561484e-01
2.249179e-01	5.552218e-01
2.255431e-01	5.542952e-01
2.261693e-01	5.533685e-01
2.267971e-01	5.524419e-01
2.274257e-01	5.515153e-01
2.280560e-01	5.505887e-01
2.286878e-01	5.496621e-01
2.293207e-01	5.487354e-01
2.299544e-01	5.478088e-01
2.305898e-01	5.468822e-01
2.312258e-01	5.459556e-01
2.318630e-01	5.450290e-01
2.325020e-01	5.441023e-01
2.331422e-01	5.431757e-01
2.337836e-01	5.422491e-01
2.344262e-01	5.413225e-01
2.350706e-01	5.403958e-01
2.357161e-01	5.394692e-01
2.363623e-01	5.385426e-01
2.370101e-01	5.376160e-01
2.376594e-01	5.366894e-01
2.383103e-01	5.357627e-01
2.389622e-01	5.348361e-01
2.396156e-01	5.339095e-01
2.402699e-01	5.329829e-01
2.409261e-01	5.320563e-01
2.415835e-01	5.311296e-01
2.422420e-01	5.302030e-01
2.429021e-01	5.292764e-01
2.435627e-01	5.283498e-01
2.442260e-01	5.274231e-01
2.448902e-01	5.264965e-01
2.455559e-01	5.255699e-01
2.462228e-01	5.246433e-01
2.468912e-01	5.237167e-01
2.475604e-01	5.227900e-01
2.482314e-01	5.218634e-01
2.489035e-01	5.209368e-01
2.495771e-01	5.200102e-01
2.502522e-01	5.190836e-01
2.509287e-01	5.181569e-01
2.516067e-01	5.172303e-01
2.522861e-01	5.163037e-01
2.529663e-01	5.153771e-01
2.536486e-01	5.144505e-01
2.543318e-01	5.135238e-01
2.550172e-01	5.125972e-01
2.557050e-01	5.116706e-01
2.563935e-01	5.107440e-01
2.570837e-01	5.098173e-01
2.577752e-01	5.088907e-01
2.584682e-01	5.079641e-01
2.591632e-01	5.070375e-01
2.598591e-01	5.061109e-01
2.605570e-01	5.051842e-01
2.612564e-01	5.042576e-01
2.619580e-01	5.033310e-01
2.626607e-01	5.024044e-01
2.633648e-01	5.014778e-01
2.640700e-01	5.005511e-01
2.647774e-01	4.996245e-01
2.654859e-01	4.986979e-01
2.661967e-01	4.977713e-01
2.669085e-01	4.968446e-01
2.676226e-01	4.959180e-01
2.683381e-01	4.949914e-01
2.690550e-01	4.940648e-01
2.697738e-01	4.931382e-01
2.704948e-01	4.922115e-01
2.712169e-01	4.912849e-01
2.719405e-01	4.903583e-01
2.726661e-01	4.894317e-01
2.733939e-01	4.885051e-01
2.741229e-01	4.875784e-01
2.748542e-01	4.866518e-01
2.755872e-01	4.857252e-01
2.763222e-01	4.847986e-01
2.770585e-01	4.838719e-01
2.777966e-01	4.829453e-01
2.785364e-01	4.820187e-01
2.792782e-01	4.810921e-01
2.800223e-01	4.801655e-01
2.807680e-01	4.792388e-01
2.815159e-01	4.783122e-01
2.822651e-01	4.773856e-01
2.830159e-01	4.764590e-01
2.837693e-01	4.755324e-01
2.845238e-01	4.746057e-01
2.852808e-01	4.736791e-01
2.860401e-01	4.727525e-01
2.868007e-01	4.718259e-01
2.875629e-01	4.708993e-01
2.883273e-01	4.699726e-01
2.890936e-01	4.690460e-01
2.898615e-01	4.681194e-01
2.906317e-01	4.671928e-01
2.914043e-01	4.662661e-01
2.921784e-01	4.653395e-01
2.929547e-01	4.644129e-01
2.937326e-01	4.634863e-01
2.945120e-01	4.625597e-01
2.952934e-01	4.616330e-01
2.960767e-01	4.607064e-01
2.968633e-01	4.597798e-01
2.976505e-01	4.588532e-01
2.984393e-01	4.579266e-01
2.992304e-01	4.569999e-01
3.000228e-01	4.560733e-01
3.008182e-01	4.551467e-01
3.016155e-01	4.542201e-01
3.024143e-01	4.532934e-01
3.032160e-01	4.523668e-01
3.040204e-01	4.514402e-01
3.048260e-01	4.505136e-01
3.056344e-01	4.495870e-01
3.064452e-01	4.486603e-01
3.072571e-01	4.477337e-01
3.080723e-01	4.468071e-01
3.088896e-01	4.458805e-01
3.097093e-01	4.449539e-01
3.105313e-01	4.440272e-01
3.113552e-01	4.431006e-01
3.121813e-01	4.421740e-01
3.130094e-01	4.412474e-01
3.138409e-01	4.403207e-01
3.146740e-01	4.393941e-01
3.155090e-01	4.384675e-01
3.163465e-01	4.375409e-01
3.171870e-01	4.366143e-01
3.180286e-01	4.356876e-01
3.188733e-01	4.347610e-01
3.197214e-01	4.338344e-01
3.205716e-01	4.329078e-01
3.214236e-01	4.319812e-01
3.222777e-01	4.310545e-01
3.231348e-01	4.301279e-01
3.239939e-01	4.292013e-01
3.248546e-01	4.282747e-01
3.257191e-01	4.273481e-01
3.265863e-01	4.264214e-01
3.274562e-01	4.254948e-01
3.283287e-01	4.245682e-01
3.292029e-01	4.236416e-01
3.300807e-01	4.227149e-01
3.309608e-01	4.217883e-01
3.318426e-01	4.208617e-01
3.327270e-01	4.199351e-01
3.336147e-01	4.190085e-01
3.345045e-01	4.180818e-01
3.353970e-01	4.171552e-01
3.362922e-01	4.162286e-01
3.371904e-01	4.153020e-01
3.380911e-01	4.143754e-01
3.389944e-01	4.134487e-01
3.399004e-01	4.125221e-01
3.408090e-01	4.115955e-01
3.417203e-01	4.106689e-01
3.426353e-01	4.097422e-01
3.435529e-01	4.088156e-01
3.444737e-01	4.078890e-01
3.453968e-01	4.069624e-01
3.463223e-01	4.060358e-01
3.472521e-01	4.051091e-01
3.481833e-01	4.041825e-01
3.491180e-01	4.032559e-01
3.500554e-01	4.023293e-01
3.509965e-01	4.014027e-01
3.519400e-01	4.004760e-01
3.528869e-01	3.995494e-01
3.538363e-01	3.986228e-01
3.547890e-01	3.976962e-01
3.557444e-01	3.967695e-01
3.567031e-01	3.958429e-01
3.576649e-01	3.949163e-01
3.586298e-01	3.939897e-01
3.595978e-01	3.930631e-01
3.605690e-01	3.921364e-01
3.615430e-01	3.912098e-01
3.625209e-01	3.902832e-01
3.635013e-01	3.893566e-01
3.644856e-01	3.884300e-01
3.654734e-01	3.875033e-01
3.664649e-01	3.865767e-01
3.674587e-01	3.856501e-01
3.684558e-01	3.847235e-01
3.694559e-01	3.837969e-01
3.704587e-01	3.828702e-01
3.714651e-01	3.819436e-01
3.724757e-01	3.810170e-01
3.734889e-01	3.800904e-01
3.745054e-01	3.791637e-01
3.755262e-01	3.782371e-01
3.765516e-01	3.773105e-01
3.775793e-01	3.763839e-01
3.786103e-01	3.754573e-01
3.796445e-01	3.745306e-01
3.806825e-01	3.736040e-01
3.817246e-01	3.726774e-01
3.827705e-01	3.717508e-01
3.838193e-01	3.708242e-01
3.848713e-01	3.698975e-01
3.859278e-01	3.689709e-01
3.869879e-01	3.680443e-01
3.880513e-01	3.671177e-01
3.891183e-01	3.661910e-01
3.901895e-01	3.652644e-01
3.912647e-01	3.643378e-01
3.923440e-01	3.634112e-01
3.934278e-01	3.624846e-01
3.945143e-01	3.615579e-01
3.956049e-01	3.606313e-01
3.966991e-01	3.597047e-01
3.977974e-01	3.587781e-01
3.988997e-01	3.578515e-01
4.000060e-01	3.569248e-01
4.011169e-01	3.559982e-01
4.022311e-01	3.550716e-01
4.033504e-01	3.541450e-01
4.044727e-01	3.532183e-01
4.056001e-01	3.522917e-01
4.067324e-01	3.513651e-01
4.078671e-01	3.504385e-01
4.090063e-01	3.495119e-01
4.101501e-01	3.485852e-01
4.112990e-01	3.476586e-01
4.124506e-01	3.467320e-01
4.136071e-01	3.458054e-01
4.147695e-01	3.448788e-01
4.159357e-01	3.439521e-01
4.171058e-01	3.430255e-01
4.182802e-01	3.420989e-01
4.194596e-01	3.411723e-01
4.206426e-01	3.402457e-01
4.218305e-01	3.393190e-01
4.230238e-01	3.383924e-01
4.242203e-01	3.374658e-01
4.254217e-01	3.365392e-01
4.266287e-01	3.356125e-01
4.278399e-01	3.346859e-01
4.290555e-01	3.337593e-01
4.302751e-01	3.328327e-01
4.315001e-01	3.319061e-01
4.327296e-01	3.309794e-01
4.339632e-01	3.300528e-01
4.352032e-01	3.291262e-01
4.364475e-01	3.281996e-01
4.376959e-01	3.272730e-01
4.389506e-01	3.263463e-01
4.402090e-01	3.254197e-01
4.414729e-01	3.244931e-01
4.427410e-01	3.235665e-01
4.440134e-01	3.226398e-01
4.452923e-01	3.217132e-01
4.465763e-01	3.207866e-01
4.478655e-01	3.198600e-01
4.491592e-01	3.189334e-01
4.504581e-01	3.180067e-01
4.517617e-01	3.170801e-01
4.530709e-01	3.161535e-01
4.543854e-01	3.152269e-01
4.557047e-01	3.143003e-01
4.570299e-01	3.133736e-01
4.583612e-01	3.124470e-01
4.596973e-01	3.115204e-01
4.610394e-01	3.105938e-01
4.623877e-01	3.096671e-01
4.637410e-01	3.087405e-01
4.651012e-01	3.078139e-01
4.664673e-01	3.068873e-01
4.678386e-01	3.059607e-01
4.692165e-01	3.050340e-01
4.706001e-01	3.041074e-01
4.719892e-01	3.031808e-01
4.733843e-01	3.022542e-01
4.747859e-01	3.013276e-01
4.761927e-01	3.004009e-01
4.776067e-01	2.994743e-01
4.790262e-01	2.985477e-01
4.804523e-01	2.976211e-01
4.818861e-01	2.966945e-01
4.833256e-01	2.957678e-01
4.847714e-01	2.948412e-01
4.862239e-01	2.939146e-01
4.876840e-01	2.929880e-01
4.891492e-01	2.920613e-01
4.906205e-01	2.911347e-01
4.920995e-01	2.902081e-01
4.935855e-01	2.892815e-01
4.950779e-01	2.883549e-01
4.965763e-01	2.874282e-01
4.980820e-01	2.865016e-01
4.995949e-01	2.855750e-01
5.011148e-01	2.846484e-01
5.026418e-01	2.837218e-01
5.041764e-01	2.827951e-01
5.057209e-01	2.818685e-01
5.072711e-01	2.809419e-01
5.088278e-01	2.800153e-01
5.103916e-01	2.790886e-01
5.119649e-01	2.781620e-01
5.135455e-01	2.772354e-01
5.151326e-01	2.763088e-01
5.167277e-01	2.753822e-01
5.183310e-01	2.744555e-01
5.199427e-01	2.735289e-01
5.215625e-01	2.726023e-01
5.231911e-01	2.716757e-01
5.248263e-01	2.707491e-01
5.264718e-01	2.698224e-01
5.281248e-01	2.688958e-01
5.297866e-01	2.679692e-01
5.314563e-01	2.670426e-01
5.331358e-01	2.661159e-01
5.348237e-01	2.651893e-01
5.365185e-01	2.642627e-01
5.382239e-01	2.633361e-01
5.399378e-01	2.624095e-01
5.416602e-01	2.614828e-01
5.433917e-01	2.605562e-01
5.451325e-01	2.596296e-01
5.468824e-01	2.587030e-01
5.486399e-01	2.577764e-01
5.504090e-01	2.568497e-01
5.521860e-01	2.559231e-01
5.539714e-01	2.549965e-01
5.557673e-01	2.540699e-01
5.575733e-01	2.531433e-01
5.593881e-01	2.522166e-01
5.612128e-01	2.512900e-01
5.630471e-01	2.503634e-01
5.648910e-01	2.494368e-01
5.667458e-01	2.485101e-01
5.686094e-01	2.475835e-01
5.704851e-01	2.466569e-01
5.723725e-01	2.457303e-01
5.742673e-01	2.448037e-01
5.761731e-01	2.438770e-01
5.780918e-01	2.429504e-01
5.800205e-01	2.420238e-01
5.819609e-01	2.410972e-01
5.839093e-01	2.401706e-01
5.858702e-01	2.392439e-01
5.878411e-01	2.383173e-01
5.898241e-01	2.373907e-01
5.918192e-01	2.364641e-01
5.938240e-01	2.355374e-01
5.958420e-01	2.346108e-01
5.978708e-01	2.336842e-01
5.999106e-01	2.327576e-01
6.019631e-01	2.318310e-01
6.040266e-01	2.309043e-01
6.061014e-01	2.299777e-01
6.081889e-01	2.290511e-01
6.102896e-01	2.281245e-01
6.124015e-01	2.271979e-01
6.145249e-01	2.262712e-01
6.166613e-01	2.253446e-01
6.188099e-01	2.244180e-01
6.209714e-01	2.234914e-01
6.231475e-01	2.225647e-01
6.253346e-01	2.216381e-01
6.275348e-01	2.207115e-01
6.297480e-01	2.197849e-01
6.319757e-01	2.188583e-01
6.342172e-01	2.179316e-01
6.364726e-01	2.170050e-01
6.387413e-01	2.160784e-01
6.410245e-01	2.151518e-01
6.433238e-01	2.142252e-01
6.456366e-01	2.132985e-01
6.479660e-01	2.123719e-01
6.503091e-01	2.114453e-01
6.526669e-01	2.105187e-01
6.550398e-01	2.095921e-01
6.574273e-01	2.086654e-01
6.598313e-01	2.077388e-01
6.622501e-01	2.068122e-01
6.646865e-01	2.058856e-01
6.671395e-01	2.049589e-01
6.696092e-01	2.040323e-01
6.720963e-01	2.031057e-01
6.745959e-01	2.021791e-01
6.771179e-01	2.012525e-01
6.796551e-01	2.003258e-01
6.822113e-01	1.993992e-01
6.847862e-01	1.984726e-01
6.873780e-01	1.975460e-01
6.899878e-01	1.966194e-01
6.926169e-01	1.956927e-01
6.952639e-01	1.947661e-01
6.979293e-01	1.938395e-01
7.006136e-01	1.929129e-01
7.033173e-01	1.919862e-01
7.060415e-01	1.910596e-01
7.087836e-01	1.901330e-01
7.115484e-01	1.892064e-01
7.143322e-01	1.882798e-01
7.171348e-01	1.873531e-01
7.199601e-01	1.864265e-01
7.228025e-01	1.854999e-01
7.256670e-01	1.845733e-01
7.285528e-01	1.836467e-01
7.314610e-01	1.827200e-01
7.343913e-01	1.817934e-01
7.373438e-01	1.808668e-01
7.403193e-01	1.799402e-01
7.433161e-01	1.790135e-01
7.463354e-01	1.780869e-01
7.493792e-01	1.771603e-01
7.524434e-01	1.762337e-01
7.555327e-01	1.753071e-01
7.586478e-01	1.743804e-01
7.617847e-01	1.734538e-01
7.649481e-01	1.725272e-01
7.681368e-01	1.716006e-01
7.713535e-01	1.706740e-01
7.745931e-01	1.697473e-01
7.778609e-01	1.688207e-01
7.811561e-01	1.678941e-01
7.844763e-01	1.669675e-01
7.878236e-01	1.660409e-01
7.912015e-01	1.651142e-01
7.946019e-01	1.641876e-01
7.980327e-01	1.632610e-01
8.014926e-01	1.623344e-01
8.049803e-01	1.614077e-01
8.085003e-01	1.604811e-01
8.120485e-01	1.595545e-01
8.156291e-01	1.586279e-01
8.192388e-01	1.577013e-01
8.228819e-01	1.567746e-01
8.265558e-01	1.558480e-01
8.302598e-01	1.549214e-01
8.339974e-01	1.539948e-01
8.377677e-01	1.530682e-01
8.415713e-01	1.521415e-01
8.454103e-01	1.512149e-01
8.492839e-01	1.502883e-01
8.531892e-01	1.493617e-01
8.571304e-01	1.484350e-01
8.611087e-01	1.475084e-01
8.651238e-01	1.465818e-01
8.691764e-01	1.456552e-01
8.732625e-01	1.447286e-01
8.773873e-01	1.438019e-01
8.815529e-01	1.428753e-01
8.857561e-01	1.419487e-01
8.900004e-01	1.410221e-01
8.942839e-01	1.400955e-01
8.986076e-01	1.391688e-01
9.029750e-01	1.382422e-01
9.073868e-01	1.373156e-01
9.118373e-01	1.363890e-01
9.163318e-01	1.354623e-01
9.208731e-01	1.345357e-01
9.254564e-01	1.336091e-01
9.300927e-01	1.326825e-01
9.347727e-01	1.317559e-01
9.395027e-01	1.308292e-01
9.442794e-01	1.299026e-01
9.491068e-01	1.289760e-01
9.539867e-01	1.280494e-01
9.589215e-01	1.271228e-01
9.639018e-01	1.261961e-01
9.689381e-01	1.252695e-01
9.740306e-01	1.243429e-01
9.791718e-01	1.234163e-01
9.843704e-01	1.224897e-01
9.896289e-01	1.215630e-01
9.949395e-01	1.206364e-01
1.000315e+00	1.197098e-01
1.005745e+00	1.187832e-01
1.011237e+00	1.178565e-01
1.016787e+00	1.169299e-01
1.022402e+00	1.160033e-01
1.028078e+00	1.150767e-01
1.033823e+00	1.141501e-01
1.039631e+00	1.132234e-01
1.045507e+00	1.122968e-01
1.051452e+00	1.113702e-01
1.057469e+00	1.104436e-01
1.063559e+00	1.095170e-01
1.069717e+00	1.085903e-01
1.075953e+00	1.076637e-01
1.082263e+00	1.067371e-01
1.088648e+00	1.058105e-01
1.095110e+00	1.048838e-01
1.101655e+00	1.039572e-01
1.108283e+00	1.030306e-01
1.114997e+00	1.021040e-01
1.121800e+00	1.011774e-01
1.128692e+00	1.002507e-01
1.135674e+00	9.932412e-02
1.142747e+00	9.839750e-02
1.149916e+00	9.747088e-02
1.157174e+00	9.654425e-02
1.164538e+00	9.561763e-02
1.172004e+00	9.469101e-02
1.179575e+00	9.376439e-02
1.187254e+00	9.283777e-02
1.195044e+00	9.191115e-02
1.202941e+00	9.098453e-02
1.210948e+00	9.005791e-02
1.219064e+00	8.913128e-02
1.227310e+00	8.820466e-02
1.235676e+00	8.727804e-02
1.244168e+00	8.635142e-02
1.252781e+00	8.542480e-02
1.261524e+00	8.449818e-02
1.270401e+00	8.357156e-02
1.279420e+00	8.264494e-02
1.288576e+00	8.171831e-02
1.297882e+00	8.079169e-02
1.307337e+00	7.986507e-02
1.316939e+00	7.893845e-02
1.326697e+00	7.801183e-02
1.336625e+00	7.708521e-02
1.346718e+00	7.615859e-02
1.356992e+00	7.523197e-02
1.367434e+00	7.430534e-02
1.378070e+00	7.337872e-02
1.388880e+00	7.245210e-02
1.399888e+00	7.152548e-02
1.411105e+00	7.059886e-02
1.422534e+00	6.967224e-02
1.434182e+00	6.874562e-02
1.446062e+00	6.781900e-02
1.458169e+00	6.689237e-02
1.470526e+00	6.596575e-02
1.483134e+00	6.503913e-02
1.495996e+00	6.411251e-02
1.509125e+00	6.318589e-02
1.522526e+00	6.225927e-02
1.536222e+00	6.133265e-02
1.550211e+00	6.040603e-02
1.564501e+00	5.947940e-02
1.579105e+00	5.855278e-02
1.594007e+00	5.762616e-02
1.609260e+00	5.669954e-02
1.624844e+00	5.577292e-02
1.640800e+00	5.484630e-02
1.657127e+00	5.391968e-02
1.673849e+00	5.299305e-02
1.690969e+00	5.206643e-02
1.708493e+00	5.113981e-02
1.726461e+00	5.021319e-02
1.730656e+00	5.000000e-02
1.730691e+00	4.999815e-02
1.730728e+00	4.999629e-02
1.730764e+00	4.999444e-02
1.730801e+00	4.999259e-02
1.730838e+00	4.999073e-02
1.730874e+00	4.998888e-02
1.730911e+00	4.998703e-02
1.730947e+00	4.998517e-02
1.730984e+00	4.998332e-02
1.731020e+00	4.998147e-02
1.731057e+00	4.997961e-02
1.731093e+00	4.997776e-02
1.731131e+00	4.997591e-02
1.731167e+00	4.997405e-02
1.731203e+00	4.997220e-02
1.731240e+00	4.997035e-02
1.731277e+00	4.996849e-02
1.731313e+00	4.996664e-02
1.731350e+00	4.996479e-02
1.731387e+00	4.996294e-02
1.731424e+00	4.996108e-02
1.731460e+00	4.995923e-02
1.731497e+00	4.995738e-02
1.731533e+00	4.995552e-02
1.731569e+00	4.995367e-02
1.731607e+00	4.995182e-02
1.731644e+00	4.994996e-02
1.731681e+00	4.994811e-02
1.731718e+00	4.994626e-02
1.731754e+00	4.994440e-02
1.731790e+00	4.994255e-02
1.731826e+00	4.994070e-02
1.731863e+00	4.993884e-02
1.731900e+00	4.993699e-02
1.731936e+00	4.993514e-02
1.731973e+00	4.993328e-02
1.732009e+00	4.993143e-02
1.732046e+00	4.992958e-02
1.732083e+00	4.992772e-02
1.732119e+00	4.992587e-02
1.732156e+00	4.992402e-02
1.732193e+00	4.992216e-02
1.732230e+00	4.992031e-02
1.732267e+00	4.991846e-02
1.732303e+00	4.991660e-02
1.732340e+00	4.991475e-02
1.732376e+00	4.991290e-02
1.732412e+00	4.991104e-02
1.732449e+00	4.990919e-02
1.732486e+00	4.990734e-02
1.732523e+00	4.990548e-02
1.732559e+00	4.990363e-02
1.732596e+00	4.990178e-02
1.732632e+00	4.989992e-02
1.732669e+00	4.989807e-02
1.732706e+00	4.989622e-02
1.732742e+00	4.989437e-02
1.732779e+00	4.989251e-02
1.732816e+00	4.989066e-02
1.732852e+00	4.988881e-02
1.732887e+00	4.988695e-02
1.732924e+00	4.988510e-02
1.732960e+00	4.988325e-02
1.732996e+00	4.988139e-02
1.733033e+00	4.987954e-02
1.733069e+00	4.987769e-02
1.733106e+00	4.987583e-02
1.733143e+00	4.987398e-02
1.733180e+00	4.987213e-02
1.733217e+00	4.987027e-02
1.733253e+00	4.986842e-02
1.733290e+00	4.986657e-02
1.733327e+00	4.986471e-02
1.733363e+00	4.986286e-02
1.733400e+00	4.986101e-02
1.733437e+00	4.985915e-02
1.733474e+00	4.985730e-02
1.733511e+00	4.985545e-02
1.733548e+00	4.985359e-02
1.733585e+00	4.985174e-02
1.733621e+00	4.984989e-02
1.733658e+00	4.984803e-02
1.733695e+00	4.984618e-02
1.733732e+00	4.984433e-02
1.733768e+00	4.984247e-02
1.733806e+00	4.984062e-02
1.733843e+00	4.983877e-02
1.733880e+00	4.983691e-02
1.733917e+00	4.983506e-02
1.733954e+00	4.983321e-02
1.733990e+00	4.983135e-02
1.734027e+00	4.982950e-02
1.734063e+00	4.982765e-02
1.734100e+00	4.982580e-02
1.734136e+00	4.982394e-02
1.734173e+00	4.982209e-02
1.734210e+00	4.982024e-02
1.734246e+00	4.981838e-02
1.734283e+00	4.981653e-02
1.734319e+00	4.981468e-02
1.734356e+00	4.981282e-02
1.734393e+00	4.981097e-02
1.734429e+00	4.980912e-02
1.734466e+00	4.980726e-02
1.734504e+00	4.980541e-02
1.734540e+00	4.980356e-02
1.734577e+00	4.980170e-02
1.734614e+00	4.979985e-02
1.734650e+00	4.979800e-02
1.734687e+00	4.979614e-02
1.734725e+00	4.979429e-02
1.734761e+00	4.979244e-02
1.734798e+00	4.979058e-02
1.734835e+00	4.978873e-02
1.734871e+00	4.978688e-02
1.734907e+00	4.978502e-02
1.734944e+00	4.978317e-02
1.734981e+00	4.978132e-02
1.735018e+00	4.977946e-02
1.735055e+00	4.977761e-02
1.735092e+00	4.977576e-02
1.735129e+00	4.977390e-02
1.735166e+00	4.977205e-02
1.735203e+00	4.977020e-02
1.735240e+00	4.976834e-02
1.735277e+00	4.976649e-02
1.735314e+00	4.976464e-02
1.735351e+00	4.976278e-02
1.735387e+00	4.976093e-02
1.735424e+00	4.975908e-02
1.735462e+00	4.975723e-02
1.735498e+00	4.975537e-02
1.735535e+00	4.975352e-02
1.735572e+00	4.975167e-02
1.735608e+00	4.974981e-02
1.735646e+00	4.974796e-02
1.735683e+00	4.974611e-02
1.735719e+00	4.974425e-02
1.735756e+00	4.974240e-02
1.735793e+00	4.974055e-02
1.735830e+00	4.973869e-02
1.735867e+00	4.973684e-02
1.735904e+00	4.973499e-02
1.735941e+00	4.973313e-02
1.735978e+00	4.973128e-02
1.736015e+00	4.972943e-02
1.736052e+00	4.972757e-02
1.736088e+00	4.972572e-02
1.736125e+00	4.972387e-02
1.736162e+00	4.972201e-02
1.736199e+00	4.972016e-02
1.736236e+00	4.971831e-02
1.736273e+00	4.971645e-02
1.736309e+00	4.971460e-02
1.736347e+00	4.971275e-02
1.736383e+00	4.971089e-02
1.736420e+00	4.970904e-02
1.736458e+00	4.970719e-02
1.736495e+00	4.970533e-02
1.736531e+00	4.970348e-02
1.736568e+00	4.970163e-02
1.736605e+00	4.969977e-02
1.736642e+00	4.969792e-02
1.736679e+00	4.969607e-02
1.736716e+00	4.969422e-02
1.736752e+00	4.969236e-02
1.736789e+00	4.969051e-02
1.736826e+00	4.968866e-02
1.736862e+00	4.968680e-02
1.736899e+00	4.968495e-02
1.736935e+00	4.968310e-02
1.736972e+00	4.968124e-02
1.737009e+00	4.967939e-02
1.737045e+00	4.967754e-02
1.737082e+00	4.967568e-02
1.737119e+00	4.967383e-02
1.737156e+00	4.967198e-02
1.737192e+00	4.967012e-02
1.737230e+00	4.966827e-02
1.737266e+00	4.966642e-02
1.737303e+00	4.966456e-02
1.737341e+00	4.966271e-02
1.737378e+00	4.966086e-02
1.737415e+00	4.965900e-02
1.737452e+00	4.965715e-02
1.737488e+00	4.965530e-02
1.737525e+00	4.965344e-02
1.737563e+00	4.965159e-02
1.737600e+00	4.964974e-02
1.737636e+00	4.964788e-02
1.737673e+00	4.964603e-02
1.737710e+00	4.964418e-02
1.737747e+00	4.964232e-02
1.737783e+00	4.964047e-02
1.737820e+00	4.963862e-02
1.737857e+00	4.963676e-02
1.737894e+00	4.963491e-02
1.737931e+00	4.963306e-02
1.737968e+00	4.963120e-02
1.738005e+00	4.962935e-02
1.738043e+00	4.962750e-02
1.738080e+00	4.962565e-02
1.738117e+00	4.962379e-02
1.738154e+00	4.962194e-02
1.738190e+00	4.962009e-02
1.738227e+00	4.961823e-02
1.738265e+00	4.961638e-02
1.738302e+00	4.961453e-02
1.738338e+00	4.961267e-02
1.738375e+00	4.961082e-02
1.738412e+00	4.960897e-02
1.738448e+00	4.960711e-02
1.738486e+00	4.960526e-02
1.738523e+00	4.960341e-02
1.738560e+00	4.960155e-02
1.738596e+00	4.959970e-02
1.738633e+00	4.959785e-02
1.738670e+00	4.959599e-02
1.738706e+00	4.959414e-02
1.738743e+00	4.959229e-02
1.738780e+00	4.959043e-02
1.738816e+00	4.958858e-02
1.738854e+00	4.958673e-02
1.738892e+00	4.958487e-02
1.738929e+00	4.958302e-02
1.738966e+00	4.958117e-02
1.739003e+00	4.957931e-02
1.739040e+00	4.957746e-02
1.739078e+00	4.957561e-02
1.739115e+00	4.957375e-02
1.739152e+00	4.957190e-02
1.739189e+00	4.957005e-02
1.739226e+00	4.956819e-02
1.739263e+00	4.956634e-02
1.739300e+00	4.956449e-02
1.739338e+00	4.956263e-02
1.739375e+00	4.956078e-02
1.739412e+00	4.955893e-02
1.739449e+00	4.955708e-02
1.739487e+00	4.955522e-02
1.739524e+00	4.955337e-02
1.739561e+00	4.955152e-02
1.739598e+00	4.954966e-02
1.739635e+00	4.954781e-02
1.739671e+00	4.954596e-02
1.739708e+00	4.954410e-02
1.739746e+00	4.954225e-02
1.739783e+00	4.954040e-02
1.739820e+00	4.953854e-02
1.739857e+00	4.953669e-02
1.739895e+00	4.953484e-02
1.739932e+00	4.953298e-02
1.739969e+00	4.953113e-02
1.740005e+00	4.952928e-02
1.740042e+00	4.952742e-02
1.740080e+00	4.952557e-02
1.740117e+00	4.952372e-02
1.740153e+00	4.952186e-02
1.740190e+00	4.952001e-02
1.740227e+00	4.951816e-02
1.740265e+00	4.951630e-02
1.740301e+00	4.951445e-02
1.740338e+00	4.951260e-02
1.740375e+00	4.951074e-02
1.740412e+00	4.950889e-02
1.740450e+00	4.950704e-02
1.740486e+00	4.950518e-02
1.740524e+00	4.950333e-02
1.740560e+00	4.950148e-02
1.740597e+00	4.949962e-02
1.740634e+00	4.949777e-02
1.740671e+00	4.949592e-02
1.740709e+00	4.949406e-02
1.740746e+00	4.949221e-02
1.740783e+00	4.949036e-02
1.740820e+00	4.948851e-02
1.740857e+00	4.948665e-02
1.740894e+00	4.948480e-02
1.740931e+00	4.948295e-02
1.740968e+00	4.948109e-02
1.741005e+00	4.947924e-02
1.741042e+00	4.947739e-02
1.741079e+00	4.947553e-02
1.741116e+00	4.947368e-02
1.741153e+00	4.947183e-02
1.741190e+00	4.946997e-02
1.741228e+00	4.946812e-02
1.741264e+00	4.946627e-02
1.741301e+00	4.946441e-02
1.741339e+00	4.946256e-02
1.741376e+00	4.946071e-02
1.741413e+00	4.945885e-02
1.741450e+00	4.945700e-02
1.741488e+00	4.945515e-02
1.741526e+00	4.945329e-02
1.741563e+00	4.945144e-02
1.741601e+00	4.944959e-02
1.741638e+00	4.944773e-02
1.741675e+00	4.944588e-02
1.741712e+00	4.944403e-02
1.741749e+00	4.944217e-02
1.741786e+00	4.944032e-02
1.741823e+00	4.943847e-02
1.741860e+00	4.943661e-02
1.741897e+00	4.943476e-02
1.741934e+00	4.943291e-02
1.741972e+00	4.943105e-02
1.742009e+00	4.942920e-02
1.742046e+00	4.942735e-02
1.742083e+00	4.942549e-02
1.742121e+00	4.942364e-02
1.742157e+00	4.942179e-02
1.742195e+00	4.941994e-02
1.742232e+00	4.941808e-02
1.742268e+00	4.941623e-02
1.742305e+00	4.941438e-02
1.742342e+00	4.941252e-02
1.742379e+00	4.941067e-02
1.742416e+00	4.940882e-02
1.742453e+00	4.940696e-02
1.742490e+00	4.940511e-02
1.742527e+00	4.940326e-02
1.742565e+00	4.940140e-02
1.742601e+00	4.939955e-02
1.742638e+00	4.939770e-02
1.742676e+00	4.939584e-02
1.742713e+00	4.939399e-02
1.742750e+00	4.939214e-02
1.742787e+00	4.939028e-02
1.742824e+00	4.938843e-02
1.742861e+00	4.938658e-02
1.742898e+00	4.938472e-02
1.742934e+00	4.938287e-02
1.742972e+00	4.938102e-02
1.743009e+00	4.937916e-02
1.743046e+00	4.937731e-02
1.743083e+00	4.937546e-02
1.743121e+00	4.937360e-02
1.743158e+00	4.937175e-02
1.743195e+00	4.936990e-02
1.743232e+00	4.936804e-02
1.743269e+00	4.936619e-02
1.743306e+00	4.936434e-02
1.743343e+00	4.936248e-02
1.743380e+00	4.936063e-02
1.743418e+00	4.935878e-02
1.743455e+00	4.935692e-02
1.743492e+00	4.935507e-02
1.743530e+00	4.935322e-02
1.743567e+00	4.935137e-02
1.743604e+00	4.934951e-02
1.743642e+00	4.934766e-02
1.743678e+00	4.934581e-02
1.743716e+00	4.934395e-02
1.743754e+00	4.934210e-02
1.743791e+00	4.934025e-02
1.743829e+00	4.933839e-02
1.743866e+00	4.933654e-02
1.743903e+00	4.933469e-02
1.743939e+00	4.933283e-02
1.743976e+00	4.933098e-02
1.744014e+00	4.932913e-02
1.744050e+00	4.932727e-02
1.744087e+00	4.932542e-02
1.744124e+00	4.932357e-02
1.744162e+00	4.932171e-02
1.744198e+00	4.931986e-02
1.744236e+00	4.931801e-02
1.744273e+00	4.931615e-02
1.744310e+00	4.931430e-02
1.744348e+00	4.931245e-02
1.744385e+00	4.931059e-02
1.744422e+00	4.930874e-02
1.744459e+00	4.930689e-02
1.744496e+00	4.930503e-02
1.744534e+00	4.930318e-02
1.744570e+00	4.930133e-02
1.744607e+00	4.929947e-02
1.744644e+00	4.929762e-02
1.744681e+00	4.929577e-02
1.744718e+00	4.929391e-02
1.744756e+00	4.929206e-02
1.744793e+00	4.929021e-02
1.744830e+00	4.928835e-02
1.744867e+00	4.928650e-02
1.744905e+00	4.928465e-02
1.744943e+00	4.928280e-02
1.744980e+00	4.928094e-02
1.745018e+00	4.927909e-02
1.745056e+00	4.927724e-02
1.745093e+00	4.927538e-02
1.745130e+00	4.927353e-02
1.745167e+00	4.927168e-02
1.745205e+00	4.926982e-02
1.745241e+00	4.926797e-02
1.745279e+00	4.926612e-02
1.745316e+00	4.926426e-02
1.745354e+00	4.926241e-02
1.745391e+00	4.926056e-02
1.745427e+00	4.925870e-02
1.745465e+00	4.925685e-02
1.745502e+00	4.925500e-02
1.745539e+00	4.925314e-02
1.745577e+00	4.925129e-02
1.745614e+00	4.924944e-02
1.745651e+00	4.924758e-02
1.745688e+00	4.924573e-02
1.745726e+00	4.924388e-02
1.745763e+00	4.924202e-02
1.745801e+00	4.924017e-02
1.745839e+00	4.923832e-02
1.745876e+00	4.923646e-02
1.745913e+00	4.923461e-02
1.745951e+00	4.923276e-02
1.745988e+00	4.923090e-02
1.746025e+00	4.922905e-02
1.746062e+00	4.922720e-02
1.746100e+00	4.922534e-02
1.746137e+00	4.922349e-02
1.746174e+00	4.922164e-02
1.746212e+00	4.921978e-02
1.746249e+00	4.921793e-02
1.746286e+00	4.921608e-02
1.746324e+00	4.921423e-02
1.746360e+00	4.921237e-02
1.746397e+00	4.921052e-02
1.746435e+00	4.920867e-02
1.746472e+00	4.920681e-02
1.746509e+00	4.920496e-02
1.746547e+00	4.920311e-02
1.746585e+00	4.920125e-02
1.746622e+00	4.919940e-02
1.746660e+00	4.919755e-02
1.746698e+00	4.919569e-02
1.746734e+00	4.919384e-02
1.746772e+00	4.919199e-02
1.746809e+00	4.919013e-02
1.746846e+00	4.918828e-02
1.746883e+00	4.918643e-02
1.746920e+00	4.918457e-02
1.746957e+00	4.918272e-02
1.746994e+00	4.918087e-02
1.747032e+00	4.917901e-02
1.747070e+00	4.917716e-02
1.747107e+00	4.917531e-02
1.747145e+00	4.917345e-02
1.747182e+00	4.917160e-02
1.747220e+00	4.916975e-02
1.747257e+00	4.916789e-02
1.747294e+00	4.916604e-02
1.747331e+00	4.916419e-02
1.747369e+00	4.916233e-02
1.747406e+00	4.916048e-02
1.747444e+00	4.915863e-02
1.747481e+00	4.915677e-02
1.747519e+00	4.915492e-02
1.747557e+00	4.915307e-02
1.747594e+00	4.915121e-02
1.747631e+00	4.914936e-02
1.747669e+00	4.914751e-02
1.747706e+00	4.914566e-02
1.747743e+00	4.914380e-02
1.747781e+00	4.914195e-02
1.747819e+00	4.914010e-02
1.747855e+00	4.913824e-02
1.747893e+00	4.913639e-02
1.747930e+00	4.913454e-02
1.747968e+00	4.913268e-02
1.748006e+00	4.913083e-02
1.748043e+00	4.912898e-02
1.748081e+00	4.912712e-02
1.748118e+00	4.912527e-02
1.748155e+00	4.912342e-02
1.748192e+00	4.912156e-02
1.748230e+00	4.911971e-02
1.748268e+00	4.911786e-02
1.748305e+00	4.911600e-02
1.748343e+00	4.911415e-02
1.748380e+00	4.911230e-02
1.748417e+00	4.911044e-02
1.748455e+00	4.910859e-02
1.748492e+00	4.910674e-02
1.748530e+00	4.910488e-02
1.748568e+00	4.910303e-02
1.748605e+00	4.910118e-02
1.748641e+00	4.909932e-02
1.748678e+00	4.909747e-02
1.748716e+00	4.909562e-02
1.748754e+00	4.909376e-02
1.748792e+00	4.909191e-02
1.748829e+00	4.909006e-02
1.748866e+00	4.908820e-02
1.748903e+00	4.908635e-02
1.748940e+00	4.908450e-02
1.748978e+00	4.908264e-02
1.749015e+00	4.908079e-02
1.749052e+00	4.907894e-02
1.749089e+00	4.907709e-02
1.749127e+00	4.907523e-02
1.749164e+00	4.907338e-02
1.749202e+00	4.907153e-02
1.749239e+00	4.906967e-02
1.749276e+00	4.906782e-02
1.749314e+00	4.906597e-02
1.749352e+00	4.906411e-02
1.749390e+00	4.906226e-02
1.749428e+00	4.906041e-02
1.749465e+00	4.905855e-02
1.749503e+00	4.905670e-02
1.749541e+00	4.905485e-02
1.749579e+00	4.905299e-02
1.749616e+00	4.905114e-02
1.749653e+00	4.904929e-02
1.749691e+00	4.904743e-02
1.749728e+00	4.904558e-02
1.749766e+00	4.904373e-02
1.749804e+00	4.904187e-02
1.749842e+00	4.904002e-02
1.749879e+00	4.903817e-02
1.749917e+00	4.903631e-02
1.749954e+00	4.903446e-02
1.749991e+00	4.903261e-02
1.750028e+00	4.903075e-02
1.750065e+00	4.902890e-02
1.750103e+00	4.902705e-02
1.750141e+00	4.902519e-02
1.750178e+00	4.902334e-02
1.750216e+00	4.902149e-02
1.750254e+00	4.901963e-02
1.750292e+00	4.901778e-02
1.750330e+00	4.901593e-02
1.750367e+00	4.901408e-02
1.750404e+00	4.901222e-02
1.750441e+00	4.901037e-02
1.750479e+00	4.900852e-02
1.750516e+00	4.900666e-02
1.750553e+00	4.900481e-02
1.750591e+00	4.900296e-02
1.750628e+00	4.900110e-02
1.750665e+00	4.899925e-02
1.750703e+00	4.899740e-02
1.750740e+00	4.899554e-02
1.750778e+00	4.899369e-02
1.750815e+00	4.899184e-02
1.750853e+00	4.898998e-02
1.750890e+00	4.898813e-02
1.750927e+00	4.898628e-02
1.750963e+00	4.898442e-02
1.751002e+00	4.898257e-02
1.751040e+00	4.898072e-02
1.751077e+00	4.897886e-02
1.751115e+00	4.897701e-02
1.751152e+00	4.897516e-02
1.751191e+00	4.897330e-02
1.751228e+00	4.897145e-02
1.751266e+00	4.896960e-02
1.751303e+00	4.896774e-02
1.751341e+00	4.896589e-02
1.751378e+00	4.896404e-02
1.751416e+00	4.896218e-02
1.751454e+00	4.896033e-02
1.751491e+00	4.895848e-02
1.751529e+00	4.895662e-02
1.751567e+00	4.895477e-02
1.751604e+00	4.895292e-02
1.751642e+00	4.895106e-02
1.751680e+00	4.894921e-02
1.751718e+00	4.894736e-02
1.751756e+00	4.894551e-02
1.751793e+00	4.894365e-02
1.751830e+00	4.894180e-02
1.751868e+00	4.893995e-02
1.751906e+00	4.893809e-02
1.751943e+00	4.893624e-02
1.751981e+00	4.893439e-02
1.752018e+00	4.893253e-02
1.752056e+00	4.893068e-02
1.752093e+00	4.892883e-02
1.752131e+00	4.892697e-02
1.752169e+00	4.892512e-02
1.752206e+00	4.892327e-02
1.752244e+00	4.892141e-02
1.752282e+00	4.891956e-02
1.752319e+00	4.891771e-02
1.752357e+00	4.891585e-02
1.752395e+00	4.891400e-02
1.752432e+00	4.891215e-02
1.752471e+00	4.891029e-02
1.752508e+00	4.890844e-02
1.752545e+00	4.890659e-02
1.752582e+00	4.890473e-02
1.752620e+00	4.890288e-02
1.752658e+00	4.890103e-02
1.752696e+00	4.889917e-02
1.752734e+00	4.889732e-02
1.752772e+00	4.889547e-02
1.752809e+00	4.889361e-02
1.752846e+00	4.889176e-02
1.752884e+00	4.888991e-02
1.752922e+00	4.888805e-02
1.752960e+00	4.888620e-02
1.752997e+00	4.888435e-02
1.753035e+00	4.888249e-02
1.753072e+00	4.888064e-02
1.753110e+00	4.887879e-02
1.753148e+00	4.887694e-02
1.753186e+00	4.887508e-02
1.753224e+00	4.887323e-02
1.753262e+00	4.887138e-02
1.753299e+00	4.886952e-02
1.753337e+00	4.886767e-02
1.753375e+00	4.886582e-02
1.753413e+00	4.886396e-02
1.753451e+00	4.886211e-02
1.753489e+00	4.886026e-02
1.753527e+00	4.885840e-02
1.753565e+00	4.885655e-02
1.753603e+00	4.885470e-02
1.753641e+00	4.885284e-02
1.753679e+00	4.885099e-02
1.753717e+00	4.884914e-02
1.753755e+00	4.884728e-02
1.753793e+00	4.884543e-02
1.753830e+00	4.884358e-02
1.753868e+00	4.884172e-02
1.753905e+00	4.883987e-02
1.753943e+00	4.883802e-02
1.753980e+00	4.883616e-02
1.754018e+00	4.883431e-02
1.754056e+00	4.883246e-02
1.754094e+00	4.883060e-02
1.754131e+00	4.882875e-02
1.754169e+00	4.882690e-02
1.754207e+00	4.882504e-02
1.754244e+00	4.882319e-02
1.754282e+00	4.882134e-02
1.754320e+00	4.881948e-02
1.754357e+00	4.881763e-02
1.754394e+00	4.881578e-02
1.754432e+00	4.881392e-02
1.754469e+00	4.881207e-02
1.754508e+00	4.881022e-02
1.754546e+00	4.880837e-02
1.754584e+00	4.880651e-02
1.754621e+00	4.880466e-02
1.754660e+00	4.880281e-02
1.754697e+00	4.880095e-02
1.754735e+00	4.879910e-02
1.754773e+00	4.879725e-02
1.754811e+00	4.879539e-02
1.754849e+00	4.879354e-02
1.754887e+00	4.879169e-02
1.754925e+00	4.878983e-02
1.754963e+00	4.878798e-02
1.755001e+00	4.878613e-02
1.755039e+00	4.878427e-02
1.755077e+00	4.878242e-02
1.755114e+00	4.878057e-02
1.755152e+00	4.877871e-02
1.755190e+00	4.877686e-02
1.755228e+00	4.877501e-02
1.755266e+00	4.877315e-02
1.755303e+00	4.877130e-02
1.755341e+00	4.876945e-02
1.755379e+00	4.876759e-02
1.755417e+00	4.876574e-02
1.755454e+00	4.876389e-02
1.755492e+00	4.876203e-02
1.755530e+00	4.876018e-02
1.755568e+00	4.875833e-02
1.755606e+00	4.875647e-02
1.755644e+00	4.875462e-02
1.755682e+00	4.875277e-02
1.755720e+00	4.875091e-02
1.755758e+00	4.874906e-02
1.755796e+00	4.874721e-02
1.755833e+00	4.874535e-02
1.755871e+00	4.874350e-02
1.755909e+00	4.874165e-02
1.755948e+00	4.873980e-02
1.755986e+00	4.873794e-02
1.756023e+00	4.873609e-02
1.756062e+00	4.873424e-02
1.756099e+00	4.873238e-02
1.756136e+00	4.873053e-02
1.756175e+00	4.872868e-02
1.756213e+00	4.872682e-02
1.756250e+00	4.872497e-02
1.756288e+00	4.872312e-02
1.756325e+00	4.872126e-02
1.756364e+00	4.871941e-02
1.756402e+00	4.871756e-02
1.756440e+00	4.871570e-02
1.756477e+00	4.871385e-02
1.756515e+00	4.871200e-02
1.756554e+00	4.871014e-02
1.756592e+00	4.870829e-02
1.756629e+00	4.870644e-02
1.756666e+00	4.870458e-02
1.756705e+00	4.870273e-02
1.756742e+00	4.870088e-02
1.756780e+00	4.869902e-02
1.756817e+00	4.869717e-02
1.756855e+00	4.869532e-02
1.756894e+00	4.869346e-02
1.756931e+00	4.869161e-02
1.756969e+00	4.868976e-02
1.757008e+00	4.868790e-02
1.757046e+00	4.868605e-02
1.757084e+00	4.868420e-02
1.757122e+00	4.868234e-02
1.757160e+00	4.868049e-02
1.757198e+00	4.867864e-02
1.757236e+00	4.867678e-02
1.757274e+00	4.867493e-02
1.757312e+00	4.867308e-02
1.757350e+00	4.867123e-02
1.757388e+00	4.866937e-02
1.757425e+00	4.866752e-02
1.757463e+00	4.866567e-02
1.757501e+00	4.866381e-02
1.757539e+00	4.866196e-02
1.757577e+00	4.866011e-02
1.757615e+00	4.865825e-02
1.757653e+00	4.865640e-02
1.757691e+00	4.865455e-02
1.757728e+00	4.865269e-02
1.757766e+00	4.865084e-02
1.757804e+00	4.864899e-02
1.757842e+00	4.864713e-02
1.757880e+00	4.864528e-02
1.757918e+00	4.864343e-02
1.757957e+00	4.864157e-02
1.757995e+00	4.863972e-02
1.758032e+00	4.863787e-02
1.758071e+00	4.863601e-02
1.758109e+00	4.863416e-02
1.758148e+00	4.863231e-02
1.758186e+00	4.863045e-02
1.758223e+00	4.862860e-02
1.758261e+00	4.862675e-02
1.758299e+00	4.862489e-02
1.758337e+00	4.862304e-02
1.758375e+00	4.862119e-02
1.758413e+00	4.861933e-02
1.758450e+00	4.861748e-02
1.758488e+00	4.861563e-02
1.758526e+00	4.861377e-02
1.758564e+00	4.861192e-02
1.758602e+00	4.861007e-02
1.758640e+00	4.860821e-02
1.758678e+00	4.860636e-02
1.758716e+00	4.860451e-02
1.758754e+00	4.860266e-02
1.758791e+00	4.860080e-02
1.758829e+00	4.859895e-02
1.758867e+00	4.859710e-02
1.758905e+00	4.859524e-02
1.758942e+00	4.859339e-02
1.758981e+00	4.859154e-02
1.759019e+00	4.858968e-02
1.759057e+00	4.858783e-02
1.759094e+00	4.858598e-02
1.759131e+00	4.858412e-02
1.759169e+00	4.858227e-02
1.759207e+00	4.858042e-02
1.759245e+00	4.857856e-02
1.759282e+00	4.857671e-02
1.759321e+00	4.857486e-02
1.759359e+00	4.857300e-02
1.759396e+00	4.857115e-02
1.759434e+00	4.856930e-02
1.759472e+00	4.856744e-02
1.759510e+00	4.856559e-02
1.759547e+00	4.856374e-02
1.759585e+00	4.856188e-02
1.759623e+00	4.856003e-02
1.759660e+00	4.855818e-02
1.759698e+00	4.855632e-02
1.759736e+00	4.855447e-02
1.759773e+00	4.855262e-02
1.759811e+00	4.855076e-02
1.759849e+00	4.854891e-02
1.759887e+00	4.854706e-02
1.759925e+00	4.854520e-02
1.759963e+00	4.854335e-02
1.760001e+00	4.854150e-02
1.760039e+00	4.853964e-02
1.760077e+00	4.853779e-02
1.760116e+00	4.853594e-02
1.760154e+00	4.853409e-02
1.760192e+00	4.853223e-02
1.760229e+00	4.853038e-02
1.760268e+00	4.852853e-02
1.760306e+00	4.852667e-02
1.760343e+00	4.852482e-02
1.760381e+00	4.852297e-02
1.760419e+00	4.852111e-02
1.760457e+00	4.851926e-02
1.760496e+00	4.851741e-02
1.760533e+00	4.851555e-02
1.760571e+00	4.851370e-02
1.760609e+00	4.851185e-02
1.760646e+00	4.850999e-02
1.760685e+00	4.850814e-02
1.760724e+00	4.850629e-02
1.760762e+00	4.850443e-02
1.760800e+00	4.850258e-02
1.760838e+00	4.850073e-02
1.760876e+00	4.849887e-02
1.760915e+00	4.849702e-02
1.760953e+00	4.849517e-02
1.760991e+00	4.849331e-02
1.761029e+00	4.849146e-02
1.761067e+00	4.848961e-02
1.761105e+00	4.848775e-02
1.761144e+00	4.848590e-02
1.761182e+00	4.848405e-02
1.761220e+00	4.848219e-02
1.761258e+00	4.848034e-02
1.761297e+00	4.847849e-02
1.761335e+00	4.847663e-02
1.761373e+00	4.847478e-02
1.761411e+00	4.847293e-02
1.761449e+00	4.847107e-02
1.761487e+00	4.846922e-02
1.761525e+00	4.846737e-02
1.761564e+00	4.846552e-02
1.761601e+00	4.846366e-02
1.761639e+00	4.846181e-02
1.761677e+00	4.845996e-02
1.761715e+00	4.845810e-02
1.761753e+00	4.845625e-02
1.761792e+00	4.845440e-02
1.761830e+00	4.845254e-02
1.761868e+00	4.845069e-02
1.761907e+00	4.844884e-02
1.761945e+00	4.844698e-02
1.761984e+00	4.844513e-02
1.762021e+00	4.844328e-02
1.762059e+00	4.844142e-02
1.762096e+00	4.843957e-02
1.762135e+00	4.843772e-02
1.762173e+00	4.843586e-02
1.762210e+00	4.843401e-02
1.762248e+00	4.843216e-02
1.762287e+00	4.843030e-02
1.762325e+00	4.842845e-02
1.762363e+00	4.842660e-02
1.762402e+00	4.842474e-02
1.762440e+00	4.842289e-02
1.762479e+00	4.842104e-02
1.762517e+00	4.841918e-02
1.762555e+00	4.841733e-02
1.762594e+00	4.841548e-02
1.762632e+00	4.841362e-02
1.762670e+00	4.841177e-02
1.762707e+00	4.840992e-02
1.762746e+00	4.840806e-02
1.762784e+00	4.840621e-02
1.762823e+00	4.840436e-02
1.762862e+00	4.840250e-02
1.762900e+00	4.840065e-02
1.762939e+00	4.839880e-02
1.762977e+00	4.839695e-02
1.763014e+00	4.839509e-02
1.763053e+00	4.839324e-02
1.763090e+00	4.839139e-02
1.763128e+00	4.838953e-02
1.763166e+00	4.838768e-02
1.763205e+00	4.838583e-02
1.763243e+00	4.838397e-02
1.763281e+00	4.838212e-02
1.763319e+00	4.838027e-02
1.763357e+00	4.837841e-02
1.763395e+00	4.837656e-02
1.763433e+00	4.837471e-02
1.763472e+00	4.837285e-02
1.763510e+00	4.837100e-02
1.763548e+00	4.836915e-02
1.763587e+00	4.836729e-02
1.763625e+00	4.836544e-02
1.763663e+00	4.836359e-02
1.763701e+00	4.836173e-02
1.763740e+00	4.835988e-02
1.763778e+00	4.835803e-02
1.763817e+00	4.835617e-02
1.763854e+00	4.835432e-02
1.763893e+00	4.835247e-02
1.763931e+00	4.835061e-02
1.763970e+00	4.834876e-02
1.764009e+00	4.834691e-02
1.764046e+00	4.834505e-02
1.764083e+00	4.834320e-02
1.764122e+00	4.834135e-02
1.764160e+00	4.833949e-02
1.764198e+00	4.833764e-02
1.764236e+00	4.833579e-02
1.764276e+00	4.833393e-02
1.764314e+00	4.833208e-02
1.764351e+00	4.833023e-02
1.764389e+00	4.832838e-02
1.764428e+00	4.832652e-02
1.764465e+00	4.832467e-02
1.764504e+00	4.832282e-02
1.764541e+00	4.832096e-02
1.764580e+00	4.831911e-02
1.764618e+00	4.831726e-02
1.764656e+00	4.831540e-02
1.764695e+00	4.831355e-02
1.764733e+00	4.831170e-02
1.764772e+00	4.830984e-02
1.764811e+00	4.830799e-02
1.764848e+00	4.830614e-02
1.764887e+00	4.830428e-02
1.764924e+00	4.830243e-02
1.764963e+00	4.830058e-02
1.765001e+00	4.829872e-02
1.765039e+00	4.829687e-02
1.765077e+00	4.829502e-02
1.765116e+00	4.829316e-02
1.765155e+00	4.829131e-02
1.765193e+00	4.828946e-02
1.765232e+00	4.828760e-02
1.765269e+00	4.828575e-02
1.765308e+00	4.828390e-02
1.765347e+00	4.828204e-02
1.765386e+00	4.828019e-02
1.765424e+00	4.827834e-02
1.765462e+00	4.827648e-02
1.765500e+00	4.827463e-02
1.765538e+00	4.827278e-02
1.765576e+00	4.827092e-02
1.765614e+00	4.826907e-02
1.765652e+00	4.826722e-02
1.765691e+00	4.826537e-02
1.765729e+00	4.826351e-02
1.765767e+00	4.826166e-02
1.765806e+00	4.825981e-02
1.765845e+00	4.825795e-02
1.765883e+00	4.825610e-02
1.765923e+00	4.825425e-02
1.765961e+00	4.825239e-02
1.765999e+00	4.825054e-02
1.766039e+00	4.824869e-02
1.766077e+00	4.824683e-02
1.766115e+00	4.824498e-02
1.766153e+00	4.824313e-02
1.766192e+00	4.824127e-02
1.766230e+00	4.823942e-02
1.766268e+00	4.823757e-02
1.766307e+00	4.823571e-02
1.766346e+00	4.823386e-02
1.766384e+00	4.823201e-02
1.766422e+00	4.823015e-02
1.766461e+00	4.822830e-02
1.766499e+00	4.822645e-02
1.766537e+00	4.822459e-02
1.766575e+00	4.822274e-02
1.766614e+00	4.822089e-02
1.766652e+00	4.821903e-02
1.766691e+00	4.821718e-02
1.766729e+00	4.821533e-02
1.766767e+00	4.821347e-02
1.766805e+00	4.821162e-02
1.766844e+00	4.820977e-02
1.766882e+00	4.820791e-02
1.766920e+00	4.820606e-02
1.766959e+00	4.820421e-02
1.766997e+00	4.820235e-02
1.767036e+00	4.820050e-02
1.767075e+00	4.819865e-02
[truncated: 26,007 more rows]
