# Supplementary material for: Intermittency in the not-so-smooth elastic turbulence
Source: Nat Commun. 2024 May 27;15:4070. doi: 10.1038/s41467-024-48460-5 (PMC11130217; doi:10.1038/s41467-024-48460-5)
Supplement: Supplementary file 4 — Source Data [file 41467_2024_48460_MOESM4_ESM.zip › SourceData/FigS07_deltau_delta2u_pdf.txt]

-6.156372e+01	4.547270e-11	-2.564087e+02	1.123739e-11
-6.042589e+01	0	-2.518044e+02	0
-5.928806e+01	9.094540e-11	-2.472002e+02	0
-5.815023e+01	9.094540e-11	-2.425959e+02	0
-5.701241e+01	9.094540e-11	-2.379916e+02	0
-5.587458e+01	3.637816e-10	-2.333873e+02	0
-5.473675e+01	1.818908e-10	-2.287830e+02	0
-5.359892e+01	3.637816e-10	-2.241787e+02	0
-5.246109e+01	2.728362e-10	-2.195744e+02	0
-5.132326e+01	5.456724e-10	-2.149702e+02	0
-5.018543e+01	5.911451e-10	-2.103659e+02	0
-4.904760e+01	5.911451e-10	-2.057616e+02	1.123739e-11
-4.790978e+01	5.456724e-10	-2.011573e+02	0
-4.677195e+01	7.275632e-10	-1.965530e+02	1.123739e-11
-4.563412e+01	1.409654e-09	-1.919487e+02	3.371217e-11
-4.449629e+01	1.591545e-09	-1.873445e+02	6.742434e-11
-4.335846e+01	2.364580e-09	-1.827402e+02	5.618695e-11
-4.222063e+01	2.728362e-09	-1.781359e+02	5.618695e-11
-4.108280e+01	3.183089e-09	-1.735316e+02	1.123739e-10
-3.994497e+01	4.047070e-09	-1.689273e+02	1.236113e-10
-3.880715e+01	4.092543e-09	-1.643230e+02	3.483591e-10
-3.766932e+01	6.002397e-09	-1.597187e+02	2.359852e-10
-3.653149e+01	6.684487e-09	-1.551145e+02	4.157834e-10
-3.539366e+01	6.957323e-09	-1.505102e+02	3.258843e-10
-3.425583e+01	1.000399e-08	-1.459059e+02	4.045460e-10
-3.311800e+01	1.273236e-08	-1.413016e+02	6.068191e-10
-3.198017e+01	1.382370e-08	-1.366973e+02	6.292939e-10
-3.084235e+01	1.796172e-08	-1.320930e+02	8.203295e-10
-2.970452e+01	2.087197e-08	-1.274888e+02	9.664156e-10
-2.856669e+01	2.591944e-08	-1.228845e+02	9.888903e-10
-2.742886e+01	2.996651e-08	-1.182802e+02	1.011365e-09
-2.629103e+01	4.128921e-08	-1.136759e+02	1.382199e-09
-2.515320e+01	5.570406e-08	-1.090716e+02	1.651896e-09
-2.401537e+01	9.103635e-08	-1.044673e+02	2.652024e-09
-2.287754e+01	1.389646e-07	-9.986305e+01	3.427404e-09
-2.173972e+01	1.826184e-07	-9.525876e+01	4.607330e-09
-2.060189e+01	2.530101e-07	-9.065448e+01	5.461372e-09
-1.946406e+01	3.334968e-07	-8.605019e+01	7.956072e-09
-1.832623e+01	4.475423e-07	-8.144591e+01	1.052943e-08
-1.718840e+01	6.241128e-07	-7.684163e+01	1.551884e-08
-1.605057e+01	8.703020e-07	-7.223734e+01	2.431771e-08
-1.491274e+01	1.224125e-06	-6.763306e+01	3.789248e-08
-1.377492e+01	1.797718e-06	-6.302877e+01	5.314162e-08
-1.263709e+01	2.780019e-06	-5.842449e+01	7.858307e-08
-1.149926e+01	4.390980e-06	-5.382020e+01	1.135763e-07
-1.036143e+01	7.090786e-06	-4.921592e+01	1.682912e-07
-9.223601e+00	1.253141e-05	-4.461163e+01	2.573475e-07
-8.085772e+00	2.441593e-05	-4.000735e+01	4.239193e-07
-6.947943e+00	5.376888e-05	-3.540306e+01	7.185300e-07
-5.810115e+00	1.385999e-04	-3.079878e+01	1.341677e-06
-4.672286e+00	4.201881e-04	-2.619449e+01	2.714976e-06
-3.534457e+00	2.087919e-03	-2.159021e+01	6.035591e-06
-2.396629e+00	1.468017e-02	-1.698593e+01	1.593202e-05
-1.258800e+00	1.543987e-01	-1.238164e+01	5.469574e-05
-1.209714e-01	4.918196e-01	-7.777356e+00	3.318854e-04
1.016857e+00	1.608391e-01	-3.173071e+00	1.679453e-02
2.154686e+00	3.984095e-02	1.431213e+00	1.988622e-01
3.292515e+00	1.055568e-02	6.035498e+00	9.731614e-04
4.430343e+00	2.721395e-03	1.063978e+01	1.020701e-04
5.568172e+00	7.876246e-04	1.524407e+01	2.560360e-05
6.706001e+00	2.640306e-04	1.984835e+01	9.007656e-06
7.843829e+00	1.041959e-04	2.445264e+01	3.847918e-06
8.981658e+00	4.699736e-05	2.905692e+01	1.832346e-06
1.011949e+01	2.248989e-05	3.366121e+01	9.491886e-07
1.125732e+01	1.140205e-05	3.826549e+01	5.154591e-07
1.239514e+01	6.186743e-06	4.286977e+01	2.885200e-07
1.353297e+01	3.552782e-06	4.747406e+01	1.683136e-07
1.467080e+01	2.168957e-06	5.207834e+01	9.845078e-08
1.580863e+01	1.429889e-06	5.668263e+01	6.164832e-08
1.694646e+01	9.536080e-07	6.128691e+01	4.031976e-08
1.808429e+01	6.930949e-07	6.589120e+01	2.586847e-08
1.922212e+01	5.009727e-07	7.049548e+01	1.740672e-08
2.035994e+01	3.745586e-07	7.509977e+01	1.215886e-08
2.149777e+01	2.716084e-07	7.970405e+01	8.259482e-09
2.263560e+01	1.893938e-07	8.430834e+01	6.012004e-09
2.377343e+01	1.183200e-07	8.891262e+01	4.450007e-09
2.491126e+01	7.957723e-08	9.351691e+01	3.315030e-09
2.604909e+01	4.870126e-08	9.812119e+01	2.629549e-09
2.718692e+01	3.101238e-08	1.027255e+02	2.191291e-09
2.832475e+01	1.864381e-08	1.073298e+02	1.573235e-09
2.946257e+01	1.405106e-08	1.119340e+02	1.584472e-09
3.060040e+01	9.867576e-09	1.165383e+02	1.415911e-09
3.173823e+01	8.048668e-09	1.211426e+02	1.112502e-09
3.287606e+01	5.456724e-09	1.257469e+02	7.529051e-10
3.401389e+01	5.138415e-09	1.303512e+02	6.854808e-10
3.515172e+01	3.274034e-09	1.349555e+02	5.056826e-10
3.628955e+01	2.819307e-09	1.395598e+02	4.157834e-10
3.742737e+01	1.546072e-09	1.441640e+02	3.258843e-10
3.856520e+01	1.273236e-09	1.487683e+02	3.933087e-10
3.970303e+01	9.094540e-10	1.533726e+02	2.135104e-10
4.084086e+01	1.000399e-09	1.579769e+02	2.696974e-10
4.197869e+01	4.547270e-10	1.625812e+02	2.247478e-10
4.311652e+01	5.456724e-10	1.671855e+02	8.989912e-11
4.425435e+01	2.273635e-10	1.717897e+02	8.989912e-11
4.539218e+01	1.818908e-10	1.763940e+02	3.371217e-11
4.653000e+01	4.547270e-11	1.809983e+02	1.460861e-10
4.766783e+01	0	1.856026e+02	5.618695e-11
4.880566e+01	0	1.902069e+02	4.494956e-11
4.994349e+01	0	1.948112e+02	6.742434e-11
5.108132e+01	4.547270e-11	1.994155e+02	3.371217e-11
