# Supplementary material for: Intermittency in the not-so-smooth elastic turbulence
Source: Nat Commun. 2024 May 27;15:4070. doi: 10.1038/s41467-024-48460-5 (PMC11130217; doi:10.1038/s41467-024-48460-5)
Supplement: Supplementary file 4 — Source Data [file 41467_2024_48460_MOESM4_ESM.zip › SourceData/FigS08a_De1_dashed_rbyL_0p002.txt]

delta2 u			pdf
1.791581e-11	1
5.478681e-06	9.999814e-01
1.096843e-05	9.999629e-01
1.645664e-05	9.999443e-01
2.193932e-05	9.999257e-01
2.745861e-05	9.999072e-01
3.297109e-05	9.998886e-01
3.845233e-05	9.998700e-01
4.393946e-05	9.998515e-01
4.942491e-05	9.998329e-01
5.493424e-05	9.998143e-01
6.046700e-05	9.997958e-01
6.596246e-05	9.997772e-01
7.145347e-05	9.997586e-01
7.694374e-05	9.997401e-01
8.248259e-05	9.997215e-01
8.799042e-05	9.997029e-01
9.346801e-05	9.996844e-01
9.895554e-05	9.996658e-01
1.044625e-04	9.996473e-01
1.099599e-04	9.996287e-01
1.154509e-04	9.996101e-01
1.209491e-04	9.995916e-01
1.264273e-04	9.995730e-01
1.319056e-04	9.995544e-01
1.373854e-04	9.995359e-01
1.428922e-04	9.995173e-01
1.483640e-04	9.994987e-01
1.538451e-04	9.994802e-01
1.593183e-04	9.994616e-01
1.648010e-04	9.994430e-01
1.702963e-04	9.994245e-01
1.757730e-04	9.994059e-01
1.812447e-04	9.993873e-01
1.867270e-04	9.993688e-01
1.922038e-04	9.993502e-01
1.976983e-04	9.993316e-01
2.031727e-04	9.993131e-01
2.086468e-04	9.992945e-01
2.141216e-04	9.992759e-01
2.196049e-04	9.992574e-01
2.251067e-04	9.992388e-01
2.306086e-04	9.992202e-01
2.360589e-04	9.992017e-01
2.415516e-04	9.991831e-01
2.470271e-04	9.991645e-01
2.524871e-04	9.991460e-01
2.580155e-04	9.991274e-01
2.635049e-04	9.991088e-01
2.689854e-04	9.990903e-01
2.744851e-04	9.990717e-01
2.799574e-04	9.990531e-01
2.854249e-04	9.990346e-01
2.909514e-04	9.990160e-01
2.964132e-04	9.989974e-01
3.019115e-04	9.989789e-01
3.073794e-04	9.989603e-01
3.128461e-04	9.989418e-01
3.183396e-04	9.989232e-01
3.238278e-04	9.989046e-01
3.292914e-04	9.988861e-01
3.347675e-04	9.988675e-01
3.402584e-04	9.988489e-01
3.457341e-04	9.988304e-01
3.512274e-04	9.988118e-01
3.566895e-04	9.987932e-01
3.621732e-04	9.987747e-01
3.676952e-04	9.987561e-01
3.731754e-04	9.987375e-01
3.786637e-04	9.987190e-01
3.841558e-04	9.987004e-01
3.896386e-04	9.986818e-01
3.951308e-04	9.986633e-01
4.006153e-04	9.986447e-01
4.061079e-04	9.986261e-01
4.116149e-04	9.986076e-01
4.170899e-04	9.985890e-01
4.225525e-04	9.985704e-01
4.280593e-04	9.985519e-01
4.335504e-04	9.985333e-01
4.390671e-04	9.985147e-01
4.445538e-04	9.984962e-01
4.500440e-04	9.984776e-01
4.555436e-04	9.984590e-01
4.610433e-04	9.984405e-01
4.665416e-04	9.984219e-01
4.720258e-04	9.984033e-01
4.774705e-04	9.983848e-01
4.829493e-04	9.983662e-01
4.884617e-04	9.983476e-01
4.939460e-04	9.983291e-01
4.994509e-04	9.983105e-01
5.049331e-04	9.982919e-01
5.104441e-04	9.982734e-01
5.159736e-04	9.982548e-01
5.214652e-04	9.982363e-01
5.269543e-04	9.982177e-01
5.324658e-04	9.981991e-01
5.379606e-04	9.981806e-01
5.434391e-04	9.981620e-01
5.489103e-04	9.981434e-01
5.543808e-04	9.981249e-01
5.598799e-04	9.981063e-01
5.653462e-04	9.980877e-01
5.708313e-04	9.980692e-01
5.763294e-04	9.980506e-01
5.818098e-04	9.980320e-01
5.873039e-04	9.980135e-01
5.928134e-04	9.979949e-01
5.983229e-04	9.979763e-01
6.038209e-04	9.979578e-01
6.093106e-04	9.979392e-01
6.147778e-04	9.979206e-01
6.202581e-04	9.979021e-01
6.257646e-04	9.978835e-01
6.312545e-04	9.978649e-01
6.367765e-04	9.978464e-01
6.422749e-04	9.978278e-01
6.477573e-04	9.978092e-01
6.532841e-04	9.977907e-01
6.587826e-04	9.977721e-01
6.642755e-04	9.977535e-01
6.697874e-04	9.977350e-01
6.752731e-04	9.977164e-01
6.807548e-04	9.976978e-01
6.862525e-04	9.976793e-01
6.917448e-04	9.976607e-01
6.972463e-04	9.976421e-01
7.027311e-04	9.976236e-01
7.082164e-04	9.976050e-01
7.136787e-04	9.975864e-01
7.192176e-04	9.975679e-01
7.247188e-04	9.975493e-01
7.302087e-04	9.975308e-01
7.357109e-04	9.975122e-01
7.412048e-04	9.974936e-01
7.467013e-04	9.974751e-01
7.521941e-04	9.974565e-01
7.576654e-04	9.974379e-01
7.631714e-04	9.974194e-01
7.686330e-04	9.974008e-01
7.741282e-04	9.973822e-01
7.796038e-04	9.973637e-01
7.850831e-04	9.973451e-01
7.905848e-04	9.973265e-01
7.960901e-04	9.973080e-01
8.015748e-04	9.972894e-01
8.070499e-04	9.972708e-01
8.125310e-04	9.972523e-01
8.180028e-04	9.972337e-01
8.235114e-04	9.972151e-01
8.289870e-04	9.971966e-01
8.344847e-04	9.971780e-01
8.399863e-04	9.971594e-01
8.454481e-04	9.971409e-01
8.509155e-04	9.971223e-01
8.564146e-04	9.971037e-01
8.619124e-04	9.970852e-01
8.674098e-04	9.970666e-01
8.728939e-04	9.970480e-01
8.783992e-04	9.970295e-01
8.838844e-04	9.970109e-01
8.893615e-04	9.969923e-01
8.948443e-04	9.969738e-01
9.003573e-04	9.969552e-01
9.058432e-04	9.969366e-01
9.113555e-04	9.969181e-01
9.168267e-04	9.968995e-01
9.222959e-04	9.968809e-01
9.277654e-04	9.968624e-01
9.332050e-04	9.968438e-01
9.387061e-04	9.968253e-01
9.441954e-04	9.968067e-01
9.496603e-04	9.967881e-01
9.551749e-04	9.967696e-01
9.606648e-04	9.967510e-01
9.661428e-04	9.967324e-01
9.715961e-04	9.967139e-01
9.771084e-04	9.966953e-01
9.825910e-04	9.966767e-01
9.880985e-04	9.966582e-01
9.936285e-04	9.966396e-01
9.991137e-04	9.966210e-01
1.004606e-03	9.966025e-01
1.010087e-03	9.965839e-01
1.015568e-03	9.965653e-01
1.021051e-03	9.965468e-01
1.026553e-03	9.965282e-01
1.032053e-03	9.965096e-01
1.037524e-03	9.964911e-01
1.043046e-03	9.964725e-01
1.048521e-03	9.964539e-01
1.054010e-03	9.964354e-01
1.059508e-03	9.964168e-01
1.064959e-03	9.963982e-01
1.070487e-03	9.963797e-01
1.075954e-03	9.963611e-01
1.081425e-03	9.963425e-01
1.086946e-03	9.963240e-01
1.092443e-03	9.963054e-01
1.097927e-03	9.962868e-01
1.103422e-03	9.962683e-01
1.108918e-03	9.962497e-01
1.114434e-03	9.962311e-01
1.119911e-03	9.962126e-01
1.125415e-03	9.961940e-01
1.130925e-03	9.961755e-01
1.136443e-03	9.961569e-01
1.141928e-03	9.961383e-01
1.147431e-03	9.961198e-01
1.152908e-03	9.961012e-01
1.158391e-03	9.960826e-01
1.163891e-03	9.960641e-01
1.169353e-03	9.960455e-01
1.174848e-03	9.960269e-01
1.180357e-03	9.960084e-01
1.185828e-03	9.959898e-01
1.191374e-03	9.959712e-01
1.196871e-03	9.959527e-01
1.202354e-03	9.959341e-01
1.207815e-03	9.959155e-01
1.213294e-03	9.958970e-01
1.218795e-03	9.958784e-01
1.224292e-03	9.958598e-01
1.229792e-03	9.958413e-01
1.235262e-03	9.958227e-01
1.240740e-03	9.958041e-01
1.246251e-03	9.957856e-01
1.251707e-03	9.957670e-01
1.257176e-03	9.957484e-01
1.262675e-03	9.957299e-01
1.268184e-03	9.957113e-01
1.273690e-03	9.956927e-01
1.279195e-03	9.956742e-01
1.284695e-03	9.956556e-01
1.290191e-03	9.956370e-01
1.295664e-03	9.956185e-01
1.301180e-03	9.955999e-01
1.306658e-03	9.955813e-01
1.312141e-03	9.955628e-01
1.317655e-03	9.955442e-01
1.323175e-03	9.955256e-01
1.328626e-03	9.955071e-01
1.334108e-03	9.954885e-01
1.339583e-03	9.954700e-01
1.345053e-03	9.954514e-01
1.350520e-03	9.954328e-01
1.356001e-03	9.954143e-01
1.361515e-03	9.953957e-01
1.366989e-03	9.953771e-01
1.372482e-03	9.953586e-01
1.377963e-03	9.953400e-01
1.383437e-03	9.953214e-01
1.388921e-03	9.953029e-01
1.394430e-03	9.952843e-01
1.399907e-03	9.952657e-01
1.405394e-03	9.952472e-01
1.410873e-03	9.952286e-01
1.416373e-03	9.952100e-01
1.421886e-03	9.951915e-01
1.427393e-03	9.951729e-01
1.432904e-03	9.951543e-01
1.438409e-03	9.951358e-01
1.443899e-03	9.951172e-01
1.449380e-03	9.950986e-01
1.454906e-03	9.950801e-01
1.460392e-03	9.950615e-01
1.465879e-03	9.950429e-01
1.471347e-03	9.950244e-01
1.476830e-03	9.950058e-01
1.482332e-03	9.949872e-01
1.487845e-03	9.949687e-01
1.493323e-03	9.949501e-01
1.498815e-03	9.949315e-01
1.504309e-03	9.949130e-01
1.509793e-03	9.948944e-01
1.515283e-03	9.948758e-01
1.520782e-03	9.948573e-01
1.526269e-03	9.948387e-01
1.531737e-03	9.948201e-01
1.537207e-03	9.948016e-01
1.542732e-03	9.947830e-01
1.548193e-03	9.947645e-01
1.553675e-03	9.947459e-01
1.559170e-03	9.947273e-01
1.564672e-03	9.947088e-01
1.570174e-03	9.946902e-01
1.575678e-03	9.946716e-01
1.581172e-03	9.946531e-01
1.586669e-03	9.946345e-01
1.592172e-03	9.946159e-01
1.597667e-03	9.945974e-01
1.603153e-03	9.945788e-01
1.608634e-03	9.945602e-01
1.614138e-03	9.945417e-01
1.619640e-03	9.945231e-01
1.625135e-03	9.945045e-01
1.630613e-03	9.944860e-01
1.636093e-03	9.944674e-01
1.641608e-03	9.944488e-01
1.647092e-03	9.944303e-01
1.652568e-03	9.944117e-01
1.658065e-03	9.943931e-01
1.663564e-03	9.943746e-01
1.669063e-03	9.943560e-01
1.674564e-03	9.943374e-01
1.680029e-03	9.943189e-01
1.685536e-03	9.943003e-01
1.691017e-03	9.942817e-01
1.696508e-03	9.942632e-01
1.702027e-03	9.942446e-01
1.707522e-03	9.942260e-01
1.712991e-03	9.942075e-01
1.718488e-03	9.941889e-01
1.723975e-03	9.941703e-01
1.729463e-03	9.941518e-01
1.734945e-03	9.941332e-01
1.740433e-03	9.941146e-01
1.745934e-03	9.940961e-01
1.751390e-03	9.940775e-01
1.756877e-03	9.940590e-01
1.762374e-03	9.940404e-01
1.767891e-03	9.940218e-01
1.773376e-03	9.940033e-01
1.778884e-03	9.939847e-01
1.784388e-03	9.939661e-01
1.789905e-03	9.939476e-01
1.795369e-03	9.939290e-01
1.800841e-03	9.939104e-01
1.806332e-03	9.938919e-01
1.811812e-03	9.938733e-01
1.817306e-03	9.938547e-01
1.822797e-03	9.938362e-01
1.828256e-03	9.938176e-01
1.833743e-03	9.937990e-01
1.839232e-03	9.937805e-01
1.844706e-03	9.937619e-01
1.850191e-03	9.937433e-01
1.855672e-03	9.937248e-01
1.861164e-03	9.937062e-01
1.866669e-03	9.936876e-01
1.872176e-03	9.936691e-01
1.877647e-03	9.936505e-01
1.883111e-03	9.936319e-01
1.888598e-03	9.936134e-01
1.894112e-03	9.935948e-01
1.899599e-03	9.935762e-01
1.905084e-03	9.935577e-01
1.910553e-03	9.935391e-01
1.916055e-03	9.935205e-01
1.921563e-03	9.935020e-01
1.927036e-03	9.934834e-01
1.932512e-03	9.934648e-01
1.938008e-03	9.934463e-01
1.943521e-03	9.934277e-01
1.949034e-03	9.934091e-01
1.954532e-03	9.933906e-01
1.960035e-03	9.933720e-01
1.965547e-03	9.933535e-01
1.971041e-03	9.933349e-01
1.976540e-03	9.933163e-01
1.981994e-03	9.932978e-01
1.987470e-03	9.932792e-01
1.992960e-03	9.932606e-01
1.998448e-03	9.932421e-01
2.003947e-03	9.932235e-01
2.009435e-03	9.932049e-01
2.014898e-03	9.931864e-01
2.020383e-03	9.931678e-01
2.025870e-03	9.931492e-01
2.031357e-03	9.931307e-01
2.036874e-03	9.931121e-01
2.042366e-03	9.930935e-01
2.047863e-03	9.930750e-01
2.053341e-03	9.930564e-01
2.058793e-03	9.930378e-01
2.064274e-03	9.930193e-01
2.069752e-03	9.930007e-01
2.075264e-03	9.929821e-01
2.080745e-03	9.929636e-01
2.086252e-03	9.929450e-01
2.091746e-03	9.929264e-01
2.097235e-03	9.929079e-01
2.102718e-03	9.928893e-01
2.108231e-03	9.928707e-01
2.113718e-03	9.928522e-01
2.119209e-03	9.928336e-01
2.124700e-03	9.928150e-01
2.130203e-03	9.927965e-01
2.135684e-03	9.927779e-01
2.141176e-03	9.927593e-01
2.146646e-03	9.927408e-01
2.152137e-03	9.927222e-01
2.157638e-03	9.927037e-01
2.163113e-03	9.926851e-01
2.168638e-03	9.926665e-01
2.174107e-03	9.926480e-01
2.179574e-03	9.926294e-01
2.185052e-03	9.926108e-01
2.190549e-03	9.925923e-01
2.195999e-03	9.925737e-01
2.201487e-03	9.925551e-01
2.206963e-03	9.925366e-01
2.212473e-03	9.925180e-01
2.217962e-03	9.924994e-01
2.223469e-03	9.924809e-01
2.228961e-03	9.924623e-01
2.234435e-03	9.924437e-01
2.239927e-03	9.924252e-01
2.245439e-03	9.924066e-01
2.250949e-03	9.923880e-01
2.256428e-03	9.923695e-01
2.261904e-03	9.923509e-01
2.267375e-03	9.923323e-01
2.272840e-03	9.923138e-01
2.278311e-03	9.922952e-01
2.283773e-03	9.922766e-01
2.289280e-03	9.922581e-01
2.294779e-03	9.922395e-01
2.300271e-03	9.922209e-01
2.305745e-03	9.922024e-01
2.311261e-03	9.921838e-01
2.316741e-03	9.921652e-01
2.322206e-03	9.921467e-01
2.327698e-03	9.921281e-01
2.333213e-03	9.921095e-01
2.338714e-03	9.920910e-01
2.344232e-03	9.920724e-01
2.349708e-03	9.920538e-01
2.355196e-03	9.920353e-01
2.360686e-03	9.920167e-01
2.366187e-03	9.919982e-01
2.371692e-03	9.919796e-01
2.377180e-03	9.919610e-01
2.382688e-03	9.919425e-01
2.388176e-03	9.919239e-01
2.393676e-03	9.919053e-01
2.399188e-03	9.918868e-01
2.404643e-03	9.918682e-01
2.410156e-03	9.918496e-01
2.415648e-03	9.918311e-01
2.421154e-03	9.918125e-01
2.426637e-03	9.917939e-01
2.432136e-03	9.917754e-01
2.437631e-03	9.917568e-01
2.443101e-03	9.917382e-01
2.448605e-03	9.917197e-01
2.454094e-03	9.917011e-01
2.459551e-03	9.916825e-01
2.465047e-03	9.916640e-01
2.470552e-03	9.916454e-01
2.476043e-03	9.916268e-01
2.481547e-03	9.916083e-01
2.487028e-03	9.915897e-01
2.492549e-03	9.915711e-01
2.498034e-03	9.915526e-01
2.503549e-03	9.915340e-01
2.509058e-03	9.915154e-01
2.514541e-03	9.914969e-01
2.520036e-03	9.914783e-01
2.525535e-03	9.914597e-01
2.531016e-03	9.914412e-01
2.536519e-03	9.914226e-01
2.542026e-03	9.914040e-01
2.547519e-03	9.913855e-01
2.553019e-03	9.913669e-01
2.558516e-03	9.913483e-01
2.564027e-03	9.913298e-01
2.569489e-03	9.913112e-01
2.574960e-03	9.912927e-01
2.580430e-03	9.912741e-01
2.585932e-03	9.912555e-01
2.591417e-03	9.912370e-01
2.596906e-03	9.912184e-01
2.602385e-03	9.911998e-01
2.607879e-03	9.911813e-01
2.613385e-03	9.911627e-01
2.618845e-03	9.911441e-01
2.624339e-03	9.911256e-01
2.629797e-03	9.911070e-01
2.635278e-03	9.910884e-01
2.640777e-03	9.910699e-01
2.646281e-03	9.910513e-01
2.651747e-03	9.910327e-01
2.657224e-03	9.910142e-01
2.662734e-03	9.909956e-01
2.668216e-03	9.909770e-01
2.673699e-03	9.909585e-01
2.679187e-03	9.909399e-01
2.684660e-03	9.909213e-01
2.690142e-03	9.909028e-01
2.695643e-03	9.908842e-01
2.701112e-03	9.908656e-01
2.706602e-03	9.908471e-01
2.712085e-03	9.908285e-01
2.717574e-03	9.908099e-01
2.723094e-03	9.907914e-01
2.728568e-03	9.907728e-01
2.734041e-03	9.907542e-01
2.739536e-03	9.907357e-01
2.745010e-03	9.907171e-01
2.750507e-03	9.906985e-01
2.756023e-03	9.906800e-01
2.761501e-03	9.906614e-01
2.766994e-03	9.906428e-01
2.772503e-03	9.906243e-01
2.778014e-03	9.906057e-01
2.783485e-03	9.905872e-01
2.788964e-03	9.905686e-01
2.794483e-03	9.905500e-01
2.799962e-03	9.905315e-01
2.805456e-03	9.905129e-01
2.810935e-03	9.904943e-01
2.816448e-03	9.904758e-01
2.821958e-03	9.904572e-01
2.827455e-03	9.904386e-01
2.832991e-03	9.904201e-01
2.838505e-03	9.904015e-01
2.843972e-03	9.903829e-01
2.849470e-03	9.903644e-01
2.855009e-03	9.903458e-01
2.860498e-03	9.903272e-01
2.866004e-03	9.903087e-01
2.871444e-03	9.902901e-01
2.876935e-03	9.902715e-01
2.882444e-03	9.902530e-01
2.887927e-03	9.902344e-01
2.893380e-03	9.902158e-01
2.898879e-03	9.901973e-01
2.904344e-03	9.901787e-01
2.909825e-03	9.901601e-01
2.915310e-03	9.901416e-01
2.920811e-03	9.901230e-01
2.926290e-03	9.901044e-01
2.931783e-03	9.900859e-01
2.937330e-03	9.900673e-01
2.942785e-03	9.900487e-01
2.948304e-03	9.900302e-01
2.953787e-03	9.900116e-01
2.959293e-03	9.899930e-01
2.964792e-03	9.899745e-01
2.970270e-03	9.899559e-01
2.975791e-03	9.899373e-01
2.981269e-03	9.899188e-01
2.986768e-03	9.899002e-01
2.992247e-03	9.898817e-01
2.997715e-03	9.898631e-01
3.003210e-03	9.898445e-01
3.008686e-03	9.898260e-01
3.014178e-03	9.898074e-01
3.019640e-03	9.897888e-01
3.025142e-03	9.897703e-01
3.030630e-03	9.897517e-01
3.036124e-03	9.897331e-01
3.041596e-03	9.897146e-01
3.047070e-03	9.896960e-01
3.052578e-03	9.896774e-01
3.058068e-03	9.896589e-01
3.063551e-03	9.896403e-01
3.069024e-03	9.896217e-01
3.074530e-03	9.896032e-01
3.080023e-03	9.895846e-01
3.085553e-03	9.895660e-01
3.091076e-03	9.895475e-01
3.096567e-03	9.895289e-01
3.102064e-03	9.895103e-01
3.107541e-03	9.894918e-01
3.113023e-03	9.894732e-01
3.118513e-03	9.894546e-01
3.123992e-03	9.894361e-01
3.129511e-03	9.894175e-01
3.135018e-03	9.893989e-01
3.140503e-03	9.893804e-01
3.145992e-03	9.893618e-01
3.151467e-03	9.893432e-01
3.156938e-03	9.893247e-01
3.162428e-03	9.893061e-01
3.167927e-03	9.892875e-01
3.173414e-03	9.892690e-01
3.178897e-03	9.892504e-01
3.184394e-03	9.892318e-01
3.189875e-03	9.892133e-01
3.195346e-03	9.891947e-01
3.200845e-03	9.891762e-01
3.206336e-03	9.891576e-01
3.211826e-03	9.891390e-01
3.217350e-03	9.891205e-01
3.222811e-03	9.891019e-01
3.228318e-03	9.890833e-01
3.233788e-03	9.890648e-01
3.239279e-03	9.890462e-01
3.244770e-03	9.890276e-01
3.250253e-03	9.890091e-01
3.255752e-03	9.889905e-01
3.261263e-03	9.889719e-01
3.266766e-03	9.889534e-01
3.272243e-03	9.889348e-01
3.277735e-03	9.889162e-01
3.283225e-03	9.888977e-01
3.288747e-03	9.888791e-01
3.294255e-03	9.888605e-01
3.299740e-03	9.888420e-01
3.305217e-03	9.888234e-01
3.310709e-03	9.888048e-01
3.316222e-03	9.887863e-01
3.321710e-03	9.887677e-01
3.327202e-03	9.887491e-01
3.332707e-03	9.887306e-01
3.338230e-03	9.887120e-01
3.343720e-03	9.886934e-01
3.349188e-03	9.886749e-01
3.354690e-03	9.886563e-01
3.360151e-03	9.886377e-01
3.365647e-03	9.886192e-01
3.371115e-03	9.886006e-01
3.376633e-03	9.885820e-01
3.382120e-03	9.885635e-01
3.387572e-03	9.885449e-01
3.393050e-03	9.885264e-01
3.398591e-03	9.885078e-01
3.404115e-03	9.884892e-01
3.409621e-03	9.884707e-01
3.415124e-03	9.884521e-01
3.420629e-03	9.884335e-01
3.426135e-03	9.884150e-01
3.431598e-03	9.883964e-01
3.437072e-03	9.883778e-01
3.442557e-03	9.883593e-01
3.448032e-03	9.883407e-01
3.453512e-03	9.883221e-01
3.459000e-03	9.883036e-01
3.464516e-03	9.882850e-01
3.470012e-03	9.882664e-01
3.475496e-03	9.882479e-01
3.480966e-03	9.882293e-01
3.486424e-03	9.882107e-01
3.491913e-03	9.881922e-01
3.497423e-03	9.881736e-01
3.502911e-03	9.881550e-01
3.508362e-03	9.881365e-01
3.513844e-03	9.881179e-01
3.519354e-03	9.880993e-01
3.524855e-03	9.880808e-01
3.530351e-03	9.880622e-01
3.535860e-03	9.880436e-01
3.541367e-03	9.880251e-01
3.546898e-03	9.880065e-01
3.552381e-03	9.879879e-01
3.557873e-03	9.879694e-01
3.563349e-03	9.879508e-01
3.568829e-03	9.879322e-01
3.574337e-03	9.879137e-01
3.579842e-03	9.878951e-01
3.585321e-03	9.878765e-01
3.590820e-03	9.878580e-01
3.596283e-03	9.878394e-01
3.601771e-03	9.878209e-01
3.607270e-03	9.878023e-01
3.612792e-03	9.877837e-01
3.618275e-03	9.877652e-01
3.623767e-03	9.877466e-01
3.629207e-03	9.877280e-01
3.634670e-03	9.877095e-01
3.640170e-03	9.876909e-01
3.645631e-03	9.876723e-01
3.651127e-03	9.876538e-01
3.656607e-03	9.876352e-01
3.662070e-03	9.876166e-01
3.667540e-03	9.875981e-01
3.673025e-03	9.875795e-01
3.678530e-03	9.875609e-01
3.684010e-03	9.875424e-01
3.689491e-03	9.875238e-01
3.694990e-03	9.875052e-01
3.700478e-03	9.874867e-01
3.705981e-03	9.874681e-01
3.711455e-03	9.874495e-01
3.716971e-03	9.874310e-01
3.722438e-03	9.874124e-01
3.727925e-03	9.873938e-01
3.733396e-03	9.873753e-01
3.738886e-03	9.873567e-01
3.744398e-03	9.873381e-01
3.749857e-03	9.873196e-01
3.755359e-03	9.873010e-01
3.760854e-03	9.872824e-01
3.766332e-03	9.872639e-01
3.771829e-03	9.872453e-01
3.777353e-03	9.872267e-01
3.782858e-03	9.872082e-01
3.788359e-03	9.871896e-01
3.793824e-03	9.871710e-01
3.799321e-03	9.871525e-01
3.804804e-03	9.871339e-01
3.810295e-03	9.871154e-01
3.815778e-03	9.870968e-01
3.821281e-03	9.870782e-01
3.826787e-03	9.870597e-01
3.832264e-03	9.870411e-01
3.837747e-03	9.870225e-01
3.843213e-03	9.870040e-01
3.848717e-03	9.869854e-01
3.854220e-03	9.869668e-01
3.859698e-03	9.869483e-01
3.865192e-03	9.869297e-01
3.870679e-03	9.869111e-01
3.876132e-03	9.868926e-01
3.881620e-03	9.868740e-01
3.887107e-03	9.868554e-01
3.892551e-03	9.868369e-01
3.898054e-03	9.868183e-01
3.903540e-03	9.867997e-01
3.909022e-03	9.867812e-01
3.914525e-03	9.867626e-01
3.920015e-03	9.867440e-01
3.925531e-03	9.867255e-01
3.931023e-03	9.867069e-01
3.936529e-03	9.866883e-01
3.942032e-03	9.866698e-01
3.947506e-03	9.866512e-01
3.952985e-03	9.866326e-01
3.958475e-03	9.866141e-01
3.963984e-03	9.865955e-01
3.969461e-03	9.865769e-01
3.974932e-03	9.865584e-01
3.980446e-03	9.865398e-01
3.985920e-03	9.865212e-01
3.991416e-03	9.865027e-01
3.996883e-03	9.864841e-01
4.002416e-03	9.864655e-01
4.007901e-03	9.864470e-01
4.013425e-03	9.864284e-01
4.018907e-03	9.864099e-01
4.024393e-03	9.863913e-01
4.029883e-03	9.863727e-01
4.035365e-03	9.863542e-01
4.040840e-03	9.863356e-01
4.046348e-03	9.863170e-01
4.051837e-03	9.862985e-01
4.057352e-03	9.862799e-01
4.062809e-03	9.862613e-01
4.068286e-03	9.862428e-01
4.073759e-03	9.862242e-01
4.079222e-03	9.862056e-01
4.084703e-03	9.861871e-01
4.090204e-03	9.861685e-01
4.095712e-03	9.861499e-01
4.101196e-03	9.861314e-01
4.106674e-03	9.861128e-01
4.112185e-03	9.860942e-01
4.117634e-03	9.860757e-01
4.123137e-03	9.860571e-01
4.128634e-03	9.860385e-01
4.134121e-03	9.860200e-01
4.139605e-03	9.860014e-01
4.145112e-03	9.859828e-01
4.150582e-03	9.859643e-01
4.156087e-03	9.859457e-01
4.161574e-03	9.859271e-01
4.167062e-03	9.859086e-01
4.172536e-03	9.858900e-01
4.178013e-03	9.858714e-01
4.183516e-03	9.858529e-01
4.188986e-03	9.858343e-01
4.194495e-03	9.858157e-01
4.199981e-03	9.857972e-01
4.205480e-03	9.857786e-01
4.210983e-03	9.857600e-01
4.216453e-03	9.857415e-01
4.221927e-03	9.857229e-01
4.227409e-03	9.857044e-01
4.232907e-03	9.856858e-01
4.238390e-03	9.856672e-01
4.243880e-03	9.856487e-01
4.249371e-03	9.856301e-01
4.254843e-03	9.856115e-01
4.260321e-03	9.855930e-01
4.265817e-03	9.855744e-01
4.271295e-03	9.855558e-01
4.276782e-03	9.855373e-01
4.282272e-03	9.855187e-01
4.287741e-03	9.855001e-01
4.293210e-03	9.854816e-01
4.298678e-03	9.854630e-01
4.304166e-03	9.854444e-01
4.309660e-03	9.854259e-01
4.315150e-03	9.854073e-01
4.320638e-03	9.853887e-01
4.326125e-03	9.853702e-01
4.331637e-03	9.853516e-01
4.337146e-03	9.853330e-01
4.342617e-03	9.853145e-01
4.348116e-03	9.852959e-01
4.353600e-03	9.852773e-01
4.359077e-03	9.852588e-01
4.364557e-03	9.852402e-01
4.370040e-03	9.852216e-01
4.375535e-03	9.852031e-01
4.381001e-03	9.851845e-01
4.386484e-03	9.851659e-01
4.391981e-03	9.851474e-01
4.397442e-03	9.851288e-01
4.402916e-03	9.851102e-01
4.408405e-03	9.850917e-01
4.413909e-03	9.850731e-01
4.419433e-03	9.850546e-01
4.424915e-03	9.850360e-01
4.430407e-03	9.850174e-01
4.435923e-03	9.849989e-01
4.441417e-03	9.849803e-01
4.446924e-03	9.849617e-01
4.452413e-03	9.849432e-01
4.457891e-03	9.849246e-01
4.463376e-03	9.849060e-01
4.468872e-03	9.848875e-01
4.474368e-03	9.848689e-01
4.479873e-03	9.848503e-01
4.485371e-03	9.848318e-01
4.490859e-03	9.848132e-01
4.496372e-03	9.847946e-01
4.501848e-03	9.847761e-01
4.507319e-03	9.847575e-01
4.512813e-03	9.847389e-01
4.518301e-03	9.847204e-01
4.523777e-03	9.847018e-01
4.529288e-03	9.846832e-01
4.534767e-03	9.846647e-01
4.540268e-03	9.846461e-01
4.545785e-03	9.846275e-01
4.551278e-03	9.846090e-01
4.556775e-03	9.845904e-01
4.562281e-03	9.845718e-01
4.567792e-03	9.845533e-01
4.573298e-03	9.845347e-01
4.578791e-03	9.845161e-01
4.584276e-03	9.844976e-01
4.589770e-03	9.844790e-01
4.595288e-03	9.844604e-01
4.600768e-03	9.844419e-01
4.606244e-03	9.844233e-01
4.611720e-03	9.844047e-01
4.617179e-03	9.843862e-01
4.622655e-03	9.843676e-01
4.628152e-03	9.843491e-01
4.633607e-03	9.843305e-01
4.639089e-03	9.843119e-01
4.644567e-03	9.842934e-01
4.650039e-03	9.842748e-01
4.655537e-03	9.842562e-01
4.661064e-03	9.842377e-01
4.666552e-03	9.842191e-01
4.672041e-03	9.842005e-01
4.677531e-03	9.841820e-01
4.683014e-03	9.841634e-01
4.688508e-03	9.841448e-01
4.694009e-03	9.841263e-01
4.699531e-03	9.841077e-01
4.705019e-03	9.840891e-01
4.710505e-03	9.840706e-01
4.716003e-03	9.840520e-01
4.721481e-03	9.840334e-01
4.726964e-03	9.840149e-01
4.732466e-03	9.839963e-01
4.737943e-03	9.839777e-01
4.743436e-03	9.839592e-01
4.748926e-03	9.839406e-01
4.754407e-03	9.839220e-01
4.759900e-03	9.839035e-01
4.765355e-03	9.838849e-01
4.770831e-03	9.838663e-01
4.776332e-03	9.838478e-01
4.781785e-03	9.838292e-01
4.787265e-03	9.838106e-01
4.792759e-03	9.837921e-01
4.798259e-03	9.837735e-01
4.803759e-03	9.837549e-01
4.809231e-03	9.837364e-01
4.814746e-03	9.837178e-01
4.820236e-03	9.836992e-01
4.825751e-03	9.836807e-01
4.831236e-03	9.836621e-01
4.836726e-03	9.836436e-01
4.842176e-03	9.836250e-01
4.847654e-03	9.836064e-01
4.853153e-03	9.835879e-01
4.858652e-03	9.835693e-01
4.864142e-03	9.835507e-01
4.869629e-03	9.835322e-01
4.875116e-03	9.835136e-01
4.880583e-03	9.834950e-01
4.886082e-03	9.834765e-01
4.891579e-03	9.834579e-01
4.897051e-03	9.834393e-01
4.902562e-03	9.834208e-01
4.908050e-03	9.834022e-01
4.913509e-03	9.833836e-01
4.918977e-03	9.833651e-01
4.924458e-03	9.833465e-01
4.929940e-03	9.833279e-01
4.935386e-03	9.833094e-01
4.940881e-03	9.832908e-01
4.946388e-03	9.832722e-01
4.951879e-03	9.832537e-01
4.957373e-03	9.832351e-01
4.962862e-03	9.832165e-01
4.968364e-03	9.831980e-01
4.973857e-03	9.831794e-01
4.979347e-03	9.831608e-01
4.984805e-03	9.831423e-01
4.990309e-03	9.831237e-01
4.995804e-03	9.831051e-01
5.001318e-03	9.830866e-01
5.006821e-03	9.830680e-01
5.012313e-03	9.830494e-01
5.017831e-03	9.830309e-01
5.023325e-03	9.830123e-01
5.028832e-03	9.829937e-01
5.034327e-03	9.829752e-01
5.039819e-03	9.829566e-01
5.045327e-03	9.829381e-01
5.050828e-03	9.829195e-01
5.056317e-03	9.829009e-01
5.061802e-03	9.828824e-01
5.067296e-03	9.828638e-01
5.072799e-03	9.828452e-01
5.078311e-03	9.828267e-01
5.083836e-03	9.828081e-01
5.089337e-03	9.827895e-01
5.094824e-03	9.827710e-01
5.100293e-03	9.827524e-01
5.105788e-03	9.827338e-01
5.111277e-03	9.827153e-01
5.116791e-03	9.826967e-01
5.122287e-03	9.826781e-01
5.127763e-03	9.826596e-01
5.133237e-03	9.826410e-01
5.138714e-03	9.826224e-01
5.144199e-03	9.826039e-01
5.149696e-03	9.825853e-01
5.155176e-03	9.825667e-01
5.160658e-03	9.825482e-01
5.166128e-03	9.825296e-01
5.171654e-03	9.825110e-01
5.177154e-03	9.824925e-01
5.182631e-03	9.824739e-01
5.188152e-03	9.824553e-01
5.193615e-03	9.824368e-01
5.199117e-03	9.824182e-01
5.204609e-03	9.823996e-01
5.210088e-03	9.823811e-01
5.215577e-03	9.823625e-01
5.221077e-03	9.823439e-01
5.226557e-03	9.823254e-01
5.232009e-03	9.823068e-01
5.237495e-03	9.822882e-01
5.243000e-03	9.822697e-01
5.248469e-03	9.822511e-01
5.253937e-03	9.822326e-01
5.259405e-03	9.822140e-01
5.264912e-03	9.821954e-01
5.270413e-03	9.821769e-01
5.275918e-03	9.821583e-01
5.281394e-03	9.821397e-01
5.286889e-03	9.821212e-01
5.292398e-03	9.821026e-01
5.297906e-03	9.820840e-01
5.303410e-03	9.820655e-01
5.308921e-03	9.820469e-01
5.314419e-03	9.820283e-01
5.319942e-03	9.820098e-01
5.325447e-03	9.819912e-01
5.330921e-03	9.819726e-01
5.336386e-03	9.819541e-01
5.341883e-03	9.819355e-01
5.347400e-03	9.819169e-01
5.352894e-03	9.818984e-01
5.358391e-03	9.818798e-01
5.363903e-03	9.818612e-01
5.369406e-03	9.818427e-01
5.374895e-03	9.818241e-01
5.380370e-03	9.818055e-01
5.385848e-03	9.817870e-01
5.391348e-03	9.817684e-01
5.396844e-03	9.817498e-01
5.402316e-03	9.817313e-01
5.407799e-03	9.817127e-01
5.413270e-03	9.816941e-01
5.418757e-03	9.816756e-01
5.424223e-03	9.816570e-01
5.429741e-03	9.816384e-01
5.435244e-03	9.816199e-01
5.440726e-03	9.816013e-01
5.446206e-03	9.815828e-01
5.451696e-03	9.815642e-01
5.457199e-03	9.815456e-01
5.462722e-03	9.815271e-01
5.468216e-03	9.815085e-01
5.473717e-03	9.814899e-01
5.479201e-03	9.814714e-01
5.484702e-03	9.814528e-01
5.490218e-03	9.814342e-01
5.495682e-03	9.814157e-01
5.501161e-03	9.813971e-01
5.506668e-03	9.813785e-01
5.512164e-03	9.813600e-01
5.517651e-03	9.813414e-01
5.523138e-03	9.813228e-01
5.528612e-03	9.813043e-01
5.534126e-03	9.812857e-01
5.539613e-03	9.812671e-01
5.545115e-03	9.812486e-01
5.550598e-03	9.812300e-01
5.556086e-03	9.812114e-01
5.561598e-03	9.811929e-01
5.567082e-03	9.811743e-01
5.572571e-03	9.811557e-01
5.578073e-03	9.811372e-01
5.583565e-03	9.811186e-01
5.589077e-03	9.811000e-01
5.594547e-03	9.810815e-01
5.599989e-03	9.810629e-01
5.605500e-03	9.810443e-01
5.610972e-03	9.810258e-01
5.616458e-03	9.810072e-01
5.621972e-03	9.809886e-01
5.627454e-03	9.809701e-01
5.632936e-03	9.809515e-01
5.638393e-03	9.809329e-01
5.643892e-03	9.809144e-01
5.649383e-03	9.808958e-01
5.654877e-03	9.808773e-01
5.660384e-03	9.808587e-01
5.665884e-03	9.808401e-01
5.671369e-03	9.808216e-01
5.676883e-03	9.808030e-01
5.682368e-03	9.807844e-01
5.687819e-03	9.807659e-01
5.693323e-03	9.807473e-01
5.698804e-03	9.807287e-01
5.704283e-03	9.807102e-01
5.709786e-03	9.806916e-01
5.715270e-03	9.806730e-01
5.720740e-03	9.806545e-01
5.726249e-03	9.806359e-01
5.731754e-03	9.806173e-01
5.737228e-03	9.805988e-01
5.742733e-03	9.805802e-01
5.748220e-03	9.805616e-01
5.753704e-03	9.805431e-01
5.759209e-03	9.805245e-01
5.764680e-03	9.805059e-01
5.770196e-03	9.804874e-01
5.775692e-03	9.804688e-01
5.781142e-03	9.804502e-01
5.786638e-03	9.804317e-01
5.792137e-03	9.804131e-01
5.797606e-03	9.803945e-01
5.803093e-03	9.803760e-01
5.808589e-03	9.803574e-01
5.814094e-03	9.803388e-01
5.819588e-03	9.803203e-01
5.825074e-03	9.803017e-01
5.830592e-03	9.802831e-01
5.836079e-03	9.802646e-01
5.841589e-03	9.802460e-01
5.847085e-03	9.802274e-01
5.852573e-03	9.802089e-01
5.858075e-03	9.801903e-01
5.863567e-03	9.801718e-01
5.869058e-03	9.801532e-01
5.874549e-03	9.801346e-01
5.880051e-03	9.801161e-01
5.885534e-03	9.800975e-01
5.891013e-03	9.800789e-01
5.896516e-03	9.800604e-01
5.901983e-03	9.800418e-01
5.907474e-03	9.800232e-01
5.913009e-03	9.800047e-01
5.918508e-03	9.799861e-01
5.923985e-03	9.799675e-01
5.929466e-03	9.799490e-01
5.934947e-03	9.799304e-01
5.940440e-03	9.799118e-01
5.945946e-03	9.798933e-01
5.951427e-03	9.798747e-01
5.956922e-03	9.798561e-01
5.962433e-03	9.798376e-01
5.967933e-03	9.798190e-01
5.973413e-03	9.798004e-01
5.978898e-03	9.797819e-01
5.984381e-03	9.797633e-01
5.989903e-03	9.797447e-01
5.995411e-03	9.797262e-01
6.000879e-03	9.797076e-01
6.006368e-03	9.796890e-01
6.011870e-03	9.796705e-01
6.017341e-03	9.796519e-01
6.022818e-03	9.796333e-01
6.028296e-03	9.796148e-01
6.033791e-03	9.795962e-01
6.039326e-03	9.795776e-01
6.044825e-03	9.795591e-01
6.050320e-03	9.795405e-01
6.055836e-03	9.795219e-01
6.061323e-03	9.795034e-01
6.066805e-03	9.794848e-01
6.072315e-03	9.794663e-01
6.077817e-03	9.794477e-01
6.083306e-03	9.794291e-01
6.088786e-03	9.794106e-01
6.094272e-03	9.793920e-01
6.099773e-03	9.793734e-01
6.105239e-03	9.793549e-01
6.110723e-03	9.793363e-01
6.116222e-03	9.793177e-01
6.121733e-03	9.792992e-01
6.127216e-03	9.792806e-01
6.132676e-03	9.792620e-01
6.138164e-03	9.792435e-01
6.143676e-03	9.792249e-01
6.149140e-03	9.792063e-01
6.154623e-03	9.791878e-01
6.160130e-03	9.791692e-01
6.165640e-03	9.791506e-01
6.171135e-03	9.791321e-01
6.176647e-03	9.791135e-01
6.182139e-03	9.790949e-01
6.187611e-03	9.790764e-01
6.193118e-03	9.790578e-01
6.198619e-03	9.790392e-01
6.204133e-03	9.790207e-01
6.209625e-03	9.790021e-01
6.215112e-03	9.789835e-01
6.220601e-03	9.789650e-01
6.226087e-03	9.789464e-01
6.231582e-03	9.789278e-01
6.237114e-03	9.789093e-01
6.242608e-03	9.788907e-01
6.248106e-03	9.788721e-01
6.253631e-03	9.788536e-01
6.259113e-03	9.788350e-01
6.264551e-03	9.788164e-01
6.270019e-03	9.787979e-01
6.275523e-03	9.787793e-01
6.281009e-03	9.787608e-01
6.286482e-03	9.787422e-01
6.291988e-03	9.787236e-01
6.297493e-03	9.787051e-01
6.302992e-03	9.786865e-01
6.308487e-03	9.786679e-01
6.313958e-03	9.786494e-01
6.319465e-03	9.786308e-01
6.324950e-03	9.786122e-01
6.330427e-03	9.785937e-01
6.335896e-03	9.785751e-01
6.341401e-03	9.785565e-01
6.346887e-03	9.785380e-01
6.352356e-03	9.785194e-01
6.357834e-03	9.785008e-01
6.363342e-03	9.784823e-01
6.368839e-03	9.784637e-01
6.374338e-03	9.784451e-01
6.379821e-03	9.784266e-01
6.385282e-03	9.784080e-01
6.390779e-03	9.783894e-01
6.396273e-03	9.783709e-01
6.401763e-03	9.783523e-01
6.407220e-03	9.783337e-01
6.412722e-03	9.783152e-01
6.418180e-03	9.782966e-01
6.423674e-03	9.782780e-01
6.429162e-03	9.782595e-01
6.434648e-03	9.782409e-01
6.440150e-03	9.782223e-01
6.445635e-03	9.782038e-01
6.451132e-03	9.781852e-01
6.456608e-03	9.781666e-01
6.462079e-03	9.781481e-01
6.467537e-03	9.781295e-01
6.473019e-03	9.781110e-01
6.478525e-03	9.780924e-01
6.484020e-03	9.780738e-01
6.489531e-03	9.780553e-01
6.495003e-03	9.780367e-01
6.500504e-03	9.780181e-01
6.506008e-03	9.779996e-01
6.511478e-03	9.779810e-01
6.516975e-03	9.779624e-01
6.522488e-03	9.779439e-01
6.527981e-03	9.779253e-01
6.533496e-03	9.779067e-01
6.538975e-03	9.778882e-01
6.544443e-03	9.778696e-01
6.549957e-03	9.778510e-01
6.555465e-03	9.778325e-01
6.560924e-03	9.778139e-01
6.566426e-03	9.777953e-01
6.571929e-03	9.777768e-01
6.577434e-03	9.777582e-01
6.582921e-03	9.777396e-01
6.588364e-03	9.777211e-01
6.593886e-03	9.777025e-01
6.599395e-03	9.776839e-01
6.604878e-03	9.776654e-01
6.610342e-03	9.776468e-01
6.615846e-03	9.776282e-01
6.621362e-03	9.776097e-01
6.626844e-03	9.775911e-01
6.632356e-03	9.775725e-01
6.637842e-03	9.775540e-01
6.643334e-03	9.775354e-01
6.648830e-03	9.775168e-01
6.654334e-03	9.774983e-01
6.659831e-03	9.774797e-01
6.665326e-03	9.774611e-01
6.670866e-03	9.774426e-01
6.676348e-03	9.774240e-01
6.681834e-03	9.774055e-01
6.687318e-03	9.773869e-01
6.692838e-03	9.773683e-01
6.698312e-03	9.773498e-01
6.703843e-03	9.773312e-01
6.709326e-03	9.773126e-01
6.714788e-03	9.772941e-01
6.720291e-03	9.772755e-01
6.725802e-03	9.772569e-01
6.731298e-03	9.772384e-01
6.736818e-03	9.772198e-01
6.742302e-03	9.772012e-01
6.747793e-03	9.771827e-01
6.753269e-03	9.771641e-01
6.758758e-03	9.771455e-01
6.764223e-03	9.771270e-01
6.769697e-03	9.771084e-01
6.775193e-03	9.770898e-01
6.780678e-03	9.770713e-01
6.786152e-03	9.770527e-01
6.791643e-03	9.770341e-01
6.797140e-03	9.770156e-01
6.802634e-03	9.769970e-01
6.808097e-03	9.769784e-01
6.813593e-03	9.769599e-01
6.819073e-03	9.769413e-01
6.824544e-03	9.769227e-01
6.830060e-03	9.769042e-01
6.835553e-03	9.768856e-01
6.841046e-03	9.768670e-01
6.846536e-03	9.768485e-01
6.852028e-03	9.768299e-01
6.857486e-03	9.768113e-01
6.862969e-03	9.767928e-01
6.868467e-03	9.767742e-01
6.873979e-03	9.767556e-01
6.879470e-03	9.767371e-01
6.885013e-03	9.767185e-01
6.890497e-03	9.767000e-01
6.895988e-03	9.766814e-01
6.901468e-03	9.766628e-01
6.906933e-03	9.766443e-01
6.912469e-03	9.766257e-01
6.917933e-03	9.766071e-01
6.923432e-03	9.765886e-01
6.928904e-03	9.765700e-01
6.934384e-03	9.765514e-01
6.939854e-03	9.765329e-01
6.945351e-03	9.765143e-01
6.950855e-03	9.764957e-01
6.956343e-03	9.764772e-01
6.961865e-03	9.764586e-01
6.967383e-03	9.764400e-01
6.972891e-03	9.764215e-01
6.978376e-03	9.764029e-01
6.983851e-03	9.763843e-01
6.989352e-03	9.763658e-01
6.994842e-03	9.763472e-01
7.000306e-03	9.763286e-01
7.005792e-03	9.763101e-01
7.011284e-03	9.762915e-01
7.016768e-03	9.762729e-01
7.022248e-03	9.762544e-01
7.027748e-03	9.762358e-01
7.033225e-03	9.762172e-01
7.038689e-03	9.761987e-01
7.044222e-03	9.761801e-01
7.049717e-03	9.761615e-01
7.055224e-03	9.761430e-01
7.060711e-03	9.761244e-01
7.066190e-03	9.761058e-01
7.071693e-03	9.760873e-01
7.077171e-03	9.760687e-01
7.082666e-03	9.760501e-01
7.088159e-03	9.760316e-01
7.093651e-03	9.760130e-01
7.099125e-03	9.759945e-01
7.104609e-03	9.759759e-01
7.110114e-03	9.759573e-01
7.115617e-03	9.759388e-01
7.121130e-03	9.759202e-01
7.126640e-03	9.759016e-01
7.132120e-03	9.758831e-01
7.137625e-03	9.758645e-01
7.143124e-03	9.758459e-01
7.148638e-03	9.758274e-01
7.154123e-03	9.758088e-01
7.159601e-03	9.757902e-01
7.165104e-03	9.757717e-01
7.170619e-03	9.757531e-01
7.176126e-03	9.757345e-01
7.181607e-03	9.757160e-01
7.187071e-03	9.756974e-01
7.192544e-03	9.756788e-01
7.198021e-03	9.756603e-01
7.203535e-03	9.756417e-01
7.209021e-03	9.756231e-01
7.214540e-03	9.756046e-01
7.220019e-03	9.755860e-01
7.225489e-03	9.755674e-01
7.230979e-03	9.755489e-01
7.236461e-03	9.755303e-01
7.241947e-03	9.755117e-01
7.247440e-03	9.754932e-01
7.252917e-03	9.754746e-01
7.258392e-03	9.754560e-01
7.263861e-03	9.754375e-01
7.269380e-03	9.754189e-01
7.274858e-03	9.754003e-01
7.280356e-03	9.753818e-01
7.285844e-03	9.753632e-01
7.291341e-03	9.753446e-01
7.296840e-03	9.753261e-01
7.302330e-03	9.753075e-01
7.307811e-03	9.752890e-01
7.313291e-03	9.752704e-01
7.318784e-03	9.752518e-01
7.324248e-03	9.752333e-01
7.329732e-03	9.752147e-01
7.335228e-03	9.751961e-01
7.340729e-03	9.751776e-01
7.346229e-03	9.751590e-01
7.351724e-03	9.751404e-01
7.357249e-03	9.751219e-01
7.362754e-03	9.751033e-01
7.368229e-03	9.750847e-01
7.373726e-03	9.750662e-01
7.379241e-03	9.750476e-01
7.384735e-03	9.750290e-01
7.390217e-03	9.750105e-01
7.395703e-03	9.749919e-01
7.401184e-03	9.749733e-01
7.406682e-03	9.749548e-01
7.412176e-03	9.749362e-01
7.417658e-03	9.749176e-01
7.423120e-03	9.748991e-01
7.428614e-03	9.748805e-01
7.434130e-03	9.748619e-01
7.439620e-03	9.748434e-01
7.445108e-03	9.748248e-01
7.450612e-03	9.748062e-01
7.456123e-03	9.747877e-01
7.461622e-03	9.747691e-01
7.467115e-03	9.747505e-01
7.472586e-03	9.747320e-01
7.478069e-03	9.747134e-01
7.483570e-03	9.746948e-01
7.489090e-03	9.746763e-01
7.494571e-03	9.746577e-01
7.500072e-03	9.746392e-01
7.505593e-03	9.746206e-01
7.511076e-03	9.746020e-01
7.516569e-03	9.745835e-01
7.522059e-03	9.745649e-01
7.527566e-03	9.745463e-01
7.533082e-03	9.745278e-01
7.538567e-03	9.745092e-01
7.544067e-03	9.744906e-01
7.549574e-03	9.744721e-01
7.555051e-03	9.744535e-01
7.560565e-03	9.744349e-01
7.566037e-03	9.744164e-01
7.571561e-03	9.743978e-01
7.577057e-03	9.743792e-01
7.582515e-03	9.743607e-01
7.587997e-03	9.743421e-01
7.593497e-03	9.743235e-01
7.599009e-03	9.743050e-01
7.604481e-03	9.742864e-01
7.609969e-03	9.742678e-01
7.615471e-03	9.742493e-01
7.620945e-03	9.742307e-01
7.626432e-03	9.742121e-01
7.631923e-03	9.741936e-01
7.637403e-03	9.741750e-01
7.642896e-03	9.741564e-01
7.648388e-03	9.741379e-01
7.653878e-03	9.741193e-01
7.659363e-03	9.741007e-01
7.664847e-03	9.740822e-01
7.670349e-03	9.740636e-01
7.675852e-03	9.740450e-01
7.681309e-03	9.740265e-01
7.686786e-03	9.740079e-01
7.692296e-03	9.739893e-01
7.697772e-03	9.739708e-01
7.703245e-03	9.739522e-01
7.708733e-03	9.739337e-01
7.714215e-03	9.739151e-01
7.719700e-03	9.738965e-01
7.725203e-03	9.738780e-01
7.730702e-03	9.738594e-01
7.736184e-03	9.738408e-01
7.741686e-03	9.738223e-01
7.747150e-03	9.738037e-01
7.752650e-03	9.737851e-01
7.758148e-03	9.737666e-01
7.763647e-03	9.737480e-01
7.769137e-03	9.737294e-01
7.774657e-03	9.737109e-01
7.780180e-03	9.736923e-01
7.785672e-03	9.736737e-01
7.791154e-03	9.736552e-01
7.796669e-03	9.736366e-01
7.802171e-03	9.736180e-01
7.807643e-03	9.735995e-01
7.813155e-03	9.735809e-01
7.818643e-03	9.735623e-01
7.824146e-03	9.735438e-01
7.829681e-03	9.735252e-01
7.835185e-03	9.735066e-01
7.840671e-03	9.734881e-01
7.846160e-03	9.734695e-01
7.851656e-03	9.734509e-01
7.857132e-03	9.734324e-01
7.862593e-03	9.734138e-01
7.868072e-03	9.733952e-01
7.873555e-03	9.733767e-01
7.879031e-03	9.733581e-01
7.884508e-03	9.733395e-01
7.889989e-03	9.733210e-01
7.895483e-03	9.733024e-01
7.901002e-03	9.732838e-01
7.906497e-03	9.732653e-01
7.911994e-03	9.732467e-01
7.917484e-03	9.732282e-01
7.922952e-03	9.732096e-01
7.928427e-03	9.731910e-01
7.933917e-03	9.731725e-01
7.939417e-03	9.731539e-01
7.944924e-03	9.731353e-01
7.950404e-03	9.731168e-01
7.955945e-03	9.730982e-01
7.961412e-03	9.730796e-01
7.966905e-03	9.730611e-01
7.972404e-03	9.730425e-01
7.977888e-03	9.730239e-01
7.983396e-03	9.730054e-01
7.988891e-03	9.729868e-01
7.994360e-03	9.729682e-01
7.999867e-03	9.729497e-01
8.005328e-03	9.729311e-01
8.010812e-03	9.729125e-01
8.016303e-03	9.728940e-01
8.021780e-03	9.728754e-01
8.027297e-03	9.728568e-01
8.032796e-03	9.728383e-01
8.038264e-03	9.728197e-01
8.043745e-03	9.728011e-01
8.049221e-03	9.727826e-01
8.054707e-03	9.727640e-01
8.060188e-03	9.727454e-01
8.065673e-03	9.727269e-01
8.071155e-03	9.727083e-01
8.076655e-03	9.726897e-01
8.082148e-03	9.726712e-01
8.087638e-03	9.726526e-01
8.093131e-03	9.726340e-01
8.098650e-03	9.726155e-01
8.104136e-03	9.725969e-01
8.109619e-03	9.725783e-01
8.115095e-03	9.725598e-01
8.120604e-03	9.725412e-01
8.126086e-03	9.725227e-01
8.131557e-03	9.725041e-01
8.137045e-03	9.724855e-01
8.142533e-03	9.724670e-01
8.148032e-03	9.724484e-01
8.153508e-03	9.724298e-01
8.159007e-03	9.724113e-01
8.164459e-03	9.723927e-01
8.169924e-03	9.723741e-01
8.175430e-03	9.723556e-01
8.180945e-03	9.723370e-01
8.186431e-03	9.723184e-01
8.191926e-03	9.722999e-01
8.197409e-03	9.722813e-01
8.202903e-03	9.722627e-01
8.208386e-03	9.722442e-01
8.213904e-03	9.722256e-01
8.219411e-03	9.722070e-01
8.224936e-03	9.721885e-01
8.230429e-03	9.721699e-01
8.235926e-03	9.721513e-01
8.241428e-03	9.721328e-01
8.246911e-03	9.721142e-01
8.252391e-03	9.720956e-01
8.257882e-03	9.720771e-01
8.263352e-03	9.720585e-01
8.268880e-03	9.720399e-01
8.274378e-03	9.720214e-01
8.279861e-03	9.720028e-01
8.285365e-03	9.719842e-01
8.290865e-03	9.719657e-01
8.296363e-03	9.719471e-01
8.301850e-03	9.719285e-01
8.307359e-03	9.719100e-01
8.312864e-03	9.718914e-01
8.318358e-03	9.718728e-01
8.323829e-03	9.718543e-01
8.329317e-03	9.718357e-01
8.334818e-03	9.718172e-01
8.340314e-03	9.717986e-01
8.345829e-03	9.717800e-01
8.351346e-03	9.717615e-01
8.356832e-03	9.717429e-01
8.362318e-03	9.717243e-01
8.367815e-03	9.717058e-01
8.373296e-03	9.716872e-01
8.378800e-03	9.716686e-01
8.384304e-03	9.716501e-01
8.389821e-03	9.716315e-01
8.395315e-03	9.716129e-01
8.400793e-03	9.715944e-01
8.406275e-03	9.715758e-01
8.411782e-03	9.715572e-01
8.417285e-03	9.715387e-01
8.422766e-03	9.715201e-01
8.428266e-03	9.715015e-01
8.433784e-03	9.714830e-01
8.439277e-03	9.714644e-01
8.444771e-03	9.714458e-01
8.450258e-03	9.714273e-01
8.455761e-03	9.714087e-01
8.461254e-03	9.713901e-01
8.466762e-03	9.713716e-01
8.472269e-03	9.713530e-01
8.477752e-03	9.713344e-01
8.483252e-03	9.713159e-01
8.488725e-03	9.712973e-01
8.494219e-03	9.712787e-01
8.499725e-03	9.712602e-01
8.505195e-03	9.712416e-01
8.510657e-03	9.712230e-01
8.516137e-03	9.712045e-01
8.521637e-03	9.711859e-01
8.527125e-03	9.711673e-01
8.532610e-03	9.711488e-01
8.538126e-03	9.711302e-01
8.543633e-03	9.711117e-01
8.549112e-03	9.710931e-01
8.554573e-03	9.710745e-01
8.560079e-03	9.710560e-01
8.565568e-03	9.710374e-01
8.571063e-03	9.710188e-01
8.576570e-03	9.710003e-01
8.582085e-03	9.709817e-01
8.587574e-03	9.709631e-01
8.593084e-03	9.709446e-01
8.598594e-03	9.709260e-01
8.604077e-03	9.709074e-01
8.609567e-03	9.708889e-01
8.615103e-03	9.708703e-01
8.620599e-03	9.708517e-01
8.626104e-03	9.708332e-01
8.631612e-03	9.708146e-01
8.637129e-03	9.707960e-01
8.642650e-03	9.707775e-01
8.648127e-03	9.707589e-01
8.653601e-03	9.707403e-01
8.659100e-03	9.707218e-01
8.664602e-03	9.707032e-01
8.670078e-03	9.706846e-01
8.675534e-03	9.706661e-01
8.681000e-03	9.706475e-01
8.686469e-03	9.706289e-01
8.691984e-03	9.706104e-01
8.697486e-03	9.705918e-01
8.703004e-03	9.705732e-01
8.708530e-03	9.705547e-01
8.714000e-03	9.705361e-01
8.719472e-03	9.705175e-01
8.724966e-03	9.704990e-01
8.730489e-03	9.704804e-01
8.735997e-03	9.704619e-01
8.741497e-03	9.704433e-01
8.746978e-03	9.704247e-01
8.752463e-03	9.704062e-01
8.757973e-03	9.703876e-01
8.763467e-03	9.703690e-01
8.768940e-03	9.703505e-01
8.774434e-03	9.703319e-01
8.779921e-03	9.703133e-01
8.785415e-03	9.702948e-01
8.790895e-03	9.702762e-01
8.796382e-03	9.702576e-01
8.801892e-03	9.702391e-01
8.807381e-03	9.702205e-01
8.812869e-03	9.702019e-01
8.818345e-03	9.701834e-01
8.823803e-03	9.701648e-01
8.829338e-03	9.701462e-01
8.834829e-03	9.701277e-01
8.840318e-03	9.701091e-01
8.845820e-03	9.700905e-01
8.851318e-03	9.700720e-01
8.856805e-03	9.700534e-01
8.862285e-03	9.700348e-01
8.867785e-03	9.700163e-01
8.873289e-03	9.699977e-01
8.878803e-03	9.699791e-01
8.884269e-03	9.699606e-01
8.889741e-03	9.699420e-01
8.895255e-03	9.699234e-01
8.900758e-03	9.699049e-01
8.906252e-03	9.698863e-01
8.911728e-03	9.698677e-01
8.917206e-03	9.698492e-01
8.922675e-03	9.698306e-01
8.928198e-03	9.698120e-01
8.933702e-03	9.697935e-01
8.939191e-03	9.697749e-01
8.944673e-03	9.697564e-01
8.950163e-03	9.697378e-01
8.955658e-03	9.697192e-01
8.961117e-03	9.697007e-01
8.966630e-03	9.696821e-01
8.972109e-03	9.696635e-01
8.977638e-03	9.696450e-01
8.983125e-03	9.696264e-01
8.988618e-03	9.696078e-01
8.994114e-03	9.695893e-01
8.999624e-03	9.695707e-01
9.005107e-03	9.695521e-01
9.010600e-03	9.695336e-01
9.016106e-03	9.695150e-01
9.021592e-03	9.694964e-01
9.027088e-03	9.694779e-01
9.032600e-03	9.694593e-01
9.038090e-03	9.694407e-01
9.043585e-03	9.694222e-01
9.049112e-03	9.694036e-01
9.054603e-03	9.693850e-01
9.060143e-03	9.693665e-01
9.065643e-03	9.693479e-01
9.071147e-03	9.693293e-01
9.076637e-03	9.693108e-01
9.082146e-03	9.692922e-01
9.087635e-03	9.692736e-01
9.093096e-03	9.692551e-01
9.098606e-03	9.692365e-01
9.104074e-03	9.692179e-01
9.109565e-03	9.691994e-01
9.115021e-03	9.691808e-01
9.120542e-03	9.691622e-01
9.126043e-03	9.691437e-01
9.131545e-03	9.691251e-01
9.137019e-03	9.691065e-01
9.142511e-03	9.690880e-01
9.148007e-03	9.690694e-01
9.153509e-03	9.690509e-01
9.158985e-03	9.690323e-01
9.164446e-03	9.690137e-01
9.169935e-03	9.689952e-01
9.175457e-03	9.689766e-01
9.180962e-03	9.689580e-01
9.186443e-03	9.689395e-01
9.191918e-03	9.689209e-01
9.197401e-03	9.689023e-01
9.202880e-03	9.688838e-01
9.208386e-03	9.688652e-01
9.213880e-03	9.688466e-01
9.219395e-03	9.688281e-01
9.224899e-03	9.688095e-01
9.230398e-03	9.687909e-01
9.235878e-03	9.687724e-01
9.241397e-03	9.687538e-01
9.246888e-03	9.687352e-01
9.252381e-03	9.687167e-01
9.257881e-03	9.686981e-01
9.263361e-03	9.686795e-01
9.268860e-03	9.686610e-01
9.274360e-03	9.686424e-01
9.279860e-03	9.686238e-01
9.285343e-03	9.686053e-01
9.290838e-03	9.685867e-01
9.296341e-03	9.685681e-01
9.301834e-03	9.685496e-01
9.307307e-03	9.685310e-01
9.312819e-03	9.685124e-01
9.318301e-03	9.684939e-01
9.323822e-03	9.684753e-01
9.329319e-03	9.684567e-01
9.334810e-03	9.684382e-01
9.340274e-03	9.684196e-01
9.345743e-03	9.684010e-01
9.351225e-03	9.683825e-01
9.356746e-03	9.683639e-01
9.362248e-03	9.683454e-01
9.367745e-03	9.683268e-01
9.373221e-03	9.683082e-01
9.378765e-03	9.682897e-01
9.384279e-03	9.682711e-01
9.389797e-03	9.682525e-01
9.395317e-03	9.682340e-01
9.400803e-03	9.682154e-01
9.406310e-03	9.681968e-01
9.411805e-03	9.681783e-01
9.417274e-03	9.681597e-01
9.422766e-03	9.681411e-01
9.428289e-03	9.681226e-01
9.433791e-03	9.681040e-01
9.439274e-03	9.680854e-01
9.444778e-03	9.680669e-01
9.450267e-03	9.680483e-01
9.455759e-03	9.680297e-01
9.461279e-03	9.680112e-01
9.466767e-03	9.679926e-01
9.472274e-03	9.679740e-01
9.477737e-03	9.679555e-01
9.483239e-03	9.679369e-01
9.488719e-03	9.679183e-01
9.494248e-03	9.678998e-01
9.499767e-03	9.678812e-01
9.505273e-03	9.678626e-01
9.510787e-03	9.678441e-01
9.516317e-03	9.678255e-01
9.521826e-03	9.678069e-01
9.527341e-03	9.677884e-01
9.532830e-03	9.677698e-01
9.538335e-03	9.677512e-01
9.543835e-03	9.677327e-01
9.549317e-03	9.677141e-01
9.554800e-03	9.676955e-01
9.560318e-03	9.676770e-01
9.565818e-03	9.676584e-01
9.571307e-03	9.676399e-01
9.576835e-03	9.676213e-01
9.582303e-03	9.676027e-01
9.587825e-03	9.675842e-01
9.593300e-03	9.675656e-01
9.598807e-03	9.675470e-01
9.604278e-03	9.675285e-01
9.609735e-03	9.675099e-01
9.615238e-03	9.674913e-01
9.620735e-03	9.674728e-01
9.626215e-03	9.674542e-01
9.631708e-03	9.674356e-01
9.637190e-03	9.674171e-01
9.642697e-03	9.673985e-01
9.648207e-03	9.673799e-01
9.653700e-03	9.673614e-01
9.659206e-03	9.673428e-01
9.664671e-03	9.673242e-01
9.670152e-03	9.673057e-01
9.675634e-03	9.672871e-01
9.681166e-03	9.672685e-01
9.686670e-03	9.672500e-01
9.692136e-03	9.672314e-01
9.697637e-03	9.672128e-01
9.703163e-03	9.671943e-01
9.708682e-03	9.671757e-01
9.714173e-03	9.671571e-01
9.719662e-03	9.671386e-01
9.725188e-03	9.671200e-01
9.730667e-03	9.671014e-01
9.736165e-03	9.670829e-01
9.741667e-03	9.670643e-01
9.747196e-03	9.670457e-01
9.752673e-03	9.670272e-01
9.758160e-03	9.670086e-01
9.763658e-03	9.669901e-01
9.769194e-03	9.669715e-01
9.774698e-03	9.669529e-01
9.780188e-03	9.669344e-01
9.785691e-03	9.669158e-01
9.791175e-03	9.668972e-01
9.796675e-03	9.668787e-01
9.802161e-03	9.668601e-01
9.807636e-03	9.668415e-01
9.813104e-03	9.668230e-01
9.818608e-03	9.668044e-01
9.824115e-03	9.667858e-01
9.829641e-03	9.667673e-01
9.835135e-03	9.667487e-01
9.840632e-03	9.667301e-01
9.846143e-03	9.667116e-01
9.851597e-03	9.666930e-01
9.857111e-03	9.666744e-01
9.862640e-03	9.666559e-01
9.868126e-03	9.666373e-01
9.873618e-03	9.666187e-01
9.879082e-03	9.666002e-01
9.884612e-03	9.665816e-01
9.890102e-03	9.665630e-01
9.895639e-03	9.665445e-01
9.901142e-03	9.665259e-01
9.906663e-03	9.665073e-01
9.912156e-03	9.664888e-01
9.917621e-03	9.664702e-01
9.923127e-03	9.664516e-01
9.928629e-03	9.664331e-01
9.934107e-03	9.664145e-01
9.939630e-03	9.663959e-01
9.945146e-03	9.663774e-01
9.950647e-03	9.663588e-01
9.956136e-03	9.663402e-01
9.961621e-03	9.663217e-01
9.967097e-03	9.663031e-01
9.972601e-03	9.662846e-01
9.978100e-03	9.662660e-01
9.983569e-03	9.662474e-01
9.989065e-03	9.662289e-01
9.994539e-03	9.662103e-01
1.000004e-02	9.661917e-01
1.000552e-02	9.661732e-01
1.001103e-02	9.661546e-01
1.001652e-02	9.661360e-01
1.002202e-02	9.661175e-01
1.002752e-02	9.660989e-01
1.003304e-02	9.660803e-01
1.003850e-02	9.660618e-01
1.004398e-02	9.660432e-01
1.004948e-02	9.660246e-01
1.005493e-02	9.660061e-01
1.006043e-02	9.659875e-01
1.006590e-02	9.659689e-01
1.007140e-02	9.659504e-01
1.007689e-02	9.659318e-01
1.008238e-02	9.659132e-01
1.008791e-02	9.658947e-01
1.009339e-02	9.658761e-01
1.009887e-02	9.658575e-01
1.010435e-02	9.658390e-01
1.010986e-02	9.658204e-01
1.011533e-02	9.658018e-01
1.012081e-02	9.657833e-01
1.012631e-02	9.657647e-01
1.013181e-02	9.657461e-01
1.013728e-02	9.657276e-01
1.014275e-02	9.657090e-01
1.014827e-02	9.656904e-01
1.015378e-02	9.656719e-01
1.015929e-02	9.656533e-01
1.016482e-02	9.656347e-01
1.017030e-02	9.656162e-01
1.017580e-02	9.655976e-01
1.018130e-02	9.655791e-01
1.018675e-02	9.655605e-01
1.019224e-02	9.655419e-01
1.019773e-02	9.655234e-01
1.020323e-02	9.655048e-01
1.020872e-02	9.654862e-01
1.021418e-02	9.654677e-01
1.021966e-02	9.654491e-01
1.022514e-02	9.654305e-01
1.023062e-02	9.654120e-01
1.023612e-02	9.653934e-01
1.024159e-02	9.653748e-01
1.024709e-02	9.653563e-01
1.025260e-02	9.653377e-01
1.025809e-02	9.653191e-01
1.026359e-02	9.653006e-01
1.026908e-02	9.652820e-01
1.027458e-02	9.652634e-01
1.028006e-02	9.652449e-01
1.028552e-02	9.652263e-01
1.029102e-02	9.652077e-01
1.029652e-02	9.651892e-01
1.030202e-02	9.651706e-01
1.030752e-02	9.651520e-01
1.031302e-02	9.651335e-01
1.031852e-02	9.651149e-01
1.032404e-02	9.650963e-01
1.032952e-02	9.650778e-01
1.033502e-02	9.650592e-01
1.034055e-02	9.650406e-01
1.034604e-02	9.650221e-01
1.035153e-02	9.650035e-01
1.035703e-02	9.649849e-01
1.036252e-02	9.649664e-01
1.036802e-02	9.649478e-01
1.037355e-02	9.649292e-01
1.037903e-02	9.649107e-01
1.038455e-02	9.648921e-01
1.039006e-02	9.648736e-01
1.039555e-02	9.648550e-01
1.040105e-02	9.648364e-01
1.040651e-02	9.648179e-01
1.041199e-02	9.647993e-01
1.041748e-02	9.647807e-01
1.042298e-02	9.647622e-01
1.042847e-02	9.647436e-01
1.043398e-02	9.647250e-01
1.043948e-02	9.647065e-01
1.044499e-02	9.646879e-01
1.045050e-02	9.646693e-01
1.045601e-02	9.646508e-01
1.046153e-02	9.646322e-01
1.046703e-02	9.646136e-01
1.047254e-02	9.645951e-01
1.047806e-02	9.645765e-01
1.048356e-02	9.645579e-01
1.048906e-02	9.645394e-01
1.049456e-02	9.645208e-01
1.050006e-02	9.645022e-01
1.050557e-02	9.644837e-01
1.051108e-02	9.644651e-01
1.051658e-02	9.644465e-01
1.052207e-02	9.644280e-01
1.052755e-02	9.644094e-01
1.053307e-02	9.643908e-01
1.053858e-02	9.643723e-01
1.054407e-02	9.643537e-01
1.054956e-02	9.643351e-01
1.055507e-02	9.643166e-01
1.056057e-02	9.642980e-01
1.056609e-02	9.642794e-01
1.057161e-02	9.642609e-01
1.057711e-02	9.642423e-01
1.058261e-02	9.642237e-01
1.058810e-02	9.642052e-01
1.059359e-02	9.641866e-01
1.059910e-02	9.641681e-01
1.060459e-02	9.641495e-01
1.061006e-02	9.641309e-01
1.061556e-02	9.641124e-01
1.062105e-02	9.640938e-01
1.062656e-02	9.640752e-01
1.063205e-02	9.640567e-01
1.063754e-02	9.640381e-01
1.064302e-02	9.640195e-01
1.064851e-02	9.640010e-01
1.065402e-02	9.639824e-01
1.065951e-02	9.639638e-01
1.066497e-02	9.639453e-01
1.067046e-02	9.639267e-01
1.067595e-02	9.639081e-01
1.068147e-02	9.638896e-01
1.068697e-02	9.638710e-01
1.069246e-02	9.638524e-01
1.069797e-02	9.638339e-01
1.070347e-02	9.638153e-01
1.070895e-02	9.637967e-01
1.071446e-02	9.637782e-01
1.071997e-02	9.637596e-01
1.072543e-02	9.637410e-01
1.073091e-02	9.637225e-01
1.073640e-02	9.637039e-01
1.074190e-02	9.636853e-01
1.074740e-02	9.636668e-01
1.075288e-02	9.636482e-01
1.075840e-02	9.636296e-01
1.076388e-02	9.636111e-01
1.076938e-02	9.635925e-01
1.077491e-02	9.635739e-01
1.078038e-02	9.635554e-01
1.078590e-02	9.635368e-01
1.079141e-02	9.635183e-01
1.079690e-02	9.634997e-01
1.080240e-02	9.634811e-01
1.080791e-02	9.634626e-01
1.081346e-02	9.634440e-01
1.081894e-02	9.634254e-01
1.082442e-02	9.634069e-01
1.082993e-02	9.633883e-01
1.083543e-02	9.633697e-01
1.084096e-02	9.633512e-01
1.084647e-02	9.633326e-01
1.085197e-02	9.633140e-01
1.085745e-02	9.632955e-01
1.086295e-02	9.632769e-01
1.086845e-02	9.632583e-01
1.087394e-02	9.632398e-01
1.087944e-02	9.632212e-01
1.088494e-02	9.632026e-01
1.089043e-02	9.631841e-01
1.089592e-02	9.631655e-01
1.090142e-02	9.631469e-01
1.090690e-02	9.631284e-01
1.091241e-02	9.631098e-01
1.091789e-02	9.630912e-01
1.092339e-02	9.630727e-01
1.092887e-02	9.630541e-01
1.093440e-02	9.630355e-01
1.093989e-02	9.630170e-01
1.094539e-02	9.629984e-01
1.095089e-02	9.629798e-01
1.095637e-02	9.629613e-01
1.096182e-02	9.629427e-01
1.096735e-02	9.629241e-01
1.097285e-02	9.629056e-01
[truncated: 25,774 more rows]
