# Supplementary material for: Intermittency in the not-so-smooth elastic turbulence
Source: Nat Commun. 2024 May 27;15:4070. doi: 10.1038/s41467-024-48460-5 (PMC11130217; doi:10.1038/s41467-024-48460-5)
Supplement: Supplementary file 4 — Source Data [file 41467_2024_48460_MOESM4_ESM.zip › SourceData/Fig03e_zetap.txt]

p 			De = 1 			De = 3 			De = 9 					SD
															  (based on De = 3)
0			0				0				0						0	
0.5		9.088798e-01	8.979634e-01	8.773148e-01			2.507702e-02
1		1.728530e+00	1.724929e+00	1.691347e+00			5.113238e-02
2		3.009445e+00	3.084740e+00	3.051730e+00			1.148757e-01
3		3.920910e+00	3.959299e+00	3.949402e+00			2.544247e-01
4		4.580338e+00	4.529618e+00	4.533236e+00			4.734632e-01
5		5.152841e+00	5.041865e+00	5.020813e+00			6.671746e-01
6		5.718434e+00	5.538200e+00	5.476857e+00			8.272081e-01

!!!!!!================================================================!!!!!!!!

						p		 De = 9 (Pope Forcing)

						2 			2.98
						4 			4.38
