# Supplementary material for: Intermittency in the not-so-smooth elastic turbulence
Source: Nat Commun. 2024 May 27;15:4070. doi: 10.1038/s41467-024-48460-5 (PMC11130217; doi:10.1038/s41467-024-48460-5)
Supplement: Supplementary file 4 — Source Data [file 41467_2024_48460_MOESM4_ESM.zip › SourceData/FigS01c_Ek.txt]

kL			N = 512		No Advective	N = 1024		N = 1024	N = 1024
								non-linearity	FENE-P		ABC, Old-B		Pope, Old-B
6.283185e+00	4.365411e+01	1.429976e+02	2.515057e+01	2.102961e+01	1.566618e+01
1.256637e+01	2.160493e+00	5.312667e+00	1.236157e+00	1.343517e+00	1.828053e+00
1.884956e+01	6.542335e-01	2.178761e+00	3.580076e-01	3.924006e-01	6.191812e-01
2.513274e+01	4.026192e-01	9.275888e-01	2.511068e-01	2.933277e-01	4.675947e-01
3.141593e+01	1.932937e-01	3.580625e-01	1.464663e-01	1.557043e-01	2.654835e-01
3.769911e+01	7.912126e-02	1.297650e-01	7.302931e-02	7.552501e-02	1.658850e-01
4.398230e+01	4.389855e-02	7.685429e-02	4.944692e-02	4.974694e-02	1.126118e-01
5.026548e+01	2.403277e-02	3.609688e-02	3.191743e-02	3.147634e-02	8.337756e-02
5.654867e+01	1.672856e-02	2.419741e-02	2.319275e-02	2.461063e-02	6.618867e-02
6.283185e+01	8.612600e-03	1.264671e-02	1.435389e-02	1.481185e-02	3.882653e-02
6.911504e+01	5.534366e-03	8.075951e-03	9.002996e-03	1.063170e-02	2.810894e-02
7.539822e+01	3.848228e-03	6.081650e-03	6.789225e-03	8.344764e-03	2.320379e-02
8.168141e+01	2.652297e-03	4.784537e-03	5.192498e-03	6.325701e-03	1.766275e-02
8.796459e+01	1.850842e-03	3.748098e-03	3.618137e-03	4.834229e-03	1.289349e-02
9.424778e+01	1.219642e-03	2.656673e-03	2.472898e-03	3.470154e-03	8.973420e-03
1.005310e+02	1.011835e-03	2.518474e-03	2.087660e-03	3.143868e-03	8.136756e-03
1.068142e+02	7.330025e-04	1.915496e-03	1.622571e-03	2.445617e-03	6.610377e-03
1.130973e+02	5.584881e-04	1.511225e-03	1.265066e-03	1.993934e-03	5.135946e-03
1.193805e+02	4.112444e-04	1.078684e-03	9.166184e-04	1.521408e-03	3.816587e-03
1.256637e+02	3.377115e-04	8.995408e-04	7.775700e-04	1.345053e-03	3.389847e-03
1.319469e+02	2.780734e-04	7.642738e-04	6.446088e-04	1.143952e-03	2.851110e-03
1.382301e+02	2.121934e-04	5.772911e-04	5.035306e-04	9.337886e-04	2.200195e-03
1.445133e+02	1.763982e-04	4.975284e-04	4.125561e-04	8.022091e-04	1.918200e-03
1.507964e+02	1.455084e-04	4.152850e-04	3.430259e-04	6.834259e-04	1.614127e-03
1.570796e+02	1.248948e-04	3.498994e-04	2.947956e-04	6.125836e-04	1.439820e-03
1.633628e+02	1.036945e-04	2.951412e-04	2.414826e-04	5.218355e-04	1.232142e-03
1.696460e+02	8.552822e-05	2.416580e-04	1.997996e-04	4.437136e-04	1.048659e-03
1.759292e+02	7.470505e-05	2.132085e-04	1.718967e-04	3.955023e-04	9.260412e-04
1.822124e+02	6.266999e-05	1.755673e-04	1.446305e-04	3.438262e-04	7.893114e-04
1.884956e+02	5.382835e-05	1.478516e-04	1.216419e-04	3.022358e-04	6.996912e-04
1.947787e+02	4.741044e-05	1.306665e-04	1.041928e-04	2.709671e-04	6.252476e-04
2.010619e+02	4.039305e-05	1.096623e-04	8.797763e-05	2.348868e-04	5.380705e-04
2.073451e+02	3.655587e-05	1.000803e-04	7.780521e-05	2.133166e-04	4.897555e-04
2.136283e+02	3.238291e-05	8.695103e-05	6.760206e-05	1.913084e-04	4.270263e-04
2.199115e+02	2.779916e-05	7.429754e-05	5.730440e-05	1.656723e-04	3.676861e-04
2.261947e+02	2.530166e-05	6.803903e-05	5.060029e-05	1.528647e-04	3.418591e-04
2.324779e+02	2.228439e-05	5.849481e-05	4.449597e-05	1.353543e-04	3.018188e-04
2.387610e+02	2.012318e-05	5.365913e-05	3.887705e-05	1.227342e-04	2.725784e-04
2.450442e+02	1.767405e-05	4.646345e-05	3.370799e-05	1.085709e-04	2.369669e-04
2.513274e+02	1.641398e-05	4.245752e-05	3.060948e-05	1.008730e-04	2.214563e-04
2.576106e+02	1.497058e-05	3.885894e-05	2.763087e-05	9.240976e-05	1.984888e-04
2.638938e+02	1.320729e-05	3.401540e-05	2.364178e-05	8.163752e-05	1.727613e-04
2.701770e+02	1.231396e-05	3.172028e-05	2.177922e-05	7.590091e-05	1.606884e-04
2.764602e+02	1.101257e-05	2.807344e-05	1.906432e-05	6.770796e-05	1.459972e-04
2.827433e+02	1.041003e-05	2.653616e-05	1.742034e-05	6.371199e-05	1.374651e-04
2.890265e+02	9.176299e-06	2.324786e-05	1.515636e-05	5.604445e-05	1.188183e-04
2.953097e+02	8.605276e-06	2.155594e-05	1.394761e-05	5.212421e-05	1.084700e-04
3.015929e+02	8.043815e-06	2.004336e-05	1.281001e-05	4.827265e-05	1.005286e-04
3.078761e+02	7.495087e-06	1.826317e-05	1.175955e-05	4.460025e-05	9.391354e-05
3.141593e+02	6.928584e-06	1.684271e-05	1.053749e-05	4.108684e-05	8.637462e-05
3.204425e+02	6.317564e-06	1.503325e-05	9.384717e-06	3.699574e-05	7.677254e-05
3.267256e+02	6.031055e-06	1.418566e-05	8.811894e-06	3.476728e-05	7.265578e-05
3.330088e+02	5.590018e-06	1.303198e-05	7.989841e-06	3.194542e-05	6.610309e-05
3.392920e+02	5.193220e-06	1.181401e-05	7.160489e-06	2.921163e-05	6.020262e-05
3.455752e+02	4.836563e-06	1.092491e-05	6.503422e-06	2.694983e-05	5.624692e-05
3.518584e+02	4.606835e-06	1.007708e-05	6.091004e-06	2.529625e-05	5.211232e-05
3.581416e+02	4.373165e-06	9.520078e-06	5.654239e-06	2.377563e-05	4.935695e-05
3.644247e+02	4.059101e-06	8.554781e-06	5.142654e-06	2.175959e-05	4.518410e-05
3.707079e+02	3.823036e-06	7.883638e-06	4.735432e-06	2.022725e-05	4.150457e-05
3.769911e+02	3.678241e-06	7.424215e-06	4.442477e-06	1.908720e-05	3.931512e-05
3.832743e+02	3.431616e-06	6.774558e-06	3.998915e-06	1.764001e-05	3.622615e-05
3.895575e+02	3.258907e-06	6.343803e-06	3.728640e-06	1.654423e-05	3.370860e-05
3.958407e+02	3.029106e-06	5.714151e-06	3.376200e-06	1.515852e-05	3.071384e-05
4.021239e+02	2.931063e-06	5.456998e-06	3.185149e-06	1.444410e-05	2.966752e-05
4.084070e+02	2.834905e-06	5.141289e-06	3.024169e-06	1.375594e-05	2.825919e-05
4.146902e+02	2.628202e-06	4.650363e-06	2.738565e-06	1.254584e-05	2.528551e-05
4.209734e+02	2.533219e-06	4.420918e-06	2.555411e-06	1.196805e-05	2.437709e-05
4.272566e+02	2.378351e-06	4.018120e-06	2.349216e-06	1.102905e-05	2.209299e-05
4.335398e+02	2.321881e-06	3.852677e-06	2.237537e-06	1.057587e-05	2.134833e-05
4.398230e+02	2.171814e-06	3.532695e-06	2.048603e-06	9.772478e-06	1.957004e-05
4.461062e+02	2.068905e-06	3.289368e-06	1.909772e-06	9.145806e-06	1.821181e-05
4.523893e+02	2.021929e-06	3.151512e-06	1.826529e-06	8.787104e-06	1.754607e-05
4.586725e+02	1.913795e-06	2.916263e-06	1.689306e-06	8.191095e-06	1.633907e-05
4.649557e+02	1.857706e-06	2.789397e-06	1.593691e-06	7.847018e-06	1.563871e-05
4.712389e+02	1.740165e-06	2.569937e-06	1.459582e-06	7.251956e-06	1.447628e-05
4.775221e+02	1.693778e-06	2.445961e-06	1.376284e-06	6.927068e-06	1.383914e-05
4.838053e+02	1.624917e-06	2.310495e-06	1.293396e-06	6.563726e-06	1.309721e-05
4.900885e+02	1.543696e-06	2.142254e-06	1.205217e-06	6.116208e-06	1.219154e-05
4.963716e+02	1.485713e-06	2.047750e-06	1.140698e-06	5.816318e-06	1.163475e-05
5.026548e+02	1.424158e-06	1.929611e-06	1.070335e-06	5.486627e-06	1.100410e-05
5.089380e+02	1.390753e-06	1.847669e-06	1.033508e-06	5.269309e-06	1.056077e-05
5.152212e+02	1.322856e-06	1.742631e-06	9.695132e-07	4.968336e-06	9.907344e-06
5.215044e+02	1.277032e-06	1.656683e-06	9.179118e-07	4.706837e-06	9.379275e-06
5.277876e+02	1.210054e-06	1.560788e-06	8.592100e-07	4.432123e-06	8.858956e-06
5.340708e+02	1.190844e-06	1.498436e-06	8.317757e-07	4.293834e-06	8.560229e-06
5.403539e+02	1.128050e-06	1.422381e-06	7.755595e-07	4.040099e-06	8.082964e-06
5.466371e+02	1.079772e-06	1.346375e-06	7.327060e-07	3.814539e-06	7.573780e-06
5.529203e+02	1.049085e-06	1.286283e-06	6.993050e-07	3.654372e-06	7.278102e-06
5.592035e+02	1.009219e-06	1.222260e-06	6.595584e-07	3.485121e-06	6.935481e-06
5.654867e+02	9.829900e-07	1.185808e-06	6.316686e-07	3.336317e-06	6.686173e-06
5.717699e+02	9.322088e-07	1.110251e-06	5.949083e-07	3.141138e-06	6.251823e-06
5.780530e+02	9.069194e-07	1.067894e-06	5.699551e-07	3.009684e-06	5.987065e-06
5.843362e+02	8.689137e-07	1.018550e-06	5.423286e-07	2.863850e-06	5.704591e-06
5.906194e+02	8.371784e-07	9.780332e-07	5.197426e-07	2.733423e-06	5.464476e-06
5.969026e+02	8.034307e-07	9.287655e-07	4.972520e-07	2.593946e-06	5.182266e-06
6.031858e+02	7.804326e-07	8.931968e-07	4.786590e-07	2.502816e-06	4.986209e-06
6.094690e+02	7.566610e-07	8.662294e-07	4.622539e-07	2.405044e-06	4.773968e-06
6.157522e+02	7.367060e-07	8.362591e-07	4.467376e-07	2.312850e-06	4.628824e-06
6.220353e+02	6.941150e-07	7.851543e-07	4.172219e-07	2.166654e-06	4.311385e-06
6.283185e+02	6.793358e-07	7.590783e-07	4.065276e-07	2.101222e-06	4.166257e-06
6.346017e+02	6.520417e-07	7.308749e-07	3.867329e-07	2.003002e-06	3.979300e-06
6.408849e+02	6.340454e-07	7.064297e-07	3.750248e-07	1.928469e-06	3.838472e-06
6.471681e+02	6.100540e-07	6.738857e-07	3.607426e-07	1.846647e-06	3.675075e-06
6.534513e+02	5.799536e-07	6.356035e-07	3.413301e-07	1.741168e-06	3.438365e-06
6.597345e+02	5.766807e-07	6.366311e-07	3.381019e-07	1.720562e-06	3.396977e-06
6.660176e+02	5.454562e-07	5.969424e-07	3.208933e-07	1.617167e-06	3.212085e-06
6.723008e+02	5.296601e-07	5.789023e-07	3.105879e-07	1.561535e-06	3.083831e-06
6.785840e+02	5.092189e-07	5.546321e-07	2.991867e-07	1.498253e-06	2.959719e-06
6.848672e+02	4.991542e-07	5.439033e-07	2.920249e-07	1.456760e-06	2.884743e-06
6.911504e+02	4.769129e-07	5.168565e-07	2.793762e-07	1.385447e-06	2.743158e-06
6.974336e+02	4.564078e-07	4.922047e-07	2.680931e-07	1.320263e-06	2.610641e-06
7.037168e+02	4.476409e-07	4.834229e-07	2.618091e-07	1.286490e-06	2.536084e-06
7.099999e+02	4.300083e-07	4.665039e-07	2.520210e-07	1.233490e-06	2.444224e-06
7.162831e+02	4.194231e-07	4.523451e-07	2.452568e-07	1.195956e-06	2.355950e-06
7.225663e+02	3.981344e-07	4.267739e-07	2.346914e-07	1.132872e-06	2.240010e-06
7.288495e+02	3.911293e-07	4.224879e-07	2.304778e-07	1.107771e-06	2.198905e-06
7.351327e+02	3.770316e-07	4.078132e-07	2.228667e-07	1.065539e-06	2.112281e-06
7.414159e+02	3.602017e-07	3.873208e-07	2.134540e-07	1.013996e-06	2.008178e-06
7.476991e+02	3.503440e-07	3.748579e-07	2.078172e-07	9.822216e-07	1.935893e-06
7.539822e+02	3.399398e-07	3.685427e-07	2.022964e-07	9.524022e-07	1.887520e-06
7.602654e+02	3.293976e-07	3.558457e-07	1.958972e-07	9.198210e-07	1.827003e-06
7.665486e+02	3.175630e-07	3.419481e-07	1.899362e-07	8.863437e-07	1.757657e-06
7.728318e+02	3.074091e-07	3.313869e-07	1.842320e-07	8.553230e-07	1.692645e-06
7.791150e+02	2.964047e-07	3.211458e-07	1.784100e-07	8.236446e-07	1.643695e-06
7.853982e+02	2.897440e-07	3.132439e-07	1.745923e-07	8.050059e-07	1.596033e-06
7.916813e+02	2.761615e-07	2.985321e-07	1.668706e-07	7.655723e-07	1.525604e-06
7.979645e+02	2.675792e-07	2.918994e-07	1.622460e-07	7.435698e-07	1.483649e-06
8.042477e+02	2.595357e-07	2.823683e-07	1.588074e-07	7.207502e-07	1.441335e-06
8.105309e+02	2.538324e-07	2.751839e-07	1.555607e-07	7.032080e-07	1.402172e-06
8.168141e+02	2.428824e-07	2.642720e-07	1.491600e-07	6.746927e-07	1.348051e-06
8.230973e+02	2.339758e-07	2.575419e-07	1.449323e-07	6.484763e-07	1.291190e-06
8.293805e+02	2.297115e-07	2.527024e-07	1.432402e-07	6.383063e-07	1.270422e-06
8.356636e+02	2.196556e-07	2.412904e-07	1.379262e-07	6.110546e-07	1.213836e-06
8.419468e+02	2.138956e-07	2.350718e-07	1.349484e-07	5.953471e-07	1.182253e-06
8.482300e+02	2.043410e-07	2.274383e-07	1.304020e-07	5.700395e-07	1.131872e-06
8.545132e+02	2.010768e-07	2.225068e-07	1.288692e-07	5.585329e-07	1.103532e-06
8.607964e+02	1.943682e-07	2.161982e-07	1.251224e-07	5.425976e-07	1.077629e-06
8.670796e+02	1.868175e-07	2.086703e-07	1.206112e-07	5.207838e-07	1.030802e-06
8.733628e+02	1.801798e-07	2.028889e-07	1.173196e-07	5.039055e-07	1.001447e-06
8.796459e+02	1.758422e-07	1.973502e-07	1.160008e-07	4.921256e-07	9.754840e-07
8.859291e+02	1.705923e-07	1.914569e-07	1.136525e-07	4.767838e-07	9.444468e-07
8.922123e+02	1.653439e-07	1.876852e-07	1.110627e-07	4.635312e-07	9.181467e-07
8.984955e+02	1.585541e-07	1.804454e-07	1.068090e-07	4.439272e-07	8.787103e-07
9.047787e+02	1.542572e-07	1.752657e-07	1.055704e-07	4.340493e-07	8.639932e-07
9.110619e+02	1.504755e-07	1.714423e-07	1.040265e-07	4.237064e-07	8.385590e-07
9.173451e+02	1.454158e-07	1.675673e-07	1.014282e-07	4.109821e-07	8.147481e-07
9.236282e+02	1.405652e-07	1.626140e-07	9.862128e-08	3.980476e-07	7.882311e-07
9.299114e+02	1.367961e-07	1.574652e-07	9.711468e-08	3.876746e-07	7.656584e-07
9.361946e+02	1.322598e-07	1.536707e-07	9.498553e-08	3.762591e-07	7.436087e-07
9.424778e+02	1.282704e-07	1.502779e-07	9.312351e-08	3.649737e-07	7.232303e-07
9.487610e+02	1.235043e-07	1.443370e-07	9.042717e-08	3.523903e-07	6.966216e-07
9.550442e+02	1.203318e-07	1.409159e-07	8.887251e-08	3.437677e-07	6.790964e-07
9.613274e+02	1.169047e-07	1.377488e-07	8.808186e-08	3.348710e-07	6.612970e-07
9.676105e+02	1.137455e-07	1.352465e-07	8.644500e-08	3.266987e-07	6.481063e-07
9.738937e+02	1.092121e-07	1.298786e-07	8.397337e-08	3.145873e-07	6.208605e-07
9.801769e+02	1.062942e-07	1.274137e-07	8.256405e-08	3.070239e-07	6.077528e-07
9.864601e+02	1.037497e-07	1.249787e-07	8.222663e-08	3.003505e-07	5.944749e-07
9.927433e+02	1.000713e-07	1.209472e-07	7.986270e-08	2.900926e-07	5.760981e-07
9.990265e+02	9.650742e-08	1.168432e-07	7.783604e-08	2.814973e-07	5.576341e-07
1.005310e+03	9.458562e-08	1.151954e-07	7.701562e-08	2.759211e-07	5.453520e-07
1.011593e+03	9.207161e-08	1.134081e-07	7.614257e-08	2.698786e-07	5.344273e-07
1.017876e+03	8.818344e-08	1.090149e-07	7.394615e-08	2.592085e-07	5.136432e-07
1.024159e+03	8.652006e-08	1.071126e-07	7.326127e-08	2.549848e-07	5.043011e-07
1.030442e+03	8.299956e-08	1.031167e-07	7.122092e-08	2.456541e-07	4.853192e-07
1.036726e+03	8.170961e-08	1.027000e-07	7.085872e-08	2.424987e-07	4.789804e-07
1.043009e+03	7.791564e-08	9.819289e-08	6.863238e-08	2.328073e-07	4.595741e-07
1.049292e+03	7.678165e-08	9.688566e-08	6.781566e-08	2.294973e-07	4.541895e-07
1.055575e+03	7.408618e-08	9.434373e-08	6.602442e-08	2.226627e-07	4.410487e-07
1.061858e+03	7.197256e-08	9.226100e-08	6.494300e-08	2.169277e-07	4.308387e-07
1.068142e+03	7.061508e-08	9.052858e-08	6.471285e-08	2.137992e-07	4.237389e-07
1.074425e+03	6.745726e-08	8.707031e-08	6.240666e-08	2.050801e-07	4.082291e-07
1.080708e+03	6.607290e-08	8.641625e-08	6.176498e-08	2.015859e-07	3.999878e-07
1.086991e+03	6.386492e-08	8.373981e-08	6.049643e-08	1.958483e-07	3.904509e-07
1.093274e+03	6.256512e-08	8.225787e-08	6.004497e-08	1.924490e-07	3.821879e-07
1.099557e+03	5.988845e-08	7.900301e-08	5.812795e-08	1.850453e-07	3.668568e-07
1.105841e+03	5.873644e-08	7.853272e-08	5.749923e-08	1.825649e-07	3.612926e-07
1.112124e+03	5.704609e-08	7.641841e-08	5.668168e-08	1.781465e-07	3.530921e-07
1.118407e+03	5.535051e-08	7.449251e-08	5.581203e-08	1.738054e-07	3.451388e-07
1.124690e+03	5.377008e-08	7.308323e-08	5.489058e-08	1.692084e-07	3.355837e-07
1.130973e+03	5.212160e-08	7.155179e-08	5.388061e-08	1.649936e-07	3.284998e-07
1.137257e+03	5.085200e-08	7.002447e-08	5.301975e-08	1.613103e-07	3.220690e-07
1.143540e+03	4.915199e-08	6.790244e-08	5.206745e-08	1.569768e-07	3.126209e-07
1.149823e+03	4.791931e-08	6.680564e-08	5.126049e-08	1.537405e-07	3.070196e-07
1.156106e+03	4.653336e-08	6.538988e-08	5.037099e-08	1.498615e-07	3.001682e-07
1.162389e+03	4.525455e-08	6.421273e-08	4.949287e-08	1.466493e-07	2.928609e-07
1.168672e+03	4.391118e-08	6.219544e-08	4.860759e-08	1.428506e-07	2.848834e-07
1.174956e+03	4.276607e-08	6.172013e-08	4.788895e-08	1.397674e-07	2.798778e-07
1.181239e+03	4.153933e-08	6.002979e-08	4.713904e-08	1.364941e-07	2.727436e-07
1.187522e+03	4.042298e-08	5.892906e-08	4.645211e-08	1.333802e-07	2.660037e-07
1.193805e+03	3.895468e-08	5.712970e-08	4.512517e-08	1.289579e-07	2.579937e-07
1.200088e+03	3.831272e-08	5.686348e-08	4.510581e-08	1.273426e-07	2.552177e-07
1.206372e+03	3.718093e-08	5.540869e-08	4.429672e-08	1.240726e-07	2.497554e-07
1.212655e+03	3.603719e-08	5.406536e-08	4.340781e-08	1.209220e-07	2.433605e-07
1.218938e+03	3.537753e-08	5.352047e-08	4.294569e-08	1.192624e-07	2.397665e-07
1.225221e+03	3.410443e-08	5.214162e-08	4.201213e-08	1.156364e-07	2.331097e-07
1.231504e+03	3.345442e-08	5.152436e-08	4.168988e-08	1.138739e-07	2.294175e-07
1.237788e+03	3.225413e-08	5.005270e-08	4.080469e-08	1.104682e-07	2.233544e-07
1.244071e+03	3.156494e-08	4.936268e-08	4.044159e-08	1.083719e-07	2.192352e-07
1.250354e+03	3.060229e-08	4.829757e-08	3.976342e-08	1.056532e-07	2.140704e-07
1.256637e+03	2.973040e-08	4.720458e-08	3.930915e-08	1.031982e-07	2.090592e-07
1.262920e+03	2.916710e-08	4.648293e-08	3.898462e-08	1.016249e-07	2.054489e-07
1.269203e+03	2.830379e-08	4.585190e-08	3.825028e-08	9.922785e-08	2.014624e-07
1.275487e+03	2.747779e-08	4.480970e-08	3.746403e-08	9.682631e-08	1.956407e-07
1.281770e+03	2.675161e-08	4.372343e-08	3.716269e-08	9.477680e-08	1.917638e-07
1.288053e+03	2.619335e-08	4.335961e-08	3.663066e-08	9.332071e-08	1.887863e-07
1.294336e+03	2.525959e-08	4.223720e-08	3.560671e-08	9.034648e-08	1.825893e-07
1.300619e+03	2.471117e-08	4.157221e-08	3.524695e-08	8.897584e-08	1.794741e-07
1.306903e+03	2.411560e-08	4.072929e-08	3.491757e-08	8.720295e-08	1.759280e-07
1.313186e+03	2.350542e-08	4.021406e-08	3.438664e-08	8.550033e-08	1.726692e-07
1.319469e+03	2.282563e-08	3.939332e-08	3.380322e-08	8.338361e-08	1.682480e-07
1.325752e+03	2.219942e-08	3.852342e-08	3.337849e-08	8.146673e-08	1.641010e-07
1.332035e+03	2.162785e-08	3.784566e-08	3.299012e-08	7.983613e-08	1.610363e-07
1.338318e+03	2.113422e-08	3.743294e-08	3.254720e-08	7.836657e-08	1.577215e-07
1.344602e+03	2.060889e-08	3.680256e-08	3.204006e-08	7.675054e-08	1.548395e-07
1.350885e+03	1.996120e-08	3.579206e-08	3.135375e-08	7.475597e-08	1.508910e-07
1.357168e+03	1.953241e-08	3.539041e-08	3.102205e-08	7.345724e-08	1.484919e-07
1.363451e+03	1.913916e-08	3.504013e-08	3.080884e-08	7.242392e-08	1.468190e-07
1.369734e+03	1.853888e-08	3.422780e-08	3.017030e-08	7.049932e-08	1.426924e-07
1.376018e+03	1.810368e-08	3.364965e-08	2.981130e-08	6.922599e-08	1.406061e-07
1.382301e+03	1.765767e-08	3.314448e-08	2.949517e-08	6.782845e-08	1.379412e-07
1.388584e+03	1.733025e-08	3.296008e-08	2.927369e-08	6.680251e-08	1.361683e-07
1.394867e+03	1.673382e-08	3.200915e-08	2.852818e-08	6.485145e-08	1.318760e-07
1.401150e+03	1.641524e-08	3.169392e-08	2.825967e-08	6.390346e-08	1.298640e-07
1.407434e+03	1.592058e-08	3.107469e-08	2.774835e-08	6.224239e-08	1.270711e-07
1.413717e+03	1.572646e-08	3.097692e-08	2.775058e-08	6.165071e-08	1.256515e-07
1.420000e+03	1.526165e-08	3.037981e-08	2.716946e-08	6.023083e-08	1.224173e-07
1.426283e+03	1.485362e-08	2.982152e-08	2.677166e-08	5.887349e-08	1.195337e-07
1.432566e+03	1.454473e-08	2.958370e-08	2.645431e-08	5.793462e-08	1.179180e-07
1.438849e+03	1.422358e-08	2.918471e-08	2.614633e-08	5.686146e-08	1.155241e-07
1.445133e+03	1.389234e-08	2.868719e-08	2.588844e-08	5.572515e-08	1.130173e-07
1.451416e+03	1.345834e-08	2.818221e-08	2.532022e-08	5.426767e-08	1.103896e-07
1.457699e+03	1.329763e-08	2.816341e-08	2.518007e-08	5.381716e-08	1.091695e-07
1.463982e+03	1.294914e-08	2.763706e-08	2.486719e-08	5.260019e-08	1.067363e-07
1.470265e+03	1.271437e-08	2.741334e-08	2.461351e-08	5.178768e-08	1.052557e-07
1.476549e+03	1.228376e-08	2.674444e-08	2.400511e-08	5.018814e-08	1.020913e-07
1.482832e+03	1.210731e-08	2.670530e-08	2.385070e-08	4.964736e-08	1.012206e-07
1.489115e+03	1.185365e-08	2.635838e-08	2.355906e-08	4.863123e-08	9.911321e-08
1.495398e+03	1.154703e-08	2.591460e-08	2.319200e-08	4.754666e-08	9.676646e-08
1.501681e+03	1.137384e-08	2.580315e-08	2.297192e-08	4.697655e-08	9.577591e-08
1.507964e+03	1.107713e-08	2.539481e-08	2.251475e-08	4.588997e-08	9.353701e-08
1.514248e+03	1.089866e-08	2.510998e-08	2.226310e-08	4.515469e-08	9.224655e-08
1.520531e+03	1.067750e-08	2.481560e-08	2.205198e-08	4.431790e-08	9.016074e-08
1.526814e+03	1.042099e-08	2.453164e-08	2.162424e-08	4.340909e-08	8.827158e-08
1.533097e+03	1.026770e-08	2.434730e-08	2.140593e-08	4.279759e-08	8.692743e-08
1.539380e+03	1.004989e-08	2.399716e-08	2.106776e-08	4.195590e-08	8.506021e-08
1.545664e+03	9.857826e-09	2.368527e-08	2.078940e-08	4.114175e-08	8.355004e-08
1.551947e+03	9.646992e-09	2.342564e-08	2.042372e-08	4.024262e-08	8.185131e-08
1.558230e+03	9.492667e-09	2.321371e-08	2.016896e-08	3.963573e-08	8.068614e-08
1.564513e+03	9.335285e-09	2.296903e-08	1.991285e-08	3.895843e-08	7.931512e-08
1.570796e+03	9.137695e-09	2.269187e-08	1.965414e-08	3.812176e-08	7.782640e-08
1.577080e+03	8.993502e-09	2.251027e-08	1.946814e-08	3.749798e-08	7.650624e-08
1.583363e+03	8.867033e-09	2.236107e-08	1.920110e-08	3.696805e-08	7.553237e-08
1.589646e+03	8.698035e-09	2.212335e-08	1.895915e-08	3.623523e-08	7.406036e-08
1.595929e+03	8.556671e-09	2.193269e-08	1.869990e-08	3.553614e-08	7.293543e-08
1.602212e+03	8.389183e-09	2.169350e-08	1.843107e-08	3.481769e-08	7.126792e-08
1.608495e+03	0	0	1.833405e-08	3.451465e-08	7.062381e-08
1.614779e+03	0	0	1.798020e-08	3.367602e-08	6.924209e-08
1.621062e+03	0	0	1.778227e-08	3.313286e-08	6.824842e-08
1.627345e+03	0	0	1.760829e-08	3.260190e-08	6.713083e-08
1.633628e+03	0	0	1.726394e-08	3.193725e-08	6.572702e-08
1.639911e+03	0	0	1.713008e-08	3.159630e-08	6.488807e-08
1.646195e+03	0	0	1.671557e-08	3.081940e-08	6.351882e-08
1.652478e+03	0	0	1.657828e-08	3.035119e-08	6.242961e-08
1.658761e+03	0	0	1.636809e-08	2.986361e-08	6.128605e-08
1.665044e+03	0	0	1.616370e-08	2.946569e-08	6.047046e-08
1.671327e+03	0	0	1.587959e-08	2.882059e-08	5.906606e-08
1.677610e+03	0	0	1.573405e-08	2.829442e-08	5.807710e-08
1.683894e+03	0	0	1.557021e-08	2.790892e-08	5.727779e-08
1.690177e+03	0	0	1.538461e-08	2.750373e-08	5.654572e-08
1.696460e+03	0	0	1.512045e-08	2.692010e-08	5.538318e-08
1.702743e+03	0	0	1.493844e-08	2.643105e-08	5.445587e-08
1.709026e+03	0	0	1.479367e-08	2.605358e-08	5.374990e-08
1.715310e+03	0	0	1.461685e-08	2.567823e-08	5.301153e-08
1.721593e+03	0	0	1.443375e-08	2.527148e-08	5.222043e-08
1.727876e+03	0	0	1.419275e-08	2.473968e-08	5.111792e-08
1.734159e+03	0	0	1.411494e-08	2.441638e-08	5.053616e-08
1.740442e+03	0	0	1.394657e-08	2.406287e-08	4.989550e-08
1.746726e+03	0	0	1.372981e-08	2.359018e-08	4.884006e-08
1.753009e+03	0	0	1.352152e-08	2.310240e-08	4.784480e-08
1.759292e+03	0	0	1.351304e-08	2.292636e-08	4.745885e-08
1.765575e+03	0	0	1.330655e-08	2.251134e-08	4.656396e-08
1.771858e+03	0	0	1.315113e-08	2.215330e-08	4.583466e-08
1.778141e+03	0	0	1.299179e-08	2.178131e-08	4.507435e-08
1.784425e+03	0	0	1.285547e-08	2.141422e-08	4.435023e-08
1.790708e+03	0	0	1.270796e-08	2.110421e-08	4.382196e-08
1.796991e+03	0	0	1.252078e-08	2.067157e-08	4.290207e-08
1.803274e+03	0	0	1.242959e-08	2.044365e-08	4.254622e-08
1.809557e+03	0	0	1.229341e-08	2.007946e-08	4.181914e-08
1.815841e+03	0	0	1.221834e-08	1.984437e-08	4.126782e-08
1.822124e+03	0	0	1.202588e-08	1.948430e-08	4.057911e-08
1.828407e+03	0	0	1.187412e-08	1.915287e-08	4.001375e-08
1.834690e+03	0	0	1.174952e-08	1.889236e-08	3.948137e-08
1.840973e+03	0	0	1.162116e-08	1.860144e-08	3.886715e-08
1.847256e+03	0	0	1.147771e-08	1.833135e-08	3.829441e-08
1.853540e+03	0	0	1.129782e-08	1.798504e-08	3.757005e-08
1.859823e+03	0	0	1.117334e-08	1.774034e-08	3.712099e-08
1.866106e+03	0	0	1.109339e-08	1.750214e-08	3.655184e-08
1.872389e+03	0	0	1.092558e-08	1.720066e-08	3.593102e-08
1.878672e+03	0	0	1.080283e-08	1.695872e-08	3.549902e-08
1.884956e+03	0	0	1.063243e-08	1.663262e-08	3.480217e-08
1.891239e+03	0	0	1.063409e-08	1.651198e-08	3.449094e-08
1.897522e+03	0	0	1.046167e-08	1.616522e-08	3.388193e-08
1.903805e+03	0	0	1.035124e-08	1.595193e-08	3.341950e-08
1.910088e+03	0	0	1.023057e-08	1.569493e-08	3.281921e-08
1.916372e+03	0	0	1.016434e-08	1.552757e-08	3.254604e-08
1.922655e+03	0	0	1.004367e-08	1.526843e-08	3.200965e-08
1.928938e+03	0	0	9.893329e-09	1.502558e-08	3.151840e-08
1.935221e+03	0	0	9.766286e-09	1.479336e-08	3.102927e-08
1.941504e+03	0	0	9.673097e-09	1.460723e-08	3.061008e-08
1.947787e+03	0	0	9.587748e-09	1.439071e-08	3.020358e-08
1.954071e+03	0	0	9.468467e-09	1.416400e-08	2.978428e-08
1.960354e+03	0	0	9.384427e-09	1.398941e-08	2.935054e-08
1.966637e+03	0	0	9.251980e-09	1.372634e-08	2.885594e-08
1.972920e+03	0	0	9.243271e-09	1.361901e-08	2.861386e-08
1.979203e+03	0	0	9.062892e-09	1.335889e-08	2.798369e-08
1.985487e+03	0	0	8.970516e-09	1.319266e-08	2.767120e-08
1.991770e+03	0	0	8.813427e-09	1.293201e-08	2.711585e-08
1.998053e+03	0	0	8.849662e-09	1.287472e-08	2.707588e-08
2.004336e+03	0	0	8.687919e-09	1.259199e-08	2.644345e-08
2.010619e+03	0	0	8.617843e-09	1.244182e-08	2.617459e-08
2.016902e+03	0	0	8.554376e-09	1.232239e-08	2.590480e-08
2.023186e+03	0	0	8.451518e-09	1.209046e-08	2.548008e-08
2.029469e+03	0	0	8.348832e-09	1.191798e-08	2.511832e-08
2.035752e+03	0	0	8.275732e-09	1.176801e-08	2.484056e-08
2.042035e+03	0	0	8.160289e-09	1.158001e-08	2.441043e-08
2.048318e+03	0	0	8.116459e-09	1.145409e-08	2.419496e-08
2.054602e+03	0	0	8.033804e-09	1.126369e-08	2.376820e-08
2.060885e+03	0	0	7.927551e-09	1.109718e-08	2.344969e-08
2.067168e+03	0	0	7.864011e-09	1.098522e-08	2.322431e-08
2.073451e+03	0	0	7.766604e-09	1.081094e-08	2.282076e-08
2.079734e+03	0	0	7.704569e-09	1.065108e-08	2.249893e-08
2.086018e+03	0	0	7.608064e-09	1.050143e-08	2.216729e-08
2.092301e+03	0	0	7.544493e-09	1.037702e-08	2.191775e-08
2.098584e+03	0	0	7.429046e-09	1.019495e-08	2.147914e-08
2.104867e+03	0	0	7.405692e-09	1.008252e-08	2.127124e-08
2.111150e+03	0	0	7.317206e-09	9.941101e-09	2.097302e-08
2.117433e+03	0	0	7.240643e-09	9.820161e-09	2.068578e-08
2.123717e+03	0	0	7.161403e-09	9.691618e-09	2.045907e-08
2.130000e+03	0	0	7.074399e-09	9.521008e-09	2.009152e-08
2.136283e+03	0	0	7.017157e-09	9.413855e-09	1.985422e-08
2.142566e+03	0	0	6.937763e-09	9.302545e-09	1.965947e-08
2.148849e+03	0	0	6.861361e-09	9.161436e-09	1.934315e-08
2.155133e+03	0	0	6.790331e-09	9.033333e-09	1.910114e-08
2.161416e+03	0	0	6.724496e-09	8.901600e-09	1.886265e-08
2.167699e+03	0	0	6.681248e-09	8.827907e-09	1.868042e-08
2.173982e+03	0	0	6.580341e-09	8.664531e-09	1.835260e-08
2.180265e+03	0	0	6.504748e-09	8.552170e-09	1.814773e-08
2.186548e+03	0	0	6.451231e-09	8.447203e-09	1.791877e-08
2.192832e+03	0	0	6.414229e-09	8.366817e-09	1.771295e-08
2.199115e+03	0	0	6.344955e-09	8.254765e-09	1.746386e-08
2.205398e+03	0	0	6.213730e-09	8.059672e-09	1.704398e-08
2.211681e+03	0	0	6.242766e-09	8.050973e-09	1.704144e-08
2.217964e+03	0	0	6.134381e-09	7.896171e-09	1.666433e-08
2.224248e+03	0	0	6.078494e-09	7.812620e-09	1.649220e-08
2.230531e+03	0	0	5.999114e-09	7.686364e-09	1.623876e-08
2.236814e+03	0	0	5.946323e-09	7.600212e-09	1.602905e-08
2.243097e+03	0	0	5.886778e-09	7.499650e-09	1.584250e-08
2.249380e+03	0	0	5.796296e-09	7.382917e-09	1.554418e-08
2.255664e+03	0	0	5.760380e-09	7.330469e-09	1.544701e-08
2.261947e+03	0	0	5.679170e-09	7.208105e-09	1.521041e-08
2.268230e+03	0	0	5.659051e-09	7.164713e-09	1.509602e-08
2.274513e+03	0	0	5.551174e-09	7.036599e-09	1.485793e-08
2.280796e+03	0	0	5.498188e-09	6.958512e-09	1.470569e-08
2.287079e+03	0	0	5.425287e-09	6.854074e-09	1.448299e-08
2.293363e+03	0	0	5.397090e-09	6.790046e-09	1.434956e-08
2.299646e+03	0	0	5.329660e-09	6.698995e-09	1.415937e-08
2.305929e+03	0	0	5.261518e-09	6.599863e-09	1.395545e-08
2.312212e+03	0	0	5.207790e-09	6.515794e-09	1.377285e-08
2.318495e+03	0	0	5.194806e-09	6.471969e-09	1.367928e-08
2.324779e+03	0	0	5.107873e-09	6.371171e-09	1.344320e-08
2.331062e+03	0	0	5.041696e-09	6.273270e-09	1.324481e-08
2.337345e+03	0	0	5.013340e-09	6.214869e-09	1.313858e-08
2.343628e+03	0	0	4.969152e-09	6.143134e-09	1.295923e-08
2.349911e+03	0	0	4.906287e-09	6.059744e-09	1.276297e-08
2.356194e+03	0	0	4.851047e-09	5.973972e-09	1.260570e-08
2.362478e+03	0	0	4.814832e-09	5.915028e-09	1.248591e-08
2.368761e+03	0	0	4.774106e-09	5.849033e-09	1.237224e-08
2.375044e+03	0	0	4.719059e-09	5.762174e-09	1.218627e-08
2.381327e+03	0	0	4.663616e-09	5.689971e-09	1.204778e-08
2.387610e+03	0	0	4.617715e-09	5.614314e-09	1.190369e-08
2.393894e+03	0	0	4.590632e-09	5.570487e-09	1.178877e-08
2.400177e+03	0	0	4.538113e-09	5.487048e-09	1.160629e-08
2.406460e+03	0	0	4.486889e-09	5.420268e-09	1.148805e-08
2.412743e+03	0	0	4.437527e-09	5.343472e-09	1.131942e-08
2.419026e+03	0	0	4.417640e-09	5.318346e-09	1.125704e-08
2.425310e+03	0	0	4.366664e-09	5.241022e-09	1.110557e-08
2.431593e+03	0	0	4.321285e-09	5.168243e-09	1.094867e-08
2.437876e+03	0	0	4.283041e-09	5.108952e-09	1.083205e-08
2.444159e+03	0	0	4.239967e-09	5.048812e-09	1.069330e-08
2.450442e+03	0	0	4.193011e-09	4.988874e-09	1.055952e-08
2.456725e+03	0	0	4.152857e-09	4.928645e-09	1.043444e-08
2.463009e+03	0	0	4.118809e-09	4.874872e-09	1.032300e-08
2.469292e+03	0	0	4.079399e-09	4.816991e-09	1.018569e-08
2.475575e+03	0	0	4.042515e-09	4.764691e-09	1.010575e-08
2.481858e+03	0	0	3.989966e-09	4.693011e-09	9.939214e-09
2.488141e+03	0	0	3.955809e-09	4.652992e-09	9.853989e-09
2.494425e+03	0	0	3.932551e-09	4.609091e-09	9.757858e-09
2.500708e+03	0	0	3.880616e-09	4.532506e-09	9.599272e-09
2.506991e+03	0	0	3.850865e-09	4.483482e-09	9.500105e-09
2.513274e+03	0	0	3.828234e-09	4.452650e-09	9.442009e-09
2.519557e+03	0	0	3.775659e-09	4.390915e-09	9.299354e-09
2.525840e+03	0	0	3.738142e-09	4.333397e-09	9.201644e-09
2.532124e+03	0	0	3.704245e-09	4.287554e-09	9.101326e-09
2.538407e+03	0	0	3.677505e-09	4.241937e-09	8.998600e-09
2.544690e+03	0	0	3.647325e-09	4.199251e-09	8.890169e-09
2.550973e+03	0	0	3.599121e-09	4.134504e-09	8.747850e-09
2.557256e+03	0	0	3.583283e-09	4.100215e-09	8.686117e-09
2.563540e+03	0	0	3.552945e-09	4.060682e-09	8.593410e-09
2.569823e+03	0	0	3.517496e-09	4.009515e-09	8.480130e-09
2.576106e+03	0	0	3.490434e-09	3.968299e-09	8.405929e-09
2.582389e+03	0	0	3.448442e-09	3.909311e-09	8.280288e-09
2.588672e+03	0	0	3.437101e-09	3.891789e-09	8.244369e-09
2.594956e+03	0	0	3.394968e-09	3.829486e-09	8.100405e-09
2.601239e+03	0	0	3.368813e-09	3.792574e-09	8.034068e-09
2.607522e+03	0	0	3.339109e-09	3.745889e-09	7.953798e-09
2.613805e+03	0	0	3.319554e-09	3.719351e-09	7.874791e-09
2.620088e+03	0	0	3.296347e-09	3.682174e-09	7.795581e-09
2.626371e+03	0	0	3.254854e-09	3.629702e-09	7.698907e-09
2.632655e+03	0	0	3.228964e-09	3.593957e-09	7.616090e-09
2.638938e+03	0	0	3.206586e-09	3.554060e-09	7.529909e-09
2.645221e+03	0	0	3.188796e-09	3.525418e-09	7.461779e-09
2.651504e+03	0	0	3.154882e-09	3.482564e-09	7.389426e-09
2.657787e+03	0	0	3.118582e-09	3.439583e-09	7.288744e-09
2.664071e+03	0	0	3.097801e-09	3.404602e-09	7.211739e-09
2.670354e+03	0	0	3.076792e-09	3.376406e-09	7.137466e-09
2.676637e+03	0	0	3.043087e-09	3.334019e-09	7.052421e-09
2.682920e+03	0	0	3.018380e-09	3.301693e-09	6.996748e-09
2.689203e+03	0	0	2.983512e-09	3.258117e-09	6.889362e-09
2.695486e+03	0	0	2.967718e-09	3.235902e-09	6.842226e-09
2.701770e+03	0	0	2.938704e-09	3.198316e-09	6.766525e-09
2.708053e+03	0	0	2.911467e-09	3.159098e-09	6.681052e-09
2.714336e+03	0	0	2.891057e-09	3.133913e-09	6.624957e-09
2.720619e+03	0	0	2.868356e-09	3.099601e-09	6.557565e-09
2.726902e+03	0	0	2.852106e-09	3.080036e-09	6.521845e-09
2.733186e+03	0	0	2.817092e-09	3.036026e-09	6.426760e-09
2.739469e+03	0	0	2.792046e-09	3.002871e-09	6.353057e-09
2.745752e+03	0	0	2.777945e-09	2.979063e-09	6.300920e-09
2.752035e+03	0	0	2.759189e-09	2.949640e-09	6.250572e-09
2.758318e+03	0	0	2.729262e-09	2.914372e-09	6.160159e-09
2.764602e+03	0	0	2.699980e-09	2.882681e-09	6.086704e-09
2.770885e+03	0	0	2.693400e-09	2.873079e-09	6.073141e-09
2.777168e+03	0	0	2.659531e-09	2.829476e-09	5.969270e-09
2.783451e+03	0	0	2.640705e-09	2.805404e-09	5.919564e-09
2.789734e+03	0	0	2.619249e-09	2.775476e-09	5.840470e-09
2.796017e+03	0	0	2.607483e-09	2.753919e-09	5.804464e-09
2.802301e+03	0	0	2.583987e-09	2.721468e-09	5.737639e-09
2.808584e+03	0	0	2.562953e-09	2.695210e-09	5.672665e-09
2.814867e+03	0	0	2.547850e-09	2.676096e-09	5.631847e-09
2.821150e+03	0	0	2.527303e-09	2.647488e-09	5.575089e-09
2.827433e+03	0	0	2.515321e-09	2.627600e-09	5.526623e-09
2.833717e+03	0	0	2.489273e-09	2.590489e-09	5.458818e-09
2.840000e+03	0	0	2.478265e-09	2.577077e-09	5.421443e-09
2.846283e+03	0	0	2.452806e-09	2.543463e-09	5.355485e-09
2.852566e+03	0	0	2.445116e-09	2.530438e-09	5.325082e-09
2.858849e+03	0	0	2.416382e-09	2.495609e-09	5.247099e-09
2.865133e+03	0	0	2.401339e-09	2.477297e-09	5.205714e-09
2.871416e+03	0	0	2.396620e-09	2.461642e-09	5.175062e-09
2.877699e+03	0	0	2.379637e-09	2.438179e-09	5.123886e-09
2.883982e+03	0	0	2.355598e-09	2.408972e-09	5.050137e-09
2.890265e+03	0	0	2.347651e-09	2.395036e-09	5.018099e-09
2.896548e+03	0	0	2.327850e-09	2.370012e-09	4.959808e-09
2.902832e+03	0	0	2.320655e-09	2.354276e-09	4.918627e-09
2.909115e+03	0	0	2.303897e-09	2.330900e-09	4.865381e-09
2.915398e+03	0	0	2.288551e-09	2.307812e-09	4.815589e-09
2.921681e+03	0	0	2.280330e-09	2.294621e-09	4.781698e-09
2.927964e+03	0	0	2.262137e-09	2.268122e-09	4.725190e-09
2.934248e+03	0	0	2.252983e-09	2.254047e-09	4.691014e-09
2.940531e+03	0	0	2.233879e-09	2.230414e-09	4.637036e-09
2.946814e+03	0	0	2.222196e-09	2.215755e-09	4.602913e-09
2.953097e+03	0	0	2.209348e-09	2.197128e-09	4.565136e-09
2.959380e+03	0	0	2.195049e-09	2.175657e-09	4.515437e-09
2.965663e+03	0	0	2.184967e-09	2.162992e-09	4.491834e-09
2.971947e+03	0	0	2.167605e-09	2.142281e-09	4.435135e-09
2.978230e+03	0	0	2.158452e-09	2.127490e-09	4.410032e-09
2.984513e+03	0	0	2.142186e-09	2.106796e-09	4.364409e-09
2.990796e+03	0	0	2.128331e-09	2.088596e-09	4.320630e-09
2.997079e+03	0	0	2.124309e-09	2.078428e-09	4.293066e-09
3.003363e+03	0	0	2.101729e-09	2.053924e-09	4.238697e-09
3.009646e+03	0	0	2.092013e-09	2.041646e-09	4.208364e-09
3.015929e+03	0	0	2.085658e-09	2.031045e-09	4.181563e-09
3.022212e+03	0	0	2.067552e-09	2.010783e-09	4.137142e-09
3.028495e+03	0	0	2.066307e-09	2.004017e-09	4.115080e-09
3.034779e+03	0	0	2.047487e-09	1.982271e-09	4.070166e-09
3.041062e+03	0	0	2.038918e-09	1.968635e-09	4.036899e-09
3.047345e+03	0	0	2.030956e-09	1.957508e-09	4.011379e-09
3.053628e+03	0	0	2.015137e-09	1.939425e-09	3.974441e-09
3.059911e+03	0	0	2.006178e-09	1.926508e-09	3.947132e-09
3.066194e+03	0	0	1.998488e-09	1.912892e-09	3.915200e-09
3.072478e+03	0	0	1.992195e-09	1.901403e-09	3.897342e-09
3.078761e+03	0	0	1.982781e-09	1.889313e-09	3.864063e-09
3.085044e+03	0	0	1.967868e-09	1.871799e-09	3.814486e-09
3.091327e+03	0	0	1.968218e-09	1.866408e-09	3.810693e-09
3.097610e+03	0	0	1.956438e-09	1.852802e-09	3.775480e-09
3.103894e+03	0	0	1.945508e-09	1.839855e-09	3.746789e-09
3.110177e+03	0	0	1.930122e-09	1.821178e-09	3.702254e-09
3.116460e+03	0	0	1.936667e-09	1.821740e-09	3.696976e-09
3.122743e+03	0	0	1.925197e-09	1.807808e-09	3.665390e-09
3.129026e+03	0	0	1.914282e-09	1.793525e-09	3.624429e-09
3.135309e+03	0	0	1.908087e-09	1.780763e-09	3.594222e-09
3.141593e+03	0	0	1.906394e-09	1.775999e-09	3.587991e-09
3.147876e+03	0	0	1.897771e-09	1.767967e-09	3.560938e-09
3.154159e+03	0	0	1.885100e-09	1.750447e-09	3.519044e-09
3.160442e+03	0	0	1.881641e-09	1.742921e-09	3.503479e-09
3.166725e+03	0	0	1.879449e-09	1.736450e-09	3.484011e-09
3.173009e+03	0	0	1.877598e-09	1.730204e-09	3.469517e-09
3.179292e+03	0	0	1.870463e-09	1.717698e-09	3.441164e-09
3.185575e+03	0	0	1.864700e-09	1.705455e-09	3.409483e-09
3.191858e+03	0	0	1.862417e-09	1.699828e-09	3.398606e-09
3.198141e+03	0	0	1.862220e-09	1.692791e-09	3.378897e-09
3.204425e+03	0	0	1.857436e-09	1.684756e-09	3.356867e-09
3.210708e+03	0	0	1.852726e-09	1.673371e-09	3.340776e-09
