# Supplementary material for: Intermittency in the not-so-smooth elastic turbulence
Source: Nat Commun. 2024 May 27;15:4070. doi: 10.1038/s41467-024-48460-5 (PMC11130217; doi:10.1038/s41467-024-48460-5)
Supplement: Supplementary file 4 — Source Data [file 41467_2024_48460_MOESM4_ESM.zip › SourceData/Fig05b_Poly_Diss_pdf_Lognormality.txt]

					De = 1		De = 3	De = 9
-4.762985e+00	1.345484e-05	2.633276e-06	4.113551e-06
-4.606177e+00	5.074126e-05	9.848181e-06	1.716395e-05
-4.449370e+00	2.066029e-04	1.933004e-05	4.246888e-05
-4.292563e+00	5.416519e-04	4.433939e-05	1.142179e-04
-4.135756e+00	1.315548e-03	1.033530e-04	2.245502e-04
-3.978949e+00	2.801093e-03	2.575103e-04	5.168475e-04
-3.822142e+00	5.688972e-03	6.550305e-04	1.128515e-03
-3.665335e+00	1.121836e-02	1.408981e-03	2.023855e-03
-3.508528e+00	2.113069e-02	2.758675e-03	3.214622e-03
-3.351721e+00	3.656365e-02	4.788758e-03	4.900768e-03
-3.194913e+00	5.755426e-02	7.898299e-03	7.196605e-03
-3.038106e+00	8.553135e-02	1.259541e-02	1.045944e-02
-2.881299e+00	1.166279e-01	1.953119e-02	1.421326e-02
-2.724492e+00	1.496321e-01	2.831190e-02	1.858717e-02
-2.567685e+00	1.851135e-01	3.962647e-02	2.423870e-02
-2.410878e+00	2.213122e-01	5.384746e-02	3.133212e-02
-2.254071e+00	2.572793e-01	7.189348e-02	3.990627e-02
-2.097264e+00	2.887029e-01	9.207464e-02	5.099630e-02
-1.940457e+00	3.155070e-01	1.143896e-01	6.477531e-02
-1.783649e+00	3.384854e-01	1.399216e-01	8.176356e-02
-1.626842e+00	3.574177e-01	1.686028e-01	1.028710e-01
-1.470035e+00	3.690274e-01	1.991951e-01	1.266594e-01
-1.313228e+00	3.745404e-01	2.287473e-01	1.523313e-01
-1.156421e+00	3.763701e-01	2.566426e-01	1.803444e-01
-9.996139e-01	3.745495e-01	2.826263e-01	2.109744e-01
-8.428068e-01	3.691723e-01	3.074703e-01	2.434201e-01
-6.859997e-01	3.594445e-01	3.297196e-01	2.759828e-01
-5.291926e-01	3.454416e-01	3.485647e-01	3.076680e-01
-3.723855e-01	3.287639e-01	3.644719e-01	3.381448e-01
-2.155784e-01	3.094068e-01	3.757274e-01	3.640302e-01
-5.877127e-02	2.865665e-01	3.796596e-01	3.839049e-01
9.803584e-02	2.631478e-01	3.774741e-01	3.971182e-01
2.548429e-01	2.375510e-01	3.679645e-01	4.016385e-01
4.116501e-01	2.112483e-01	3.532888e-01	3.962760e-01
5.684572e-01	1.860830e-01	3.321671e-01	3.803695e-01
7.252643e-01	1.627675e-01	3.057049e-01	3.545725e-01
8.820714e-01	1.412196e-01	2.735797e-01	3.197690e-01
1.038879e+00	1.207256e-01	2.385870e-01	2.784345e-01
1.195686e+00	1.015276e-01	2.032717e-01	2.324589e-01
1.352493e+00	8.486809e-02	1.695638e-01	1.854029e-01
1.509300e+00	6.928383e-02	1.371371e-01	1.407331e-01
1.666107e+00	5.496958e-02	1.075906e-01	9.924420e-02
1.822914e+00	4.299967e-02	8.023493e-02	6.642164e-02
1.979721e+00	3.333665e-02	5.652021e-02	4.002330e-02
2.136528e+00	2.539411e-02	3.787154e-02	2.221510e-02
2.293335e+00	1.872141e-02	2.396585e-02	1.136247e-02
2.450143e+00	1.339420e-02	1.422061e-02	5.354706e-03
2.606950e+00	9.095075e-03	7.463074e-03	2.297257e-03
2.763757e+00	5.745133e-03	3.595169e-03	9.480861e-04
2.920564e+00	3.459581e-03	1.683169e-03	3.928156e-04
3.077371e+00	1.885020e-03	8.217969e-04	1.603067e-04
3.234178e+00	8.718256e-04	3.983767e-04	5.071023e-05
3.390985e+00	3.450376e-04	1.811891e-04	1.842605e-05
3.547792e+00	1.237812e-04	6.785378e-05	8.558514e-06
3.704599e+00	3.243842e-05	2.625214e-05	2.719006e-06
3.861407e+00	5.066274e-06	7.197492e-06	1.050660e-06
4.018214e+00	9.760844e-07	7.261986e-07	2.446987e-07
4.175021e+00	3.897134e-07	9.416074e-08	4.751430e-08
4.331828e+00	1.447919e-07	2.321772e-08	1.959965e-08
4.488635e+00	1.512751e-08	7.739239e-09	8.315003e-09
