# Supplementary material for: Intermittency in the not-so-smooth elastic turbulence
Source: Nat Commun. 2024 May 27;15:4070. doi: 10.1038/s41467-024-48460-5 (PMC11130217; doi:10.1038/s41467-024-48460-5)
Supplement: Supplementary file 4 — Source Data [file 41467_2024_48460_MOESM4_ESM.zip › SourceData/Fig03c_main_Sigma2.txt]

r/L				De = 1			De = 3			De = 9
9.765625e-04	2.497263e-06	4.178625e-05	5.697022e-04
1.953125e-03	2.670123e-05	4.398032e-04	6.196760e-03
2.929688e-03	9.749278e-05	1.644232e-03	2.392141e-02
3.906250e-03	2.369724e-04	4.085003e-03	6.087540e-02
4.882812e-03	4.669050e-04	8.148125e-03	1.236898e-01
5.859375e-03	8.094988e-04	1.417453e-02	2.183209e-01
6.835938e-03	1.287130e-03	2.246399e-02	3.500030e-01
7.812500e-03	1.921929e-03	3.328298e-02	5.232808e-01
8.789062e-03	2.735604e-03	4.687053e-02	7.420959e-01
9.765625e-03	3.749472e-03	6.344177e-02	1.009865e+00
1.171875e-02	6.461785e-03	1.063082e-01	1.703704e+00
1.464844e-02	1.255256e-02	1.974964e-01	3.174155e+00
1.953125e-02	2.942534e-02	4.310707e-01	6.877471e+00
2.148438e-02	3.896060e-02	5.560171e-01	8.822774e+00
2.441406e-02	5.666730e-02	7.798757e-01	1.225502e+01
2.929688e-02	9.621805e-02	1.255960e+00	1.936999e+01
3.417969e-02	1.496433e-01	1.868308e+00	2.823751e+01
3.906250e-02	2.181868e-01	2.622720e+00	3.883355e+01
4.882812e-02	4.041120e-01	4.564175e+00	6.500442e+01
5.859375e-02	6.580969e-01	7.061633e+00	9.735149e+01
6.835938e-02	9.802038e-01	1.005807e+01	1.351675e+02
7.812500e-02	1.367182e+00	1.348168e+01	1.776337e+02
8.789062e-02	1.813311e+00	1.725800e+01	2.238406e+02
9.765625e-02	2.311264e+00	2.131252e+01	2.728839e+02
1.464844e-01	5.308921e+00	4.369665e+01	5.358025e+02
1.953125e-01	8.606066e+00	6.622359e+01	7.876594e+02
2.441406e-01	1.180322e+01	8.602966e+01	1.001983e+03
2.929688e-01	1.484271e+01	1.021175e+02	1.177353e+03
3.906250e-01	2.071328e+01	1.298487e+02	1.485616e+03
4.882812e-01	2.614052e+01	1.624228e+02	1.870025e+03
5.859375e-01	2.218643e+01	1.374357e+02	1.572157e+03
6.835938e-01	1.625099e+01	1.088187e+02	1.251293e+03
7.812500e-01	1.016056e+01	7.618981e+01	8.958746e+02
