# Supplementary material for: Intermittency in the not-so-smooth elastic turbulence
Source: Nat Commun. 2024 May 27;15:4070. doi: 10.1038/s41467-024-48460-5 (PMC11130217; doi:10.1038/s41467-024-48460-5)
Supplement: Supplementary file 4 — Source Data [file 41467_2024_48460_MOESM4_ESM.zip › SourceData/FigS08a_De1_solid_rbyL_0p01.txt]

delta2 u			pdf
4.935859e-10	1
5.599968e-04	9.990676e-01
1.119857e-03	9.981352e-01
1.679911e-03	9.972027e-01
2.240106e-03	9.962703e-01
2.800418e-03	9.953379e-01
3.360646e-03	9.944055e-01
3.920623e-03	9.934731e-01
4.480583e-03	9.925407e-01
5.040790e-03	9.916082e-01
5.601098e-03	9.906758e-01
6.160894e-03	9.897434e-01
6.720949e-03	9.888110e-01
7.281498e-03	9.878786e-01
7.842018e-03	9.869461e-01
8.402186e-03	9.860137e-01
8.962767e-03	9.850813e-01
9.523747e-03	9.841489e-01
1.008422e-02	9.832165e-01
1.064505e-02	9.822841e-01
1.120515e-02	9.813516e-01
1.176540e-02	9.804192e-01
1.232642e-02	9.794868e-01
1.288752e-02	9.785544e-01
1.344800e-02	9.776220e-01
1.400864e-02	9.766896e-01
1.456964e-02	9.757571e-01
1.513082e-02	9.748247e-01
1.569197e-02	9.738923e-01
1.625283e-02	9.729599e-01
1.681396e-02	9.720275e-01
1.737476e-02	9.710950e-01
1.793569e-02	9.701626e-01
1.849713e-02	9.692302e-01
1.905849e-02	9.682978e-01
1.961994e-02	9.673654e-01
2.018156e-02	9.664330e-01
2.074347e-02	9.655005e-01
2.130510e-02	9.645681e-01
2.186686e-02	9.636357e-01
2.242845e-02	9.627033e-01
2.299027e-02	9.617709e-01
2.355245e-02	9.608384e-01
2.411466e-02	9.599060e-01
2.467671e-02	9.589736e-01
2.523888e-02	9.580412e-01
2.580182e-02	9.571088e-01
2.636444e-02	9.561764e-01
2.692742e-02	9.552439e-01
2.749065e-02	9.543115e-01
2.805410e-02	9.533791e-01
2.861720e-02	9.524467e-01
2.918010e-02	9.515143e-01
2.974352e-02	9.505818e-01
3.030714e-02	9.496494e-01
3.087024e-02	9.487170e-01
3.143348e-02	9.477846e-01
3.199733e-02	9.468522e-01
3.256091e-02	9.459198e-01
3.312458e-02	9.449873e-01
3.368844e-02	9.440549e-01
3.425237e-02	9.431225e-01
3.481646e-02	9.421901e-01
3.538083e-02	9.412577e-01
3.594522e-02	9.403253e-01
3.650927e-02	9.393928e-01
3.707402e-02	9.384604e-01
3.763905e-02	9.375280e-01
3.820455e-02	9.365956e-01
3.876996e-02	9.356632e-01
3.933512e-02	9.347307e-01
3.990045e-02	9.337983e-01
4.046602e-02	9.328659e-01
4.103138e-02	9.319335e-01
4.159758e-02	9.310011e-01
4.216340e-02	9.300687e-01
4.272913e-02	9.291362e-01
4.329534e-02	9.282038e-01
4.386143e-02	9.272714e-01
4.442794e-02	9.263390e-01
4.499383e-02	9.254066e-01
4.555992e-02	9.244741e-01
4.612592e-02	9.235417e-01
4.669241e-02	9.226093e-01
4.725918e-02	9.216769e-01
4.782561e-02	9.207445e-01
4.839211e-02	9.198121e-01
4.895914e-02	9.188796e-01
4.952557e-02	9.179472e-01
5.009301e-02	9.170148e-01
5.065965e-02	9.160824e-01
5.122613e-02	9.151500e-01
5.179341e-02	9.142175e-01
5.236086e-02	9.132851e-01
5.292865e-02	9.123527e-01
5.349607e-02	9.114203e-01
5.406391e-02	9.104879e-01
5.463173e-02	9.095555e-01
5.519980e-02	9.086230e-01
5.576755e-02	9.076906e-01
5.633552e-02	9.067582e-01
5.690374e-02	9.058258e-01
5.747247e-02	9.048934e-01
5.804114e-02	9.039609e-01
5.861063e-02	9.030285e-01
5.917951e-02	9.020961e-01
5.974904e-02	9.011637e-01
6.031866e-02	9.002313e-01
6.088811e-02	8.992989e-01
6.145812e-02	8.983664e-01
6.202808e-02	8.974340e-01
6.259857e-02	8.965016e-01
6.316901e-02	8.955692e-01
6.373929e-02	8.946368e-01
6.431023e-02	8.937044e-01
6.488105e-02	8.927719e-01
6.545204e-02	8.918395e-01
6.602367e-02	8.909071e-01
6.659526e-02	8.899747e-01
6.716744e-02	8.890423e-01
6.773946e-02	8.881098e-01
6.831176e-02	8.871774e-01
6.888396e-02	8.862450e-01
6.945644e-02	8.853126e-01
7.002931e-02	8.843802e-01
7.060177e-02	8.834478e-01
7.117496e-02	8.825153e-01
7.174793e-02	8.815829e-01
7.232134e-02	8.806505e-01
7.289495e-02	8.797181e-01
7.346910e-02	8.787857e-01
7.404368e-02	8.778532e-01
7.461753e-02	8.769208e-01
7.519199e-02	8.759884e-01
7.576640e-02	8.750560e-01
7.634103e-02	8.741236e-01
7.691588e-02	8.731912e-01
7.749067e-02	8.722587e-01
7.806584e-02	8.713263e-01
7.864097e-02	8.703939e-01
7.921683e-02	8.694615e-01
7.979299e-02	8.685291e-01
8.036933e-02	8.675966e-01
8.094594e-02	8.666642e-01
8.152256e-02	8.657318e-01
8.209948e-02	8.647994e-01
8.267689e-02	8.638670e-01
8.325393e-02	8.629346e-01
8.383144e-02	8.620021e-01
8.440956e-02	8.610697e-01
8.498753e-02	8.601373e-01
8.556607e-02	8.592049e-01
8.614473e-02	8.582725e-01
8.672389e-02	8.573401e-01
8.730334e-02	8.564076e-01
8.788251e-02	8.554752e-01
8.846210e-02	8.545428e-01
8.904183e-02	8.536104e-01
8.962147e-02	8.526780e-01
9.020120e-02	8.517455e-01
9.078167e-02	8.508131e-01
9.136190e-02	8.498807e-01
9.194293e-02	8.489483e-01
9.252408e-02	8.480159e-01
9.310550e-02	8.470835e-01
9.368687e-02	8.461510e-01
9.426912e-02	8.452186e-01
9.485135e-02	8.442862e-01
9.543366e-02	8.433538e-01
9.601638e-02	8.424214e-01
9.659909e-02	8.414889e-01
9.718212e-02	8.405565e-01
9.776552e-02	8.396241e-01
9.834938e-02	8.386917e-01
9.893348e-02	8.377593e-01
9.951745e-02	8.368269e-01
1.001018e-01	8.358944e-01
1.006867e-01	8.349620e-01
1.012717e-01	8.340296e-01
1.018566e-01	8.330972e-01
1.024422e-01	8.321648e-01
1.030284e-01	8.312323e-01
1.036144e-01	8.302999e-01
1.042011e-01	8.293675e-01
1.047878e-01	8.284351e-01
1.053752e-01	8.275027e-01
1.059624e-01	8.265703e-01
1.065505e-01	8.256378e-01
1.071386e-01	8.247054e-01
1.077267e-01	8.237730e-01
1.083152e-01	8.228406e-01
1.089041e-01	8.219082e-01
1.094934e-01	8.209758e-01
1.100831e-01	8.200433e-01
1.106736e-01	8.191109e-01
1.112639e-01	8.181785e-01
1.118545e-01	8.172461e-01
1.124452e-01	8.163137e-01
1.130362e-01	8.153812e-01
1.136280e-01	8.144488e-01
1.142200e-01	8.135164e-01
1.148122e-01	8.125840e-01
1.154047e-01	8.116516e-01
1.159979e-01	8.107192e-01
1.165914e-01	8.097867e-01
1.171845e-01	8.088543e-01
1.177783e-01	8.079219e-01
1.183718e-01	8.069895e-01
1.189665e-01	8.060571e-01
1.195610e-01	8.051246e-01
1.201561e-01	8.041922e-01
1.207513e-01	8.032598e-01
1.213468e-01	8.023274e-01
1.219430e-01	8.013950e-01
1.225392e-01	8.004626e-01
1.231360e-01	7.995301e-01
1.237331e-01	7.985977e-01
1.243303e-01	7.976653e-01
1.249281e-01	7.967329e-01
1.255264e-01	7.958005e-01
1.261247e-01	7.948680e-01
1.267237e-01	7.939356e-01
1.273226e-01	7.930032e-01
1.279217e-01	7.920708e-01
1.285214e-01	7.911384e-01
1.291214e-01	7.902060e-01
1.297218e-01	7.892735e-01
1.303225e-01	7.883411e-01
1.309236e-01	7.874087e-01
1.315246e-01	7.864763e-01
1.321261e-01	7.855439e-01
1.327280e-01	7.846114e-01
1.333301e-01	7.836790e-01
1.339326e-01	7.827466e-01
1.345350e-01	7.818142e-01
1.351379e-01	7.808818e-01
1.357407e-01	7.799494e-01
1.363439e-01	7.790169e-01
1.369472e-01	7.780845e-01
1.375511e-01	7.771521e-01
1.381562e-01	7.762197e-01
1.387610e-01	7.752873e-01
1.393662e-01	7.743549e-01
1.399721e-01	7.734224e-01
1.405777e-01	7.724900e-01
1.411837e-01	7.715576e-01
1.417903e-01	7.706252e-01
1.423972e-01	7.696928e-01
1.430046e-01	7.687603e-01
1.436121e-01	7.678279e-01
1.442193e-01	7.668955e-01
1.448273e-01	7.659631e-01
1.454358e-01	7.650307e-01
1.460450e-01	7.640983e-01
1.466543e-01	7.631658e-01
1.472636e-01	7.622334e-01
1.478733e-01	7.613010e-01
1.484834e-01	7.603686e-01
1.490938e-01	7.594362e-01
1.497049e-01	7.585037e-01
1.503163e-01	7.575713e-01
1.509279e-01	7.566389e-01
1.515401e-01	7.557065e-01
1.521529e-01	7.547741e-01
1.527658e-01	7.538417e-01
1.533795e-01	7.529092e-01
1.539937e-01	7.519768e-01
1.546081e-01	7.510444e-01
1.552234e-01	7.501120e-01
1.558389e-01	7.491796e-01
1.564550e-01	7.482471e-01
1.570716e-01	7.473147e-01
1.576890e-01	7.463823e-01
1.583066e-01	7.454499e-01
1.589247e-01	7.445175e-01
1.595432e-01	7.435851e-01
1.601620e-01	7.426526e-01
1.607816e-01	7.417202e-01
1.614012e-01	7.407878e-01
1.620216e-01	7.398554e-01
1.626431e-01	7.389230e-01
1.632644e-01	7.379906e-01
1.638867e-01	7.370581e-01
1.645092e-01	7.361257e-01
1.651321e-01	7.351933e-01
1.657557e-01	7.342609e-01
1.663803e-01	7.333285e-01
1.670051e-01	7.323960e-01
1.676296e-01	7.314636e-01
1.682545e-01	7.305312e-01
1.688806e-01	7.295988e-01
1.695067e-01	7.286664e-01
1.701334e-01	7.277340e-01
1.707605e-01	7.268015e-01
1.713882e-01	7.258691e-01
1.720167e-01	7.249367e-01
1.726454e-01	7.240043e-01
1.732743e-01	7.230719e-01
1.739034e-01	7.221394e-01
1.745336e-01	7.212070e-01
1.751642e-01	7.202746e-01
1.757949e-01	7.193422e-01
1.764264e-01	7.184098e-01
1.770589e-01	7.174774e-01
1.776911e-01	7.165449e-01
1.783241e-01	7.156125e-01
1.789579e-01	7.146801e-01
1.795920e-01	7.137477e-01
1.802269e-01	7.128153e-01
1.808619e-01	7.118828e-01
1.814976e-01	7.109504e-01
1.821339e-01	7.100180e-01
1.827706e-01	7.090856e-01
1.834077e-01	7.081532e-01
1.840453e-01	7.072208e-01
1.846832e-01	7.062883e-01
1.853216e-01	7.053559e-01
1.859616e-01	7.044235e-01
1.866017e-01	7.034911e-01
1.872420e-01	7.025587e-01
1.878827e-01	7.016263e-01
1.885236e-01	7.006938e-01
1.891662e-01	6.997614e-01
1.898090e-01	6.988290e-01
1.904524e-01	6.978966e-01
1.910963e-01	6.969642e-01
1.917413e-01	6.960317e-01
1.923868e-01	6.950993e-01
1.930329e-01	6.941669e-01
1.936791e-01	6.932345e-01
1.943263e-01	6.923021e-01
1.949738e-01	6.913697e-01
1.956223e-01	6.904372e-01
1.962715e-01	6.895048e-01
1.969212e-01	6.885724e-01
1.975712e-01	6.876400e-01
1.982214e-01	6.867076e-01
1.988724e-01	6.857751e-01
1.995239e-01	6.848427e-01
2.001765e-01	6.839103e-01
2.008296e-01	6.829779e-01
2.014833e-01	6.820455e-01
2.021384e-01	6.811131e-01
2.027930e-01	6.801806e-01
2.034493e-01	6.792482e-01
2.041048e-01	6.783158e-01
2.047614e-01	6.773834e-01
2.054183e-01	6.764510e-01
2.060760e-01	6.755185e-01
2.067353e-01	6.745861e-01
2.073951e-01	6.736537e-01
2.080557e-01	6.727213e-01
2.087167e-01	6.717889e-01
2.093782e-01	6.708565e-01
2.100406e-01	6.699240e-01
2.107044e-01	6.689916e-01
2.113677e-01	6.680592e-01
2.120319e-01	6.671268e-01
2.126972e-01	6.661944e-01
2.133632e-01	6.652619e-01
2.140303e-01	6.643295e-01
2.146973e-01	6.633971e-01
2.153655e-01	6.624647e-01
2.160345e-01	6.615323e-01
2.167042e-01	6.605999e-01
2.173750e-01	6.596674e-01
2.180461e-01	6.587350e-01
2.187179e-01	6.578026e-01
2.193907e-01	6.568702e-01
2.200640e-01	6.559378e-01
2.207385e-01	6.550054e-01
2.214133e-01	6.540729e-01
2.220896e-01	6.531405e-01
2.227671e-01	6.522081e-01
2.234449e-01	6.512757e-01
2.241236e-01	6.503433e-01
2.248035e-01	6.494108e-01
2.254839e-01	6.484784e-01
2.261650e-01	6.475460e-01
2.268465e-01	6.466136e-01
2.275295e-01	6.456812e-01
2.282128e-01	6.447488e-01
2.288975e-01	6.438163e-01
2.295823e-01	6.428839e-01
2.302681e-01	6.419515e-01
2.309545e-01	6.410191e-01
2.316424e-01	6.400867e-01
2.323305e-01	6.391542e-01
2.330196e-01	6.382218e-01
2.337090e-01	6.372894e-01
2.344001e-01	6.363570e-01
2.350918e-01	6.354246e-01
2.357840e-01	6.344922e-01
2.364773e-01	6.335597e-01
2.371705e-01	6.326273e-01
2.378646e-01	6.316949e-01
2.385596e-01	6.307625e-01
2.392555e-01	6.298301e-01
2.399517e-01	6.288976e-01
2.406486e-01	6.279652e-01
2.413471e-01	6.270328e-01
2.420464e-01	6.261004e-01
2.427464e-01	6.251680e-01
2.434478e-01	6.242356e-01
2.441492e-01	6.233031e-01
2.448515e-01	6.223707e-01
2.455552e-01	6.214383e-01
2.462593e-01	6.205059e-01
2.469640e-01	6.195735e-01
2.476697e-01	6.186411e-01
2.483764e-01	6.177086e-01
2.490843e-01	6.167762e-01
2.497925e-01	6.158438e-01
2.505013e-01	6.149114e-01
2.512112e-01	6.139790e-01
2.519223e-01	6.130465e-01
2.526336e-01	6.121141e-01
2.533461e-01	6.111817e-01
2.540595e-01	6.102493e-01
2.547735e-01	6.093169e-01
2.554880e-01	6.083845e-01
2.562046e-01	6.074520e-01
2.569218e-01	6.065196e-01
2.576395e-01	6.055872e-01
2.583586e-01	6.046548e-01
2.590780e-01	6.037224e-01
2.597984e-01	6.027899e-01
2.605201e-01	6.018575e-01
2.612424e-01	6.009251e-01
2.619651e-01	5.999927e-01
2.626892e-01	5.990603e-01
2.634134e-01	5.981279e-01
2.641390e-01	5.971954e-01
2.648658e-01	5.962630e-01
2.655923e-01	5.953306e-01
2.663202e-01	5.943982e-01
2.670490e-01	5.934658e-01
2.677787e-01	5.925333e-01
2.685099e-01	5.916009e-01
2.692412e-01	5.906685e-01
2.699738e-01	5.897361e-01
2.707079e-01	5.888037e-01
2.714422e-01	5.878713e-01
2.721779e-01	5.869388e-01
2.729140e-01	5.860064e-01
2.736514e-01	5.850740e-01
2.743898e-01	5.841416e-01
2.751294e-01	5.832092e-01
2.758703e-01	5.822768e-01
2.766118e-01	5.813443e-01
2.773549e-01	5.804119e-01
2.780988e-01	5.794795e-01
2.788438e-01	5.785471e-01
2.795894e-01	5.776147e-01
2.803362e-01	5.766822e-01
2.810849e-01	5.757498e-01
2.818341e-01	5.748174e-01
2.825855e-01	5.738850e-01
2.833370e-01	5.729526e-01
2.840894e-01	5.720202e-01
2.848430e-01	5.710877e-01
2.855985e-01	5.701553e-01
2.863546e-01	5.692229e-01
2.871118e-01	5.682905e-01
2.878710e-01	5.673581e-01
2.886312e-01	5.664256e-01
2.893923e-01	5.654932e-01
2.901545e-01	5.645608e-01
2.909180e-01	5.636284e-01
2.916826e-01	5.626960e-01
2.924476e-01	5.617636e-01
2.932148e-01	5.608311e-01
2.939834e-01	5.598987e-01
2.947531e-01	5.589663e-01
2.955239e-01	5.580339e-01
2.962966e-01	5.571015e-01
2.970703e-01	5.561690e-01
2.978452e-01	5.552366e-01
2.986217e-01	5.543042e-01
2.993988e-01	5.533718e-01
3.001777e-01	5.524394e-01
3.009568e-01	5.515070e-01
3.017381e-01	5.505745e-01
3.025208e-01	5.496421e-01
3.033047e-01	5.487097e-01
3.040898e-01	5.477773e-01
3.048765e-01	5.468449e-01
3.056642e-01	5.459125e-01
3.064529e-01	5.449800e-01
3.072437e-01	5.440476e-01
3.080357e-01	5.431152e-01
3.088292e-01	5.421828e-01
3.096236e-01	5.412504e-01
3.104187e-01	5.403179e-01
3.112154e-01	5.393855e-01
3.120137e-01	5.384531e-01
3.128130e-01	5.375207e-01
3.136142e-01	5.365883e-01
3.144160e-01	5.356559e-01
3.152193e-01	5.347234e-01
3.160235e-01	5.337910e-01
3.168296e-01	5.328586e-01
3.176373e-01	5.319262e-01
3.184462e-01	5.309938e-01
3.192564e-01	5.300613e-01
3.200684e-01	5.291289e-01
3.208820e-01	5.281965e-01
3.216972e-01	5.272641e-01
3.225142e-01	5.263317e-01
3.233326e-01	5.253993e-01
3.241527e-01	5.244668e-01
3.249748e-01	5.235344e-01
3.257983e-01	5.226020e-01
3.266228e-01	5.216696e-01
3.274494e-01	5.207372e-01
3.282770e-01	5.198047e-01
3.291071e-01	5.188723e-01
3.299385e-01	5.179399e-01
3.307711e-01	5.170075e-01
3.316046e-01	5.160751e-01
3.324407e-01	5.151427e-01
3.332780e-01	5.142102e-01
3.341169e-01	5.132778e-01
3.349573e-01	5.123454e-01
3.357992e-01	5.114130e-01
3.366431e-01	5.104806e-01
3.374890e-01	5.095481e-01
3.383364e-01	5.086157e-01
3.391846e-01	5.076833e-01
3.400350e-01	5.067509e-01
3.408870e-01	5.058185e-01
3.417406e-01	5.048861e-01
3.425965e-01	5.039536e-01
3.434539e-01	5.030212e-01
3.443121e-01	5.020888e-01
3.451727e-01	5.011564e-01
3.460354e-01	5.002240e-01
3.468986e-01	4.992916e-01
3.477646e-01	4.983591e-01
3.486318e-01	4.974267e-01
3.495008e-01	4.964943e-01
3.503715e-01	4.955619e-01
3.512445e-01	4.946295e-01
3.521191e-01	4.936970e-01
3.529954e-01	4.927646e-01
3.538734e-01	4.918322e-01
3.547529e-01	4.908998e-01
3.556351e-01	4.899674e-01
3.565185e-01	4.890350e-01
3.574040e-01	4.881025e-01
3.582918e-01	4.871701e-01
3.591820e-01	4.862377e-01
3.600732e-01	4.853053e-01
3.609667e-01	4.843729e-01
3.618618e-01	4.834404e-01
3.627597e-01	4.825080e-01
3.636592e-01	4.815756e-01
3.645606e-01	4.806432e-01
3.654648e-01	4.797108e-01
3.663701e-01	4.787784e-01
3.672770e-01	4.778459e-01
3.681861e-01	4.769135e-01
3.690965e-01	4.759811e-01
3.700095e-01	4.750487e-01
3.709244e-01	4.741163e-01
3.718411e-01	4.731838e-01
3.727599e-01	4.722514e-01
3.736805e-01	4.713190e-01
3.746033e-01	4.703866e-01
3.755280e-01	4.694542e-01
3.764545e-01	4.685218e-01
3.773827e-01	4.675893e-01
3.783131e-01	4.666569e-01
3.792447e-01	4.657245e-01
3.801786e-01	4.647921e-01
3.811146e-01	4.638597e-01
3.820529e-01	4.629273e-01
3.829921e-01	4.619948e-01
3.839342e-01	4.610624e-01
3.848784e-01	4.601300e-01
3.858242e-01	4.591976e-01
3.867720e-01	4.582652e-01
3.877228e-01	4.573327e-01
3.886751e-01	4.564003e-01
3.896293e-01	4.554679e-01
3.905851e-01	4.545355e-01
3.915445e-01	4.536031e-01
3.925057e-01	4.526707e-01
3.934694e-01	4.517382e-01
3.944353e-01	4.508058e-01
3.954029e-01	4.498734e-01
3.963730e-01	4.489410e-01
3.973456e-01	4.480086e-01
3.983199e-01	4.470761e-01
3.992973e-01	4.461437e-01
4.002770e-01	4.452113e-01
4.012593e-01	4.442789e-01
4.022441e-01	4.433465e-01
4.032298e-01	4.424141e-01
4.042193e-01	4.414816e-01
4.052104e-01	4.405492e-01
4.062041e-01	4.396168e-01
4.071991e-01	4.386844e-01
4.081969e-01	4.377520e-01
4.091973e-01	4.368195e-01
4.102004e-01	4.358871e-01
4.112059e-01	4.349547e-01
4.122139e-01	4.340223e-01
4.132244e-01	4.330899e-01
4.142374e-01	4.321575e-01
4.152524e-01	4.312250e-01
4.162707e-01	4.302926e-01
4.172913e-01	4.293602e-01
4.183153e-01	4.284278e-01
4.193413e-01	4.274954e-01
4.203698e-01	4.265630e-01
4.214010e-01	4.256305e-01
4.224338e-01	4.246981e-01
4.234702e-01	4.237657e-01
4.245087e-01	4.228333e-01
4.255503e-01	4.219009e-01
4.265941e-01	4.209684e-01
4.276407e-01	4.200360e-01
4.286902e-01	4.191036e-01
4.297416e-01	4.181712e-01
4.307967e-01	4.172388e-01
4.318541e-01	4.163064e-01
4.329136e-01	4.153739e-01
4.339770e-01	4.144415e-01
4.350431e-01	4.135091e-01
4.361113e-01	4.125767e-01
4.371829e-01	4.116443e-01
4.382567e-01	4.107118e-01
4.393338e-01	4.097794e-01
4.404140e-01	4.088470e-01
4.414965e-01	4.079146e-01
4.425819e-01	4.069822e-01
4.436709e-01	4.060498e-01
4.447618e-01	4.051173e-01
4.458568e-01	4.041849e-01
4.469541e-01	4.032525e-01
4.480539e-01	4.023201e-01
4.491562e-01	4.013877e-01
4.502614e-01	4.004552e-01
4.513701e-01	3.995228e-01
4.524823e-01	3.985904e-01
4.535980e-01	3.976580e-01
4.547153e-01	3.967256e-01
4.558363e-01	3.957932e-01
4.569601e-01	3.948607e-01
4.580878e-01	3.939283e-01
4.592181e-01	3.929959e-01
4.603514e-01	3.920635e-01
4.614873e-01	3.911311e-01
4.626265e-01	3.901986e-01
4.637700e-01	3.892662e-01
4.649154e-01	3.883338e-01
4.660644e-01	3.874014e-01
4.672164e-01	3.864690e-01
4.683704e-01	3.855366e-01
4.695284e-01	3.846041e-01
4.706889e-01	3.836717e-01
4.718536e-01	3.827393e-01
4.730206e-01	3.818069e-01
4.741915e-01	3.808745e-01
4.753654e-01	3.799421e-01
4.765424e-01	3.790096e-01
4.777230e-01	3.780772e-01
4.789074e-01	3.771448e-01
4.800955e-01	3.762124e-01
4.812857e-01	3.752800e-01
4.824808e-01	3.743475e-01
4.836793e-01	3.734151e-01
4.848795e-01	3.724827e-01
4.860848e-01	3.715503e-01
4.872941e-01	3.706179e-01
4.885055e-01	3.696855e-01
4.897214e-01	3.687530e-01
4.909390e-01	3.678206e-01
4.921628e-01	3.668882e-01
4.933900e-01	3.659558e-01
4.946206e-01	3.650234e-01
4.958557e-01	3.640909e-01
4.970942e-01	3.631585e-01
4.983357e-01	3.622261e-01
4.995819e-01	3.612937e-01
5.008312e-01	3.603613e-01
5.020838e-01	3.594289e-01
5.033411e-01	3.584964e-01
5.046021e-01	3.575640e-01
5.058678e-01	3.566316e-01
5.071367e-01	3.556992e-01
5.084096e-01	3.547668e-01
5.096865e-01	3.538343e-01
5.109675e-01	3.529019e-01
5.122513e-01	3.519695e-01
5.135393e-01	3.510371e-01
5.148324e-01	3.501047e-01
5.161284e-01	3.491723e-01
5.174313e-01	3.482398e-01
5.187366e-01	3.473074e-01
5.200467e-01	3.463750e-01
5.213613e-01	3.454426e-01
5.226807e-01	3.445102e-01
5.240031e-01	3.435778e-01
5.253301e-01	3.426453e-01
5.266625e-01	3.417129e-01
5.279985e-01	3.407805e-01
5.293395e-01	3.398481e-01
5.306843e-01	3.389157e-01
5.320357e-01	3.379832e-01
5.333913e-01	3.370508e-01
5.347512e-01	3.361184e-01
5.361156e-01	3.351860e-01
5.374844e-01	3.342536e-01
5.388580e-01	3.333212e-01
5.402356e-01	3.323887e-01
5.416181e-01	3.314563e-01
5.430058e-01	3.305239e-01
5.443978e-01	3.295915e-01
5.457942e-01	3.286591e-01
5.471970e-01	3.277266e-01
5.486038e-01	3.267942e-01
5.500157e-01	3.258618e-01
5.514329e-01	3.249294e-01
5.528554e-01	3.239970e-01
5.542821e-01	3.230646e-01
5.557142e-01	3.221321e-01
5.571516e-01	3.211997e-01
5.585943e-01	3.202673e-01
5.600422e-01	3.193349e-01
5.614956e-01	3.184025e-01
5.629539e-01	3.174700e-01
5.644188e-01	3.165376e-01
5.658889e-01	3.156052e-01
5.673639e-01	3.146728e-01
5.688465e-01	3.137404e-01
5.703330e-01	3.128080e-01
5.718253e-01	3.118755e-01
5.733235e-01	3.109431e-01
5.748262e-01	3.100107e-01
5.763354e-01	3.090783e-01
5.778516e-01	3.081459e-01
5.793736e-01	3.072135e-01
5.809021e-01	3.062810e-01
5.824360e-01	3.053486e-01
5.839754e-01	3.044162e-01
5.855212e-01	3.034838e-01
5.870732e-01	3.025514e-01
5.886307e-01	3.016189e-01
5.901957e-01	3.006865e-01
5.917653e-01	2.997541e-01
5.933413e-01	2.988217e-01
5.949228e-01	2.978893e-01
5.965112e-01	2.969569e-01
5.981038e-01	2.960244e-01
5.997022e-01	2.950920e-01
6.013076e-01	2.941596e-01
6.029191e-01	2.932272e-01
6.045361e-01	2.922948e-01
6.061590e-01	2.913623e-01
6.077890e-01	2.904299e-01
6.094258e-01	2.894975e-01
6.110700e-01	2.885651e-01
6.127200e-01	2.876327e-01
6.143769e-01	2.867003e-01
6.160414e-01	2.857678e-01
6.177120e-01	2.848354e-01
6.193894e-01	2.839030e-01
6.210724e-01	2.829706e-01
6.227633e-01	2.820382e-01
6.244617e-01	2.811057e-01
6.261667e-01	2.801733e-01
6.278782e-01	2.792409e-01
6.295955e-01	2.783085e-01
6.313212e-01	2.773761e-01
6.330514e-01	2.764437e-01
6.347908e-01	2.755112e-01
6.365354e-01	2.745788e-01
6.382875e-01	2.736464e-01
6.400475e-01	2.727140e-01
6.418141e-01	2.717816e-01
6.435874e-01	2.708491e-01
6.453692e-01	2.699167e-01
6.471577e-01	2.689843e-01
6.489523e-01	2.680519e-01
6.507558e-01	2.671195e-01
6.525667e-01	2.661871e-01
6.543838e-01	2.652546e-01
6.562099e-01	2.643222e-01
6.580439e-01	2.633898e-01
6.598850e-01	2.624574e-01
6.617342e-01	2.615250e-01
6.635914e-01	2.605926e-01
6.654560e-01	2.596601e-01
6.673290e-01	2.587277e-01
6.692105e-01	2.577953e-01
6.711003e-01	2.568629e-01
6.729976e-01	2.559305e-01
6.749035e-01	2.549980e-01
6.768189e-01	2.540656e-01
6.787420e-01	2.531332e-01
6.806756e-01	2.522008e-01
6.826170e-01	2.512684e-01
6.845666e-01	2.503360e-01
6.865267e-01	2.494035e-01
6.884945e-01	2.484711e-01
6.904714e-01	2.475387e-01
6.924574e-01	2.466063e-01
6.944534e-01	2.456739e-01
6.964579e-01	2.447414e-01
6.984716e-01	2.438090e-01
7.004952e-01	2.428766e-01
7.025278e-01	2.419442e-01
7.045696e-01	2.410118e-01
7.066225e-01	2.400794e-01
7.086856e-01	2.391469e-01
7.107584e-01	2.382145e-01
7.128416e-01	2.372821e-01
7.149346e-01	2.363497e-01
7.170379e-01	2.354173e-01
7.191513e-01	2.344848e-01
7.212743e-01	2.335524e-01
7.234072e-01	2.326200e-01
7.255512e-01	2.316876e-01
7.277065e-01	2.307552e-01
7.298732e-01	2.298228e-01
7.320509e-01	2.288903e-01
7.342414e-01	2.279579e-01
7.364413e-01	2.270255e-01
7.386524e-01	2.260931e-01
7.408749e-01	2.251607e-01
7.431095e-01	2.242283e-01
7.453548e-01	2.232958e-01
7.476117e-01	2.223634e-01
7.498815e-01	2.214310e-01
7.521613e-01	2.204986e-01
7.544542e-01	2.195662e-01
7.567594e-01	2.186337e-01
7.590781e-01	2.177013e-01
7.614077e-01	2.167689e-01
7.637520e-01	2.158365e-01
7.661073e-01	2.149041e-01
7.684740e-01	2.139717e-01
7.708536e-01	2.130392e-01
7.732443e-01	2.121068e-01
7.756500e-01	2.111744e-01
7.780683e-01	2.102420e-01
7.804985e-01	2.093096e-01
7.829427e-01	2.083771e-01
7.854017e-01	2.074447e-01
7.878744e-01	2.065123e-01
7.903601e-01	2.055799e-01
7.928581e-01	2.046475e-01
7.953711e-01	2.037151e-01
7.978972e-01	2.027826e-01
8.004363e-01	2.018502e-01
8.029935e-01	2.009178e-01
8.055640e-01	1.999854e-01
8.081510e-01	1.990530e-01
8.107528e-01	1.981205e-01
8.133702e-01	1.971881e-01
8.160024e-01	1.962557e-01
8.186513e-01	1.953233e-01
8.213178e-01	1.943909e-01
8.240011e-01	1.934585e-01
8.266982e-01	1.925260e-01
8.294149e-01	1.915936e-01
8.321482e-01	1.906612e-01
8.349010e-01	1.897288e-01
8.376677e-01	1.887964e-01
8.404507e-01	1.878640e-01
8.432555e-01	1.869315e-01
8.460796e-01	1.859991e-01
8.489207e-01	1.850667e-01
8.517812e-01	1.841343e-01
8.546606e-01	1.832019e-01
8.575616e-01	1.822694e-01
8.604823e-01	1.813370e-01
8.634231e-01	1.804046e-01
8.663833e-01	1.794722e-01
8.693668e-01	1.785398e-01
8.723715e-01	1.776074e-01
8.754010e-01	1.766749e-01
8.784505e-01	1.757425e-01
8.815205e-01	1.748101e-01
8.846139e-01	1.738777e-01
8.877287e-01	1.729453e-01
8.908647e-01	1.720128e-01
8.940239e-01	1.710804e-01
8.972085e-01	1.701480e-01
9.004134e-01	1.692156e-01
9.036431e-01	1.682832e-01
9.068982e-01	1.673508e-01
9.101705e-01	1.664183e-01
9.134708e-01	1.654859e-01
9.167952e-01	1.645535e-01
9.201480e-01	1.636211e-01
9.235233e-01	1.626887e-01
9.269255e-01	1.617562e-01
9.303593e-01	1.608238e-01
9.338187e-01	1.598914e-01
9.373027e-01	1.589590e-01
9.408186e-01	1.580266e-01
9.443591e-01	1.570942e-01
9.479273e-01	1.561617e-01
9.515242e-01	1.552293e-01
9.551551e-01	1.542969e-01
9.588179e-01	1.533645e-01
9.625088e-01	1.524321e-01
9.662332e-01	1.514997e-01
9.699873e-01	1.505672e-01
9.737700e-01	1.496348e-01
9.775838e-01	1.487024e-01
9.814289e-01	1.477700e-01
9.853099e-01	1.468376e-01
9.892241e-01	1.459051e-01
9.931714e-01	1.449727e-01
9.971529e-01	1.440403e-01
1.001168e+00	1.431079e-01
1.005220e+00	1.421755e-01
1.009308e+00	1.412431e-01
1.013431e+00	1.403106e-01
1.017592e+00	1.393782e-01
1.021786e+00	1.384458e-01
1.026019e+00	1.375134e-01
1.030292e+00	1.365810e-01
1.034609e+00	1.356485e-01
1.038960e+00	1.347161e-01
1.043351e+00	1.337837e-01
1.047781e+00	1.328513e-01
1.052254e+00	1.319189e-01
1.056771e+00	1.309865e-01
1.061332e+00	1.300540e-01
1.065934e+00	1.291216e-01
1.070583e+00	1.281892e-01
1.075276e+00	1.272568e-01
1.080022e+00	1.263244e-01
1.084821e+00	1.253919e-01
1.089668e+00	1.244595e-01
1.094561e+00	1.235271e-01
1.099510e+00	1.225947e-01
1.104513e+00	1.216623e-01
1.109572e+00	1.207299e-01
1.114680e+00	1.197974e-01
1.119846e+00	1.188650e-01
1.125070e+00	1.179326e-01
1.130351e+00	1.170002e-01
1.135694e+00	1.160678e-01
1.141098e+00	1.151353e-01
1.146563e+00	1.142029e-01
1.152087e+00	1.132705e-01
1.157676e+00	1.123381e-01
1.163335e+00	1.114057e-01
1.169063e+00	1.104733e-01
1.174853e+00	1.095408e-01
1.180714e+00	1.086084e-01
1.186639e+00	1.076760e-01
1.192635e+00	1.067436e-01
1.198708e+00	1.058112e-01
1.204855e+00	1.048788e-01
1.211081e+00	1.039463e-01
1.217381e+00	1.030139e-01
1.223761e+00	1.020815e-01
1.230217e+00	1.011491e-01
1.236757e+00	1.002167e-01
1.243384e+00	9.928424e-02
1.250096e+00	9.835183e-02
1.256886e+00	9.741941e-02
1.263761e+00	9.648699e-02
1.270725e+00	9.555457e-02
1.277776e+00	9.462215e-02
1.284924e+00	9.368974e-02
1.292182e+00	9.275732e-02
1.299541e+00	9.182490e-02
1.307003e+00	9.089248e-02
1.314567e+00	8.996006e-02
1.322242e+00	8.902765e-02
1.330032e+00	8.809523e-02
1.337936e+00	8.716281e-02
1.345952e+00	8.623039e-02
1.354085e+00	8.529797e-02
1.362342e+00	8.436556e-02
1.370717e+00	8.343314e-02
1.379213e+00	8.250072e-02
1.387844e+00	8.156830e-02
1.396600e+00	8.063588e-02
1.405494e+00	7.970347e-02
1.414526e+00	7.877105e-02
1.423709e+00	7.783863e-02
1.433040e+00	7.690621e-02
1.442533e+00	7.597379e-02
1.452183e+00	7.504138e-02
1.462008e+00	7.410896e-02
1.472010e+00	7.317654e-02
1.482174e+00	7.224412e-02
1.492510e+00	7.131171e-02
1.503046e+00	7.037929e-02
1.513777e+00	6.944687e-02
1.524712e+00	6.851445e-02
1.535856e+00	6.758203e-02
1.547230e+00	6.664962e-02
1.558834e+00	6.571720e-02
1.570676e+00	6.478478e-02
1.582748e+00	6.385236e-02
1.595078e+00	6.291994e-02
1.607679e+00	6.198753e-02
1.620545e+00	6.105511e-02
1.633701e+00	6.012269e-02
1.647178e+00	5.919027e-02
1.660956e+00	5.825785e-02
1.675091e+00	5.732544e-02
1.689561e+00	5.639302e-02
1.704383e+00	5.546060e-02
1.719570e+00	5.452818e-02
1.735124e+00	5.359576e-02
1.751093e+00	5.266335e-02
1.767466e+00	5.173093e-02
1.784252e+00	5.079851e-02
1.798954e+00	5.000000e-02
1.798989e+00	4.999814e-02
1.799023e+00	4.999627e-02
1.799058e+00	4.999441e-02
1.799093e+00	4.999254e-02
1.799128e+00	4.999068e-02
1.799163e+00	4.998881e-02
1.799198e+00	4.998695e-02
1.799232e+00	4.998508e-02
1.799267e+00	4.998322e-02
1.799301e+00	4.998135e-02
1.799336e+00	4.997949e-02
1.799371e+00	4.997762e-02
1.799405e+00	4.997576e-02
1.799440e+00	4.997389e-02
1.799475e+00	4.997203e-02
1.799509e+00	4.997016e-02
1.799544e+00	4.996830e-02
1.799578e+00	4.996643e-02
1.799614e+00	4.996457e-02
1.799648e+00	4.996270e-02
1.799683e+00	4.996084e-02
1.799718e+00	4.995897e-02
1.799752e+00	4.995711e-02
1.799787e+00	4.995524e-02
1.799822e+00	4.995338e-02
1.799857e+00	4.995151e-02
1.799891e+00	4.994965e-02
1.799925e+00	4.994778e-02
1.799961e+00	4.994592e-02
1.799996e+00	4.994405e-02
1.800030e+00	4.994219e-02
1.800065e+00	4.994033e-02
1.800100e+00	4.993846e-02
1.800135e+00	4.993660e-02
1.800169e+00	4.993473e-02
1.800203e+00	4.993287e-02
1.800239e+00	4.993100e-02
1.800274e+00	4.992914e-02
1.800309e+00	4.992727e-02
1.800343e+00	4.992541e-02
1.800378e+00	4.992354e-02
1.800413e+00	4.992168e-02
1.800448e+00	4.991981e-02
1.800483e+00	4.991795e-02
1.800518e+00	4.991608e-02
1.800552e+00	4.991422e-02
1.800587e+00	4.991235e-02
1.800622e+00	4.991049e-02
1.800658e+00	4.990862e-02
1.800692e+00	4.990676e-02
1.800727e+00	4.990489e-02
1.800762e+00	4.990303e-02
1.800797e+00	4.990116e-02
1.800832e+00	4.989930e-02
1.800866e+00	4.989743e-02
1.800901e+00	4.989557e-02
1.800936e+00	4.989370e-02
1.800971e+00	4.989184e-02
1.801006e+00	4.988997e-02
1.801040e+00	4.988811e-02
1.801075e+00	4.988625e-02
1.801110e+00	4.988438e-02
1.801144e+00	4.988252e-02
1.801179e+00	4.988065e-02
1.801214e+00	4.987879e-02
1.801248e+00	4.987692e-02
1.801283e+00	4.987506e-02
1.801317e+00	4.987319e-02
1.801352e+00	4.987133e-02
1.801387e+00	4.986946e-02
1.801422e+00	4.986760e-02
1.801457e+00	4.986573e-02
1.801492e+00	4.986387e-02
1.801527e+00	4.986200e-02
1.801562e+00	4.986014e-02
1.801597e+00	4.985827e-02
1.801632e+00	4.985641e-02
1.801667e+00	4.985454e-02
1.801702e+00	4.985268e-02
1.801737e+00	4.985081e-02
1.801772e+00	4.984895e-02
1.801807e+00	4.984708e-02
1.801842e+00	4.984522e-02
1.801877e+00	4.984335e-02
1.801912e+00	4.984149e-02
1.801946e+00	4.983962e-02
1.801981e+00	4.983776e-02
1.802017e+00	4.983589e-02
1.802051e+00	4.983403e-02
1.802087e+00	4.983216e-02
1.802121e+00	4.983030e-02
1.802156e+00	4.982844e-02
1.802191e+00	4.982657e-02
1.802226e+00	4.982471e-02
1.802261e+00	4.982284e-02
1.802296e+00	4.982098e-02
1.802330e+00	4.981911e-02
1.802365e+00	4.981725e-02
1.802400e+00	4.981538e-02
1.802434e+00	4.981352e-02
1.802470e+00	4.981165e-02
1.802505e+00	4.980979e-02
1.802540e+00	4.980792e-02
1.802575e+00	4.980606e-02
1.802610e+00	4.980419e-02
1.802644e+00	4.980233e-02
1.802679e+00	4.980046e-02
1.802714e+00	4.979860e-02
1.802749e+00	4.979673e-02
1.802784e+00	4.979487e-02
1.802819e+00	4.979300e-02
1.802854e+00	4.979114e-02
1.802890e+00	4.978927e-02
1.802924e+00	4.978741e-02
1.802958e+00	4.978554e-02
1.802993e+00	4.978368e-02
1.803027e+00	4.978181e-02
1.803063e+00	4.977995e-02
1.803098e+00	4.977808e-02
1.803132e+00	4.977622e-02
1.803168e+00	4.977435e-02
1.803203e+00	4.977249e-02
1.803238e+00	4.977063e-02
1.803273e+00	4.976876e-02
1.803308e+00	4.976690e-02
1.803343e+00	4.976503e-02
1.803378e+00	4.976317e-02
1.803414e+00	4.976130e-02
1.803448e+00	4.975944e-02
1.803483e+00	4.975757e-02
1.803518e+00	4.975571e-02
1.803553e+00	4.975384e-02
1.803588e+00	4.975198e-02
1.803623e+00	4.975011e-02
1.803658e+00	4.974825e-02
1.803693e+00	4.974638e-02
1.803729e+00	4.974452e-02
1.803764e+00	4.974265e-02
1.803799e+00	4.974079e-02
1.803834e+00	4.973892e-02
1.803869e+00	4.973706e-02
1.803904e+00	4.973519e-02
1.803939e+00	4.973333e-02
1.803974e+00	4.973146e-02
1.804009e+00	4.972960e-02
1.804044e+00	4.972773e-02
1.804080e+00	4.972587e-02
1.804115e+00	4.972400e-02
1.804151e+00	4.972214e-02
1.804186e+00	4.972027e-02
1.804220e+00	4.971841e-02
1.804256e+00	4.971655e-02
1.804291e+00	4.971468e-02
1.804326e+00	4.971282e-02
1.804361e+00	4.971095e-02
1.804396e+00	4.970909e-02
1.804432e+00	4.970722e-02
1.804467e+00	4.970536e-02
1.804502e+00	4.970349e-02
1.804537e+00	4.970163e-02
1.804572e+00	4.969976e-02
1.804607e+00	4.969790e-02
1.804642e+00	4.969603e-02
1.804678e+00	4.969417e-02
1.804712e+00	4.969230e-02
1.804748e+00	4.969044e-02
1.804782e+00	4.968857e-02
1.804818e+00	4.968671e-02
1.804853e+00	4.968484e-02
1.804888e+00	4.968298e-02
1.804923e+00	4.968111e-02
1.804958e+00	4.967925e-02
1.804994e+00	4.967738e-02
1.805028e+00	4.967552e-02
1.805064e+00	4.967365e-02
1.805098e+00	4.967179e-02
1.805133e+00	4.966992e-02
1.805168e+00	4.966806e-02
1.805203e+00	4.966619e-02
1.805238e+00	4.966433e-02
1.805273e+00	4.966246e-02
1.805308e+00	4.966060e-02
1.805342e+00	4.965874e-02
1.805377e+00	4.965687e-02
1.805412e+00	4.965501e-02
1.805448e+00	4.965314e-02
1.805483e+00	4.965128e-02
1.805518e+00	4.964941e-02
1.805553e+00	4.964755e-02
1.805588e+00	4.964568e-02
1.805623e+00	4.964382e-02
1.805658e+00	4.964195e-02
1.805693e+00	4.964009e-02
1.805729e+00	4.963822e-02
1.805764e+00	4.963636e-02
1.805800e+00	4.963449e-02
1.805834e+00	4.963263e-02
1.805869e+00	4.963076e-02
1.805905e+00	4.962890e-02
1.805940e+00	4.962703e-02
1.805976e+00	4.962517e-02
1.806011e+00	4.962330e-02
1.806047e+00	4.962144e-02
1.806082e+00	4.961957e-02
1.806117e+00	4.961771e-02
1.806152e+00	4.961584e-02
1.806187e+00	4.961398e-02
1.806222e+00	4.961211e-02
1.806258e+00	4.961025e-02
1.806293e+00	4.960838e-02
1.806328e+00	4.960652e-02
1.806364e+00	4.960465e-02
1.806398e+00	4.960279e-02
1.806433e+00	4.960093e-02
1.806468e+00	4.959906e-02
1.806503e+00	4.959720e-02
1.806539e+00	4.959533e-02
1.806574e+00	4.959347e-02
1.806610e+00	4.959160e-02
1.806646e+00	4.958974e-02
1.806681e+00	4.958787e-02
1.806715e+00	4.958601e-02
1.806750e+00	4.958414e-02
1.806785e+00	4.958228e-02
1.806820e+00	4.958041e-02
1.806854e+00	4.957855e-02
1.806889e+00	4.957668e-02
1.806924e+00	4.957482e-02
1.806958e+00	4.957295e-02
1.806994e+00	4.957109e-02
1.807029e+00	4.956922e-02
1.807064e+00	4.956736e-02
1.807100e+00	4.956549e-02
1.807135e+00	4.956363e-02
1.807170e+00	4.956176e-02
1.807205e+00	4.955990e-02
1.807240e+00	4.955803e-02
1.807275e+00	4.955617e-02
1.807310e+00	4.955430e-02
1.807345e+00	4.955244e-02
1.807380e+00	4.955057e-02
1.807416e+00	4.954871e-02
1.807451e+00	4.954684e-02
1.807486e+00	4.954498e-02
1.807521e+00	4.954312e-02
1.807556e+00	4.954125e-02
1.807591e+00	4.953939e-02
1.807626e+00	4.953752e-02
1.807662e+00	4.953566e-02
1.807697e+00	4.953379e-02
1.807733e+00	4.953193e-02
1.807768e+00	4.953006e-02
1.807803e+00	4.952820e-02
1.807839e+00	4.952633e-02
1.807874e+00	4.952447e-02
1.807909e+00	4.952260e-02
1.807945e+00	4.952074e-02
1.807980e+00	4.951887e-02
1.808015e+00	4.951701e-02
1.808050e+00	4.951514e-02
1.808086e+00	4.951328e-02
1.808121e+00	4.951141e-02
1.808155e+00	4.950955e-02
1.808191e+00	4.950768e-02
1.808226e+00	4.950582e-02
1.808261e+00	4.950395e-02
1.808296e+00	4.950209e-02
1.808332e+00	4.950022e-02
1.808368e+00	4.949836e-02
1.808402e+00	4.949649e-02
1.808438e+00	4.949463e-02
1.808473e+00	4.949276e-02
1.808509e+00	4.949090e-02
1.808544e+00	4.948904e-02
1.808579e+00	4.948717e-02
1.808615e+00	4.948531e-02
1.808650e+00	4.948344e-02
1.808685e+00	4.948158e-02
1.808720e+00	4.947971e-02
1.808755e+00	4.947785e-02
1.808790e+00	4.947598e-02
1.808826e+00	4.947412e-02
1.808862e+00	4.947225e-02
1.808898e+00	4.947039e-02
1.808933e+00	4.946852e-02
1.808968e+00	4.946666e-02
1.809003e+00	4.946479e-02
1.809038e+00	4.946293e-02
1.809073e+00	4.946106e-02
1.809109e+00	4.945920e-02
1.809144e+00	4.945733e-02
1.809180e+00	4.945547e-02
1.809215e+00	4.945360e-02
1.809250e+00	4.945174e-02
1.809286e+00	4.944987e-02
1.809321e+00	4.944801e-02
1.809357e+00	4.944614e-02
1.809392e+00	4.944428e-02
1.809428e+00	4.944241e-02
1.809463e+00	4.944055e-02
1.809499e+00	4.943868e-02
1.809534e+00	4.943682e-02
1.809569e+00	4.943495e-02
1.809605e+00	4.943309e-02
1.809640e+00	4.943123e-02
1.809675e+00	4.942936e-02
1.809711e+00	4.942750e-02
1.809746e+00	4.942563e-02
1.809782e+00	4.942377e-02
1.809817e+00	4.942190e-02
1.809852e+00	4.942004e-02
1.809888e+00	4.941817e-02
1.809923e+00	4.941631e-02
1.809958e+00	4.941444e-02
1.809993e+00	4.941258e-02
1.810029e+00	4.941071e-02
1.810064e+00	4.940885e-02
1.810101e+00	4.940698e-02
1.810136e+00	4.940512e-02
1.810171e+00	4.940325e-02
1.810207e+00	4.940139e-02
1.810242e+00	4.939952e-02
1.810277e+00	4.939766e-02
1.810312e+00	4.939579e-02
1.810348e+00	4.939393e-02
1.810384e+00	4.939206e-02
1.810419e+00	4.939020e-02
1.810453e+00	4.938833e-02
1.810489e+00	4.938647e-02
1.810524e+00	4.938460e-02
1.810558e+00	4.938274e-02
1.810593e+00	4.938087e-02
1.810629e+00	4.937901e-02
1.810664e+00	4.937714e-02
1.810700e+00	4.937528e-02
1.810735e+00	4.937342e-02
1.810770e+00	4.937155e-02
1.810806e+00	4.936969e-02
1.810841e+00	4.936782e-02
1.810877e+00	4.936596e-02
1.810912e+00	4.936409e-02
1.810948e+00	4.936223e-02
1.810983e+00	4.936036e-02
1.811019e+00	4.935850e-02
1.811055e+00	4.935663e-02
1.811090e+00	4.935477e-02
1.811126e+00	4.935290e-02
1.811161e+00	4.935104e-02
1.811196e+00	4.934917e-02
1.811232e+00	4.934731e-02
1.811267e+00	4.934544e-02
1.811303e+00	4.934358e-02
1.811338e+00	4.934171e-02
1.811374e+00	4.933985e-02
1.811409e+00	4.933798e-02
1.811445e+00	4.933612e-02
1.811480e+00	4.933425e-02
1.811516e+00	4.933239e-02
1.811551e+00	4.933052e-02
1.811586e+00	4.932866e-02
1.811621e+00	4.932679e-02
1.811657e+00	4.932493e-02
1.811692e+00	4.932306e-02
1.811727e+00	4.932120e-02
1.811762e+00	4.931933e-02
1.811798e+00	4.931747e-02
1.811833e+00	4.931561e-02
1.811868e+00	4.931374e-02
1.811905e+00	4.931188e-02
1.811940e+00	4.931001e-02
1.811976e+00	4.930815e-02
1.812011e+00	4.930628e-02
1.812047e+00	4.930442e-02
1.812082e+00	4.930255e-02
1.812117e+00	4.930069e-02
1.812153e+00	4.929882e-02
1.812188e+00	4.929696e-02
1.812224e+00	4.929509e-02
1.812259e+00	4.929323e-02
1.812295e+00	4.929136e-02
1.812330e+00	4.928950e-02
1.812365e+00	4.928763e-02
1.812400e+00	4.928577e-02
1.812436e+00	4.928390e-02
1.812472e+00	4.928204e-02
1.812507e+00	4.928017e-02
1.812543e+00	4.927831e-02
1.812578e+00	4.927644e-02
1.812614e+00	4.927458e-02
1.812649e+00	4.927271e-02
1.812685e+00	4.927085e-02
1.812720e+00	4.926898e-02
1.812755e+00	4.926712e-02
1.812790e+00	4.926525e-02
1.812826e+00	4.926339e-02
1.812861e+00	4.926153e-02
1.812897e+00	4.925966e-02
1.812932e+00	4.925780e-02
1.812968e+00	4.925593e-02
1.813004e+00	4.925407e-02
1.813040e+00	4.925220e-02
1.813075e+00	4.925034e-02
1.813111e+00	4.924847e-02
1.813146e+00	4.924661e-02
1.813181e+00	4.924474e-02
1.813217e+00	4.924288e-02
1.813252e+00	4.924101e-02
1.813287e+00	4.923915e-02
1.813323e+00	4.923728e-02
1.813358e+00	4.923542e-02
1.813394e+00	4.923355e-02
1.813429e+00	4.923169e-02
1.813465e+00	4.922982e-02
1.813500e+00	4.922796e-02
1.813536e+00	4.922609e-02
1.813571e+00	4.922423e-02
1.813607e+00	4.922236e-02
1.813642e+00	4.922050e-02
1.813678e+00	4.921863e-02
1.813713e+00	4.921677e-02
1.813749e+00	4.921490e-02
1.813784e+00	4.921304e-02
1.813819e+00	4.921117e-02
1.813855e+00	4.920931e-02
1.813891e+00	4.920744e-02
1.813927e+00	4.920558e-02
1.813963e+00	4.920372e-02
1.813999e+00	4.920185e-02
1.814034e+00	4.919999e-02
1.814070e+00	4.919812e-02
1.814105e+00	4.919626e-02
1.814140e+00	4.919439e-02
1.814176e+00	4.919253e-02
1.814211e+00	4.919066e-02
1.814248e+00	4.918880e-02
1.814283e+00	4.918693e-02
1.814319e+00	4.918507e-02
1.814354e+00	4.918320e-02
1.814390e+00	4.918134e-02
1.814426e+00	4.917947e-02
1.814462e+00	4.917761e-02
1.814498e+00	4.917574e-02
1.814533e+00	4.917388e-02
1.814568e+00	4.917201e-02
1.814604e+00	4.917015e-02
1.814640e+00	4.916828e-02
1.814676e+00	4.916642e-02
1.814712e+00	4.916455e-02
1.814748e+00	4.916269e-02
1.814783e+00	4.916082e-02
1.814819e+00	4.915896e-02
1.814854e+00	4.915709e-02
1.814890e+00	4.915523e-02
1.814925e+00	4.915336e-02
1.814961e+00	4.915150e-02
1.814996e+00	4.914963e-02
1.815032e+00	4.914777e-02
1.815067e+00	4.914591e-02
1.815103e+00	4.914404e-02
1.815138e+00	4.914218e-02
1.815174e+00	4.914031e-02
1.815209e+00	4.913845e-02
1.815245e+00	4.913658e-02
1.815281e+00	4.913472e-02
1.815317e+00	4.913285e-02
1.815352e+00	4.913099e-02
1.815388e+00	4.912912e-02
1.815423e+00	4.912726e-02
1.815459e+00	4.912539e-02
1.815494e+00	4.912353e-02
1.815530e+00	4.912166e-02
1.815565e+00	4.911980e-02
1.815600e+00	4.911793e-02
1.815636e+00	4.911607e-02
1.815671e+00	4.911420e-02
1.815707e+00	4.911234e-02
1.815743e+00	4.911047e-02
1.815779e+00	4.910861e-02
1.815815e+00	4.910674e-02
1.815851e+00	4.910488e-02
1.815886e+00	4.910301e-02
1.815922e+00	4.910115e-02
1.815958e+00	4.909928e-02
1.815994e+00	4.909742e-02
1.816029e+00	4.909555e-02
1.816064e+00	4.909369e-02
1.816100e+00	4.909182e-02
1.816136e+00	4.908996e-02
1.816171e+00	4.908810e-02
1.816207e+00	4.908623e-02
1.816242e+00	4.908437e-02
1.816277e+00	4.908250e-02
1.816312e+00	4.908064e-02
1.816348e+00	4.907877e-02
1.816384e+00	4.907691e-02
1.816420e+00	4.907504e-02
1.816455e+00	4.907318e-02
1.816490e+00	4.907131e-02
1.816526e+00	4.906945e-02
1.816562e+00	4.906758e-02
1.816598e+00	4.906572e-02
1.816633e+00	4.906385e-02
1.816669e+00	4.906199e-02
1.816705e+00	4.906012e-02
1.816741e+00	4.905826e-02
1.816777e+00	4.905639e-02
1.816813e+00	4.905453e-02
1.816848e+00	4.905266e-02
1.816884e+00	4.905080e-02
1.816919e+00	4.904893e-02
1.816955e+00	4.904707e-02
1.816992e+00	4.904520e-02
1.817027e+00	4.904334e-02
1.817062e+00	4.904147e-02
1.817098e+00	4.903961e-02
1.817134e+00	4.903774e-02
1.817169e+00	4.903588e-02
1.817205e+00	4.903402e-02
1.817241e+00	4.903215e-02
1.817276e+00	4.903029e-02
1.817312e+00	4.902842e-02
1.817348e+00	4.902656e-02
1.817383e+00	4.902469e-02
1.817419e+00	4.902283e-02
1.817454e+00	4.902096e-02
1.817490e+00	4.901910e-02
1.817526e+00	4.901723e-02
1.817561e+00	4.901537e-02
1.817596e+00	4.901350e-02
1.817632e+00	4.901164e-02
1.817668e+00	4.900977e-02
1.817704e+00	4.900791e-02
1.817740e+00	4.900604e-02
1.817775e+00	4.900418e-02
1.817811e+00	4.900231e-02
1.817847e+00	4.900045e-02
1.817883e+00	4.899858e-02
1.817918e+00	4.899672e-02
1.817955e+00	4.899485e-02
1.817990e+00	4.899299e-02
1.818026e+00	4.899112e-02
1.818062e+00	4.898926e-02
1.818098e+00	4.898739e-02
1.818133e+00	4.898553e-02
1.818169e+00	4.898366e-02
1.818205e+00	4.898180e-02
1.818241e+00	4.897993e-02
1.818276e+00	4.897807e-02
1.818313e+00	4.897621e-02
1.818348e+00	4.897434e-02
1.818385e+00	4.897248e-02
1.818421e+00	4.897061e-02
1.818457e+00	4.896875e-02
1.818492e+00	4.896688e-02
1.818528e+00	4.896502e-02
1.818563e+00	4.896315e-02
1.818599e+00	4.896129e-02
1.818634e+00	4.895942e-02
1.818670e+00	4.895756e-02
1.818706e+00	4.895569e-02
1.818742e+00	4.895383e-02
1.818777e+00	4.895196e-02
1.818813e+00	4.895010e-02
1.818849e+00	4.894823e-02
1.818885e+00	4.894637e-02
1.818921e+00	4.894450e-02
1.818957e+00	4.894264e-02
1.818993e+00	4.894077e-02
1.819029e+00	4.893891e-02
1.819065e+00	4.893704e-02
1.819100e+00	4.893518e-02
1.819136e+00	4.893331e-02
1.819172e+00	4.893145e-02
1.819207e+00	4.892958e-02
1.819243e+00	4.892772e-02
1.819278e+00	4.892585e-02
1.819314e+00	4.892399e-02
1.819349e+00	4.892212e-02
1.819384e+00	4.892026e-02
1.819420e+00	4.891840e-02
1.819456e+00	4.891653e-02
1.819492e+00	4.891467e-02
1.819528e+00	4.891280e-02
1.819565e+00	4.891094e-02
1.819600e+00	4.890907e-02
1.819636e+00	4.890721e-02
1.819673e+00	4.890534e-02
1.819709e+00	4.890348e-02
1.819744e+00	4.890161e-02
1.819780e+00	4.889975e-02
1.819815e+00	4.889788e-02
1.819850e+00	4.889602e-02
1.819887e+00	4.889415e-02
1.819922e+00	4.889229e-02
1.819959e+00	4.889042e-02
1.819994e+00	4.888856e-02
1.820030e+00	4.888669e-02
1.820066e+00	4.888483e-02
1.820102e+00	4.888296e-02
1.820138e+00	4.888110e-02
1.820174e+00	4.887923e-02
1.820210e+00	4.887737e-02
1.820245e+00	4.887550e-02
1.820281e+00	4.887364e-02
1.820317e+00	4.887177e-02
1.820352e+00	4.886991e-02
1.820388e+00	4.886804e-02
1.820425e+00	4.886618e-02
1.820461e+00	4.886431e-02
1.820496e+00	4.886245e-02
1.820532e+00	4.886059e-02
1.820568e+00	4.885872e-02
1.820604e+00	4.885686e-02
1.820640e+00	4.885499e-02
1.820676e+00	4.885313e-02
1.820712e+00	4.885126e-02
1.820747e+00	4.884940e-02
1.820783e+00	4.884753e-02
1.820819e+00	4.884567e-02
1.820855e+00	4.884380e-02
1.820891e+00	4.884194e-02
1.820928e+00	4.884007e-02
1.820963e+00	4.883821e-02
1.820999e+00	4.883634e-02
1.821035e+00	4.883448e-02
1.821071e+00	4.883261e-02
1.821107e+00	4.883075e-02
1.821143e+00	4.882888e-02
1.821180e+00	4.882702e-02
1.821215e+00	4.882515e-02
1.821252e+00	4.882329e-02
1.821288e+00	4.882142e-02
1.821324e+00	4.881956e-02
1.821360e+00	4.881769e-02
1.821396e+00	4.881583e-02
1.821432e+00	4.881396e-02
1.821468e+00	4.881210e-02
1.821505e+00	4.881023e-02
1.821540e+00	4.880837e-02
1.821576e+00	4.880651e-02
1.821613e+00	4.880464e-02
1.821649e+00	4.880278e-02
1.821684e+00	4.880091e-02
1.821721e+00	4.879905e-02
1.821757e+00	4.879718e-02
1.821792e+00	4.879532e-02
1.821829e+00	4.879345e-02
1.821865e+00	4.879159e-02
1.821901e+00	4.878972e-02
1.821936e+00	4.878786e-02
1.821972e+00	4.878599e-02
1.822008e+00	4.878413e-02
1.822044e+00	4.878226e-02
1.822080e+00	4.878040e-02
1.822116e+00	4.877853e-02
1.822152e+00	4.877667e-02
1.822188e+00	4.877480e-02
1.822224e+00	4.877294e-02
1.822260e+00	4.877107e-02
1.822295e+00	4.876921e-02
1.822331e+00	4.876734e-02
1.822367e+00	4.876548e-02
1.822403e+00	4.876361e-02
1.822440e+00	4.876175e-02
1.822476e+00	4.875988e-02
1.822512e+00	4.875802e-02
1.822548e+00	4.875615e-02
1.822583e+00	4.875429e-02
1.822620e+00	4.875242e-02
1.822656e+00	4.875056e-02
1.822692e+00	4.874870e-02
1.822728e+00	4.874683e-02
1.822764e+00	4.874497e-02
1.822800e+00	4.874310e-02
1.822837e+00	4.874124e-02
1.822873e+00	4.873937e-02
1.822909e+00	4.873751e-02
1.822946e+00	4.873564e-02
1.822982e+00	4.873378e-02
1.823018e+00	4.873191e-02
1.823054e+00	4.873005e-02
1.823090e+00	4.872818e-02
1.823126e+00	4.872632e-02
1.823162e+00	4.872445e-02
1.823198e+00	4.872259e-02
1.823234e+00	4.872072e-02
1.823270e+00	4.871886e-02
1.823305e+00	4.871699e-02
1.823341e+00	4.871513e-02
1.823377e+00	4.871326e-02
1.823414e+00	4.871140e-02
1.823450e+00	4.870953e-02
1.823486e+00	4.870767e-02
1.823522e+00	4.870580e-02
1.823558e+00	4.870394e-02
1.823595e+00	4.870207e-02
1.823631e+00	4.870021e-02
1.823667e+00	4.869834e-02
1.823703e+00	4.869648e-02
1.823739e+00	4.869461e-02
1.823774e+00	4.869275e-02
1.823810e+00	4.869089e-02
1.823845e+00	4.868902e-02
1.823881e+00	4.868716e-02
1.823917e+00	4.868529e-02
1.823953e+00	4.868343e-02
1.823988e+00	4.868156e-02
1.824024e+00	4.867970e-02
1.824060e+00	4.867783e-02
1.824096e+00	4.867597e-02
1.824133e+00	4.867410e-02
1.824169e+00	4.867224e-02
1.824205e+00	4.867037e-02
1.824241e+00	4.866851e-02
1.824277e+00	4.866664e-02
1.824313e+00	4.866478e-02
1.824349e+00	4.866291e-02
1.824385e+00	4.866105e-02
1.824422e+00	4.865918e-02
1.824458e+00	4.865732e-02
1.824494e+00	4.865545e-02
1.824530e+00	4.865359e-02
1.824566e+00	4.865172e-02
1.824602e+00	4.864986e-02
1.824638e+00	4.864799e-02
1.824674e+00	4.864613e-02
1.824710e+00	4.864426e-02
1.824746e+00	4.864240e-02
1.824782e+00	4.864053e-02
1.824818e+00	4.863867e-02
1.824854e+00	4.863681e-02
1.824890e+00	4.863494e-02
1.824926e+00	4.863308e-02
1.824962e+00	4.863121e-02
1.824998e+00	4.862935e-02
1.825034e+00	4.862748e-02
1.825070e+00	4.862562e-02
1.825106e+00	4.862375e-02
1.825142e+00	4.862189e-02
1.825179e+00	4.862002e-02
1.825215e+00	4.861816e-02
1.825251e+00	4.861629e-02
1.825287e+00	4.861443e-02
1.825323e+00	4.861256e-02
1.825359e+00	4.861070e-02
1.825395e+00	4.860883e-02
1.825432e+00	4.860697e-02
1.825467e+00	4.860510e-02
1.825504e+00	4.860324e-02
1.825540e+00	4.860137e-02
1.825576e+00	4.859951e-02
1.825612e+00	4.859764e-02
1.825649e+00	4.859578e-02
1.825685e+00	4.859391e-02
1.825721e+00	4.859205e-02
1.825757e+00	4.859018e-02
1.825793e+00	4.858832e-02
1.825829e+00	4.858645e-02
1.825865e+00	4.858459e-02
1.825901e+00	4.858272e-02
1.825937e+00	4.858086e-02
1.825974e+00	4.857900e-02
1.826010e+00	4.857713e-02
1.826046e+00	4.857527e-02
1.826083e+00	4.857340e-02
1.826120e+00	4.857154e-02
1.826156e+00	4.856967e-02
1.826192e+00	4.856781e-02
1.826228e+00	4.856594e-02
1.826265e+00	4.856408e-02
1.826301e+00	4.856221e-02
1.826337e+00	4.856035e-02
1.826373e+00	4.855848e-02
1.826409e+00	4.855662e-02
1.826444e+00	4.855475e-02
1.826480e+00	4.855289e-02
1.826517e+00	4.855102e-02
1.826553e+00	4.854916e-02
1.826590e+00	4.854729e-02
1.826626e+00	4.854543e-02
1.826662e+00	4.854356e-02
1.826699e+00	4.854170e-02
1.826735e+00	4.853983e-02
1.826771e+00	4.853797e-02
1.826807e+00	4.853610e-02
1.826843e+00	4.853424e-02
1.826879e+00	4.853237e-02
1.826915e+00	4.853051e-02
1.826951e+00	4.852864e-02
1.826988e+00	4.852678e-02
1.827024e+00	4.852491e-02
1.827061e+00	4.852305e-02
1.827096e+00	4.852119e-02
1.827133e+00	4.851932e-02
1.827169e+00	4.851746e-02
1.827205e+00	4.851559e-02
1.827242e+00	4.851373e-02
1.827277e+00	4.851186e-02
1.827314e+00	4.851000e-02
1.827350e+00	4.850813e-02
1.827386e+00	4.850627e-02
1.827423e+00	4.850440e-02
1.827460e+00	4.850254e-02
1.827496e+00	4.850067e-02
1.827532e+00	4.849881e-02
1.827568e+00	4.849694e-02
1.827605e+00	4.849508e-02
1.827640e+00	4.849321e-02
1.827676e+00	4.849135e-02
1.827712e+00	4.848948e-02
1.827748e+00	4.848762e-02
1.827784e+00	4.848575e-02
1.827820e+00	4.848389e-02
1.827857e+00	4.848202e-02
1.827893e+00	4.848016e-02
1.827929e+00	4.847829e-02
1.827965e+00	4.847643e-02
1.828001e+00	4.847456e-02
1.828037e+00	4.847270e-02
1.828073e+00	4.847083e-02
1.828110e+00	4.846897e-02
1.828146e+00	4.846710e-02
1.828183e+00	4.846524e-02
1.828219e+00	4.846338e-02
1.828255e+00	4.846151e-02
1.828292e+00	4.845965e-02
1.828328e+00	4.845778e-02
1.828364e+00	4.845592e-02
1.828401e+00	4.845405e-02
1.828438e+00	4.845219e-02
1.828474e+00	4.845032e-02
1.828511e+00	4.844846e-02
1.828547e+00	4.844659e-02
1.828583e+00	4.844473e-02
1.828619e+00	4.844286e-02
1.828656e+00	4.844100e-02
1.828692e+00	4.843913e-02
1.828729e+00	4.843727e-02
1.828765e+00	4.843540e-02
1.828801e+00	4.843354e-02
1.828838e+00	4.843167e-02
1.828874e+00	4.842981e-02
1.828911e+00	4.842794e-02
1.828947e+00	4.842608e-02
1.828984e+00	4.842421e-02
1.829021e+00	4.842235e-02
1.829057e+00	4.842048e-02
1.829093e+00	4.841862e-02
1.829129e+00	4.841675e-02
1.829166e+00	4.841489e-02
1.829202e+00	4.841302e-02
1.829238e+00	4.841116e-02
1.829274e+00	4.840930e-02
1.829311e+00	4.840743e-02
1.829347e+00	4.840557e-02
1.829384e+00	4.840370e-02
1.829420e+00	4.840184e-02
1.829457e+00	4.839997e-02
1.829493e+00	4.839811e-02
1.829529e+00	4.839624e-02
1.829566e+00	4.839438e-02
1.829602e+00	4.839251e-02
1.829639e+00	4.839065e-02
1.829676e+00	4.838878e-02
1.829712e+00	4.838692e-02
1.829749e+00	4.838505e-02
1.829785e+00	4.838319e-02
1.829822e+00	4.838132e-02
1.829858e+00	4.837946e-02
1.829894e+00	4.837759e-02
1.829931e+00	4.837573e-02
1.829967e+00	4.837386e-02
1.830004e+00	4.837200e-02
1.830040e+00	4.837013e-02
1.830077e+00	4.836827e-02
1.830112e+00	4.836640e-02
1.830149e+00	4.836454e-02
1.830185e+00	4.836267e-02
1.830221e+00	4.836081e-02
1.830258e+00	4.835894e-02
1.830295e+00	4.835708e-02
1.830331e+00	4.835521e-02
1.830367e+00	4.835335e-02
1.830403e+00	4.835149e-02
1.830440e+00	4.834962e-02
1.830476e+00	4.834776e-02
1.830512e+00	4.834589e-02
1.830548e+00	4.834403e-02
1.830585e+00	4.834216e-02
1.830621e+00	4.834030e-02
1.830658e+00	4.833843e-02
1.830694e+00	4.833657e-02
1.830731e+00	4.833470e-02
1.830767e+00	4.833284e-02
1.830803e+00	4.833097e-02
1.830838e+00	4.832911e-02
1.830875e+00	4.832724e-02
1.830912e+00	4.832538e-02
1.830949e+00	4.832351e-02
1.830985e+00	4.832165e-02
1.831022e+00	4.831978e-02
1.831057e+00	4.831792e-02
1.831094e+00	4.831605e-02
1.831130e+00	4.831419e-02
1.831167e+00	4.831232e-02
1.831204e+00	4.831046e-02
1.831240e+00	4.830859e-02
1.831276e+00	4.830673e-02
1.831313e+00	4.830486e-02
1.831349e+00	4.830300e-02
1.831386e+00	4.830113e-02
1.831423e+00	4.829927e-02
1.831459e+00	4.829740e-02
1.831496e+00	4.829554e-02
1.831532e+00	4.829368e-02
1.831568e+00	4.829181e-02
1.831604e+00	4.828995e-02
1.831640e+00	4.828808e-02
1.831676e+00	4.828622e-02
1.831713e+00	4.828435e-02
1.831750e+00	4.828249e-02
1.831786e+00	4.828062e-02
1.831822e+00	4.827876e-02
1.831859e+00	4.827689e-02
1.831895e+00	4.827503e-02
1.831932e+00	4.827316e-02
1.831968e+00	4.827130e-02
1.832005e+00	4.826943e-02
1.832041e+00	4.826757e-02
1.832077e+00	4.826570e-02
1.832114e+00	4.826384e-02
1.832150e+00	4.826197e-02
1.832187e+00	4.826011e-02
1.832224e+00	4.825824e-02
1.832260e+00	4.825638e-02
1.832297e+00	4.825451e-02
1.832334e+00	4.825265e-02
1.832371e+00	4.825078e-02
1.832407e+00	4.824892e-02
1.832444e+00	4.824705e-02
1.832481e+00	4.824519e-02
1.832518e+00	4.824332e-02
1.832555e+00	4.824146e-02
1.832591e+00	4.823959e-02
1.832628e+00	4.823773e-02
1.832664e+00	4.823587e-02
1.832701e+00	4.823400e-02
1.832737e+00	4.823214e-02
1.832773e+00	4.823027e-02
1.832810e+00	4.822841e-02
1.832846e+00	4.822654e-02
1.832882e+00	4.822468e-02
1.832918e+00	4.822281e-02
1.832954e+00	4.822095e-02
1.832991e+00	4.821908e-02
1.833027e+00	4.821722e-02
1.833063e+00	4.821535e-02
1.833100e+00	4.821349e-02
1.833137e+00	4.821162e-02
1.833173e+00	4.820976e-02
1.833210e+00	4.820789e-02
1.833247e+00	4.820603e-02
1.833284e+00	4.820416e-02
1.833320e+00	4.820230e-02
1.833357e+00	4.820043e-02
1.833393e+00	4.819857e-02
1.833430e+00	4.819670e-02
1.833466e+00	4.819484e-02
1.833503e+00	4.819297e-02
1.833539e+00	4.819111e-02
1.833576e+00	4.818924e-02
1.833613e+00	4.818738e-02
1.833650e+00	4.818551e-02
1.833687e+00	4.818365e-02
1.833724e+00	4.818179e-02
1.833759e+00	4.817992e-02
1.833796e+00	4.817806e-02
1.833833e+00	4.817619e-02
1.833869e+00	4.817433e-02
[truncated: 25,833 more rows]
