# Supplementary material for: Intermittency in the not-so-smooth elastic turbulence
Source: Nat Commun. 2024 May 27;15:4070. doi: 10.1038/s41467-024-48460-5 (PMC11130217; doi:10.1038/s41467-024-48460-5)
Supplement: Supplementary file 4 — Source Data [file 41467_2024_48460_MOESM4_ESM.zip › SourceData/FigS01a_Ek.txt]

kL			Newtonian			De = 1			De = 3			De = 9
6.283185e+00	4.055426e+01	5.588342e+01	3.117098e+01	2.102961e+01
1.256637e+01	7.521008e+00	4.835214e+00	6.099455e+00	1.343517e+00
1.884956e+01	2.535321e+00	1.725956e+00	1.531213e+00	3.924006e-01
2.513274e+01	1.614543e+00	9.309981e-01	7.859401e-01	2.933277e-01
3.141593e+01	6.718714e-01	3.945056e-01	3.069147e-01	1.557043e-01
3.769911e+01	2.310762e-01	1.365109e-01	1.020604e-01	7.552501e-02
4.398230e+01	1.096911e-01	6.470124e-02	4.442986e-02	4.974694e-02
5.026548e+01	5.184934e-02	2.974886e-02	1.931494e-02	3.147634e-02
5.654867e+01	3.008630e-02	1.637560e-02	1.039193e-02	2.461063e-02
6.283185e+01	1.223207e-02	6.628489e-03	3.936294e-03	1.481185e-02
6.911504e+01	6.126044e-03	3.185416e-03	1.850123e-03	1.063170e-02
7.539822e+01	3.491569e-03	1.669188e-03	9.731874e-04	8.344764e-03
8.168141e+01	1.808987e-03	8.547125e-04	4.635612e-04	6.325701e-03
8.796459e+01	9.468570e-04	4.137469e-04	2.255152e-04	4.834229e-03
9.424778e+01	4.859089e-04	1.961115e-04	1.034529e-04	3.470154e-03
1.005310e+02	2.979423e-04	1.143392e-04	6.005042e-05	3.143868e-03
1.068142e+02	1.562184e-04	5.621449e-05	2.949848e-05	2.445617e-03
1.130973e+02	8.440945e-05	2.841249e-05	1.513308e-05	1.993934e-03
1.193805e+02	4.532605e-05	1.401988e-05	8.065862e-06	1.521408e-03
1.256637e+02	2.661325e-05	7.782960e-06	4.740671e-06	1.345053e-03
1.319469e+02	1.503821e-05	4.077950e-06	2.947832e-06	1.143952e-03
1.382301e+02	7.971915e-06	2.000036e-06	1.707382e-06	9.337886e-04
1.445133e+02	4.692051e-06	1.064630e-06	1.193747e-06	8.022091e-04
1.507964e+02	2.610421e-06	5.543945e-07	8.384104e-07	6.834259e-04
1.570796e+02	1.535905e-06	2.928556e-07	6.310975e-07	6.125836e-04
1.633628e+02	8.514993e-07	1.466166e-07	4.763466e-07	5.218355e-04
1.696460e+02	4.759081e-07	7.329480e-08	3.647410e-07	4.437136e-04
1.759292e+02	2.805315e-07	3.903555e-08	2.965074e-07	3.955023e-04
1.822124e+02	1.551864e-07	2.008723e-08	2.372745e-07	3.438262e-04
1.884956e+02	8.855226e-08	1.073033e-08	1.959985e-07	3.022358e-04
1.947787e+02	5.161151e-08	6.238390e-09	1.655458e-07	2.709671e-04
2.010619e+02	2.867215e-08	3.702403e-09	1.365212e-07	2.348868e-04
2.073451e+02	1.688629e-08	2.487138e-09	1.192568e-07	2.133166e-04
2.136283e+02	9.599933e-09	1.763021e-09	1.028045e-07	1.913084e-04
2.199115e+02	5.236700e-09	1.282190e-09	8.539979e-08	1.656723e-04
2.261947e+02	3.092947e-09	1.028651e-09	7.631251e-08	1.528647e-04
2.324779e+02	1.692156e-09	8.130080e-10	6.389877e-08	1.353543e-04
2.387610e+02	9.837737e-10	6.657378e-10	5.607096e-08	1.227342e-04
2.450442e+02	5.342145e-10	5.323054e-10	4.729583e-08	1.085709e-04
2.513274e+02	3.080145e-10	4.530288e-10	4.181949e-08	1.008730e-04
2.576106e+02	1.746080e-10	3.770887e-10	3.674509e-08	9.240976e-05
2.638938e+02	9.485930e-11	3.041949e-10	3.144394e-08	8.163752e-05
2.701770e+02	5.399069e-11	2.606930e-10	2.783922e-08	7.590091e-05
2.764602e+02	2.933640e-11	2.144742e-10	2.420016e-08	6.770796e-05
2.827433e+02	1.700275e-11	1.863311e-10	2.192625e-08	6.371199e-05
2.890265e+02	9.024066e-12	1.524111e-10	1.870448e-08	5.604445e-05
2.953097e+02	5.039314e-12	1.322080e-10	1.685415e-08	5.212421e-05
3.015929e+02	2.861357e-12	1.155111e-10	1.540077e-08	4.827265e-05
3.078761e+02	1.574415e-12	9.919126e-11	1.391358e-08	4.460025e-05
3.141593e+02	8.715773e-13	8.618292e-11	1.253016e-08	4.108684e-05
3.204425e+02	4.644510e-13	7.367860e-11	1.109554e-08	3.699574e-05
3.267256e+02	2.614400e-13	6.589262e-11	1.033812e-08	3.476728e-05
3.330088e+02	1.433094e-13	5.766458e-11	9.303770e-09	3.194542e-05
3.392920e+02	7.743623e-14	5.031418e-11	8.329924e-09	2.921163e-05
3.455752e+02	4.273204e-14	4.490304e-11	7.597525e-09	2.694983e-05
3.518584e+02	2.340129e-14	4.021951e-11	6.944362e-09	2.529625e-05
3.581416e+02	1.315544e-14	3.660884e-11	6.459311e-09	2.377563e-05
3.644247e+02	6.974329e-15	3.204465e-11	5.751974e-09	2.175959e-05
3.707079e+02	3.802703e-15	2.889144e-11	5.278283e-09	2.022725e-05
3.769911e+02	2.124061e-15	2.651321e-11	4.960201e-09	1.908720e-05
3.832743e+02	1.140568e-15	2.368715e-11	4.469673e-09	1.764001e-05
3.895575e+02	6.278069e-16	2.176247e-11	4.155557e-09	1.654423e-05
3.958407e+02	3.351848e-16	1.942175e-11	3.733684e-09	1.515852e-05
4.021239e+02	1.890279e-16	1.819731e-11	3.563995e-09	1.444410e-05
4.084070e+02	1.037762e-16	1.702708e-11	3.376409e-09	1.375594e-05
4.146902e+02	5.452500e-17	1.521992e-11	3.079615e-09	1.254584e-05
4.209734e+02	3.081540e-17	1.438220e-11	2.953125e-09	1.196805e-05
4.272566e+02	1.636462e-17	1.299200e-11	2.751517e-09	1.102905e-05
4.335398e+02	9.147359e-18	1.230594e-11	2.673641e-09	1.057587e-05
4.398230e+02	4.905670e-18	1.122346e-11	2.490180e-09	9.772478e-06
4.461062e+02	2.672514e-18	1.040267e-11	2.335605e-09	9.145806e-06
4.523893e+02	1.497799e-18	9.897789e-12	2.267210e-09	8.787104e-06
4.586725e+02	8.024243e-19	9.099226e-12	2.111064e-09	8.191095e-06
4.649557e+02	4.476627e-19	8.635568e-12	2.016529e-09	7.847018e-06
4.712389e+02	2.396806e-19	7.880740e-12	1.858854e-09	7.251956e-06
4.775221e+02	1.323557e-19	7.458843e-12	1.777686e-09	6.927068e-06
4.838053e+02	7.270214e-20	7.023241e-12	1.688037e-09	6.563726e-06
4.900885e+02	3.886599e-20	6.471001e-12	1.576043e-09	6.116208e-06
4.963716e+02	2.195181e-20	6.152672e-12	1.514726e-09	5.816318e-06
5.026548e+02	1.185287e-20	5.748227e-12	1.438942e-09	5.486627e-06
5.089380e+02	6.567394e-21	5.501140e-12	1.393159e-09	5.269309e-06
5.152212e+02	3.569388e-21	5.118201e-12	1.326494e-09	4.968336e-06
5.215044e+02	1.933804e-21	4.829791e-12	1.275590e-09	4.706837e-06
5.277876e+02	1.072190e-21	4.525994e-12	1.221925e-09	4.432123e-06
5.340708e+02	5.845718e-22	4.359690e-12	1.203703e-09	4.293834e-06
5.403539e+02	3.225122e-22	4.080958e-12	1.161139e-09	4.040099e-06
5.466371e+02	1.739242e-22	3.835922e-12	1.123393e-09	3.814539e-06
5.529203e+02	9.611631e-23	3.665462e-12	1.100983e-09	3.654372e-06
5.592035e+02	5.302564e-23	3.468167e-12	1.071141e-09	3.485121e-06
5.654867e+02	2.890419e-23	3.311086e-12	1.055589e-09	3.336317e-06
5.717699e+02	1.578827e-23	3.104035e-12	1.012504e-09	3.141138e-06
5.780530e+02	8.608911e-24	2.957658e-12	9.941477e-10	3.009684e-06
5.843362e+02	4.754303e-24	2.801127e-12	9.675007e-10	2.863850e-06
5.906194e+02	2.598327e-24	2.666643e-12	9.439224e-10	2.733423e-06
5.969026e+02	1.408841e-24	2.518597e-12	9.188624e-10	2.593946e-06
6.031858e+02	7.914899e-25	2.417219e-12	9.039078e-10	2.502816e-06
6.094690e+02	4.306007e-25	2.310297e-12	8.874713e-10	2.405044e-06
6.157522e+02	2.377665e-25	2.223831e-12	8.755616e-10	2.312850e-06
6.220353e+02	1.273668e-25	2.071040e-12	8.355011e-10	2.166654e-06
6.283185e+02	7.010535e-26	1.997726e-12	8.232793e-10	2.101222e-06
6.346017e+02	3.895858e-26	1.897337e-12	7.987668e-10	2.003002e-06
6.408849e+02	2.111978e-26	1.819917e-12	7.860678e-10	1.928469e-06
6.471681e+02	1.167826e-26	1.742077e-12	7.654196e-10	1.846647e-06
6.534513e+02	6.276730e-27	1.639212e-12	7.365325e-10	1.741168e-06
6.597345e+02	3.554157e-27	1.608409e-12	7.412395e-10	1.720562e-06
6.660176e+02	1.913288e-27	1.510711e-12	7.106895e-10	1.617167e-06
6.723008e+02	1.047409e-27	1.455190e-12	7.016681e-10	1.561535e-06
6.785840e+02	5.812896e-28	1.390119e-12	6.827924e-10	1.498253e-06
6.848672e+02	3.198192e-28	1.345704e-12	6.781938e-10	1.456760e-06
6.911504e+02	1.734691e-28	1.276465e-12	6.581948e-10	1.385447e-06
6.974336e+02	9.509241e-29	1.213139e-12	6.428887e-10	1.320263e-06
7.037168e+02	5.283192e-29	1.179773e-12	6.416733e-10	1.286490e-06
7.099999e+02	2.926318e-29	1.131200e-12	6.299800e-10	1.233490e-06
7.162831e+02	1.597174e-29	1.090827e-12	6.268182e-10	1.195956e-06
7.225663e+02	8.816794e-30	1.035514e-12	6.081392e-10	1.132872e-06
7.288495e+02	4.899745e-30	1.008892e-12	6.088710e-10	1.107771e-06
7.351327e+02	2.765483e-30	9.670500e-13	6.010642e-10	1.065539e-06
7.414159e+02	1.533824e-30	9.184762e-13	5.828983e-10	1.013996e-06
7.476991e+02	8.883353e-31	8.869733e-13	5.773853e-10	9.822216e-07
7.539822e+02	5.353829e-31	8.592025e-13	5.734812e-10	9.524022e-07
7.602654e+02	3.216867e-31	8.244128e-13	5.634679e-10	9.198210e-07
7.665486e+02	2.126672e-31	7.923837e-13	5.532919e-10	8.863437e-07
7.728318e+02	1.589816e-31	7.634125e-13	5.437697e-10	8.553230e-07
7.791150e+02	1.304335e-31	7.318116e-13	5.352799e-10	8.236446e-07
7.853982e+02	1.066884e-31	7.115372e-13	5.330900e-10	8.050059e-07
7.916813e+02	9.413259e-32	6.776609e-13	5.158147e-10	7.655723e-07
7.979645e+02	1.098830e-31	6.546981e-13	5.106509e-10	7.435698e-07
8.042477e+02	1.207739e-31	6.319404e-13	5.042153e-10	7.207502e-07
8.105309e+02	8.713771e-32	6.143395e-13	5.040955e-10	7.032080e-07
8.168141e+02	6.796556e-32	5.882787e-13	4.908299e-10	6.746927e-07
8.230973e+02	5.891250e-32	5.649912e-13	4.822736e-10	6.484763e-07
8.293805e+02	5.939507e-32	5.524604e-13	4.843383e-10	6.383063e-07
8.356636e+02	6.069540e-32	5.284649e-13	4.723967e-10	6.110546e-07
8.419468e+02	6.397295e-32	5.120839e-13	4.673162e-10	5.953471e-07
8.482300e+02	5.501457e-32	4.890691e-13	4.559622e-10	5.700395e-07
8.545132e+02	6.173158e-32	4.786876e-13	4.563041e-10	5.585329e-07
8.607964e+02	5.682368e-32	4.633498e-13	4.510828e-10	5.425976e-07
8.670796e+02	5.090669e-32	4.434474e-13	4.399497e-10	5.207838e-07
8.733628e+02	6.015293e-32	4.277498e-13	4.329410e-10	5.039055e-07
8.796459e+02	5.925135e-32	4.175516e-13	4.317806e-10	4.921256e-07
8.859291e+02	5.380573e-32	4.036243e-13	4.261458e-10	4.767838e-07
8.922123e+02	5.413696e-32	3.917803e-13	4.219424e-10	4.635312e-07
8.984955e+02	4.546610e-32	3.726213e-13	4.114010e-10	4.439272e-07
9.047787e+02	5.375937e-32	3.642855e-13	4.083436e-10	4.340493e-07
9.110619e+02	5.299937e-32	3.552576e-13	4.061776e-10	4.237064e-07
9.173451e+02	4.983760e-32	3.432813e-13	3.993140e-10	4.109821e-07
9.236282e+02	4.865762e-32	3.300558e-13	3.918556e-10	3.980476e-07
9.299114e+02	5.215799e-32	3.207537e-13	3.869029e-10	3.876746e-07
9.361946e+02	4.849355e-32	3.116850e-13	3.804027e-10	3.762591e-07
9.424778e+02	4.303644e-32	3.010236e-13	3.747006e-10	3.649737e-07
9.487610e+02	4.740540e-32	2.902322e-13	3.665120e-10	3.523903e-07
9.550442e+02	4.509555e-32	2.819883e-13	3.625375e-10	3.437677e-07
9.613274e+02	4.727683e-32	2.750505e-13	3.590388e-10	3.348710e-07
9.676105e+02	4.470030e-32	2.674378e-13	3.558527e-10	3.266987e-07
9.738937e+02	4.182197e-32	2.572089e-13	3.489978e-10	3.145873e-07
9.801769e+02	4.230862e-32	2.496596e-13	3.459558e-10	3.070239e-07
9.864601e+02	4.307196e-32	2.440288e-13	3.445108e-10	3.003505e-07
9.927433e+02	4.284043e-32	2.351405e-13	3.391483e-10	2.900926e-07
9.990265e+02	4.494871e-32	2.275052e-13	3.332242e-10	2.814973e-07
1.005310e+03	4.751701e-32	2.230730e-13	3.317692e-10	2.759211e-07
1.011593e+03	4.697751e-32	2.176856e-13	3.283852e-10	2.698786e-07
1.017876e+03	4.191716e-32	2.086454e-13	3.199505e-10	2.592085e-07
1.024159e+03	4.125654e-32	2.047283e-13	3.174150e-10	2.549848e-07
1.030442e+03	3.611390e-32	1.965581e-13	3.097230e-10	2.456541e-07
1.036726e+03	3.812336e-32	1.932620e-13	3.085283e-10	2.424987e-07
1.043009e+03	3.392990e-32	1.857888e-13	2.989871e-10	2.328073e-07
1.049292e+03	3.562448e-32	1.824032e-13	2.988697e-10	2.294973e-07
1.055575e+03	3.886675e-32	1.765005e-13	2.923432e-10	2.226627e-07
1.061858e+03	3.873731e-32	1.716628e-13	2.880952e-10	2.169277e-07
1.068142e+03	3.864794e-32	1.689270e-13	2.873133e-10	2.137992e-07
1.074425e+03	4.021912e-32	1.617681e-13	2.790563e-10	2.050801e-07
1.080708e+03	3.378592e-32	1.580819e-13	2.778721e-10	2.015859e-07
1.086991e+03	3.455163e-32	1.538089e-13	2.726777e-10	1.958483e-07
1.093274e+03	3.523529e-32	1.508151e-13	2.717527e-10	1.924490e-07
1.099557e+03	3.307455e-32	1.450102e-13	2.638096e-10	1.850453e-07
1.105841e+03	4.029625e-32	1.422284e-13	2.626887e-10	1.825649e-07
1.112124e+03	3.258678e-32	1.386875e-13	2.595319e-10	1.781465e-07
1.118407e+03	3.193118e-32	1.354378e-13	2.557831e-10	1.738054e-07
1.124690e+03	3.001061e-32	1.311562e-13	2.519658e-10	1.692084e-07
1.130973e+03	3.044706e-32	1.280188e-13	2.479850e-10	1.649936e-07
1.137257e+03	2.868252e-32	1.251247e-13	2.453888e-10	1.613103e-07
1.143540e+03	2.880710e-32	1.215308e-13	2.409717e-10	1.569768e-07
1.149823e+03	2.822340e-32	1.187260e-13	2.383212e-10	1.537405e-07
1.156106e+03	2.969181e-32	1.156854e-13	2.350288e-10	1.498615e-07
1.162389e+03	2.551960e-32	1.126892e-13	2.317279e-10	1.466493e-07
1.168672e+03	2.521097e-32	1.097076e-13	2.280965e-10	1.428506e-07
1.174956e+03	2.464425e-32	1.070844e-13	2.248031e-10	1.397674e-07
1.181239e+03	2.724940e-32	1.048001e-13	2.210758e-10	1.364941e-07
1.187522e+03	2.707057e-32	1.021581e-13	2.180362e-10	1.333802e-07
1.193805e+03	3.077105e-32	9.856885e-14	2.125391e-10	1.289579e-07
1.200088e+03	4.285917e-32	9.736670e-14	2.122397e-10	1.273426e-07
1.206372e+03	4.896398e-32	9.463830e-14	2.088598e-10	1.240726e-07
1.212655e+03	4.384656e-32	9.228989e-14	2.060350e-10	1.209220e-07
1.218938e+03	3.472601e-32	9.046705e-14	2.053409e-10	1.192624e-07
1.225221e+03	3.013149e-32	8.795522e-14	2.015368e-10	1.156364e-07
1.231504e+03	3.132643e-32	8.659787e-14	2.009760e-10	1.138739e-07
1.237788e+03	2.930485e-32	8.389219e-14	1.968060e-10	1.104682e-07
1.244071e+03	2.736267e-32	8.206114e-14	1.952643e-10	1.083719e-07
1.250354e+03	2.932101e-32	8.011801e-14	1.916298e-10	1.056532e-07
1.256637e+03	3.111732e-32	7.819752e-14	1.882628e-10	1.031982e-07
1.262920e+03	2.889222e-32	7.680804e-14	1.859080e-10	1.016249e-07
1.269203e+03	2.898232e-32	7.487630e-14	1.822258e-10	9.922785e-08
1.275487e+03	2.705101e-32	7.284432e-14	1.782985e-10	9.682631e-08
1.281770e+03	2.783130e-32	7.155132e-14	1.750544e-10	9.477680e-08
1.288053e+03	2.472963e-32	7.013113e-14	1.730814e-10	9.332071e-08
1.294336e+03	2.597702e-32	6.783658e-14	1.685824e-10	9.034648e-08
1.300619e+03	2.813274e-32	6.667271e-14	1.668217e-10	8.897584e-08
1.306903e+03	3.132220e-32	6.542235e-14	1.647461e-10	8.720295e-08
1.313186e+03	2.441370e-32	6.409567e-14	1.631472e-10	8.550033e-08
1.319469e+03	2.251566e-32	6.229626e-14	1.601804e-10	8.338361e-08
1.325752e+03	2.333673e-32	6.095844e-14	1.581124e-10	8.146673e-08
1.332035e+03	2.330073e-32	5.967339e-14	1.558100e-10	7.983613e-08
1.338318e+03	2.153848e-32	5.858039e-14	1.540462e-10	7.836657e-08
1.344602e+03	2.167698e-32	5.726131e-14	1.517897e-10	7.675054e-08
1.350885e+03	2.145970e-32	5.563162e-14	1.485214e-10	7.475597e-08
1.357168e+03	2.417375e-32	5.470796e-14	1.470529e-10	7.345724e-08
1.363451e+03	2.129100e-32	5.380077e-14	1.454901e-10	7.242392e-08
1.369734e+03	1.918953e-32	5.227330e-14	1.426659e-10	7.049932e-08
1.376018e+03	2.052852e-32	5.129510e-14	1.409506e-10	6.922599e-08
1.382301e+03	2.145742e-32	5.014683e-14	1.392050e-10	6.782845e-08
1.388584e+03	2.122024e-32	4.943063e-14	1.382872e-10	6.680251e-08
1.394867e+03	2.715705e-32	4.793703e-14	1.350821e-10	6.485145e-08
1.401150e+03	7.856929e-32	4.710842e-14	1.339676e-10	6.390346e-08
1.407434e+03	2.879698e-32	4.590490e-14	1.313495e-10	6.224239e-08
1.413717e+03	4.322315e-32	4.551693e-14	1.306367e-10	6.165071e-08
1.420000e+03	2.349810e-32	4.434297e-14	1.277424e-10	6.023083e-08
1.426283e+03	1.935897e-32	4.323275e-14	1.249756e-10	5.887349e-08
1.432566e+03	1.888392e-32	4.253545e-14	1.230980e-10	5.793462e-08
1.438849e+03	1.860652e-32	4.181764e-14	1.209608e-10	5.686146e-08
1.445133e+03	1.867672e-32	4.091847e-14	1.186842e-10	5.572515e-08
1.451416e+03	1.930016e-32	3.983948e-14	1.156512e-10	5.426767e-08
1.457699e+03	2.023366e-32	3.936883e-14	1.149870e-10	5.381716e-08
1.463982e+03	1.964530e-32	3.853712e-14	1.126595e-10	5.260019e-08
1.470265e+03	1.865883e-32	3.794341e-14	1.116127e-10	5.178768e-08
1.476549e+03	1.718269e-32	3.677466e-14	1.086053e-10	5.018814e-08
1.482832e+03	1.893234e-32	3.626944e-14	1.080986e-10	4.964736e-08
1.489115e+03	1.835516e-32	3.564704e-14	1.066153e-10	4.863123e-08
1.495398e+03	1.819761e-32	3.489077e-14	1.045623e-10	4.754666e-08
1.501681e+03	2.073562e-32	3.435204e-14	1.035686e-10	4.697655e-08
1.507964e+03	2.468955e-32	3.353422e-14	1.012975e-10	4.588997e-08
1.514248e+03	1.925719e-32	3.303170e-14	9.998130e-11	4.515469e-08
1.520531e+03	1.681457e-32	3.251529e-14	9.820918e-11	4.431790e-08
1.526814e+03	1.800770e-32	3.169873e-14	9.619556e-11	4.340909e-08
1.533097e+03	1.785496e-32	3.124946e-14	9.489851e-11	4.279759e-08
1.539380e+03	1.682282e-32	3.059056e-14	9.313468e-11	4.195590e-08
1.545664e+03	1.777161e-32	3.007149e-14	9.162996e-11	4.114175e-08
1.551947e+03	1.653053e-32	2.943977e-14	9.014006e-11	4.024262e-08
1.558230e+03	1.924249e-32	2.895311e-14	8.895746e-11	3.963573e-08
1.564513e+03	1.697775e-32	2.845297e-14	8.778190e-11	3.895843e-08
1.570796e+03	1.567684e-32	2.788701e-14	8.626100e-11	3.812176e-08
1.577080e+03	1.540276e-32	2.745154e-14	8.522775e-11	3.749798e-08
1.583363e+03	1.615651e-32	2.703111e-14	8.405824e-11	3.696805e-08
1.589646e+03	1.733636e-32	2.645119e-14	8.255444e-11	3.623523e-08
1.595929e+03	2.235073e-32	2.597279e-14	8.117777e-11	3.553614e-08
1.602212e+03	5.495925e-32	2.546761e-14	7.957582e-11	3.481769e-08
1.608495e+03	6.494741e-32	2.524049e-14	7.906212e-11	3.451465e-08
1.614779e+03	6.825208e-32	2.459579e-14	7.730410e-11	3.367602e-08
1.621062e+03	2.205623e-32	2.425403e-14	7.648198e-11	3.313286e-08
1.627345e+03	1.780814e-32	2.388800e-14	7.540117e-11	3.260190e-08
1.633628e+03	1.710137e-32	2.337854e-14	7.415086e-11	3.193725e-08
1.639911e+03	1.578660e-32	2.312180e-14	7.378586e-11	3.159630e-08
1.646195e+03	1.648705e-32	2.253276e-14	7.217775e-11	3.081940e-08
1.652478e+03	1.661221e-32	2.226423e-14	7.133849e-11	3.035119e-08
1.658761e+03	1.778300e-32	2.188630e-14	7.028658e-11	2.986361e-08
1.665044e+03	1.705403e-32	2.157330e-14	6.945700e-11	2.946569e-08
1.671327e+03	1.526115e-32	2.109069e-14	6.793070e-11	2.882059e-08
1.677610e+03	1.572935e-32	2.078582e-14	6.680147e-11	2.829442e-08
1.683894e+03	1.686028e-32	2.049419e-14	6.579273e-11	2.790892e-08
1.690177e+03	1.563185e-32	2.018177e-14	6.494883e-11	2.750373e-08
1.696460e+03	1.553917e-32	1.973897e-14	6.359037e-11	2.692010e-08
1.702743e+03	1.644316e-32	1.945527e-14	6.260718e-11	2.643105e-08
1.709026e+03	2.111235e-32	1.917172e-14	6.190045e-11	2.605358e-08
1.715310e+03	1.653831e-32	1.889199e-14	6.122037e-11	2.567823e-08
1.721593e+03	1.576761e-32	1.856949e-14	6.049335e-11	2.527148e-08
1.727876e+03	1.504106e-32	1.817363e-14	5.936326e-11	2.473968e-08
1.734159e+03	1.494415e-32	1.803436e-14	5.880412e-11	2.441638e-08
1.740442e+03	1.569543e-32	1.773576e-14	5.804766e-11	2.406287e-08
1.746726e+03	1.529074e-32	1.739709e-14	5.705452e-11	2.359018e-08
1.753009e+03	1.695124e-32	1.702330e-14	5.593242e-11	2.310240e-08
1.759292e+03	1.885301e-32	1.699348e-14	5.552875e-11	2.292636e-08
1.765575e+03	1.669790e-32	1.663122e-14	5.462185e-11	2.251134e-08
1.771858e+03	1.602472e-32	1.636126e-14	5.380658e-11	2.215330e-08
1.778141e+03	1.455642e-32	1.608668e-14	5.306103e-11	2.178131e-08
1.784425e+03	1.622361e-32	1.588484e-14	5.234488e-11	2.141422e-08
1.790708e+03	1.636578e-32	1.564324e-14	5.177739e-11	2.110421e-08
1.796991e+03	1.738204e-32	1.533830e-14	5.080179e-11	2.067157e-08
1.803274e+03	2.358763e-32	1.514112e-14	5.033135e-11	2.044365e-08
1.809557e+03	2.280057e-32	1.491688e-14	4.960533e-11	2.007946e-08
1.815841e+03	2.274762e-32	1.477215e-14	4.902004e-11	1.984437e-08
1.822124e+03	1.622039e-32	1.448398e-14	4.813220e-11	1.948430e-08
1.828407e+03	1.565251e-32	1.424920e-14	4.727853e-11	1.915287e-08
1.834690e+03	1.593564e-32	1.405391e-14	4.659981e-11	1.889236e-08
1.840973e+03	1.576581e-32	1.389259e-14	4.581952e-11	1.860144e-08
1.847256e+03	1.628854e-32	1.365276e-14	4.502842e-11	1.833135e-08
1.853540e+03	1.560172e-32	1.338898e-14	4.423419e-11	1.798504e-08
1.859823e+03	1.755566e-32	1.322120e-14	4.371092e-11	1.774034e-08
1.866106e+03	1.608536e-32	1.312827e-14	4.316756e-11	1.750214e-08
1.872389e+03	1.530383e-32	1.284231e-14	4.248791e-11	1.720066e-08
1.878672e+03	1.477688e-32	1.269062e-14	4.200378e-11	1.695872e-08
1.884956e+03	1.473081e-32	1.242689e-14	4.129331e-11	1.663262e-08
1.891239e+03	1.537642e-32	1.238874e-14	4.106226e-11	1.651198e-08
1.897522e+03	1.557578e-32	1.214880e-14	4.027004e-11	1.616522e-08
1.903805e+03	1.696134e-32	1.197250e-14	3.980516e-11	1.595193e-08
1.910088e+03	1.848374e-32	1.175510e-14	3.906039e-11	1.569493e-08
1.916372e+03	1.653778e-32	1.167875e-14	3.864202e-11	1.552757e-08
1.922655e+03	1.477734e-32	1.150614e-14	3.795340e-11	1.526843e-08
1.928938e+03	1.464877e-32	1.128744e-14	3.729699e-11	1.502558e-08
1.935221e+03	1.547692e-32	1.112182e-14	3.675270e-11	1.479336e-08
1.941504e+03	1.503022e-32	1.101086e-14	3.627263e-11	1.460723e-08
1.947787e+03	1.505759e-32	1.087281e-14	3.576690e-11	1.439071e-08
1.954071e+03	1.447984e-32	1.068553e-14	3.525471e-11	1.416400e-08
1.960354e+03	1.570904e-32	1.055665e-14	3.484211e-11	1.398941e-08
1.966637e+03	1.461879e-32	1.035087e-14	3.417128e-11	1.372634e-08
1.972920e+03	1.357270e-32	1.031947e-14	3.395139e-11	1.361901e-08
1.979203e+03	1.429685e-32	1.010601e-14	3.323681e-11	1.335889e-08
1.985487e+03	1.465903e-32	9.987643e-15	3.278675e-11	1.319266e-08
1.991770e+03	1.461757e-32	9.766156e-15	3.202896e-11	1.293201e-08
1.998053e+03	1.992052e-32	9.774202e-15	3.183908e-11	1.287472e-08
2.004336e+03	5.068965e-32	9.558992e-15	3.106643e-11	1.259199e-08
2.010619e+03	3.716313e-32	9.446945e-15	3.064751e-11	1.244182e-08
2.016902e+03	2.471095e-32	9.328611e-15	3.031496e-11	1.232239e-08
2.023186e+03	1.789123e-32	9.219654e-15	2.979185e-11	1.209046e-08
2.029469e+03	1.532803e-32	9.073543e-15	2.937824e-11	1.191798e-08
2.035752e+03	1.503289e-32	8.965733e-15	2.900902e-11	1.176801e-08
2.042035e+03	1.454579e-32	8.809239e-15	2.862148e-11	1.158001e-08
2.048318e+03	1.396596e-32	8.730493e-15	2.832232e-11	1.145409e-08
2.054602e+03	1.487566e-32	8.613436e-15	2.786475e-11	1.126369e-08
2.060885e+03	1.511448e-32	8.482699e-15	2.745174e-11	1.109718e-08
2.067168e+03	1.398566e-32	8.377144e-15	2.712501e-11	1.098522e-08
2.073451e+03	1.303812e-32	8.247741e-15	2.663441e-11	1.081094e-08
2.079734e+03	1.296730e-32	8.177690e-15	2.614830e-11	1.065108e-08
2.086018e+03	1.359385e-32	8.031937e-15	2.571389e-11	1.050143e-08
2.092301e+03	1.254992e-32	7.948261e-15	2.539095e-11	1.037702e-08
2.098584e+03	1.329257e-32	7.792269e-15	2.489769e-11	1.019495e-08
2.104867e+03	1.397238e-32	7.750227e-15	2.458518e-11	1.008252e-08
2.111150e+03	1.881332e-32	7.645475e-15	2.428154e-11	9.941101e-09
2.117433e+03	1.507474e-32	7.533138e-15	2.397759e-11	9.820161e-09
2.123717e+03	1.311018e-32	7.433407e-15	2.368079e-11	9.691618e-09
2.130000e+03	1.278877e-32	7.336861e-15	2.328580e-11	9.521008e-09
2.136283e+03	1.350602e-32	7.246458e-15	2.302532e-11	9.413855e-09
2.142566e+03	1.299371e-32	7.158483e-15	2.276292e-11	9.302545e-09
2.148849e+03	1.248509e-32	7.045443e-15	2.234907e-11	9.161436e-09
2.155133e+03	1.299819e-32	6.965236e-15	2.203413e-11	9.033333e-09
2.161416e+03	1.608887e-32	6.868799e-15	2.166402e-11	8.901600e-09
2.167699e+03	1.319857e-32	6.806904e-15	2.148109e-11	8.827907e-09
2.173982e+03	1.271165e-32	6.681471e-15	2.106117e-11	8.664531e-09
2.180265e+03	1.254404e-32	6.598661e-15	2.077357e-11	8.552170e-09
2.186548e+03	1.397649e-32	6.529943e-15	2.051820e-11	8.447203e-09
2.192832e+03	1.334709e-32	6.474096e-15	2.032185e-11	8.366817e-09
2.199115e+03	1.538300e-32	6.361897e-15	2.008292e-11	8.254765e-09
2.205398e+03	3.700971e-32	6.225049e-15	1.963250e-11	8.059672e-09
2.211681e+03	2.399759e-32	6.241459e-15	1.962712e-11	8.050973e-09
2.217964e+03	2.375632e-32	6.120608e-15	1.925634e-11	7.896171e-09
2.224248e+03	1.773749e-32	6.049598e-15	1.904122e-11	7.812620e-09
2.230531e+03	1.403720e-32	5.939945e-15	1.870866e-11	7.686364e-09
2.236814e+03	1.467833e-32	5.915458e-15	1.846956e-11	7.600212e-09
2.243097e+03	1.252034e-32	5.817942e-15	1.816527e-11	7.499650e-09
2.249380e+03	1.231802e-32	5.725088e-15	1.786348e-11	7.382917e-09
2.255664e+03	1.298650e-32	5.674622e-15	1.767029e-11	7.330469e-09
2.261947e+03	1.378473e-32	5.595890e-15	1.734830e-11	7.208105e-09
2.268230e+03	1.344444e-32	5.549312e-15	1.723605e-11	7.164713e-09
2.274513e+03	1.235816e-32	5.462849e-15	1.691268e-11	7.036599e-09
2.280796e+03	1.245135e-32	5.388373e-15	1.674088e-11	6.958512e-09
2.287079e+03	1.283472e-32	5.309398e-15	1.647819e-11	6.854074e-09
2.293363e+03	1.187027e-32	5.280792e-15	1.632785e-11	6.790046e-09
2.299646e+03	1.227377e-32	5.195633e-15	1.610440e-11	6.698995e-09
2.305929e+03	1.334810e-32	5.119105e-15	1.583588e-11	6.599863e-09
2.312212e+03	1.632544e-32	5.044946e-15	1.561008e-11	6.515794e-09
2.318495e+03	1.380792e-32	5.042140e-15	1.545313e-11	6.471969e-09
2.324779e+03	1.245826e-32	4.946762e-15	1.517287e-11	6.371171e-09
2.331062e+03	1.231254e-32	4.866921e-15	1.488991e-11	6.273270e-09
2.337345e+03	1.200111e-32	4.817002e-15	1.472065e-11	6.214869e-09
2.343628e+03	1.230468e-32	4.773575e-15	1.450898e-11	6.143134e-09
2.349911e+03	1.237631e-32	4.707535e-15	1.429441e-11	6.059744e-09
2.356194e+03	1.245660e-32	4.638704e-15	1.408419e-11	5.973972e-09
2.362478e+03	1.354262e-32	4.583173e-15	1.392494e-11	5.915028e-09
2.368761e+03	1.262414e-32	4.539952e-15	1.376082e-11	5.849033e-09
2.375044e+03	1.202412e-32	4.487173e-15	1.355418e-11	5.762174e-09
2.381327e+03	1.233757e-32	4.414589e-15	1.334840e-11	5.689971e-09
2.387610e+03	1.237272e-32	4.351797e-15	1.316799e-11	5.614314e-09
2.393894e+03	1.386524e-32	4.323371e-15	1.301949e-11	5.570487e-09
2.400177e+03	1.497903e-32	4.264725e-15	1.278031e-11	5.487048e-09
2.406460e+03	3.200295e-32	4.202318e-15	1.258710e-11	5.420268e-09
2.412743e+03	5.909714e-32	4.139659e-15	1.236994e-11	5.343472e-09
2.419026e+03	3.114104e-32	4.117244e-15	1.228284e-11	5.318346e-09
2.425310e+03	1.722091e-32	4.063015e-15	1.207247e-11	5.241022e-09
2.431593e+03	1.497767e-32	4.006600e-15	1.190515e-11	5.168243e-09
2.437876e+03	1.488256e-32	3.950530e-15	1.175441e-11	5.108952e-09
2.444159e+03	1.356760e-32	3.903515e-15	1.161776e-11	5.048812e-09
2.450442e+03	1.371291e-32	3.858933e-15	1.146826e-11	4.988874e-09
2.456725e+03	1.462013e-32	3.812022e-15	1.130653e-11	4.928645e-09
2.463009e+03	1.547013e-32	3.757537e-15	1.118097e-11	4.874872e-09
2.469292e+03	1.393507e-32	3.709041e-15	1.101328e-11	4.816991e-09
2.475575e+03	1.403346e-32	3.673912e-15	1.086678e-11	4.764691e-09
2.481858e+03	1.318641e-32	3.619989e-15	1.065323e-11	4.693011e-09
2.488141e+03	1.439175e-32	3.572369e-15	1.052521e-11	4.652992e-09
2.494425e+03	1.384715e-32	3.543615e-15	1.039210e-11	4.609091e-09
2.500708e+03	1.408825e-32	3.480686e-15	1.018514e-11	4.532506e-09
2.506991e+03	1.485641e-32	3.440659e-15	1.005344e-11	4.483482e-09
2.513274e+03	1.830736e-32	3.417827e-15	9.955214e-12	4.452650e-09
2.519557e+03	1.555956e-32	3.354659e-15	9.810217e-12	4.390915e-09
2.525840e+03	1.408960e-32	3.312369e-15	9.672120e-12	4.333397e-09
2.532124e+03	1.351049e-32	3.285198e-15	9.563966e-12	4.287554e-09
2.538407e+03	1.465443e-32	3.238220e-15	9.444049e-12	4.241937e-09
2.544690e+03	1.343196e-32	3.194997e-15	9.335661e-12	4.199251e-09
2.550973e+03	1.282560e-32	3.146945e-15	9.170328e-12	4.134504e-09
2.557256e+03	1.407415e-32	3.120631e-15	9.068050e-12	4.100215e-09
2.563540e+03	1.594808e-32	3.085477e-15	8.955969e-12	4.060682e-09
2.569823e+03	1.449605e-32	3.036965e-15	8.815677e-12	4.009515e-09
2.576106e+03	1.388908e-32	3.003382e-15	8.713294e-12	3.968299e-09
2.582389e+03	1.365980e-32	2.954773e-15	8.560849e-12	3.909311e-09
2.588672e+03	1.467062e-32	2.939523e-15	8.510320e-12	3.891789e-09
2.594956e+03	1.483272e-32	2.883932e-15	8.364303e-12	3.829486e-09
2.601239e+03	1.568254e-32	2.850718e-15	8.281108e-12	3.792574e-09
2.607522e+03	2.229699e-32	2.807897e-15	8.173981e-12	3.745889e-09
2.613805e+03	2.338652e-32	2.791993e-15	8.101512e-12	3.719351e-09
2.620088e+03	2.465557e-32	2.750931e-15	7.999579e-12	3.682174e-09
2.626371e+03	1.614142e-32	2.702744e-15	7.875092e-12	3.629702e-09
2.632655e+03	1.542593e-32	2.672034e-15	7.767939e-12	3.593957e-09
2.638938e+03	1.499006e-32	2.647948e-15	7.652530e-12	3.554060e-09
2.645221e+03	1.414455e-32	2.613096e-15	7.569196e-12	3.525418e-09
2.651504e+03	1.435441e-32	2.577576e-15	7.446635e-12	3.482564e-09
2.657787e+03	1.447445e-32	2.535829e-15	7.331400e-12	3.439583e-09
2.664071e+03	1.602576e-32	2.514117e-15	7.230298e-12	3.404602e-09
2.670354e+03	1.498969e-32	2.488501e-15	7.160587e-12	3.376406e-09
2.676637e+03	1.383906e-32	2.442252e-15	7.050604e-12	3.334019e-09
2.682920e+03	1.375944e-32	2.414224e-15	6.976454e-12	3.301693e-09
2.689203e+03	1.408184e-32	2.382169e-15	6.871116e-12	3.258117e-09
2.695486e+03	1.363171e-32	2.362306e-15	6.813394e-12	3.235902e-09
2.701770e+03	1.390740e-32	2.322940e-15	6.726105e-12	3.198316e-09
2.708053e+03	1.560721e-32	2.290076e-15	6.626671e-12	3.159098e-09
2.714336e+03	1.897953e-32	2.265368e-15	6.557581e-12	3.133913e-09
2.720619e+03	1.623809e-32	2.237102e-15	6.465768e-12	3.099601e-09
2.726902e+03	1.504467e-32	2.216870e-15	6.406965e-12	3.080036e-09
2.733186e+03	1.450835e-32	2.179052e-15	6.291472e-12	3.036026e-09
2.739469e+03	1.477325e-32	2.149008e-15	6.210512e-12	3.002871e-09
2.745752e+03	1.380286e-32	2.130325e-15	6.150799e-12	2.979063e-09
2.752035e+03	1.410824e-32	2.104283e-15	6.072974e-12	2.949640e-09
2.758318e+03	1.457693e-32	2.069390e-15	5.997028e-12	2.914372e-09
2.764602e+03	1.659662e-32	2.041386e-15	5.921817e-12	2.882681e-09
2.770885e+03	1.504603e-32	2.033238e-15	5.895052e-12	2.873079e-09
2.777168e+03	1.393895e-32	1.994893e-15	5.793016e-12	2.829476e-09
2.783451e+03	1.416192e-32	1.971579e-15	5.739396e-12	2.805404e-09
2.789734e+03	1.506160e-32	1.944193e-15	5.656742e-12	2.775476e-09
2.796017e+03	1.555415e-32	1.927761e-15	5.595457e-12	2.753919e-09
2.802301e+03	1.912932e-32	1.895464e-15	5.506793e-12	2.721468e-09
2.808584e+03	3.294072e-32	1.875692e-15	5.435655e-12	2.695210e-09
2.814867e+03	3.250442e-32	1.853603e-15	5.375811e-12	2.676096e-09
2.821150e+03	3.269806e-32	1.828606e-15	5.296166e-12	2.647488e-09
2.827433e+03	1.775560e-32	1.814195e-15	5.246692e-12	2.627600e-09
2.833717e+03	1.617211e-32	1.778509e-15	5.151523e-12	2.590489e-09
2.840000e+03	1.539448e-32	1.764615e-15	5.121747e-12	2.577077e-09
2.846283e+03	1.479086e-32	1.735452e-15	5.042962e-12	2.543463e-09
2.852566e+03	1.456291e-32	1.724581e-15	5.006885e-12	2.530438e-09
2.858849e+03	1.568660e-32	1.691151e-15	4.931837e-12	2.495609e-09
2.865133e+03	1.665278e-32	1.673874e-15	4.884029e-12	2.477297e-09
2.871416e+03	1.528229e-32	1.659057e-15	4.839578e-12	2.461642e-09
2.877699e+03	1.486990e-32	1.638706e-15	4.773290e-12	2.438179e-09
2.883982e+03	1.394511e-32	1.609887e-15	4.698182e-12	2.408972e-09
2.890265e+03	1.490769e-32	1.596463e-15	4.647686e-12	2.395036e-09
2.896548e+03	1.400896e-32	1.572032e-15	4.585061e-12	2.370012e-09
2.902832e+03	1.522680e-32	1.559031e-15	4.535284e-12	2.354276e-09
2.909115e+03	1.656766e-32	1.537887e-15	4.475237e-12	2.330900e-09
2.915398e+03	1.907510e-32	1.514638e-15	4.421145e-12	2.307812e-09
2.921681e+03	1.585566e-32	1.499345e-15	4.386548e-12	2.294621e-09
2.927964e+03	1.444611e-32	1.479086e-15	4.329228e-12	2.268122e-09
2.934248e+03	1.452178e-32	1.464617e-15	4.297320e-12	2.254047e-09
2.940531e+03	1.434302e-32	1.440195e-15	4.240782e-12	2.230414e-09
2.946814e+03	1.385202e-32	1.426841e-15	4.204532e-12	2.215755e-09
2.953097e+03	1.415005e-32	1.409845e-15	4.157443e-12	2.197128e-09
2.959380e+03	1.429048e-32	1.393221e-15	4.098238e-12	2.175657e-09
2.965663e+03	1.599875e-32	1.374586e-15	4.061969e-12	2.162992e-09
2.971947e+03	1.494869e-32	1.357623e-15	4.001781e-12	2.142281e-09
2.978230e+03	1.459725e-32	1.341837e-15	3.960548e-12	2.127490e-09
2.984513e+03	1.446812e-32	1.324918e-15	3.902773e-12	2.106796e-09
2.990796e+03	1.529445e-32	1.310544e-15	3.863866e-12	2.088596e-09
2.997079e+03	1.492559e-32	1.294927e-15	3.830235e-12	2.078428e-09
3.003363e+03	1.776998e-32	1.273742e-15	3.777043e-12	2.053924e-09
3.009646e+03	2.776098e-32	1.265306e-15	3.749608e-12	2.041646e-09
3.015929e+03	2.464768e-32	1.251179e-15	3.716961e-12	2.031045e-09
3.022212e+03	2.673279e-32	1.231624e-15	3.679036e-12	2.010783e-09
3.028495e+03	1.678930e-32	1.223356e-15	3.654549e-12	2.004017e-09
3.034779e+03	1.532173e-32	1.207222e-15	3.603878e-12	1.982271e-09
3.041062e+03	1.579141e-32	1.191088e-15	3.565482e-12	1.968635e-09
3.047345e+03	1.498548e-32	1.180459e-15	3.530043e-12	1.957508e-09
3.053628e+03	1.495936e-32	1.164358e-15	3.485207e-12	1.939425e-09
3.059911e+03	1.557613e-32	1.152000e-15	3.448855e-12	1.926508e-09
3.066194e+03	1.755794e-32	1.140242e-15	3.413790e-12	1.912892e-09
3.072478e+03	1.574970e-32	1.128102e-15	3.381249e-12	1.901403e-09
3.078761e+03	1.491287e-32	1.113478e-15	3.353041e-12	1.889313e-09
3.085044e+03	1.462899e-32	1.099152e-15	3.310860e-12	1.871799e-09
3.091327e+03	1.544888e-32	1.093692e-15	3.298665e-12	1.866408e-09
3.097610e+03	1.446793e-32	1.079237e-15	3.267884e-12	1.852802e-09
3.103894e+03	1.512717e-32	1.067601e-15	3.240347e-12	1.839855e-09
3.110177e+03	1.587823e-32	1.052511e-15	3.200136e-12	1.821178e-09
3.116460e+03	2.023856e-32	1.049192e-15	3.189666e-12	1.821740e-09
3.122743e+03	1.643367e-32	1.034548e-15	3.154459e-12	1.807808e-09
3.129026e+03	1.542931e-32	1.024866e-15	3.117083e-12	1.793525e-09
3.135309e+03	1.478530e-32	1.010664e-15	3.083853e-12	1.780763e-09
3.141593e+03	1.567910e-32	1.004995e-15	3.059767e-12	1.775999e-09
3.147876e+03	1.504223e-32	9.973813e-16	3.037614e-12	1.767967e-09
3.154159e+03	1.480127e-32	9.823842e-16	2.995105e-12	1.750447e-09
3.160442e+03	1.555972e-32	9.722495e-16	2.975414e-12	1.742921e-09
3.166725e+03	1.752804e-32	9.661969e-16	2.957363e-12	1.736450e-09
3.173009e+03	1.527810e-32	9.601302e-16	2.940440e-12	1.730204e-09
3.179292e+03	1.480196e-32	9.464668e-16	2.913835e-12	1.717698e-09
3.185575e+03	1.485125e-32	9.390954e-16	2.889852e-12	1.705455e-09
3.191858e+03	1.661550e-32	9.303601e-16	2.874157e-12	1.699828e-09
3.198141e+03	1.744677e-32	9.244204e-16	2.852188e-12	1.692791e-09
3.204425e+03	2.409437e-32	9.157542e-16	2.832789e-12	1.684756e-09
3.210708e+03	5.716795e-32	9.070811e-16	2.804979e-12	1.673371e-09
