# Supplementary material for: Intermittency in the not-so-smooth elastic turbulence
Source: Nat Commun. 2024 May 27;15:4070. doi: 10.1038/s41467-024-48460-5 (PMC11130217; doi:10.1038/s41467-024-48460-5)
Supplement: Supplementary file 4 — Source Data [file 41467_2024_48460_MOESM4_ESM.zip › SourceData/FigS06b_Veldiff_pdfs_De3.txt]

r/L				De = 1			De = 3			De = 9
-8.385387e+00	1.820234e-11	4.462420e-11	7.183078e-11	2.392730e-09	3.945449e-09	1.163548e-06
-8.200935e+00	0	0	0	4.459179e-09	7.515140e-09	4.375929e-06
-8.016484e+00	0	0	0	4.785460e-09	1.446664e-08	6.440750e-06
-7.832033e+00	0	0	0	7.721993e-09	2.273330e-08	8.145960e-06
-7.647581e+00	0	4.462420e-11	7.183078e-11	1.011472e-08	2.818178e-08	9.637703e-06
-7.463130e+00	1.820234e-11	8.924840e-11	7.183078e-11	1.424762e-08	3.400601e-08	1.109663e-05
-7.278678e+00	0	0	2.873231e-10	1.587903e-08	5.245568e-07	1.253227e-05
-7.094227e+00	1.820234e-11	0	7.183078e-11	2.131705e-08	2.866462e-06	1.416903e-05
-6.909776e+00	0	1.338726e-10	2.154923e-10	1.870680e-08	4.604526e-06	1.605180e-05
-6.725324e+00	0	4.462420e-11	5.028154e-10	2.523243e-08	6.153585e-06	1.878031e-05
-6.540873e+00	0	8.924840e-11	5.028154e-10	3.763112e-08	7.633316e-06	2.162354e-05
-6.356421e+00	0	8.924840e-11	5.028154e-10	5.786057e-08	9.246629e-06	2.490408e-05
-6.171970e+00	3.640468e-11	2.231210e-10	7.183078e-10	7.297827e-08	1.104951e-05	2.866991e-05
-5.987519e+00	0	8.924840e-11	2.873231e-10	1.025611e-07	1.309889e-05	3.360265e-05
-5.803067e+00	0	4.462420e-11	1.221123e-09	1.339929e-07	1.549509e-05	3.901533e-05
-5.618616e+00	3.640468e-11	3.123694e-10	1.077462e-09	1.826088e-07	1.951231e-05	4.640027e-05
-5.434164e+00	0	8.924840e-11	7.183078e-10	2.282882e-07	2.725685e-05	5.377764e-05
-5.249713e+00	0	2.677452e-10	1.580277e-09	3.047468e-07	3.581847e-05	6.043158e-05
-5.065261e+00	1.820234e-11	4.016178e-10	3.878862e-09	3.841419e-07	4.516881e-05	7.237983e-05
-4.880810e+00	3.640468e-11	4.908662e-10	6.177447e-09	5.036697e-07	5.673499e-05	9.415933e-05
-4.696359e+00	5.460702e-11	4.908662e-10	8.045047e-09	6.755112e-07	7.289461e-05	1.248873e-04
-4.511907e+00	3.640468e-11	6.247388e-10	9.768986e-09	1.627274e-06	9.098374e-05	1.743047e-04
-4.327456e+00	1.820234e-11	4.462420e-10	1.429432e-08	3.786713e-06	1.303315e-04	2.724897e-04
-4.143004e+00	0	3.123694e-10	1.881966e-08	6.123758e-06	2.195047e-04	4.169699e-04
-3.958553e+00	5.460702e-11	8.032356e-10	2.427880e-08	9.269763e-06	4.198705e-04	8.181837e-04
-3.774102e+00	3.640468e-11	9.817324e-10	3.052808e-08	1.363606e-05	8.226264e-04	1.463559e-03
-3.589650e+00	3.640468e-11	8.032356e-10	3.807031e-08	2.164050e-05	1.535967e-03	2.361647e-03
-3.405199e+00	1.092140e-10	1.070981e-09	5.193365e-08	3.481466e-05	2.611722e-03	3.266829e-03
-3.220747e+00	5.460702e-11	1.249478e-09	6.816741e-08	4.895341e-05	4.296775e-03	4.613873e-03
-3.036296e+00	1.092140e-10	1.918841e-09	9.517578e-08	6.903244e-05	7.035015e-03	6.679087e-03
-2.851845e+00	1.274164e-10	2.365083e-09	1.324560e-07	1.009840e-04	1.128082e-02	9.530030e-03
-2.667393e+00	2.002257e-10	3.480688e-09	1.766319e-07	1.693859e-04	1.754019e-02	1.328386e-02
-2.482942e+00	2.548327e-10	4.819414e-09	2.294993e-07	3.481040e-04	2.701732e-02	1.796941e-02
-2.298490e+00	4.004515e-10	8.210853e-09	3.037005e-07	8.581813e-04	4.294272e-02	2.433401e-02
-2.114039e+00	4.550585e-10	1.387813e-08	4.150382e-07	1.955043e-03	7.000834e-02	3.331009e-02
-1.929588e+00	3.458444e-10	1.713569e-08	5.819011e-07	4.252027e-03	1.171363e-01	4.565508e-02
-1.745136e+00	6.552842e-10	2.490030e-08	8.481778e-07	9.479972e-03	1.909812e-01	6.267215e-02
-1.560685e+00	1.183152e-09	3.712733e-08	1.248778e-06	2.035510e-02	2.911855e-01	8.788769e-02
-1.376233e+00	1.456187e-09	4.730165e-08	1.818971e-06	4.483080e-02	4.012397e-01	1.229260e-01
-1.191782e+00	2.238888e-09	7.554877e-08	2.750903e-06	1.070848e-01	4.824623e-01	1.687454e-01
-1.007331e+00	3.149005e-09	1.054470e-07	5.311671e-06	2.480970e-01	4.898945e-01	2.248075e-01
-8.228791e-01	5.205869e-09	1.462335e-07	9.626258e-06	4.501722e-01	4.177217e-01	2.925577e-01
-6.384277e-01	8.973753e-09	2.166505e-07	1.701183e-05	5.040652e-01	3.149109e-01	3.611165e-01
-4.539763e-01	1.574502e-08	3.198663e-07	3.211331e-05	3.349344e-01	2.270493e-01	4.190340e-01
-2.695249e-01	3.059813e-08	4.973367e-07	5.383157e-05	1.784870e-01	1.616099e-01	4.608374e-01
-8.507351e-02	5.815647e-08	7.942215e-07	9.078204e-05	9.256505e-02	1.128858e-01	4.749002e-01
9.937790e-02	1.138920e-07	1.292272e-06	1.651780e-04	4.872140e-02	7.739098e-02	4.562368e-01
2.838293e-01	2.385781e-07	2.118802e-06	4.259076e-04	2.531965e-02	5.292831e-02	4.060119e-01
4.682807e-01	5.191853e-07	3.552265e-06	1.420600e-03	1.342134e-02	3.554579e-02	3.470346e-01
6.527321e-01	1.340766e-06	7.396506e-06	4.509428e-03	7.332300e-03	2.390474e-02	2.879438e-01
8.371835e-01	3.922786e-06	1.706260e-05	1.469353e-02	4.021383e-03	1.605168e-02	2.368544e-01
1.021635e+00	2.053147e-05	4.094886e-05	4.889193e-02	2.234837e-03	1.075100e-02	1.919260e-01
1.206086e+00	1.632810e-04	9.062684e-05	1.828076e-01	1.312054e-03	7.160603e-03	1.532155e-01
1.390538e+00	1.127904e-02	2.503417e-04	4.659169e-01	7.553491e-04	4.974708e-03	1.203512e-01
1.574989e+00	3.051833e-01	1.441394e-03	4.094883e-01	4.107910e-04	3.405882e-03	9.332232e-02
1.759441e+00	3.394525e-02	9.389597e-03	1.619496e-01	2.265722e-04	2.233883e-03	7.191633e-02
1.943892e+00	1.097664e-03	6.773575e-02	5.947905e-02	1.284579e-04	1.382587e-03	5.492725e-02
2.128343e+00	8.659461e-05	3.972576e-01	2.254576e-02	7.623728e-05	8.227675e-04	4.138667e-02
2.312795e+00	1.544818e-05	3.061381e-01	8.885850e-03	4.563252e-05	5.028033e-04	3.122525e-02
2.497246e+00	3.687594e-06	6.204069e-02	3.712645e-03	2.672995e-05	3.103976e-04	2.330495e-02
2.681698e+00	1.159999e-06	1.334260e-02	1.651970e-03	1.561235e-05	1.849874e-04	1.749937e-02
2.866149e+00	4.393317e-07	3.252398e-03	7.787458e-04	1.040348e-05	1.043030e-04	1.310734e-02
3.050600e+00	2.018275e-07	9.476588e-04	3.556238e-04	7.375699e-06	6.223476e-05	9.653721e-03
3.235052e+00	9.543486e-08	2.959670e-04	1.731500e-04	5.087271e-06	3.791632e-05	7.207712e-03
3.419503e+00	5.080273e-08	1.100068e-04	9.434951e-05	3.683826e-06	2.062305e-05	5.445943e-03
3.603955e+00	2.147876e-08	5.038751e-05	5.504903e-05	2.566094e-06	1.416209e-05	4.027407e-03
3.788406e+00	1.052095e-08	2.408431e-05	3.229088e-05	1.774318e-06	1.143504e-05	2.830533e-03
3.972857e+00	4.769013e-09	1.158743e-05	1.799246e-05	1.351349e-06	9.048417e-06	1.904263e-03
4.157309e+00	2.056864e-09	5.963355e-06	1.043385e-05	9.108689e-07	6.390124e-06	1.307030e-03
4.341760e+00	1.856639e-09	3.206829e-06	6.456940e-06	6.026417e-07	4.484660e-06	8.456872e-04
4.526212e+00	1.164950e-09	1.808887e-06	4.069285e-06	4.303651e-07	3.405862e-06	5.716963e-04
4.710663e+00	8.555099e-10	1.064644e-06	2.604584e-06	3.373749e-07	2.719729e-06	3.828952e-04
4.895114e+00	4.004515e-10	6.719066e-07	1.727530e-06	2.526506e-07	1.904900e-06	2.607669e-04
5.079566e+00	2.730351e-10	4.352645e-07	1.173212e-06	2.064274e-07	1.421489e-06	1.678418e-04
5.264017e+00	2.912374e-10	2.963047e-07	8.467412e-07	1.822825e-07	1.157707e-06	1.076456e-04
5.448469e+00	2.730351e-10	2.028170e-07	6.114236e-07	1.553099e-07	9.153441e-07	7.012819e-05
5.632920e+00	2.366304e-10	1.387366e-07	4.151819e-07	1.355155e-07	5.965143e-07	4.339210e-05
5.817371e+00	2.366304e-10	9.687914e-08	2.989597e-07	1.224643e-07	4.452721e-07	1.982773e-05
6.001823e+00	7.280936e-11	7.349606e-08	2.224599e-07	1.076729e-07	3.748176e-07	1.089887e-05
6.186274e+00	9.101169e-11	5.752059e-08	1.613319e-07	1.011472e-07	3.291631e-07	8.314265e-06
6.370726e+00	9.101169e-11	4.591830e-08	1.343236e-07	9.114127e-08	2.690420e-07	6.199233e-06
6.555177e+00	3.640468e-11	3.801982e-08	1.075307e-07	8.015646e-08	2.361633e-07	3.675780e-06
6.739629e+00	1.274164e-10	2.896111e-08	9.359550e-08	7.624108e-08	2.123027e-07	2.665389e-06
6.924080e+00	7.280936e-11	1.682332e-08	7.398570e-08	6.493000e-08	1.737876e-07	1.509134e-06
7.108531e+00	5.460702e-11	1.160229e-08	6.299559e-08	6.264603e-08	1.521816e-07	6.729393e-07
7.292983e+00	0	6.068891e-09	5.624350e-08	5.242254e-08	1.347089e-07	3.593311e-07
7.477434e+00	1.820234e-11	3.971554e-09	4.381677e-08	4.774584e-08	1.147938e-07	2.861184e-07
7.661886e+00	1.820234e-11	2.945197e-09	4.166185e-08	4.415675e-08	1.016423e-07	2.131863e-07
7.846337e+00	1.820234e-11	1.784968e-09	3.498159e-08	3.937129e-08	8.416957e-08	1.607312e-07
8.030788e+00	0	6.693630e-10	3.318582e-08	3.447707e-08	7.439989e-08	1.464253e-07
8.215240e+00	1.820234e-11	3.123694e-10	2.873231e-08	3.088797e-08	6.275142e-08	1.068736e-07
8.399691e+00	7.280936e-11	4.016178e-10	2.557176e-08	3.045293e-08	5.504840e-08	9.425078e-08
8.584143e+00	0	3.569936e-10	2.183656e-08	2.468862e-08	4.471508e-08	7.405418e-08
8.768594e+00	0	3.569936e-10	1.767037e-08	2.033821e-08	4.339993e-08	6.788300e-08
8.953045e+00	0	2.677452e-10	1.314503e-08	2.044697e-08	3.306662e-08	5.189403e-08
9.137497e+00	0	2.677452e-10	5.746462e-09	1.664035e-08	3.193935e-08	4.544234e-08
9.321948e+00	1.820234e-11	4.462420e-11	3.663370e-09	1.337754e-08	2.348481e-08	4.039319e-08
9.506400e+00	1.820234e-11	4.462420e-11	2.657739e-09	1.305126e-08	2.141815e-08	3.001438e-08
9.690851e+00	0	4.462420e-11	1.723939e-09	7.830753e-09	8.078776e-09	1.346440e-08
9.875302e+00	1.820234e-11	1.784968e-10	9.338001e-10	3.589095e-09	3.193935e-09	6.451690e-09
