# Supplementary material for: Intermittency in the not-so-smooth elastic turbulence
Source: Nat Commun. 2024 May 27;15:4070. doi: 10.1038/s41467-024-48460-5 (PMC11130217; doi:10.1038/s41467-024-48460-5)
Supplement: Supplementary file 4 — Source Data [file 41467_2024_48460_MOESM4_ESM.zip › SourceData/FigS03c_Sigma2_S2_by_rcube.txt]

				!!------------------Sigma_2---------------!! !!--------------------S_2-----------------!!
r/L				De = 1			De = 3			De = 9			De = 1			De = 3			De = 9
9.765625e-04		1				1				1				1				1				1
1.953125e-03	1.336525e+00	1.315634e+00	1.359649e+00	4.986855e-01	4.982028e-01	4.976016e-01
2.929688e-03	1.445920e+00	1.457357e+00	1.555160e+00	3.313431e-01	3.306288e-01	3.297071e-01
3.906250e-03	1.482701e+00	1.527492e+00	1.669606e+00	2.476051e-01	2.467126e-01	2.455552e-01
4.882812e-03	1.495734e+00	1.559963e+00	1.736905e+00	1.973490e-01	1.963000e-01	1.949520e-01
5.859375e-03	1.500715e+00	1.570441e+00	1.774164e+00	1.638473e-01	1.626580e-01	1.611520e-01
6.835938e-03	1.502671e+00	1.567326e+00	1.791141e+00	1.399228e-01	1.386090e-01	1.369710e-01
7.812500e-03	1.503153e+00	1.555675e+00	1.793977e+00	1.219841e-01	1.205609e-01	1.188131e-01
8.789062e-03	1.502662e+00	1.538647e+00	1.786836e+00	1.080350e-01	1.065166e-01	1.046780e-01
9.765625e-03	1.501433e+00	1.518245e+00	1.772619e+00	9.687767e-02	9.527690e-02	9.336398e-02
1.171875e-02	1.497423e+00	1.472277e+00	1.730623e+00	8.014373e-02	7.841196e-02	7.639068e-02
1.464844e-02	1.489341e+00	1.400400e+00	1.650846e+00	6.340776e-02	6.154646e-02	5.943792e-02
1.953125e-02	1.472880e+00	1.289511e+00	1.509006e+00	4.665748e-02	4.469930e-02	4.257075e-02
2.148438e-02	1.465188e+00	1.249645e+00	1.454418e+00	4.208367e-02	4.011360e-02	3.800403e-02
2.441406e-02	1.452273e+00	1.194461e+00	1.376722e+00	3.659001e-02	3.462063e-02	3.255701e-02
2.929688e-02	1.427015e+00	1.113214e+00	1.259267e+00	2.986570e-02	2.792986e-02	2.597140e-02
3.417969e-02	1.397619e+00	1.042824e+00	1.156044e+00	2.505470e-02	2.317538e-02	2.133928e-02
3.906250e-02	1.365162e+00	9.807054e-01	1.065073e+00	2.144229e-02	1.963067e-02	1.792176e-02
4.882812e-02	1.294576e+00	8.738138e-01	9.128196e-01	1.638303e-02	1.471721e-02	1.325357e-02
5.859375e-02	1.220034e+00	7.823805e-01	7.911174e-01	1.301731e-02	1.149416e-02	1.024863e-02
6.835938e-02	1.144348e+00	7.017576e-01	6.917199e-01	1.062642e-02	9.235080e-03	8.176788e-03
7.812500e-02	1.069282e+00	6.301452e-01	6.089863e-01	8.848937e-03	7.576731e-03	6.677021e-03
8.789062e-02	9.960485e-01	5.665386e-01	5.389686e-01	7.482700e-03	6.317268e-03	5.551208e-03
9.765625e-02	9.255189e-01	5.100367e-01	4.789939e-01	6.405480e-03	5.335597e-03	4.681947e-03
1.464844e-01	6.298951e-01	3.098425e-01	2.786654e-01	3.333457e-03	2.615044e-03	2.306426e-03
1.953125e-01	4.307749e-01	1.981022e-01	1.728226e-01	1.972353e-03	1.470729e-03	1.313798e-03
2.441406e-01	3.024936e-01	1.317634e-01	1.125622e-01	1.260578e-03	8.997951e-04	8.144841e-04
2.929688e-01	2.201330e-01	9.051134e-02	7.654116e-02	8.484299e-04	5.829265e-04	5.339217e-04
3.906250e-01	1.295999e-01	4.855391e-02	4.074541e-02	4.244456e-04	2.754545e-04	2.562439e-04
4.882812e-01	8.374134e-02	3.109593e-02	2.625968e-02	2.298197e-04	1.457516e-04	1.361515e-04
5.859375e-01	4.113101e-02	1.522693e-02	1.277598e-02	1.285863e-04	8.270945e-05	7.708682e-05
6.835938e-01	1.897236e-02	7.592346e-03	6.403494e-03	7.052501e-05	4.767355e-05	4.387650e-05
7.812500e-01	7.946637e-03	3.561177e-03	3.071350e-03	3.465621e-05	2.528710e-05	2.273537e-05
