# Supplementary material for: Intermittency in the not-so-smooth elastic turbulence
Source: Nat Commun. 2024 May 27;15:4070. doi: 10.1038/s41467-024-48460-5 (PMC11130217; doi:10.1038/s41467-024-48460-5)
Supplement: Supplementary file 4 — Source Data [file 41467_2024_48460_MOESM4_ESM.zip › SourceData/Fig03d_Sigmap.txt]

	r/L				p = 1			p = 2			p = 3			p = 4			p = 5			p = 6
9.765625e-04	8.905124e-09	5.697022e-08	3.848269e-07	1.330822e-05	8.939282e-05	8.304358e-04
1.953125e-03	3.318915e-08	6.196760e-07	6.984910e-06	3.288510e-04	3.602744e-03	6.380965e-02
2.929688e-03	6.998343e-08	2.392141e-06	3.957522e-05	2.292531e-03	2.869781e-02	5.639036e-01
3.906250e-03	1.173777e-07	6.087540e-06	1.345741e-04	9.478304e-03	1.363774e-01	2.948043e+00
4.882812e-03	1.740393e-07	1.236898e-05	3.411785e-04	2.831353e-02	4.705645e-01	1.174253e+01
5.859375e-03	2.389285e-07	2.183209e-05	7.158858e-04	6.759134e-02	1.263073e+00	3.554643e+01
6.835938e-03	3.111800e-07	3.500030e-05	1.318020e-03	1.375735e-01	2.815663e+00	8.687077e+01
7.812500e-03	3.900534e-07	5.232808e-05	2.206962e-03	2.490706e-01	5.468714e+00	1.810234e+02
8.789062e-03	4.748985e-07	7.420959e-05	3.441176e-03	4.128202e-01	9.567817e+00	3.342564e+02
9.765625e-03	5.651342e-07	1.009865e-04	5.078153e-03	6.392211e-01	1.544237e+01	5.623181e+02
1.171875e-02	7.597363e-07	1.703704e-04	9.786465e-03	1.319458e+00	3.368202e+01	1.297746e+03
1.464844e-02	1.080815e-06	3.174155e-04	2.127766e-02	3.050020e+00	8.063906e+01	3.226597e+03
1.953125e-02	1.673577e-06	6.877471e-04	5.609063e-02	8.528052e+00	2.254093e+02	9.057442e+03
2.148438e-02	1.925688e-06	8.822774e-04	7.690622e-02	1.192955e+01	3.131258e+02	1.250691e+04
2.441406e-02	2.315956e-06	1.225502e-03	1.170663e-01	1.872812e+01	4.856578e+02	1.907386e+04
2.929688e-02	2.990726e-06	1.936999e-03	2.120301e-01	3.591440e+01	9.190434e+02	3.475119e+04
3.417969e-02	3.686594e-06	2.823751e-03	3.486856e-01	6.294388e+01	1.615011e+03	5.898293e+04
3.906250e-02	4.395272e-06	3.883355e-03	5.342347e-01	1.031612e+02	2.696915e+03	9.616223e+04
4.882812e-02	5.825592e-06	6.500442e-03	1.077821e+00	2.383242e+02	6.681451e+03	2.354509e+05
5.859375e-02	7.245841e-06	9.735149e-03	1.887670e+00	4.741178e+02	1.456059e+04	5.328747e+05
6.835938e-02	8.634232e-06	1.351675e-02	2.997307e+00	8.467428e+02	2.870940e+04	1128766
7.812500e-02	9.980302e-06	1.776337e-02	4.425162e+00	1.391840e+03	5.209707e+04	2235545
