# Supplementary material for: Intermittency in the not-so-smooth elastic turbulence
Source: Nat Commun. 2024 May 27;15:4070. doi: 10.1038/s41467-024-48460-5 (PMC11130217; doi:10.1038/s41467-024-48460-5)
Supplement: Supplementary file 4 — Source Data [file 41467_2024_48460_MOESM4_ESM.zip › SourceData/FigS09a_Ek_LocalSlopes_Xik.txt]

kL				De = 1			De = 3			De = 9
8.885766e+00	3.781142e+00	3.675946e+00	3.401840e+00
1.539060e+01	3.068329e+00	2.745209e+00	2.584301e+00
2.176559e+01	2.667242e+00	2.423706e+00	2.185351e+00
2.809926e+01	3.215544e+00	2.674178e+00	2.556401e+00
3.441442e+01	3.873585e+00	3.462496e+00	3.157547e+00
4.071969e+01	4.173262e+00	3.628209e+00	3.380102e+00
4.701905e+01	3.573633e+00	3.170738e+00	2.683468e+00
5.331460e+01	4.384111e+00	3.880489e+00	3.320149e+00
5.960753e+01	4.617968e+00	4.070562e+00	3.374873e+00
6.589860e+01	4.945770e+00	4.220811e+00	3.652554e+00
7.218830e+01	4.440395e+00	3.706796e+00	3.199625e+00
7.847696e+01	4.472876e+00	3.731601e+00	3.259399e+00
8.476480e+01	5.138104e+00	4.399267e+00	3.886999e+00
9.105201e+01	4.496753e+00	3.903302e+00	3.284624e+00
9.733869e+01	4.559399e+00	3.942872e+00	3.409464e+00
1.036249e+02	4.119667e+00	3.533874e+00	3.066058e+00
1.099109e+02	5.152946e+00	4.522893e+00	4.182488e+00
1.161965e+02	4.636372e+00	4.097124e+00	3.674666e+00
1.224818e+02	4.415268e+00	3.911394e+00	3.507592e+00
1.287670e+02	4.336798e+00	3.848237e+00	3.374004e+00
1.350519e+02	4.626362e+00	4.044224e+00	3.654011e+00
1.413368e+02	4.765221e+00	4.241785e+00	3.833367e+00
1.476214e+02	4.118861e+00	3.593352e+00	3.218145e+00
1.539060e+02	4.170480e+00	3.806865e+00	3.471648e+00
1.601904e+02	4.358650e+00	3.934941e+00	3.662248e+00
1.664748e+02	4.423866e+00	4.100295e+00	3.855934e+00
1.727590e+02	4.464726e+00	4.082434e+00	3.797487e+00
1.790432e+02	4.318322e+00	3.998679e+00	3.683918e+00
1.853273e+02	4.275160e+00	3.889186e+00	3.719472e+00
1.916114e+02	4.329188e+00	4.026356e+00	3.896280e+00
1.978954e+02	3.902197e+00	3.674419e+00	3.587490e+00
2.041794e+02	4.009884e+00	3.792949e+00	3.703827e+00
2.104633e+02	4.119060e+00	3.949899e+00	3.824170e+00
2.167471e+02	4.077392e+00	3.910552e+00	3.793578e+00
2.230310e+02	4.231948e+00	4.134635e+00	4.024848e+00
2.293147e+02	3.783267e+00	3.710445e+00	3.624766e+00
2.355985e+02	4.419885e+00	4.391362e+00	4.243435e+00
2.418822e+02	3.962761e+00	3.930237e+00	3.749017e+00
2.481659e+02	3.925078e+00	3.852205e+00	3.714449e+00
2.544496e+02	3.957498e+00	3.890223e+00	3.800507e+00
2.607333e+02	3.917685e+00	3.928891e+00	3.938507e+00
2.670169e+02	4.324156e+00	4.408564e+00	4.397886e+00
2.733005e+02	3.506597e+00	3.598461e+00	3.607756e+00
2.795841e+02	4.430662e+00	4.510213e+00	4.466678e+00
2.858677e+02	3.910078e+00	3.983114e+00	3.955651e+00
2.921512e+02	4.170591e+00	4.315836e+00	4.266785e+00
2.984348e+02	3.516851e+00	3.656126e+00	3.636815e+00
3.047183e+02	3.730357e+00	3.927528e+00	3.832784e+00
3.110018e+02	4.222724e+00	4.385943e+00	4.417274e+00
3.172853e+02	3.898100e+00	4.037228e+00	4.120480e+00
3.235688e+02	3.950767e+00	4.116224e+00	4.249194e+00
3.298523e+02	3.749294e+00	3.995866e+00	4.051944e+00
3.361357e+02	4.159858e+00	4.510849e+00	4.491015e+00
3.424192e+02	3.808082e+00	4.222656e+00	4.272390e+00
3.487026e+02	3.362853e+00	3.772168e+00	3.828864e+00
3.549861e+02	3.634819e+00	4.070400e+00	4.060655e+00
3.612695e+02	3.836216e+00	4.259715e+00	4.253745e+00
3.675529e+02	3.793330e+00	4.221939e+00	4.217419e+00
3.738363e+02	3.756768e+00	4.054865e+00	4.157398e+00
3.801197e+02	3.581229e+00	3.910384e+00	4.011955e+00
3.864031e+02	4.388479e+00	4.713853e+00	4.790515e+00
3.926865e+02	3.607665e+00	4.027992e+00	4.144884e+00
3.989699e+02	3.432949e+00	3.814282e+00	3.890080e+00
4.052533e+02	3.440716e+00	3.851986e+00	4.028479e+00
4.115366e+02	3.606565e+00	4.028357e+00	4.116674e+00
4.178200e+02	4.361732e+00	4.743467e+00	4.926817e+00
4.241034e+02	3.225114e+00	3.684207e+00	3.791104e+00
4.303867e+02	3.973042e+00	4.467994e+00	4.615393e+00
4.366701e+02	3.689073e+00	4.186126e+00	4.286952e+00
4.429534e+02	3.693012e+00	4.205326e+00	4.339381e+00
4.492368e+02	3.473550e+00	4.024652e+00	4.176514e+00
4.555201e+02	2.965239e+00	3.544201e+00	3.732190e+00
4.618034e+02	4.072981e+00	4.592834e+00	4.769020e+00
4.680868e+02	3.410442e+00	3.937416e+00	4.171515e+00
4.743701e+02	3.628748e+00	4.174801e+00	4.455772e+00
4.806534e+02	3.411826e+00	3.949433e+00	4.277391e+00
4.869367e+02	3.639548e+00	4.157757e+00	4.459217e+00
4.932200e+02	3.847732e+00	4.378522e+00	4.642076e+00
4.995034e+02	3.011089e+00	3.638561e+00	3.905410e+00
5.057867e+02	3.347935e+00	3.972148e+00	4.228851e+00
5.120700e+02	3.168623e+00	3.802870e+00	4.136421e+00
5.183533e+02	3.905924e+00	4.493263e+00	4.755054e+00
5.246366e+02	3.049706e+00	3.824283e+00	4.068459e+00
5.309199e+02	3.452173e+00	4.139875e+00	4.312010e+00
5.372032e+02	3.346860e+00	4.045622e+00	4.248685e+00
5.434864e+02	3.759085e+00	4.256233e+00	4.590658e+00
5.497697e+02	3.302023e+00	4.013331e+00	4.307057e+00
5.560530e+02	2.867691e+00	3.552111e+00	3.952473e+00
5.623363e+02	3.505970e+00	4.179602e+00	4.502522e+00
5.686196e+02	3.337616e+00	4.023466e+00	4.332460e+00
5.749029e+02	3.674900e+00	4.398382e+00	4.616646e+00
5.811862e+02	3.277335e+00	4.000713e+00	4.211086e+00
5.874694e+02	3.657135e+00	4.277154e+00	4.618814e+00
5.937527e+02	3.308282e+00	3.858789e+00	4.164820e+00
6.000360e+02	3.009064e+00	3.711201e+00	4.027797e+00
6.063192e+02	2.522391e+00	3.347403e+00	3.616771e+00
6.126025e+02	3.565922e+00	4.362489e+00	4.682250e+00
6.188858e+02	3.322686e+00	4.023264e+00	4.395103e+00
6.251690e+02	3.931266e+00	4.406707e+00	4.719852e+00
6.314523e+02	2.801634e+00	3.588503e+00	3.883827e+00
6.377356e+02	3.407506e+00	4.043809e+00	4.381623e+00
6.440188e+02	3.658601e+00	4.392361e+00	4.803893e+00
6.503021e+02	2.979880e+00	3.503135e+00	3.951193e+00
6.565853e+02	3.504867e+00	4.158165e+00	4.559452e+00
6.628686e+02	2.788864e+00	3.455842e+00	3.802397e+00
6.691519e+02	3.894576e+00	4.535660e+00	4.841271e+00
6.754351e+02	2.764867e+00	3.396328e+00	3.742145e+00
6.817184e+02	3.251636e+00	3.926602e+00	4.372407e+00
6.880016e+02	3.486752e+00	4.166709e+00	4.638785e+00
6.942849e+02	3.428844e+00	4.201283e+00	4.620600e+00
7.005681e+02	3.274157e+00	3.937202e+00	4.240252e+00
7.068514e+02	2.609494e+00	3.264032e+00	3.700081e+00
7.131346e+02	3.652854e+00	4.248628e+00	4.665264e+00
7.194179e+02	2.962305e+00	3.540059e+00	4.082923e+00
7.257011e+02	3.368620e+00	3.979019e+00	4.353594e+00
7.319843e+02	3.432542e+00	3.977720e+00	4.285104e+00
7.382676e+02	3.719965e+00	4.368367e+00	4.664726e+00
7.445508e+02	3.545895e+00	3.909163e+00	4.356427e+00
7.508341e+02	2.935293e+00	3.419413e+00	3.853051e+00
7.571173e+02	3.278547e+00	3.743165e+00	4.090641e+00
7.634006e+02	3.365139e+00	4.026013e+00	4.377278e+00
7.696838e+02	3.585260e+00	4.071489e+00	4.543363e+00
7.759670e+02	3.040135e+00	3.551782e+00	3.940999e+00
7.822503e+02	3.741570e+00	4.178380e+00	4.548043e+00
7.885335e+02	3.435968e+00	3.956815e+00	4.287234e+00
7.948167e+02	3.774775e+00	4.311743e+00	4.654321e+00
8.011000e+02	2.623769e+00	3.229578e+00	3.649164e+00
8.073832e+02	3.199347e+00	3.763257e+00	4.146055e+00
8.136664e+02	3.524544e+00	4.076040e+00	4.561266e+00
8.199497e+02	3.296617e+00	3.850254e+00	4.195249e+00
8.262329e+02	3.327241e+00	4.007549e+00	4.313487e+00
8.325161e+02	2.878184e+00	3.463045e+00	3.806385e+00
8.387994e+02	4.158624e+00	4.654201e+00	5.016072e+00
8.450826e+02	2.965932e+00	3.449753e+00	3.974976e+00
8.513658e+02	3.278815e+00	3.723131e+00	4.119897e+00
8.576490e+02	3.021328e+00	3.607954e+00	4.076039e+00
8.639323e+02	3.993217e+00	4.416354e+00	4.680595e+00
8.702155e+02	3.607662e+00	4.078146e+00	4.473129e+00
8.764987e+02	3.265833e+00	3.689861e+00	3.998284e+00
8.827819e+02	3.042471e+00	3.511244e+00	3.834256e+00
8.890652e+02	4.021618e+00	4.569760e+00	4.800359e+00
8.953484e+02	3.749641e+00	4.177403e+00	4.484954e+00
9.016316e+02	3.426240e+00	3.970504e+00	4.288897e+00
9.079148e+02	2.824511e+00	3.330900e+00	3.622320e+00
9.141981e+02	3.370104e+00	3.994113e+00	4.143994e+00
9.204813e+02	3.508313e+00	4.044336e+00	4.302868e+00
9.267645e+02	3.550624e+00	3.994738e+00	4.367102e+00
9.330477e+02	3.326409e+00	3.938750e+00	4.329881e+00
9.393309e+02	3.883846e+00	4.393401e+00	4.747617e+00
9.456142e+02	3.645537e+00	4.214214e+00	4.527165e+00
9.518974e+02	3.503201e+00	3.880952e+00	4.257390e+00
9.581806e+02	3.062707e+00	3.501662e+00	3.823252e+00
9.644638e+02	3.710505e+00	4.251625e+00	4.501894e+00
9.707470e+02	3.776659e+00	4.224571e+00	4.421792e+00
9.770303e+02	3.480825e+00	4.030408e+00	4.263695e+00
9.833135e+02	3.375423e+00	3.801045e+00	4.054842e+00
9.895967e+02	3.837661e+00	4.241978e+00	4.458432e+00
9.958799e+02	3.803709e+00	4.125622e+00	4.403637e+00
1.002163e+03	3.278622e+00	3.507306e+00	3.859584e+00
1.008446e+03	3.616277e+00	4.001562e+00	4.363636e+00
1.014730e+03	3.549772e+00	3.826166e+00	4.243427e+00
1.021013e+03	4.364863e+00	4.785969e+00	5.089131e+00
1.027296e+03	3.030958e+00	3.321671e+00	3.676321e+00
1.033579e+03	4.463950e+00	4.861336e+00	4.951218e+00
1.039862e+03	3.176461e+00	3.496125e+00	3.724624e+00
1.046146e+03	4.290196e+00	4.631602e+00	4.704774e+00
1.052429e+03	3.402230e+00	3.682300e+00	3.933431e+00
1.058712e+03	3.544794e+00	3.760101e+00	3.951066e+00
1.064995e+03	4.126661e+00	4.354643e+00	4.563648e+00
1.071278e+03	3.816844e+00	3.972969e+00	4.166044e+00
1.077562e+03	4.668539e+00	4.873280e+00	4.932863e+00
1.083845e+03	3.251533e+00	3.515153e+00	3.655045e+00
1.090128e+03	4.522218e+00	4.823435e+00	4.867706e+00
1.096411e+03	3.754347e+00	3.962709e+00	4.163568e+00
1.102695e+03	4.257346e+00	4.392707e+00	4.524083e+00
1.108978e+03	3.329611e+00	3.550860e+00	3.695057e+00
1.115261e+03	3.982612e+00	4.324330e+00	4.375332e+00
1.121544e+03	4.090407e+00	4.409530e+00	4.476162e+00
1.127827e+03	3.991021e+00	4.247995e+00	4.322752e+00
1.134111e+03	4.095095e+00	4.349224e+00	4.415788e+00
1.140394e+03	3.824992e+00	4.152097e+00	4.223192e+00
1.146677e+03	4.155960e+00	4.364991e+00	4.511958e+00
1.152960e+03	3.966507e+00	4.051383e+00	4.157063e+00
1.159243e+03	4.302221e+00	4.341762e+00	4.430797e+00
1.165527e+03	4.054516e+00	4.240052e+00	4.214628e+00
1.171810e+03	4.144172e+00	4.361999e+00	4.324805e+00
1.178093e+03	3.968138e+00	4.117388e+00	4.203177e+00
1.184376e+03	4.726138e+00	4.826715e+00	4.938137e+00
1.190659e+03	3.831922e+00	4.055602e+00	4.310615e+00
1.196943e+03	4.144921e+00	4.261788e+00	4.522043e+00
1.203226e+03	3.668774e+00	3.885526e+00	4.081013e+00
1.209509e+03	4.057158e+00	4.059142e+00	4.201278e+00
1.215792e+03	4.321938e+00	4.454637e+00	4.552662e+00
1.222076e+03	3.650027e+00	3.712802e+00	3.933479e+00
1.228359e+03	4.758404e+00	4.790373e+00	4.943543e+00
1.234642e+03	3.918567e+00	4.032769e+00	4.162656e+00
1.240925e+03	4.774036e+00	4.702785e+00	4.793295e+00
1.247208e+03	4.262664e+00	4.327759e+00	4.377538e+00
1.253492e+03	4.111921e+00	4.198719e+00	4.207682e+00
1.259775e+03	4.149338e+00	4.136252e+00	4.074602e+00
1.266058e+03	4.307949e+00	4.265154e+00	4.252267e+00
1.272341e+03	4.711951e+00	4.603707e+00	4.580156e+00
1.278624e+03	4.025702e+00	4.053617e+00	4.173936e+00
1.284908e+03	4.603093e+00	4.591721e+00	4.681467e+00
1.291191e+03	4.361035e+00	4.149705e+00	4.301560e+00
1.297474e+03	4.595508e+00	4.518666e+00	4.576991e+00
1.303757e+03	3.765717e+00	3.661837e+00	3.730421e+00
1.310040e+03	4.469525e+00	4.486381e+00	4.424685e+00
1.316324e+03	4.709589e+00	4.738159e+00	4.644612e+00
1.322607e+03	4.764439e+00	4.849427e+00	4.697062e+00
1.328890e+03	4.303612e+00	4.352394e+00	4.264625e+00
1.335173e+03	4.229007e+00	4.181529e+00	4.102042e+00
1.341456e+03	4.775980e+00	4.638877e+00	4.593968e+00
1.347740e+03	4.619591e+00	4.650278e+00	4.564142e+00
1.354023e+03	4.206206e+00	4.281245e+00	4.143268e+00
1.360306e+03	4.208922e+00	4.422291e+00	4.192320e+00
1.366589e+03	4.466735e+00	4.504585e+00	4.253842e+00
1.372872e+03	4.815750e+00	4.902970e+00	4.659902e+00
1.379156e+03	3.950633e+00	3.970291e+00	3.880182e+00
1.385439e+03	4.823895e+00	4.855920e+00	4.720283e+00
1.391722e+03	4.532988e+00	4.438306e+00	4.389208e+00
1.398005e+03	5.417779e+00	5.257465e+00	5.129267e+00
1.404288e+03	3.772524e+00	3.758253e+00	3.674979e+00
1.410572e+03	4.670020e+00	4.491163e+00	4.291780e+00
1.416855e+03	4.325340e+00	4.283569e+00	4.118080e+00
1.423138e+03	5.063121e+00	4.784833e+00	4.621602e+00
1.429421e+03	4.532607e+00	4.452403e+00	4.315507e+00
1.435704e+03	4.275099e+00	4.152129e+00	4.189514e+00
1.441988e+03	5.166059e+00	5.027127e+00	5.031676e+00
1.448271e+03	4.416240e+00	4.218224e+00	4.254907e+00
1.454554e+03	4.905470e+00	4.546436e+00	4.383992e+00
1.460837e+03	3.849584e+00	3.671505e+00	3.587732e+00
1.467120e+03	5.658746e+00	5.532860e+00	5.347064e+00
1.473404e+03	4.769227e+00	4.633393e+00	4.457565e+00
1.479687e+03	5.092571e+00	4.869514e+00	4.814589e+00
1.485970e+03	4.424106e+00	4.174764e+00	4.141879e+00
1.492253e+03	4.482288e+00	4.327239e+00	4.289936e+00
1.498536e+03	5.049791e+00	4.657432e+00	4.530047e+00
1.504820e+03	4.422293e+00	4.051980e+00	4.106281e+00
1.511103e+03	4.901277e+00	4.542347e+00	4.594352e+00
1.517386e+03	4.672555e+00	4.457816e+00	4.440122e+00
1.523669e+03	4.741378e+00	4.435741e+00	4.270939e+00
1.529952e+03	4.873452e+00	4.516520e+00	4.388108e+00
1.536236e+03	4.673997e+00	4.402727e+00	4.267629e+00
1.542519e+03	5.241651e+00	4.925190e+00	4.880747e+00
1.548802e+03	5.075915e+00	4.630967e+00	4.521189e+00
1.555085e+03	4.887575e+00	4.402660e+00	4.323073e+00
1.561368e+03	4.930048e+00	4.524215e+00	4.325008e+00
1.567652e+03	4.859764e+00	4.659822e+00	4.483454e+00
1.573935e+03	4.747866e+00	4.629915e+00	4.336346e+00
1.580218e+03	4.704831e+00	4.505545e+00	4.237372e+00
1.586501e+03	4.969872e+00	4.809210e+00	4.500755e+00
1.592784e+03	5.576066e+00	5.307298e+00	5.048389e+00
1.599068e+03	4.516990e+00	4.361513e+00	4.093853e+00
1.605351e+03	5.114058e+00	4.821906e+00	4.484610e+00
1.611634e+03	4.590473e+00	4.322410e+00	4.049390e+00
1.617917e+03	5.336770e+00	5.123347e+00	4.732987e+00
1.624200e+03	4.999099e+00	4.752282e+00	4.412101e+00
1.630484e+03	4.516279e+00	4.359649e+00	4.059956e+00
1.636767e+03	5.476994e+00	5.042352e+00	4.833020e+00
1.643050e+03	4.968032e+00	4.555756e+00	4.424919e+00
1.649333e+03	5.570207e+00	5.002428e+00	4.827430e+00
1.655616e+03	4.426116e+00	4.113504e+00	3.840223e+00
1.661900e+03	5.172800e+00	4.751294e+00	4.409436e+00
1.668183e+03	5.224490e+00	4.945393e+00	4.621757e+00
1.674466e+03	5.401995e+00	4.956499e+00	4.651099e+00
1.680749e+03	4.663655e+00	4.302513e+00	3.990369e+00
1.687032e+03	5.148992e+00	4.734792e+00	4.307399e+00
1.693316e+03	5.332944e+00	4.971619e+00	4.710364e+00
1.699599e+03	5.338547e+00	5.019826e+00	4.802945e+00
1.705882e+03	4.869995e+00	4.462344e+00	4.179513e+00
1.712165e+03	4.720850e+00	4.332096e+00	3.974193e+00
1.718448e+03	5.336521e+00	4.926528e+00	4.571099e+00
1.724732e+03	4.985187e+00	4.658927e+00	4.491577e+00
1.731015e+03	4.981345e+00	4.650985e+00	4.454538e+00
1.737298e+03	4.885445e+00	4.468054e+00	4.339001e+00
1.743581e+03	5.656087e+00	5.325046e+00	5.044507e+00
1.749864e+03	4.991725e+00	4.615023e+00	4.392786e+00
1.756147e+03	5.022273e+00	4.660087e+00	4.319301e+00
1.762431e+03	4.641527e+00	4.220302e+00	3.874541e+00
1.768714e+03	5.444975e+00	5.037757e+00	4.709425e+00
1.774997e+03	5.299884e+00	4.807690e+00	4.541225e+00
1.781280e+03	5.208803e+00	4.587752e+00	4.419441e+00
1.787563e+03	5.678448e+00	5.030008e+00	4.848083e+00
1.793847e+03	5.123341e+00	4.646002e+00	4.358542e+00
1.800130e+03	5.422576e+00	4.906458e+00	4.655303e+00
1.806413e+03	4.634916e+00	4.089123e+00	3.790235e+00
1.812696e+03	5.321987e+00	4.703612e+00	4.522403e+00
1.818979e+03	5.336187e+00	4.772252e+00	4.476195e+00
1.825263e+03	5.455369e+00	5.025259e+00	4.751907e+00
1.831546e+03	5.196010e+00	4.748310e+00	4.387084e+00
1.837829e+03	5.048994e+00	4.568684e+00	4.164951e+00
1.844112e+03	5.681942e+00	5.159690e+00	4.667358e+00
1.850395e+03	5.408841e+00	5.046554e+00	4.505574e+00
1.856679e+03	5.186280e+00	4.805235e+00	4.468003e+00
1.862962e+03	5.119049e+00	4.645689e+00	4.277709e+00
1.869245e+03	5.333625e+00	4.647075e+00	4.398189e+00
1.875528e+03	6.026580e+00	5.296707e+00	4.894435e+00
1.881811e+03	4.873142e+00	4.175985e+00	3.902378e+00
1.888095e+03	5.474213e+00	4.867559e+00	4.606497e+00
1.894378e+03	4.912922e+00	4.218536e+00	4.144023e+00
1.900661e+03	6.011262e+00	5.279065e+00	5.050092e+00
1.906944e+03	5.045410e+00	4.232421e+00	4.000180e+00
1.913227e+03	5.340487e+00	4.693409e+00	4.312000e+00
1.919511e+03	5.420076e+00	4.631926e+00	4.356639e+00
1.925794e+03	5.878452e+00	5.244739e+00	4.880424e+00
1.932077e+03	5.538056e+00	4.818944e+00	4.423345e+00
1.938360e+03	5.234352e+00	4.640021e+00	4.265655e+00
1.944643e+03	5.339497e+00	4.705002e+00	4.356735e+00
1.950927e+03	5.305692e+00	4.721544e+00	4.360040e+00
1.957210e+03	5.823986e+00	5.221814e+00	4.832513e+00
1.963493e+03	4.893167e+00	4.269854e+00	3.948858e+00
1.969776e+03	5.742125e+00	5.044232e+00	4.790860e+00
1.976059e+03	4.999424e+00	4.368203e+00	4.074999e+00
1.982342e+03	6.494617e+00	5.809928e+00	5.364560e+00
1.988626e+03	4.744643e+00	4.126547e+00	3.715601e+00
1.994909e+03	5.862513e+00	5.108703e+00	4.839963e+00
2.001192e+03	5.100696e+00	4.270864e+00	4.001212e+00
2.007475e+03	5.698880e+00	4.910489e+00	4.543086e+00
2.013758e+03	5.315447e+00	4.457329e+00	4.092533e+00
2.020042e+03	5.454695e+00	4.700733e+00	4.410846e+00
2.026325e+03	5.891017e+00	5.068193e+00	4.773362e+00
2.032608e+03	5.614977e+00	4.860256e+00	4.613190e+00
2.038891e+03	5.377589e+00	4.548311e+00	4.240331e+00
2.045174e+03	5.739045e+00	4.867031e+00	4.680152e+00
2.051458e+03	5.585126e+00	4.823799e+00	4.512425e+00
2.057741e+03	5.480633e+00	4.751290e+00	4.485792e+00
2.064024e+03	5.452653e+00	4.766747e+00	4.407218e+00
2.070307e+03	5.502639e+00	4.812140e+00	4.401714e+00
2.076590e+03	5.937907e+00	5.286009e+00	4.766378e+00
2.082874e+03	5.571460e+00	4.845472e+00	4.380421e+00
2.089157e+03	5.904671e+00	5.135044e+00	4.695510e+00
2.095440e+03	5.544139e+00	4.645261e+00	4.391841e+00
2.101723e+03	5.642965e+00	4.808156e+00	4.599963e+00
2.108006e+03	5.137199e+00	4.331806e+00	4.070350e+00
2.114290e+03	5.454027e+00	4.511828e+00	4.255605e+00
2.120573e+03	5.927284e+00	4.993376e+00	4.741213e+00
2.126856e+03	5.888322e+00	4.857324e+00	4.644357e+00
2.133139e+03	5.610838e+00	4.775508e+00	4.524816e+00
2.139422e+03	5.506989e+00	4.646721e+00	4.221415e+00
2.145705e+03	5.742048e+00	4.928664e+00	4.556518e+00
2.151989e+03	6.149247e+00	5.246639e+00	4.903285e+00
2.158272e+03	5.342177e+00	4.372759e+00	4.067034e+00
2.164555e+03	5.787244e+00	4.946959e+00	4.573372e+00
2.170838e+03	5.724476e+00	4.763295e+00	4.425803e+00
2.177121e+03	6.254838e+00	5.398047e+00	5.063590e+00
2.183405e+03	5.313225e+00	4.295016e+00	3.990633e+00
2.189688e+03	5.336255e+00	4.383379e+00	4.028038e+00
2.195971e+03	6.593627e+00	5.553378e+00	5.244266e+00
2.202254e+03	5.541743e+00	4.611662e+00	4.268026e+00
2.208537e+03	6.203213e+00	5.300714e+00	4.935050e+00
2.214821e+03	4.570795e+00	3.777768e+00	3.411860e+00
2.221104e+03	6.484119e+00	5.496248e+00	5.192133e+00
2.227387e+03	5.482900e+00	4.665176e+00	4.323210e+00
2.233670e+03	5.836145e+00	5.014989e+00	4.710724e+00
2.239953e+03	5.868869e+00	5.086489e+00	4.764990e+00
2.246237e+03	5.610233e+00	4.640667e+00	4.332743e+00
2.252520e+03	6.231296e+00	5.076007e+00	4.703473e+00
2.258803e+03	4.911872e+00	3.827413e+00	3.512814e+00
2.265086e+03	6.212187e+00	5.064829e+00	4.791548e+00
2.271369e+03	5.605895e+00	4.414992e+00	4.192238e+00
2.277653e+03	6.845333e+00	5.639999e+00	5.239884e+00
2.283936e+03	5.646509e+00	4.614052e+00	4.217761e+00
2.290219e+03	5.899567e+00	4.938737e+00	4.425981e+00
2.296502e+03	5.909832e+00	4.823861e+00	4.494665e+00
2.302785e+03	6.399350e+00	5.278097e+00	4.873443e+00
2.309068e+03	5.519395e+00	4.474086e+00	4.075264e+00
2.315352e+03	5.616331e+00	4.646255e+00	4.167947e+00
2.321635e+03	5.972122e+00	4.909766e+00	4.440585e+00
2.327918e+03	6.273773e+00	5.150955e+00	4.849531e+00
2.334201e+03	5.660438e+00	4.598071e+00	4.338086e+00
2.340484e+03	5.454906e+00	4.449683e+00	4.268938e+00
2.346768e+03	6.054001e+00	5.062091e+00	4.807138e+00
2.353051e+03	6.025578e+00	4.946582e+00	4.632756e+00
2.359334e+03	5.740059e+00	4.695542e+00	4.283625e+00
2.365617e+03	5.857144e+00	4.793778e+00	4.384502e+00
2.371900e+03	6.132080e+00	5.084974e+00	4.712857e+00
2.378184e+03	6.398835e+00	5.281769e+00	4.951608e+00
2.384467e+03	5.599229e+00	4.467693e+00	4.136129e+00
2.390750e+03	6.031695e+00	4.815973e+00	4.486563e+00
2.397033e+03	5.939737e+00	4.697624e+00	4.351952e+00
2.403316e+03	6.776134e+00	5.458352e+00	5.166663e+00
2.409600e+03	5.492821e+00	4.188554e+00	3.799644e+00
2.415883e+03	5.697430e+00	4.450577e+00	4.112121e+00
2.422166e+03	5.674560e+00	4.445695e+00	4.087496e+00
2.428449e+03	6.544618e+00	5.305163e+00	5.041955e+00
2.434732e+03	6.237097e+00	5.032402e+00	4.710547e+00
2.441015e+03	5.976089e+00	4.860221e+00	4.474060e+00
2.447299e+03	6.139771e+00	5.030048e+00	4.520800e+00
2.453582e+03	6.088812e+00	4.926342e+00	4.475248e+00
2.459865e+03	6.125606e+00	4.962631e+00	4.423116e+00
2.466148e+03	5.723427e+00	4.685263e+00	4.250744e+00
2.472431e+03	6.395557e+00	5.338871e+00	4.813077e+00
2.478715e+03	5.924128e+00	4.880157e+00	4.446601e+00
2.484998e+03	5.809471e+00	4.683095e+00	4.257987e+00
2.491281e+03	6.028153e+00	4.760053e+00	4.429647e+00
2.497564e+03	6.267651e+00	5.113927e+00	4.726599e+00
2.503847e+03	6.122828e+00	4.851369e+00	4.436170e+00
2.510131e+03	5.718228e+00	4.571634e+00	4.089103e+00
2.516414e+03	6.126720e+00	4.794904e+00	4.323230e+00
2.522697e+03	6.449177e+00	5.257824e+00	4.824574e+00
2.528980e+03	6.018479e+00	4.785832e+00	4.419690e+00
2.535263e+03	5.764483e+00	4.547652e+00	4.162526e+00
2.541547e+03	6.497128e+00	5.216094e+00	4.799191e+00
2.547830e+03	6.183424e+00	4.939531e+00	4.517319e+00
2.554113e+03	6.088112e+00	4.860844e+00	4.413953e+00
2.560396e+03	5.708496e+00	4.485441e+00	4.068762e+00
2.566679e+03	6.042254e+00	4.704913e+00	4.300522e+00
2.572962e+03	6.750060e+00	5.385542e+00	5.041567e+00
2.579246e+03	5.733852e+00	4.285338e+00	3.962804e+00
2.585529e+03	6.609515e+00	5.206530e+00	4.762391e+00
2.591812e+03	5.960001e+00	4.488612e+00	4.031718e+00
2.598095e+03	7.011946e+00	5.533364e+00	5.094054e+00
2.604378e+03	5.701064e+00	4.340932e+00	3.938525e+00
2.610662e+03	5.826275e+00	4.479381e+00	4.011621e+00
2.616945e+03	6.134538e+00	4.854288e+00	4.270784e+00
2.623228e+03	6.472769e+00	5.139033e+00	4.667463e+00
2.629511e+03	6.452356e+00	5.159810e+00	4.764846e+00
2.635794e+03	5.634031e+00	4.327560e+00	3.971873e+00
2.642078e+03	6.093818e+00	4.686105e+00	4.241734e+00
2.648361e+03	6.207433e+00	4.845059e+00	4.413450e+00
2.654644e+03	6.478103e+00	5.087534e+00	4.641745e+00
2.660927e+03	5.942962e+00	4.546854e+00	4.168909e+00
2.667210e+03	6.176178e+00	4.719401e+00	4.369278e+00
2.673494e+03	6.182001e+00	4.666414e+00	4.285276e+00
2.679777e+03	6.796851e+00	5.401171e+00	5.007699e+00
2.686060e+03	6.024691e+00	4.497602e+00	4.019839e+00
2.692343e+03	6.162717e+00	4.770120e+00	4.382302e+00
2.698626e+03	6.114594e+00	4.693384e+00	4.146120e+00
2.704909e+03	6.261730e+00	4.899971e+00	4.441655e+00
2.711193e+03	6.264223e+00	4.875003e+00	4.346598e+00
2.717476e+03	5.520338e+00	4.010069e+00	3.575325e+00
2.723759e+03	6.394108e+00	4.865622e+00	4.451598e+00
2.730042e+03	6.394196e+00	4.780578e+00	4.438546e+00
2.736325e+03	6.673410e+00	5.008815e+00	4.700886e+00
2.742609e+03	6.085323e+00	4.466065e+00	4.060861e+00
2.748892e+03	6.186961e+00	4.659970e+00	4.236335e+00
2.755175e+03	6.623666e+00	5.113817e+00	4.640743e+00
2.761458e+03	5.656047e+00	4.158225e+00	3.603669e+00
2.767741e+03	6.336755e+00	4.693543e+00	4.129990e+00
2.774025e+03	5.765623e+00	4.315153e+00	3.774870e+00
2.780308e+03	7.041485e+00	5.449535e+00	5.004701e+00
2.786591e+03	5.717743e+00	4.186267e+00	3.836812e+00
2.792874e+03	6.586880e+00	4.809580e+00	4.394061e+00
2.799157e+03	6.173718e+00	4.507377e+00	4.154965e+00
2.805440e+03	6.314804e+00	4.555080e+00	4.115253e+00
2.811724e+03	5.917830e+00	4.313823e+00	3.955908e+00
2.818007e+03	5.725256e+00	4.049186e+00	3.644641e+00
2.824290e+03	6.736485e+00	5.187984e+00	4.733942e+00
2.830573e+03	5.969277e+00	4.423233e+00	3.892924e+00
2.836856e+03	6.877322e+00	5.274725e+00	4.724116e+00
2.843140e+03	5.544241e+00	3.910089e+00	3.370468e+00
2.849423e+03	6.850672e+00	5.125704e+00	4.653123e+00
2.855706e+03	6.033162e+00	4.294098e+00	3.817884e+00
2.861989e+03	6.162332e+00	4.402298e+00	3.986773e+00
2.868272e+03	5.765923e+00	3.913517e+00	3.393607e+00
2.874556e+03	6.370967e+00	4.612773e+00	4.145117e+00
2.880839e+03	6.414780e+00	4.540140e+00	4.076735e+00
2.887122e+03	6.329300e+00	4.632043e+00	4.190983e+00
2.893405e+03	5.587966e+00	3.851590e+00	3.432984e+00
2.899688e+03	6.306090e+00	4.566761e+00	4.076604e+00
2.905972e+03	6.176665e+00	4.400175e+00	3.968731e+00
2.912255e+03	6.064336e+00	4.329436e+00	3.813107e+00
2.918538e+03	6.228669e+00	4.500216e+00	4.040742e+00
2.924821e+03	5.783839e+00	3.900907e+00	3.543130e+00
2.931104e+03	6.482522e+00	4.646675e+00	4.256679e+00
2.937387e+03	5.687036e+00	3.894390e+00	3.521267e+00
2.943671e+03	6.038898e+00	4.334162e+00	3.834271e+00
2.949954e+03	5.907493e+00	4.038862e+00	3.699841e+00
2.956237e+03	5.766039e+00	3.948210e+00	3.530409e+00
2.962520e+03	6.094618e+00	4.177371e+00	3.787870e+00
2.968803e+03	5.472638e+00	3.741327e+00	3.325853e+00
2.975087e+03	6.205210e+00	4.431441e+00	4.001357e+00
2.981370e+03	5.810728e+00	4.090451e+00	3.798388e+00
2.987653e+03	5.745389e+00	3.936517e+00	3.550644e+00
2.993936e+03	6.090362e+00	4.195286e+00	3.886554e+00
3.000219e+03	5.762582e+00	3.828430e+00	3.515193e+00
3.006503e+03	5.802658e+00	3.976501e+00	3.551415e+00
3.012786e+03	5.436410e+00	3.593176e+00	3.222864e+00
3.019069e+03	5.091928e+00	3.267303e+00	2.833342e+00
3.025352e+03	6.021432e+00	4.063178e+00	3.756601e+00
3.031635e+03	5.550420e+00	3.698926e+00	3.287089e+00
3.037918e+03	5.892585e+00	4.141772e+00	3.586042e+00
3.044202e+03	5.600421e+00	3.839101e+00	3.368648e+00
3.050485e+03	5.628064e+00	3.763958e+00	3.248726e+00
3.056768e+03	5.729992e+00	3.941338e+00	3.502039e+00
3.063051e+03	5.335419e+00	3.434038e+00	2.958929e+00
3.069334e+03	5.268111e+00	3.501518e+00	3.126966e+00
3.075618e+03	5.887979e+00	3.883596e+00	3.473702e+00
3.081901e+03	5.203478e+00	3.240747e+00	2.967296e+00
3.088184e+03	5.342919e+00	3.406029e+00	3.039621e+00
3.094467e+03	4.867524e+00	2.967133e+00	2.710100e+00
3.100750e+03	6.091881e+00	4.260417e+00	3.876385e+00
3.107034e+03	4.916161e+00	2.967292e+00	2.621580e+00
3.113317e+03	4.925580e+00	3.089510e+00	2.725911e+00
3.119600e+03	4.682434e+00	2.808719e+00	2.397925e+00
3.125883e+03	5.798813e+00	3.981854e+00	3.626826e+00
3.132166e+03	5.014714e+00	3.204054e+00	2.712348e+00
3.138449e+03	4.370201e+00	2.596161e+00	2.243652e+00
3.144733e+03	4.942576e+00	3.153015e+00	2.684473e+00
3.151016e+03	5.236644e+00	3.412851e+00	3.021979e+00
3.157299e+03	5.009010e+00	3.254850e+00	2.782378e+00
3.163582e+03	3.919750e+00	2.077835e+00	1.827094e+00
3.169865e+03	4.330214e+00	2.573967e+00	2.294095e+00
3.176149e+03	4.959986e+00	3.205098e+00	2.919516e+00
3.182432e+03	4.860425e+00	3.257365e+00	2.871739e+00
3.188715e+03	4.425439e+00	2.667949e+00	2.395493e+00
3.194998e+03	3.966195e+00	2.255208e+00	1.991675e+00
3.201281e+03	4.511630e+00	2.774500e+00	2.461848e+00
3.207565e+03	4.743169e+00	3.139333e+00	2.881587e+00
3.213848e+03	5.072211e+00	3.406577e+00	3.157741e+00
