# Supplementary material for: Intermittency in the not-so-smooth elastic turbulence
Source: Nat Commun. 2024 May 27;15:4070. doi: 10.1038/s41467-024-48460-5 (PMC11130217; doi:10.1038/s41467-024-48460-5)
Supplement: Supplementary file 4 — Source Data [file 41467_2024_48460_MOESM4_ESM.zip › SourceData/FigS08b_De3_dashed_rbyL_0p005.txt]

delta2 u			pdf
1.828148e-10	1
7.991050e-06	9.999813e-01
1.594418e-05	9.999626e-01
2.387101e-05	9.999438e-01
3.186899e-05	9.999251e-01
3.983767e-05	9.999064e-01
4.782492e-05	9.998877e-01
5.581721e-05	9.998689e-01
6.374051e-05	9.998502e-01
7.169564e-05	9.998315e-01
7.957834e-05	9.998128e-01
8.755082e-05	9.997941e-01
9.548901e-05	9.997753e-01
1.034566e-04	9.997566e-01
1.114579e-04	9.997379e-01
1.194079e-04	9.997192e-01
1.273566e-04	9.997005e-01
1.353586e-04	9.996817e-01
1.433040e-04	9.996630e-01
1.512881e-04	9.996443e-01
1.592641e-04	9.996256e-01
1.672125e-04	9.996068e-01
1.752239e-04	9.995881e-01
1.831855e-04	9.995694e-01
1.911808e-04	9.995507e-01
1.991789e-04	9.995320e-01
2.071526e-04	9.995132e-01
2.151259e-04	9.994945e-01
2.230822e-04	9.994758e-01
2.310439e-04	9.994571e-01
2.390176e-04	9.994384e-01
2.469688e-04	9.994196e-01
2.548821e-04	9.994009e-01
2.628777e-04	9.993822e-01
2.708470e-04	9.993635e-01
2.788032e-04	9.993447e-01
2.867490e-04	9.993260e-01
2.946734e-04	9.993073e-01
3.026603e-04	9.992886e-01
3.106280e-04	9.992699e-01
3.185889e-04	9.992511e-01
3.265441e-04	9.992324e-01
3.345226e-04	9.992137e-01
3.425230e-04	9.991950e-01
3.505166e-04	9.991763e-01
3.584431e-04	9.991575e-01
3.664386e-04	9.991388e-01
3.744112e-04	9.991201e-01
3.823636e-04	9.991014e-01
3.903463e-04	9.990826e-01
3.983119e-04	9.990639e-01
4.062577e-04	9.990452e-01
4.142284e-04	9.990265e-01
4.222058e-04	9.990078e-01
4.302345e-04	9.989890e-01
4.382316e-04	9.989703e-01
4.461774e-04	9.989516e-01
4.542113e-04	9.989329e-01
4.621927e-04	9.989142e-01
4.701742e-04	9.988954e-01
4.781708e-04	9.988767e-01
4.861492e-04	9.988580e-01
4.940984e-04	9.988393e-01
5.020593e-04	9.988205e-01
5.100545e-04	9.988018e-01
5.180337e-04	9.987831e-01
5.259971e-04	9.987644e-01
5.339613e-04	9.987457e-01
5.419275e-04	9.987269e-01
5.499050e-04	9.987082e-01
5.578976e-04	9.986895e-01
5.658285e-04	9.986708e-01
5.737215e-04	9.986521e-01
5.816738e-04	9.986333e-01
5.896564e-04	9.986146e-01
5.976478e-04	9.985959e-01
6.056313e-04	9.985772e-01
6.136370e-04	9.985584e-01
6.216046e-04	9.985397e-01
6.296110e-04	9.985210e-01
6.375804e-04	9.985023e-01
6.455066e-04	9.984836e-01
6.534921e-04	9.984648e-01
6.614005e-04	9.984461e-01
6.693660e-04	9.984274e-01
6.773083e-04	9.984087e-01
6.852742e-04	9.983900e-01
6.932026e-04	9.983712e-01
7.011739e-04	9.983525e-01
7.091205e-04	9.983338e-01
7.170996e-04	9.983151e-01
7.250815e-04	9.982963e-01
7.330257e-04	9.982776e-01
7.410221e-04	9.982589e-01
7.489877e-04	9.982402e-01
7.569600e-04	9.982215e-01
7.649508e-04	9.982027e-01
7.729378e-04	9.981840e-01
7.809110e-04	9.981653e-01
7.888726e-04	9.981466e-01
7.968452e-04	9.981279e-01
8.048318e-04	9.981091e-01
8.128113e-04	9.980904e-01
8.208196e-04	9.980717e-01
8.287175e-04	9.980530e-01
8.366873e-04	9.980342e-01
8.446621e-04	9.980155e-01
8.526019e-04	9.979968e-01
8.605731e-04	9.979781e-01
8.685528e-04	9.979594e-01
8.765439e-04	9.979406e-01
8.844960e-04	9.979219e-01
8.924702e-04	9.979032e-01
9.004208e-04	9.978845e-01
9.084118e-04	9.978658e-01
9.163748e-04	9.978470e-01
9.243572e-04	9.978283e-01
9.323266e-04	9.978096e-01
9.402470e-04	9.977909e-01
9.482375e-04	9.977721e-01
9.562558e-04	9.977534e-01
9.641832e-04	9.977347e-01
9.721686e-04	9.977160e-01
9.801803e-04	9.976973e-01
9.881343e-04	9.976785e-01
9.961127e-04	9.976598e-01
1.004110e-03	9.976411e-01
1.012067e-03	9.976224e-01
1.020054e-03	9.976037e-01
1.028035e-03	9.975849e-01
1.036039e-03	9.975662e-01
1.044030e-03	9.975475e-01
1.052053e-03	9.975288e-01
1.060012e-03	9.975100e-01
1.067982e-03	9.974913e-01
1.075933e-03	9.974726e-01
1.083892e-03	9.974539e-01
1.091830e-03	9.974352e-01
1.099854e-03	9.974164e-01
1.107865e-03	9.973977e-01
1.115813e-03	9.973790e-01
1.123795e-03	9.973603e-01
1.131747e-03	9.973416e-01
1.139775e-03	9.973228e-01
1.147787e-03	9.973041e-01
1.155775e-03	9.972854e-01
1.163741e-03	9.972667e-01
1.171698e-03	9.972479e-01
1.179657e-03	9.972292e-01
1.187627e-03	9.972105e-01
1.195589e-03	9.971918e-01
1.203569e-03	9.971731e-01
1.211554e-03	9.971543e-01
1.219573e-03	9.971356e-01
1.227523e-03	9.971169e-01
1.235467e-03	9.970982e-01
1.243446e-03	9.970795e-01
1.251396e-03	9.970607e-01
1.259362e-03	9.970420e-01
1.267297e-03	9.970233e-01
1.275258e-03	9.970046e-01
1.283193e-03	9.969858e-01
1.291183e-03	9.969671e-01
1.299128e-03	9.969484e-01
1.307092e-03	9.969297e-01
1.315037e-03	9.969110e-01
1.323011e-03	9.968922e-01
1.331019e-03	9.968735e-01
1.338984e-03	9.968548e-01
1.346971e-03	9.968361e-01
1.354926e-03	9.968174e-01
1.362879e-03	9.967986e-01
1.370845e-03	9.967799e-01
1.378825e-03	9.967612e-01
1.386772e-03	9.967425e-01
1.394751e-03	9.967237e-01
1.402700e-03	9.967050e-01
1.410668e-03	9.966863e-01
1.418615e-03	9.966676e-01
1.426626e-03	9.966489e-01
1.434565e-03	9.966301e-01
1.442564e-03	9.966114e-01
1.450479e-03	9.965927e-01
1.458459e-03	9.965740e-01
1.466419e-03	9.965553e-01
1.474387e-03	9.965365e-01
1.482387e-03	9.965178e-01
1.490374e-03	9.964991e-01
1.498371e-03	9.964804e-01
1.506324e-03	9.964616e-01
1.514333e-03	9.964429e-01
1.522343e-03	9.964242e-01
1.530291e-03	9.964055e-01
1.538280e-03	9.963868e-01
1.546246e-03	9.963680e-01
1.554218e-03	9.963493e-01
1.562213e-03	9.963306e-01
1.570239e-03	9.963119e-01
1.578228e-03	9.962932e-01
1.586203e-03	9.962744e-01
1.594186e-03	9.962557e-01
1.602153e-03	9.962370e-01
1.610141e-03	9.962183e-01
1.618110e-03	9.961995e-01
1.626080e-03	9.961808e-01
1.634027e-03	9.961621e-01
1.642067e-03	9.961434e-01
1.650023e-03	9.961247e-01
1.658009e-03	9.961059e-01
1.665997e-03	9.960872e-01
1.673966e-03	9.960685e-01
1.681982e-03	9.960498e-01
1.689956e-03	9.960311e-01
1.697925e-03	9.960123e-01
1.705913e-03	9.959936e-01
1.713898e-03	9.959749e-01
1.721915e-03	9.959562e-01
1.729853e-03	9.959374e-01
1.737807e-03	9.959187e-01
1.745770e-03	9.959000e-01
1.753744e-03	9.958813e-01
1.761761e-03	9.958626e-01
1.769694e-03	9.958438e-01
1.777650e-03	9.958251e-01
1.785594e-03	9.958064e-01
1.793536e-03	9.957877e-01
1.801481e-03	9.957690e-01
1.809408e-03	9.957502e-01
1.817356e-03	9.957315e-01
1.825316e-03	9.957128e-01
1.833343e-03	9.956941e-01
1.841330e-03	9.956753e-01
1.849316e-03	9.956566e-01
1.857308e-03	9.956379e-01
1.865296e-03	9.956192e-01
1.873269e-03	9.956005e-01
1.881205e-03	9.955817e-01
1.889164e-03	9.955630e-01
1.897152e-03	9.955443e-01
1.905101e-03	9.955256e-01
1.913084e-03	9.955069e-01
1.921051e-03	9.954881e-01
1.928992e-03	9.954694e-01
1.937003e-03	9.954507e-01
1.944920e-03	9.954320e-01
1.952888e-03	9.954132e-01
1.960855e-03	9.953945e-01
1.968824e-03	9.953758e-01
1.976788e-03	9.953571e-01
1.984751e-03	9.953384e-01
1.992733e-03	9.953196e-01
2.000758e-03	9.953009e-01
2.008706e-03	9.952822e-01
2.016703e-03	9.952635e-01
2.024689e-03	9.952448e-01
2.032654e-03	9.952260e-01
2.040649e-03	9.952073e-01
2.048603e-03	9.951886e-01
2.056595e-03	9.951699e-01
2.064568e-03	9.951511e-01
2.072522e-03	9.951324e-01
2.080490e-03	9.951137e-01
2.088455e-03	9.950950e-01
2.096400e-03	9.950763e-01
2.104361e-03	9.950575e-01
2.112303e-03	9.950388e-01
2.120297e-03	9.950201e-01
2.128270e-03	9.950014e-01
2.136204e-03	9.949827e-01
2.144171e-03	9.949639e-01
2.152160e-03	9.949452e-01
2.160141e-03	9.949265e-01
2.168079e-03	9.949078e-01
2.176058e-03	9.948890e-01
2.184001e-03	9.948703e-01
2.191958e-03	9.948516e-01
2.199914e-03	9.948329e-01
2.207880e-03	9.948142e-01
2.215847e-03	9.947954e-01
2.223836e-03	9.947767e-01
2.231801e-03	9.947580e-01
2.239754e-03	9.947393e-01
2.247720e-03	9.947206e-01
2.255690e-03	9.947018e-01
2.263646e-03	9.946831e-01
2.271618e-03	9.946644e-01
2.279551e-03	9.946457e-01
2.287531e-03	9.946269e-01
2.295481e-03	9.946082e-01
2.303484e-03	9.945895e-01
2.311443e-03	9.945708e-01
2.319416e-03	9.945521e-01
2.327386e-03	9.945333e-01
2.335365e-03	9.945146e-01
2.343308e-03	9.944959e-01
2.351287e-03	9.944772e-01
2.359255e-03	9.944585e-01
2.367241e-03	9.944397e-01
2.375182e-03	9.944210e-01
2.383188e-03	9.944023e-01
2.391170e-03	9.943836e-01
2.399158e-03	9.943648e-01
2.407120e-03	9.943461e-01
2.415059e-03	9.943274e-01
2.423011e-03	9.943087e-01
2.431011e-03	9.942900e-01
2.438980e-03	9.942712e-01
2.446938e-03	9.942525e-01
2.454874e-03	9.942338e-01
2.462875e-03	9.942151e-01
2.470868e-03	9.941964e-01
2.478871e-03	9.941776e-01
2.486832e-03	9.941589e-01
2.494833e-03	9.941402e-01
2.502796e-03	9.941215e-01
2.510782e-03	9.941027e-01
2.518776e-03	9.940840e-01
2.526733e-03	9.940653e-01
2.534711e-03	9.940466e-01
2.542705e-03	9.940279e-01
2.550641e-03	9.940091e-01
2.558630e-03	9.939904e-01
2.566580e-03	9.939717e-01
2.574546e-03	9.939530e-01
2.582528e-03	9.939343e-01
2.590547e-03	9.939155e-01
2.598550e-03	9.938968e-01
2.606523e-03	9.938781e-01
2.614496e-03	9.938594e-01
2.622429e-03	9.938406e-01
2.630401e-03	9.938219e-01
2.638359e-03	9.938032e-01
2.646350e-03	9.937845e-01
2.654336e-03	9.937658e-01
2.662295e-03	9.937470e-01
2.670298e-03	9.937283e-01
2.678234e-03	9.937096e-01
2.686188e-03	9.936909e-01
2.694128e-03	9.936722e-01
2.702128e-03	9.936534e-01
2.710079e-03	9.936347e-01
2.718031e-03	9.936160e-01
2.726011e-03	9.935973e-01
2.733952e-03	9.935785e-01
2.741935e-03	9.935598e-01
2.749901e-03	9.935411e-01
2.757894e-03	9.935224e-01
2.765853e-03	9.935037e-01
2.773843e-03	9.934849e-01
2.781848e-03	9.934662e-01
2.789812e-03	9.934475e-01
2.797772e-03	9.934288e-01
2.805721e-03	9.934101e-01
2.813681e-03	9.933913e-01
2.821622e-03	9.933726e-01
2.829590e-03	9.933539e-01
2.837540e-03	9.933352e-01
2.845483e-03	9.933164e-01
2.853470e-03	9.932977e-01
2.861431e-03	9.932790e-01
2.869427e-03	9.932603e-01
2.877405e-03	9.932416e-01
2.885360e-03	9.932228e-01
2.893319e-03	9.932041e-01
2.901272e-03	9.931854e-01
2.909270e-03	9.931667e-01
2.917230e-03	9.931480e-01
2.925244e-03	9.931292e-01
2.933196e-03	9.931105e-01
2.941187e-03	9.930918e-01
2.949117e-03	9.930731e-01
2.957114e-03	9.930543e-01
2.965118e-03	9.930356e-01
2.973133e-03	9.930169e-01
2.981119e-03	9.929982e-01
2.989140e-03	9.929795e-01
2.997121e-03	9.929607e-01
3.005081e-03	9.929420e-01
3.013042e-03	9.929233e-01
3.021057e-03	9.929046e-01
3.029038e-03	9.928859e-01
3.037019e-03	9.928671e-01
3.045020e-03	9.928484e-01
3.053023e-03	9.928297e-01
3.060995e-03	9.928110e-01
3.068919e-03	9.927922e-01
3.076888e-03	9.927735e-01
3.084881e-03	9.927548e-01
3.092847e-03	9.927361e-01
3.100817e-03	9.927174e-01
3.108771e-03	9.926986e-01
3.116749e-03	9.926799e-01
3.124738e-03	9.926612e-01
3.132713e-03	9.926425e-01
3.140702e-03	9.926238e-01
3.148618e-03	9.926050e-01
3.156591e-03	9.925863e-01
3.164575e-03	9.925676e-01
3.172577e-03	9.925489e-01
3.180510e-03	9.925301e-01
3.188446e-03	9.925114e-01
3.196389e-03	9.924927e-01
3.204373e-03	9.924740e-01
3.212299e-03	9.924553e-01
3.220245e-03	9.924365e-01
3.228208e-03	9.924178e-01
3.236219e-03	9.923991e-01
3.244158e-03	9.923804e-01
3.252132e-03	9.923617e-01
3.260140e-03	9.923429e-01
3.268141e-03	9.923242e-01
3.276125e-03	9.923055e-01
3.284075e-03	9.922868e-01
3.292051e-03	9.922680e-01
3.300015e-03	9.922493e-01
3.308007e-03	9.922306e-01
3.315986e-03	9.922119e-01
3.323958e-03	9.921932e-01
3.331883e-03	9.921744e-01
3.339829e-03	9.921557e-01
3.347810e-03	9.921370e-01
3.355776e-03	9.921183e-01
3.363759e-03	9.920996e-01
3.371774e-03	9.920808e-01
3.379745e-03	9.920621e-01
3.387751e-03	9.920434e-01
3.395702e-03	9.920247e-01
3.403701e-03	9.920059e-01
3.411685e-03	9.919872e-01
3.419650e-03	9.919685e-01
3.427616e-03	9.919498e-01
3.435600e-03	9.919311e-01
3.443559e-03	9.919123e-01
3.451534e-03	9.918936e-01
3.459480e-03	9.918749e-01
3.467478e-03	9.918562e-01
3.475438e-03	9.918375e-01
3.483430e-03	9.918187e-01
3.491371e-03	9.918000e-01
3.499364e-03	9.917813e-01
3.507347e-03	9.917626e-01
3.515335e-03	9.917438e-01
3.523349e-03	9.917251e-01
3.531307e-03	9.917064e-01
3.539311e-03	9.916877e-01
3.547303e-03	9.916690e-01
3.555289e-03	9.916502e-01
3.563268e-03	9.916315e-01
3.571283e-03	9.916128e-01
3.579213e-03	9.915941e-01
3.587163e-03	9.915754e-01
3.595153e-03	9.915566e-01
3.603143e-03	9.915379e-01
3.611085e-03	9.915192e-01
3.619096e-03	9.915005e-01
3.627074e-03	9.914817e-01
3.635005e-03	9.914630e-01
3.642933e-03	9.914443e-01
3.650932e-03	9.914256e-01
3.658958e-03	9.914069e-01
3.666956e-03	9.913881e-01
3.674906e-03	9.913694e-01
3.682846e-03	9.913507e-01
3.690820e-03	9.913320e-01
3.698789e-03	9.913133e-01
3.706753e-03	9.912945e-01
3.714718e-03	9.912758e-01
3.722693e-03	9.912571e-01
3.730682e-03	9.912384e-01
3.738620e-03	9.912196e-01
3.746591e-03	9.912009e-01
3.754556e-03	9.911822e-01
3.762539e-03	9.911635e-01
3.770533e-03	9.911448e-01
3.778539e-03	9.911260e-01
3.786514e-03	9.911073e-01
3.794476e-03	9.910886e-01
3.802454e-03	9.910699e-01
3.810389e-03	9.910512e-01
3.818315e-03	9.910324e-01
3.826298e-03	9.910137e-01
3.834266e-03	9.909950e-01
3.842214e-03	9.909763e-01
3.850183e-03	9.909575e-01
3.858172e-03	9.909388e-01
3.866156e-03	9.909201e-01
3.874154e-03	9.909014e-01
3.882112e-03	9.908827e-01
3.890071e-03	9.908639e-01
3.898068e-03	9.908452e-01
3.906027e-03	9.908265e-01
3.913975e-03	9.908078e-01
3.921956e-03	9.907891e-01
3.929977e-03	9.907703e-01
3.937976e-03	9.907516e-01
3.945935e-03	9.907329e-01
3.953892e-03	9.907142e-01
3.961850e-03	9.906954e-01
3.969837e-03	9.906767e-01
3.977781e-03	9.906580e-01
3.985754e-03	9.906393e-01
3.993745e-03	9.906206e-01
4.001696e-03	9.906018e-01
4.009635e-03	9.905831e-01
4.017584e-03	9.905644e-01
4.025559e-03	9.905457e-01
4.033545e-03	9.905270e-01
4.041524e-03	9.905082e-01
4.049472e-03	9.904895e-01
4.057454e-03	9.904708e-01
4.065426e-03	9.904521e-01
4.073430e-03	9.904333e-01
4.081416e-03	9.904146e-01
4.089402e-03	9.903959e-01
4.097390e-03	9.903772e-01
4.105389e-03	9.903585e-01
4.113347e-03	9.903397e-01
4.121309e-03	9.903210e-01
4.129268e-03	9.903023e-01
4.137250e-03	9.902836e-01
4.145260e-03	9.902649e-01
4.153245e-03	9.902461e-01
4.161239e-03	9.902274e-01
4.169156e-03	9.902087e-01
4.177102e-03	9.901900e-01
4.185119e-03	9.901712e-01
4.193086e-03	9.901525e-01
4.201061e-03	9.901338e-01
4.209062e-03	9.901151e-01
4.216995e-03	9.900964e-01
4.224965e-03	9.900776e-01
4.232937e-03	9.900589e-01
4.240894e-03	9.900402e-01
4.248853e-03	9.900215e-01
4.256787e-03	9.900028e-01
4.264745e-03	9.899840e-01
4.272703e-03	9.899653e-01
4.280702e-03	9.899466e-01
4.288668e-03	9.899279e-01
4.296638e-03	9.899091e-01
4.304592e-03	9.898904e-01
4.312598e-03	9.898717e-01
4.320595e-03	9.898530e-01
4.328557e-03	9.898343e-01
4.336512e-03	9.898155e-01
4.344501e-03	9.897968e-01
4.352449e-03	9.897781e-01
4.360442e-03	9.897594e-01
4.368382e-03	9.897407e-01
4.376354e-03	9.897219e-01
4.384333e-03	9.897032e-01
4.392293e-03	9.896845e-01
4.400206e-03	9.896658e-01
4.408191e-03	9.896470e-01
4.416160e-03	9.896283e-01
4.424151e-03	9.896096e-01
4.432158e-03	9.895909e-01
4.440122e-03	9.895722e-01
4.448101e-03	9.895534e-01
4.456046e-03	9.895347e-01
4.464064e-03	9.895160e-01
4.472017e-03	9.894973e-01
4.479985e-03	9.894786e-01
4.487991e-03	9.894598e-01
4.495992e-03	9.894411e-01
4.504014e-03	9.894224e-01
4.511991e-03	9.894037e-01
4.519978e-03	9.893849e-01
4.527960e-03	9.893662e-01
4.535888e-03	9.893475e-01
4.543890e-03	9.893288e-01
4.551848e-03	9.893101e-01
4.559828e-03	9.892913e-01
4.567854e-03	9.892726e-01
4.575834e-03	9.892539e-01
4.583821e-03	9.892352e-01
4.591760e-03	9.892165e-01
4.599714e-03	9.891977e-01
4.607644e-03	9.891790e-01
4.615631e-03	9.891603e-01
4.623591e-03	9.891416e-01
4.631520e-03	9.891228e-01
4.639472e-03	9.891041e-01
4.647445e-03	9.890854e-01
4.655429e-03	9.890667e-01
4.663439e-03	9.890480e-01
4.671430e-03	9.890292e-01
4.679377e-03	9.890105e-01
4.687412e-03	9.889918e-01
4.695413e-03	9.889731e-01
4.703418e-03	9.889544e-01
4.711380e-03	9.889356e-01
4.719315e-03	9.889169e-01
4.727290e-03	9.888982e-01
4.735270e-03	9.888795e-01
4.743264e-03	9.888607e-01
4.751229e-03	9.888420e-01
4.759225e-03	9.888233e-01
4.767220e-03	9.888046e-01
4.775169e-03	9.887859e-01
4.783149e-03	9.887671e-01
4.791135e-03	9.887484e-01
4.799101e-03	9.887297e-01
4.807069e-03	9.887110e-01
4.815042e-03	9.886923e-01
4.822995e-03	9.886735e-01
4.830933e-03	9.886548e-01
4.838906e-03	9.886361e-01
4.846860e-03	9.886174e-01
4.854821e-03	9.885986e-01
4.862766e-03	9.885799e-01
4.870716e-03	9.885612e-01
4.878687e-03	9.885425e-01
4.886697e-03	9.885238e-01
4.894701e-03	9.885050e-01
4.902690e-03	9.884863e-01
4.910681e-03	9.884676e-01
4.918687e-03	9.884489e-01
4.926652e-03	9.884302e-01
4.934646e-03	9.884114e-01
4.942649e-03	9.883927e-01
4.950644e-03	9.883740e-01
4.958594e-03	9.883553e-01
4.966551e-03	9.883365e-01
4.974530e-03	9.883178e-01
4.982508e-03	9.882991e-01
4.990473e-03	9.882804e-01
4.998454e-03	9.882617e-01
5.006420e-03	9.882429e-01
5.014429e-03	9.882242e-01
5.022416e-03	9.882055e-01
5.030394e-03	9.881868e-01
5.038352e-03	9.881681e-01
5.046330e-03	9.881493e-01
5.054286e-03	9.881306e-01
5.062255e-03	9.881119e-01
5.070223e-03	9.880932e-01
5.078208e-03	9.880744e-01
5.086174e-03	9.880557e-01
5.094121e-03	9.880370e-01
5.102050e-03	9.880183e-01
5.110037e-03	9.879996e-01
5.118040e-03	9.879808e-01
5.126047e-03	9.879621e-01
5.134024e-03	9.879434e-01
5.142040e-03	9.879247e-01
5.150001e-03	9.879060e-01
5.157976e-03	9.878872e-01
5.165985e-03	9.878685e-01
5.173939e-03	9.878498e-01
5.181916e-03	9.878311e-01
5.189882e-03	9.878123e-01
5.197870e-03	9.877936e-01
5.205817e-03	9.877749e-01
5.213792e-03	9.877562e-01
5.221765e-03	9.877375e-01
5.229756e-03	9.877187e-01
5.237722e-03	9.877000e-01
5.245723e-03	9.876813e-01
5.253700e-03	9.876626e-01
5.261660e-03	9.876439e-01
5.269625e-03	9.876251e-01
5.277647e-03	9.876064e-01
5.285628e-03	9.875877e-01
5.293614e-03	9.875690e-01
5.301582e-03	9.875502e-01
5.309599e-03	9.875315e-01
5.317629e-03	9.875128e-01
5.325620e-03	9.874941e-01
5.333626e-03	9.874754e-01
5.341592e-03	9.874566e-01
5.349557e-03	9.874379e-01
5.357516e-03	9.874192e-01
5.365484e-03	9.874005e-01
5.373421e-03	9.873818e-01
5.381408e-03	9.873630e-01
5.389386e-03	9.873443e-01
5.397307e-03	9.873256e-01
5.405248e-03	9.873069e-01
5.413249e-03	9.872881e-01
5.421202e-03	9.872694e-01
5.429196e-03	9.872507e-01
5.437174e-03	9.872320e-01
5.445187e-03	9.872133e-01
5.453139e-03	9.871945e-01
5.461089e-03	9.871758e-01
5.469058e-03	9.871571e-01
5.477055e-03	9.871384e-01
5.485031e-03	9.871197e-01
5.493058e-03	9.871009e-01
5.500983e-03	9.870822e-01
5.508947e-03	9.870635e-01
5.516836e-03	9.870448e-01
5.524841e-03	9.870260e-01
5.532834e-03	9.870073e-01
5.540825e-03	9.869886e-01
5.548775e-03	9.869699e-01
5.556762e-03	9.869512e-01
5.564768e-03	9.869324e-01
5.572783e-03	9.869137e-01
5.580776e-03	9.868950e-01
5.588744e-03	9.868763e-01
5.596725e-03	9.868576e-01
5.604703e-03	9.868388e-01
5.612666e-03	9.868201e-01
5.620621e-03	9.868014e-01
5.628657e-03	9.867827e-01
5.636682e-03	9.867639e-01
5.644663e-03	9.867452e-01
5.652659e-03	9.867265e-01
5.660629e-03	9.867078e-01
5.668622e-03	9.866891e-01
5.676594e-03	9.866703e-01
5.684521e-03	9.866516e-01
5.692491e-03	9.866329e-01
5.700466e-03	9.866142e-01
5.708422e-03	9.865955e-01
5.716429e-03	9.865767e-01
5.724430e-03	9.865580e-01
5.732428e-03	9.865393e-01
5.740415e-03	9.865206e-01
5.748390e-03	9.865018e-01
5.756359e-03	9.864831e-01
5.764309e-03	9.864644e-01
5.772283e-03	9.864457e-01
5.780261e-03	9.864270e-01
5.788199e-03	9.864082e-01
5.796163e-03	9.863895e-01
5.804130e-03	9.863708e-01
5.812050e-03	9.863521e-01
5.820052e-03	9.863334e-01
5.828026e-03	9.863146e-01
5.835960e-03	9.862959e-01
5.843934e-03	9.862772e-01
5.851904e-03	9.862585e-01
5.859903e-03	9.862397e-01
5.867872e-03	9.862210e-01
5.875865e-03	9.862023e-01
5.883862e-03	9.861836e-01
5.891832e-03	9.861649e-01
5.899805e-03	9.861461e-01
5.907783e-03	9.861274e-01
5.915756e-03	9.861087e-01
5.923760e-03	9.860900e-01
5.931738e-03	9.860713e-01
5.939770e-03	9.860525e-01
5.947771e-03	9.860338e-01
5.955739e-03	9.860151e-01
5.963726e-03	9.859964e-01
5.971692e-03	9.859776e-01
5.979669e-03	9.859589e-01
5.987596e-03	9.859402e-01
5.995545e-03	9.859215e-01
6.003559e-03	9.859028e-01
6.011571e-03	9.858840e-01
6.019557e-03	9.858653e-01
6.027590e-03	9.858466e-01
6.035550e-03	9.858279e-01
6.043536e-03	9.858092e-01
6.051526e-03	9.857904e-01
6.059491e-03	9.857717e-01
6.067460e-03	9.857530e-01
6.075454e-03	9.857343e-01
6.083455e-03	9.857155e-01
6.091419e-03	9.856968e-01
6.099369e-03	9.856781e-01
6.107315e-03	9.856594e-01
6.115291e-03	9.856407e-01
6.123238e-03	9.856219e-01
6.131133e-03	9.856032e-01
6.139099e-03	9.855845e-01
6.147048e-03	9.855658e-01
6.155024e-03	9.855471e-01
6.163000e-03	9.855283e-01
6.170959e-03	9.855096e-01
6.178954e-03	9.854909e-01
6.186933e-03	9.854722e-01
6.194948e-03	9.854534e-01
6.202933e-03	9.854347e-01
6.210878e-03	9.854160e-01
6.218875e-03	9.853973e-01
6.226889e-03	9.853786e-01
6.234898e-03	9.853598e-01
6.242871e-03	9.853411e-01
6.250851e-03	9.853224e-01
6.258810e-03	9.853037e-01
6.266738e-03	9.852850e-01
6.274694e-03	9.852662e-01
6.282619e-03	9.852475e-01
6.290568e-03	9.852288e-01
6.298563e-03	9.852101e-01
6.306572e-03	9.851913e-01
6.314551e-03	9.851726e-01
6.322517e-03	9.851539e-01
6.330480e-03	9.851352e-01
6.338476e-03	9.851165e-01
6.346486e-03	9.850977e-01
6.354469e-03	9.850790e-01
6.362487e-03	9.850603e-01
6.370451e-03	9.850416e-01
6.378414e-03	9.850229e-01
6.386409e-03	9.850041e-01
6.394428e-03	9.849854e-01
6.402364e-03	9.849667e-01
6.410308e-03	9.849480e-01
6.418277e-03	9.849292e-01
6.426208e-03	9.849105e-01
6.434209e-03	9.848918e-01
6.442171e-03	9.848731e-01
6.450126e-03	9.848544e-01
6.458084e-03	9.848356e-01
6.466060e-03	9.848169e-01
6.474060e-03	9.847982e-01
6.482069e-03	9.847795e-01
6.490016e-03	9.847608e-01
6.498004e-03	9.847420e-01
6.506019e-03	9.847233e-01
6.514010e-03	9.847046e-01
6.522005e-03	9.846859e-01
6.529972e-03	9.846671e-01
6.538001e-03	9.846484e-01
6.545974e-03	9.846297e-01
6.553941e-03	9.846110e-01
6.561938e-03	9.845923e-01
6.569918e-03	9.845735e-01
6.577875e-03	9.845548e-01
6.585843e-03	9.845361e-01
6.593817e-03	9.845174e-01
6.601784e-03	9.844987e-01
6.609754e-03	9.844799e-01
6.617696e-03	9.844612e-01
6.625682e-03	9.844425e-01
6.633687e-03	9.844238e-01
6.641668e-03	9.844050e-01
6.649578e-03	9.843863e-01
6.657545e-03	9.843676e-01
6.665500e-03	9.843489e-01
6.673478e-03	9.843302e-01
6.681461e-03	9.843114e-01
6.689473e-03	9.842927e-01
6.697446e-03	9.842740e-01
6.705409e-03	9.842553e-01
6.713427e-03	9.842366e-01
6.721422e-03	9.842178e-01
6.729410e-03	9.841991e-01
6.737385e-03	9.841804e-01
6.745365e-03	9.841617e-01
6.753373e-03	9.841429e-01
6.761345e-03	9.841242e-01
6.769319e-03	9.841055e-01
6.777303e-03	9.840868e-01
6.785271e-03	9.840681e-01
6.793269e-03	9.840493e-01
6.801209e-03	9.840306e-01
6.809244e-03	9.840119e-01
6.817201e-03	9.839932e-01
6.825189e-03	9.839745e-01
6.833171e-03	9.839557e-01
6.841182e-03	9.839370e-01
6.849166e-03	9.839183e-01
6.857144e-03	9.838996e-01
6.865099e-03	9.838808e-01
6.873068e-03	9.838621e-01
6.881042e-03	9.838434e-01
6.889052e-03	9.838247e-01
6.897047e-03	9.838060e-01
6.905077e-03	9.837872e-01
6.913085e-03	9.837685e-01
6.921086e-03	9.837498e-01
6.929034e-03	9.837311e-01
6.937040e-03	9.837124e-01
6.945012e-03	9.836936e-01
6.953055e-03	9.836749e-01
6.961025e-03	9.836562e-01
6.969010e-03	9.836375e-01
6.976983e-03	9.836187e-01
6.984975e-03	9.836000e-01
6.992947e-03	9.835813e-01
7.000946e-03	9.835626e-01
7.008883e-03	9.835439e-01
7.016875e-03	9.835251e-01
7.024833e-03	9.835064e-01
7.032819e-03	9.834877e-01
7.040777e-03	9.834690e-01
7.048750e-03	9.834503e-01
7.056738e-03	9.834315e-01
7.064747e-03	9.834128e-01
7.072752e-03	9.833941e-01
7.080722e-03	9.833754e-01
7.088717e-03	9.833566e-01
7.096663e-03	9.833379e-01
7.104627e-03	9.833192e-01
7.112607e-03	9.833005e-01
7.120614e-03	9.832818e-01
7.128551e-03	9.832630e-01
7.136566e-03	9.832443e-01
7.144520e-03	9.832256e-01
7.152494e-03	9.832069e-01
7.160469e-03	9.831882e-01
7.168460e-03	9.831694e-01
7.176458e-03	9.831507e-01
7.184437e-03	9.831320e-01
7.192423e-03	9.831133e-01
7.200436e-03	9.830945e-01
7.208433e-03	9.830758e-01
7.216414e-03	9.830571e-01
7.224383e-03	9.830384e-01
7.232328e-03	9.830197e-01
7.240331e-03	9.830009e-01
7.248313e-03	9.829822e-01
7.256279e-03	9.829635e-01
7.264229e-03	9.829448e-01
7.272242e-03	9.829260e-01
7.280207e-03	9.829073e-01
7.288181e-03	9.828886e-01
7.296194e-03	9.828699e-01
7.304176e-03	9.828512e-01
7.312167e-03	9.828324e-01
7.320195e-03	9.828137e-01
7.328155e-03	9.827950e-01
7.336160e-03	9.827763e-01
7.344154e-03	9.827576e-01
7.352089e-03	9.827388e-01
7.360084e-03	9.827201e-01
7.368083e-03	9.827014e-01
7.376076e-03	9.826827e-01
7.384063e-03	9.826639e-01
7.392064e-03	9.826452e-01
7.400059e-03	9.826265e-01
7.408092e-03	9.826078e-01
7.416077e-03	9.825891e-01
7.424032e-03	9.825703e-01
7.432028e-03	9.825516e-01
7.440011e-03	9.825329e-01
7.448001e-03	9.825142e-01
7.456052e-03	9.824955e-01
7.464065e-03	9.824767e-01
7.472078e-03	9.824580e-01
7.480060e-03	9.824393e-01
7.488011e-03	9.824206e-01
7.495982e-03	9.824018e-01
7.503965e-03	9.823831e-01
7.511940e-03	9.823644e-01
7.519922e-03	9.823457e-01
7.527918e-03	9.823270e-01
7.535912e-03	9.823082e-01
7.543879e-03	9.822895e-01
7.551912e-03	9.822708e-01
7.559944e-03	9.822521e-01
7.567916e-03	9.822334e-01
7.575891e-03	9.822146e-01
7.583882e-03	9.821959e-01
7.591905e-03	9.821772e-01
7.599905e-03	9.821585e-01
7.607915e-03	9.821397e-01
7.615863e-03	9.821210e-01
7.623821e-03	9.821023e-01
7.631827e-03	9.820836e-01
7.639819e-03	9.820649e-01
7.647838e-03	9.820461e-01
7.655804e-03	9.820274e-01
7.663813e-03	9.820087e-01
7.671779e-03	9.819900e-01
7.679791e-03	9.819713e-01
7.687768e-03	9.819525e-01
7.695745e-03	9.819338e-01
7.703725e-03	9.819151e-01
7.711757e-03	9.818964e-01
7.719750e-03	9.818776e-01
7.727766e-03	9.818589e-01
7.735738e-03	9.818402e-01
7.743764e-03	9.818215e-01
7.751723e-03	9.818028e-01
7.759692e-03	9.817840e-01
7.767734e-03	9.817653e-01
7.775696e-03	9.817466e-01
7.783679e-03	9.817279e-01
7.791632e-03	9.817092e-01
7.799614e-03	9.816904e-01
7.807569e-03	9.816717e-01
7.815563e-03	9.816530e-01
7.823532e-03	9.816343e-01
7.831505e-03	9.816155e-01
7.839502e-03	9.815968e-01
7.847515e-03	9.815781e-01
7.855526e-03	9.815594e-01
7.863518e-03	9.815407e-01
7.871447e-03	9.815219e-01
7.879431e-03	9.815032e-01
7.887416e-03	9.814845e-01
7.895406e-03	9.814658e-01
7.903416e-03	9.814471e-01
7.911401e-03	9.814283e-01
7.919355e-03	9.814096e-01
7.927319e-03	9.813909e-01
7.935367e-03	9.813722e-01
7.943315e-03	9.813534e-01
7.951270e-03	9.813347e-01
7.959257e-03	9.813160e-01
7.967209e-03	9.812973e-01
7.975204e-03	9.812786e-01
7.983233e-03	9.812598e-01
7.991160e-03	9.812411e-01
7.999181e-03	9.812224e-01
8.007161e-03	9.812037e-01
8.015140e-03	9.811850e-01
8.023088e-03	9.811662e-01
8.031088e-03	9.811475e-01
8.039083e-03	9.811288e-01
8.047110e-03	9.811101e-01
8.055115e-03	9.810913e-01
8.063117e-03	9.810726e-01
8.071118e-03	9.810539e-01
8.079098e-03	9.810352e-01
8.087067e-03	9.810165e-01
8.095044e-03	9.809977e-01
8.103048e-03	9.809790e-01
8.111056e-03	9.809603e-01
8.118975e-03	9.809416e-01
8.126954e-03	9.809229e-01
8.134944e-03	9.809041e-01
8.142938e-03	9.808854e-01
8.150933e-03	9.808667e-01
8.158883e-03	9.808480e-01
8.166851e-03	9.808292e-01
8.174853e-03	9.808105e-01
8.182829e-03	9.807918e-01
8.190852e-03	9.807731e-01
8.198808e-03	9.807544e-01
8.206869e-03	9.807356e-01
8.214831e-03	9.807169e-01
8.222778e-03	9.806982e-01
8.230759e-03	9.806795e-01
8.238757e-03	9.806608e-01
8.246726e-03	9.806420e-01
8.254681e-03	9.806233e-01
8.262625e-03	9.806046e-01
8.270632e-03	9.805859e-01
8.278675e-03	9.805671e-01
8.286647e-03	9.805484e-01
8.294702e-03	9.805297e-01
8.302736e-03	9.805110e-01
8.310722e-03	9.804923e-01
8.318702e-03	9.804735e-01
8.326685e-03	9.804548e-01
8.334689e-03	9.804361e-01
8.342682e-03	9.804174e-01
8.350672e-03	9.803987e-01
8.358647e-03	9.803799e-01
8.366620e-03	9.803612e-01
8.374627e-03	9.803425e-01
8.382592e-03	9.803238e-01
8.390564e-03	9.803050e-01
8.398593e-03	9.802863e-01
8.406593e-03	9.802676e-01
8.414544e-03	9.802489e-01
8.422507e-03	9.802302e-01
8.430510e-03	9.802114e-01
8.438518e-03	9.801927e-01
8.446530e-03	9.801740e-01
8.454527e-03	9.801553e-01
8.462465e-03	9.801366e-01
8.470459e-03	9.801178e-01
8.478433e-03	9.800991e-01
8.486431e-03	9.800804e-01
8.494409e-03	9.800617e-01
8.502417e-03	9.800429e-01
8.510413e-03	9.800242e-01
8.518378e-03	9.800055e-01
8.526355e-03	9.799868e-01
8.534340e-03	9.799681e-01
8.542327e-03	9.799493e-01
8.550293e-03	9.799306e-01
8.558275e-03	9.799119e-01
8.566248e-03	9.798932e-01
8.574217e-03	9.798745e-01
8.582163e-03	9.798557e-01
8.590171e-03	9.798370e-01
8.598170e-03	9.798183e-01
8.606129e-03	9.797996e-01
8.614099e-03	9.797808e-01
8.622061e-03	9.797621e-01
8.630026e-03	9.797434e-01
8.638006e-03	9.797247e-01
8.646014e-03	9.797060e-01
8.654003e-03	9.796872e-01
8.662001e-03	9.796685e-01
8.669989e-03	9.796498e-01
8.677992e-03	9.796311e-01
8.685974e-03	9.796124e-01
8.693969e-03	9.795936e-01
8.701961e-03	9.795749e-01
8.709945e-03	9.795562e-01
8.717938e-03	9.795375e-01
8.725910e-03	9.795187e-01
8.733927e-03	9.795000e-01
8.741902e-03	9.794813e-01
8.749871e-03	9.794626e-01
8.757883e-03	9.794439e-01
8.765890e-03	9.794251e-01
8.773916e-03	9.794064e-01
8.781929e-03	9.793877e-01
8.789970e-03	9.793690e-01
8.797959e-03	9.793503e-01
8.805975e-03	9.793315e-01
8.814007e-03	9.793128e-01
8.822038e-03	9.792941e-01
8.830008e-03	9.792754e-01
8.838031e-03	9.792566e-01
8.846041e-03	9.792379e-01
8.854078e-03	9.792192e-01
8.862063e-03	9.792005e-01
8.870068e-03	9.791818e-01
8.878075e-03	9.791630e-01
8.886055e-03	9.791443e-01
8.894055e-03	9.791256e-01
8.902037e-03	9.791069e-01
8.910078e-03	9.790882e-01
8.918108e-03	9.790694e-01
8.926098e-03	9.790507e-01
8.934082e-03	9.790320e-01
8.942103e-03	9.790133e-01
8.950066e-03	9.789945e-01
8.958049e-03	9.789758e-01
8.966033e-03	9.789571e-01
8.974030e-03	9.789384e-01
8.981990e-03	9.789197e-01
8.990021e-03	9.789009e-01
8.997998e-03	9.788822e-01
9.005975e-03	9.788635e-01
9.013972e-03	9.788448e-01
9.021943e-03	9.788261e-01
9.029910e-03	9.788073e-01
9.037882e-03	9.787886e-01
9.045830e-03	9.787699e-01
9.053825e-03	9.787512e-01
9.061781e-03	9.787324e-01
9.069783e-03	9.787137e-01
9.077777e-03	9.786950e-01
9.085756e-03	9.786763e-01
9.093728e-03	9.786576e-01
9.101743e-03	9.786388e-01
9.109729e-03	9.786201e-01
9.117695e-03	9.786014e-01
9.125723e-03	9.785827e-01
9.133707e-03	9.785640e-01
9.141642e-03	9.785452e-01
9.149667e-03	9.785265e-01
9.157643e-03	9.785078e-01
9.165648e-03	9.784891e-01
9.173628e-03	9.784703e-01
9.181611e-03	9.784516e-01
9.189597e-03	9.784329e-01
9.197590e-03	9.784142e-01
9.205571e-03	9.783955e-01
9.213538e-03	9.783767e-01
9.221523e-03	9.783580e-01
9.229516e-03	9.783393e-01
9.237482e-03	9.783206e-01
9.245470e-03	9.783019e-01
9.253481e-03	9.782831e-01
9.261472e-03	9.782644e-01
9.269460e-03	9.782457e-01
9.277483e-03	9.782270e-01
9.285427e-03	9.782082e-01
9.293413e-03	9.781895e-01
9.301421e-03	9.781708e-01
9.309417e-03	9.781521e-01
9.317393e-03	9.781334e-01
9.325363e-03	9.781146e-01
9.333342e-03	9.780959e-01
9.341326e-03	9.780772e-01
9.349276e-03	9.780585e-01
9.357284e-03	9.780398e-01
9.365293e-03	9.780210e-01
9.373298e-03	9.780023e-01
9.381293e-03	9.779836e-01
9.389227e-03	9.779649e-01
9.397219e-03	9.779461e-01
9.405195e-03	9.779274e-01
9.413223e-03	9.779087e-01
9.421187e-03	9.778900e-01
9.429170e-03	9.778713e-01
9.437090e-03	9.778525e-01
9.445050e-03	9.778338e-01
9.453107e-03	9.778151e-01
9.461068e-03	9.777964e-01
9.469089e-03	9.777777e-01
9.477096e-03	9.777589e-01
9.485112e-03	9.777402e-01
9.493121e-03	9.777215e-01
9.501103e-03	9.777028e-01
9.509087e-03	9.776840e-01
9.517034e-03	9.776653e-01
9.525003e-03	9.776466e-01
9.532985e-03	9.776279e-01
9.540994e-03	9.776092e-01
9.548966e-03	9.775904e-01
9.556935e-03	9.775717e-01
9.564950e-03	9.775530e-01
9.572922e-03	9.775343e-01
9.580940e-03	9.775156e-01
9.588927e-03	9.774968e-01
9.596919e-03	9.774781e-01
9.604950e-03	9.774594e-01
9.612884e-03	9.774407e-01
9.620854e-03	9.774219e-01
9.628836e-03	9.774032e-01
9.636817e-03	9.773845e-01
9.644802e-03	9.773658e-01
9.652815e-03	9.773471e-01
9.660795e-03	9.773283e-01
9.668801e-03	9.773096e-01
9.676795e-03	9.772909e-01
9.684759e-03	9.772722e-01
9.692748e-03	9.772535e-01
9.700770e-03	9.772347e-01
9.708759e-03	9.772160e-01
9.716757e-03	9.771973e-01
9.724756e-03	9.771786e-01
9.732714e-03	9.771598e-01
9.740716e-03	9.771411e-01
9.748713e-03	9.771224e-01
9.756699e-03	9.771037e-01
9.764708e-03	9.770850e-01
9.772665e-03	9.770662e-01
9.780719e-03	9.770475e-01
9.788728e-03	9.770288e-01
9.796673e-03	9.770101e-01
9.804664e-03	9.769914e-01
9.812641e-03	9.769726e-01
9.820633e-03	9.769539e-01
9.828631e-03	9.769352e-01
9.836594e-03	9.769165e-01
9.844585e-03	9.768977e-01
9.852582e-03	9.768790e-01
9.860531e-03	9.768603e-01
9.868489e-03	9.768416e-01
9.876477e-03	9.768229e-01
9.884456e-03	9.768041e-01
9.892429e-03	9.767854e-01
9.900428e-03	9.767667e-01
9.908425e-03	9.767480e-01
9.916371e-03	9.767293e-01
9.924353e-03	9.767105e-01
9.932351e-03	9.766918e-01
9.940284e-03	9.766731e-01
9.948309e-03	9.766544e-01
9.956270e-03	9.766356e-01
9.964253e-03	9.766169e-01
9.972277e-03	9.765982e-01
9.980298e-03	9.765795e-01
9.988285e-03	9.765608e-01
9.996233e-03	9.765420e-01
1.000422e-02	9.765233e-01
1.001223e-02	9.765046e-01
1.002021e-02	9.764859e-01
1.002820e-02	9.764672e-01
1.003619e-02	9.764484e-01
1.004421e-02	9.764297e-01
1.005220e-02	9.764110e-01
1.006020e-02	9.763923e-01
1.006817e-02	9.763735e-01
1.007615e-02	9.763548e-01
1.008417e-02	9.763361e-01
1.009217e-02	9.763174e-01
1.010017e-02	9.762987e-01
1.010817e-02	9.762799e-01
1.011614e-02	9.762612e-01
1.012419e-02	9.762425e-01
1.013219e-02	9.762238e-01
1.014023e-02	9.762051e-01
1.014824e-02	9.761863e-01
1.015623e-02	9.761676e-01
1.016425e-02	9.761489e-01
1.017223e-02	9.761302e-01
1.018024e-02	9.761114e-01
1.018821e-02	9.760927e-01
1.019624e-02	9.760740e-01
1.020420e-02	9.760553e-01
1.021221e-02	9.760366e-01
1.022018e-02	9.760178e-01
1.022818e-02	9.759991e-01
1.023619e-02	9.759804e-01
1.024418e-02	9.759617e-01
1.025218e-02	9.759430e-01
1.026017e-02	9.759242e-01
1.026814e-02	9.759055e-01
1.027615e-02	9.758868e-01
1.028414e-02	9.758681e-01
1.029214e-02	9.758493e-01
1.030012e-02	9.758306e-01
1.030808e-02	9.758119e-01
1.031612e-02	9.757932e-01
1.032406e-02	9.757745e-01
1.033206e-02	9.757557e-01
1.034006e-02	9.757370e-01
1.034807e-02	9.757183e-01
1.035607e-02	9.756996e-01
1.036407e-02	9.756809e-01
1.037206e-02	9.756621e-01
1.038008e-02	9.756434e-01
1.038804e-02	9.756247e-01
1.039604e-02	9.756060e-01
1.040402e-02	9.755872e-01
1.041204e-02	9.755685e-01
1.042007e-02	9.755498e-01
1.042812e-02	9.755311e-01
1.043610e-02	9.755124e-01
1.044411e-02	9.754936e-01
1.045212e-02	9.754749e-01
1.046010e-02	9.754562e-01
1.046808e-02	9.754375e-01
1.047609e-02	9.754188e-01
1.048408e-02	9.754000e-01
1.049209e-02	9.753813e-01
1.050004e-02	9.753626e-01
1.050802e-02	9.753439e-01
1.051601e-02	9.753251e-01
1.052402e-02	9.753064e-01
1.053202e-02	9.752877e-01
1.054001e-02	9.752690e-01
1.054800e-02	9.752503e-01
1.055598e-02	9.752315e-01
1.056397e-02	9.752128e-01
1.057197e-02	9.751941e-01
1.057996e-02	9.751754e-01
1.058792e-02	9.751567e-01
1.059591e-02	9.751379e-01
1.060391e-02	9.751192e-01
1.061193e-02	9.751005e-01
1.061996e-02	9.750818e-01
1.062795e-02	9.750630e-01
1.063594e-02	9.750443e-01
1.064390e-02	9.750256e-01
1.065189e-02	9.750069e-01
1.065987e-02	9.749882e-01
1.066787e-02	9.749694e-01
1.067588e-02	9.749507e-01
1.068389e-02	9.749320e-01
1.069194e-02	9.749133e-01
1.069994e-02	9.748946e-01
1.070793e-02	9.748758e-01
1.071596e-02	9.748571e-01
1.072394e-02	9.748384e-01
1.073189e-02	9.748197e-01
1.073989e-02	9.748009e-01
1.074788e-02	9.747822e-01
1.075587e-02	9.747635e-01
1.076384e-02	9.747448e-01
1.077188e-02	9.747261e-01
1.077987e-02	9.747073e-01
1.078784e-02	9.746886e-01
1.079583e-02	9.746699e-01
1.080383e-02	9.746512e-01
1.081180e-02	9.746325e-01
1.081979e-02	9.746137e-01
1.082777e-02	9.745950e-01
1.083574e-02	9.745763e-01
1.084373e-02	9.745576e-01
1.085170e-02	9.745388e-01
1.085970e-02	9.745201e-01
1.086768e-02	9.745014e-01
1.087568e-02	9.744827e-01
1.088360e-02	9.744640e-01
1.089160e-02	9.744452e-01
1.089963e-02	9.744265e-01
1.090772e-02	9.744078e-01
1.091571e-02	9.743891e-01
1.092370e-02	9.743704e-01
1.093166e-02	9.743516e-01
1.093967e-02	9.743329e-01
1.094766e-02	9.743142e-01
1.095565e-02	9.742955e-01
1.096367e-02	9.742767e-01
1.097167e-02	9.742580e-01
1.097965e-02	9.742393e-01
1.098766e-02	9.742206e-01
1.099567e-02	9.742019e-01
1.100370e-02	9.741831e-01
1.101168e-02	9.741644e-01
1.101967e-02	9.741457e-01
1.102765e-02	9.741270e-01
1.103566e-02	9.741083e-01
1.104364e-02	9.740895e-01
1.105162e-02	9.740708e-01
1.105959e-02	9.740521e-01
1.106755e-02	9.740334e-01
1.107551e-02	9.740146e-01
1.108350e-02	9.739959e-01
1.109148e-02	9.739772e-01
1.109951e-02	9.739585e-01
1.110753e-02	9.739398e-01
1.111554e-02	9.739210e-01
1.112348e-02	9.739023e-01
1.113145e-02	9.738836e-01
1.113945e-02	9.738649e-01
1.114744e-02	9.738462e-01
1.115547e-02	9.738274e-01
1.116351e-02	9.738087e-01
1.117153e-02	9.737900e-01
1.117950e-02	9.737713e-01
1.118746e-02	9.737525e-01
1.119543e-02	9.737338e-01
1.120347e-02	9.737151e-01
1.121151e-02	9.736964e-01
1.121949e-02	9.736777e-01
1.122753e-02	9.736589e-01
1.123549e-02	9.736402e-01
1.124348e-02	9.736215e-01
1.125147e-02	9.736028e-01
1.125943e-02	9.735841e-01
1.126743e-02	9.735653e-01
1.127542e-02	9.735466e-01
1.128345e-02	9.735279e-01
1.129144e-02	9.735092e-01
1.129949e-02	9.734904e-01
1.130748e-02	9.734717e-01
1.131545e-02	9.734530e-01
1.132344e-02	9.734343e-01
1.133144e-02	9.734156e-01
1.133945e-02	9.733968e-01
1.134745e-02	9.733781e-01
1.135546e-02	9.733594e-01
1.136344e-02	9.733407e-01
1.137144e-02	9.733220e-01
1.137946e-02	9.733032e-01
1.138748e-02	9.732845e-01
1.139546e-02	9.732658e-01
1.140347e-02	9.732471e-01
1.141145e-02	9.732283e-01
1.141951e-02	9.732096e-01
1.142752e-02	9.731909e-01
1.143548e-02	9.731722e-01
1.144345e-02	9.731535e-01
1.145144e-02	9.731347e-01
1.145942e-02	9.731160e-01
1.146742e-02	9.730973e-01
1.147542e-02	9.730786e-01
1.148344e-02	9.730599e-01
1.149147e-02	9.730411e-01
1.149949e-02	9.730224e-01
1.150753e-02	9.730037e-01
1.151554e-02	9.729850e-01
1.152356e-02	9.729662e-01
1.153153e-02	9.729475e-01
1.153956e-02	9.729288e-01
1.154760e-02	9.729101e-01
1.155560e-02	9.728914e-01
1.156354e-02	9.728726e-01
1.157153e-02	9.728539e-01
1.157952e-02	9.728352e-01
1.158752e-02	9.728165e-01
1.159556e-02	9.727978e-01
1.160354e-02	9.727790e-01
1.161155e-02	9.727603e-01
1.161957e-02	9.727416e-01
1.162760e-02	9.727229e-01
1.163563e-02	9.727041e-01
1.164364e-02	9.726854e-01
1.165168e-02	9.726667e-01
1.165970e-02	9.726480e-01
1.166770e-02	9.726293e-01
1.167568e-02	9.726105e-01
1.168370e-02	9.725918e-01
1.169167e-02	9.725731e-01
1.169968e-02	9.725544e-01
1.170766e-02	9.725357e-01
1.171567e-02	9.725169e-01
1.172359e-02	9.724982e-01
1.173162e-02	9.724795e-01
1.173963e-02	9.724608e-01
1.174766e-02	9.724420e-01
1.175567e-02	9.724233e-01
1.176367e-02	9.724046e-01
1.177164e-02	9.723859e-01
1.177966e-02	9.723672e-01
1.178767e-02	9.723484e-01
1.179570e-02	9.723297e-01
1.180370e-02	9.723110e-01
1.181170e-02	9.722923e-01
1.181972e-02	9.722736e-01
1.182771e-02	9.722548e-01
1.183570e-02	9.722361e-01
1.184371e-02	9.722174e-01
1.185168e-02	9.721987e-01
1.185964e-02	9.721799e-01
1.186762e-02	9.721612e-01
1.187558e-02	9.721425e-01
1.188358e-02	9.721238e-01
1.189153e-02	9.721051e-01
1.189954e-02	9.720863e-01
1.190758e-02	9.720676e-01
1.191561e-02	9.720489e-01
1.192356e-02	9.720302e-01
1.193154e-02	9.720115e-01
1.193953e-02	9.719927e-01
1.194751e-02	9.719740e-01
1.195552e-02	9.719553e-01
1.196352e-02	9.719366e-01
1.197155e-02	9.719178e-01
1.197955e-02	9.718991e-01
1.198754e-02	9.718804e-01
1.199557e-02	9.718617e-01
1.200358e-02	9.718430e-01
1.201158e-02	9.718242e-01
1.201956e-02	9.718055e-01
1.202752e-02	9.717868e-01
1.203555e-02	9.717681e-01
1.204354e-02	9.717494e-01
1.205154e-02	9.717306e-01
1.205955e-02	9.717119e-01
1.206759e-02	9.716932e-01
1.207555e-02	9.716745e-01
1.208354e-02	9.716557e-01
1.209156e-02	9.716370e-01
1.209953e-02	9.716183e-01
1.210755e-02	9.715996e-01
1.211557e-02	9.715809e-01
1.212354e-02	9.715621e-01
1.213153e-02	9.715434e-01
1.213954e-02	9.715247e-01
1.214754e-02	9.715060e-01
1.215556e-02	9.714873e-01
1.216360e-02	9.714685e-01
1.217159e-02	9.714498e-01
1.217961e-02	9.714311e-01
1.218762e-02	9.714124e-01
1.219565e-02	9.713936e-01
1.220361e-02	9.713749e-01
1.221159e-02	9.713562e-01
1.221961e-02	9.713375e-01
1.222759e-02	9.713188e-01
1.223559e-02	9.713000e-01
1.224357e-02	9.712813e-01
1.225160e-02	9.712626e-01
1.225960e-02	9.712439e-01
1.226758e-02	9.712252e-01
1.227558e-02	9.712064e-01
1.228358e-02	9.711877e-01
1.229160e-02	9.711690e-01
1.229958e-02	9.711503e-01
1.230758e-02	9.711315e-01
1.231558e-02	9.711128e-01
1.232356e-02	9.710941e-01
1.233158e-02	9.710754e-01
1.233955e-02	9.710567e-01
1.234756e-02	9.710379e-01
1.235558e-02	9.710192e-01
1.236357e-02	9.710005e-01
1.237157e-02	9.709818e-01
1.237958e-02	9.709631e-01
1.238759e-02	9.709443e-01
1.239558e-02	9.709256e-01
1.240362e-02	9.709069e-01
1.241161e-02	9.708882e-01
1.241961e-02	9.708694e-01
1.242764e-02	9.708507e-01
1.243558e-02	9.708320e-01
1.244356e-02	9.708133e-01
1.245155e-02	9.707946e-01
1.245954e-02	9.707758e-01
1.246753e-02	9.707571e-01
1.247549e-02	9.707384e-01
1.248350e-02	9.707197e-01
1.249150e-02	9.707010e-01
1.249951e-02	9.706822e-01
1.250752e-02	9.706635e-01
1.251554e-02	9.706448e-01
1.252353e-02	9.706261e-01
1.253150e-02	9.706073e-01
1.253952e-02	9.705886e-01
1.254754e-02	9.705699e-01
1.255553e-02	9.705512e-01
1.256356e-02	9.705325e-01
1.257155e-02	9.705137e-01
1.257950e-02	9.704950e-01
1.258746e-02	9.704763e-01
1.259547e-02	9.704576e-01
1.260347e-02	9.704389e-01
1.261150e-02	9.704201e-01
1.261953e-02	9.704014e-01
1.262754e-02	9.703827e-01
1.263556e-02	9.703640e-01
1.264358e-02	9.703452e-01
1.265162e-02	9.703265e-01
1.265963e-02	9.703078e-01
1.266764e-02	9.702891e-01
1.267563e-02	9.702704e-01
1.268364e-02	9.702516e-01
1.269165e-02	9.702329e-01
1.269966e-02	9.702142e-01
1.270766e-02	9.701955e-01
1.271561e-02	9.701768e-01
1.272360e-02	9.701580e-01
1.273160e-02	9.701393e-01
1.273955e-02	9.701206e-01
1.274757e-02	9.701019e-01
1.275555e-02	9.700831e-01
1.276357e-02	9.700644e-01
1.277151e-02	9.700457e-01
1.277954e-02	9.700270e-01
1.278752e-02	9.700083e-01
1.279550e-02	9.699895e-01
1.280350e-02	9.699708e-01
1.281154e-02	9.699521e-01
1.281956e-02	9.699334e-01
1.282756e-02	9.699147e-01
1.283554e-02	9.698959e-01
1.284355e-02	9.698772e-01
1.285154e-02	9.698585e-01
1.285958e-02	9.698398e-01
1.286756e-02	9.698210e-01
1.287554e-02	9.698023e-01
1.288350e-02	9.697836e-01
1.289149e-02	9.697649e-01
1.289947e-02	9.697462e-01
1.290744e-02	9.697274e-01
1.291544e-02	9.697087e-01
1.292342e-02	9.696900e-01
1.293144e-02	9.696713e-01
1.293946e-02	9.696526e-01
1.294747e-02	9.696338e-01
1.295548e-02	9.696151e-01
1.296353e-02	9.695964e-01
1.297152e-02	9.695777e-01
1.297954e-02	9.695589e-01
1.298749e-02	9.695402e-01
1.299549e-02	9.695215e-01
1.300347e-02	9.695028e-01
1.301146e-02	9.694841e-01
1.301953e-02	9.694653e-01
1.302758e-02	9.694466e-01
1.303556e-02	9.694279e-01
1.304357e-02	9.694092e-01
1.305160e-02	9.693905e-01
1.305959e-02	9.693717e-01
1.306761e-02	9.693530e-01
1.307561e-02	9.693343e-01
1.308360e-02	9.693156e-01
1.309167e-02	9.692968e-01
1.309967e-02	9.692781e-01
1.310763e-02	9.692594e-01
1.311564e-02	9.692407e-01
1.312363e-02	9.692220e-01
1.313163e-02	9.692032e-01
1.313964e-02	9.691845e-01
1.314763e-02	9.691658e-01
1.315566e-02	9.691471e-01
1.316369e-02	9.691284e-01
1.317168e-02	9.691096e-01
1.317972e-02	9.690909e-01
1.318779e-02	9.690722e-01
1.319581e-02	9.690535e-01
1.320380e-02	9.690347e-01
1.321184e-02	9.690160e-01
1.321987e-02	9.689973e-01
1.322786e-02	9.689786e-01
1.323588e-02	9.689599e-01
1.324389e-02	9.689411e-01
1.325189e-02	9.689224e-01
1.325989e-02	9.689037e-01
1.326790e-02	9.688850e-01
1.327593e-02	9.688663e-01
1.328402e-02	9.688475e-01
1.329195e-02	9.688288e-01
1.329999e-02	9.688101e-01
1.330800e-02	9.687914e-01
1.331601e-02	9.687726e-01
1.332404e-02	9.687539e-01
1.333204e-02	9.687352e-01
1.334005e-02	9.687165e-01
1.334805e-02	9.686978e-01
1.335602e-02	9.686790e-01
1.336398e-02	9.686603e-01
1.337201e-02	9.686416e-01
1.338003e-02	9.686229e-01
1.338801e-02	9.686042e-01
1.339603e-02	9.685854e-01
1.340405e-02	9.685667e-01
1.341208e-02	9.685480e-01
1.342009e-02	9.685293e-01
1.342802e-02	9.685105e-01
1.343602e-02	9.684918e-01
1.344403e-02	9.684731e-01
1.345204e-02	9.684544e-01
1.346006e-02	9.684357e-01
1.346806e-02	9.684169e-01
1.347603e-02	9.683982e-01
1.348402e-02	9.683795e-01
1.349198e-02	9.683608e-01
1.349998e-02	9.683421e-01
1.350798e-02	9.683233e-01
1.351597e-02	9.683046e-01
1.352394e-02	9.682859e-01
1.353194e-02	9.682672e-01
1.353994e-02	9.682484e-01
1.354799e-02	9.682297e-01
1.355599e-02	9.682110e-01
1.356400e-02	9.681923e-01
1.357201e-02	9.681736e-01
1.358005e-02	9.681548e-01
1.358804e-02	9.681361e-01
1.359605e-02	9.681174e-01
1.360410e-02	9.680987e-01
1.361214e-02	9.680800e-01
1.362016e-02	9.680612e-01
1.362817e-02	9.680425e-01
1.363613e-02	9.680238e-01
1.364416e-02	9.680051e-01
1.365217e-02	9.679863e-01
1.366019e-02	9.679676e-01
1.366819e-02	9.679489e-01
1.367616e-02	9.679302e-01
1.368414e-02	9.679115e-01
1.369212e-02	9.678927e-01
1.370011e-02	9.678740e-01
1.370814e-02	9.678553e-01
1.371616e-02	9.678366e-01
1.372416e-02	9.678179e-01
1.373218e-02	9.677991e-01
1.374018e-02	9.677804e-01
1.374818e-02	9.677617e-01
1.375622e-02	9.677430e-01
1.376421e-02	9.677242e-01
1.377222e-02	9.677055e-01
1.378020e-02	9.676868e-01
1.378820e-02	9.676681e-01
1.379618e-02	9.676494e-01
1.380419e-02	9.676306e-01
1.381218e-02	9.676119e-01
1.382017e-02	9.675932e-01
1.382822e-02	9.675745e-01
1.383619e-02	9.675558e-01
1.384422e-02	9.675370e-01
1.385225e-02	9.675183e-01
1.386024e-02	9.674996e-01
1.386823e-02	9.674809e-01
1.387629e-02	9.674621e-01
1.388432e-02	9.674434e-01
1.389231e-02	9.674247e-01
1.390035e-02	9.674060e-01
1.390837e-02	9.673873e-01
1.391635e-02	9.673685e-01
1.392439e-02	9.673498e-01
1.393241e-02	9.673311e-01
1.394043e-02	9.673124e-01
1.394848e-02	9.672937e-01
1.395648e-02	9.672749e-01
1.396449e-02	9.672562e-01
1.397251e-02	9.672375e-01
1.398051e-02	9.672188e-01
1.398849e-02	9.672000e-01
1.399648e-02	9.671813e-01
1.400451e-02	9.671626e-01
1.401252e-02	9.671439e-01
1.402055e-02	9.671252e-01
1.402854e-02	9.671064e-01
1.403657e-02	9.670877e-01
1.404460e-02	9.670690e-01
1.405260e-02	9.670503e-01
1.406062e-02	9.670316e-01
1.406864e-02	9.670128e-01
1.407666e-02	9.669941e-01
1.408465e-02	9.669754e-01
1.409268e-02	9.669567e-01
1.410069e-02	9.669379e-01
1.410868e-02	9.669192e-01
1.411664e-02	9.669005e-01
1.412468e-02	9.668818e-01
1.413270e-02	9.668631e-01
1.414072e-02	9.668443e-01
1.414872e-02	9.668256e-01
1.415672e-02	9.668069e-01
1.416469e-02	9.667882e-01
1.417274e-02	9.667695e-01
1.418075e-02	9.667507e-01
1.418880e-02	9.667320e-01
1.419678e-02	9.667133e-01
1.420475e-02	9.666946e-01
1.421279e-02	9.666758e-01
1.422079e-02	9.666571e-01
1.422882e-02	9.666384e-01
1.423687e-02	9.666197e-01
1.424488e-02	9.666010e-01
1.425285e-02	9.665822e-01
1.426085e-02	9.665635e-01
1.426888e-02	9.665448e-01
1.427695e-02	9.665261e-01
1.428498e-02	9.665074e-01
1.429298e-02	9.664886e-01
1.430100e-02	9.664699e-01
1.430904e-02	9.664512e-01
1.431710e-02	9.664325e-01
1.432510e-02	9.664137e-01
1.433307e-02	9.663950e-01
1.434111e-02	9.663763e-01
1.434909e-02	9.663576e-01
1.435710e-02	9.663389e-01
1.436513e-02	9.663201e-01
1.437313e-02	9.663014e-01
1.438119e-02	9.662827e-01
1.438920e-02	9.662640e-01
1.439722e-02	9.662453e-01
1.440523e-02	9.662265e-01
1.441324e-02	9.662078e-01
1.442124e-02	9.661891e-01
1.442931e-02	9.661704e-01
1.443731e-02	9.661516e-01
1.444531e-02	9.661329e-01
1.445330e-02	9.661142e-01
1.446130e-02	9.660955e-01
1.446929e-02	9.660768e-01
1.447728e-02	9.660580e-01
1.448525e-02	9.660393e-01
1.449327e-02	9.660206e-01
1.450124e-02	9.660019e-01
1.450925e-02	9.659832e-01
1.451728e-02	9.659644e-01
1.452529e-02	9.659457e-01
1.453332e-02	9.659270e-01
1.454138e-02	9.659083e-01
1.454936e-02	9.658895e-01
1.455734e-02	9.658708e-01
1.456537e-02	9.658521e-01
1.457336e-02	9.658334e-01
1.458135e-02	9.658147e-01
1.458936e-02	9.657959e-01
1.459735e-02	9.657772e-01
1.460536e-02	9.657585e-01
1.461342e-02	9.657398e-01
1.462147e-02	9.657210e-01
1.462945e-02	9.657023e-01
1.463748e-02	9.656836e-01
1.464547e-02	9.656649e-01
1.465352e-02	9.656462e-01
1.466154e-02	9.656274e-01
1.466953e-02	9.656087e-01
1.467756e-02	9.655900e-01
1.468554e-02	9.655713e-01
1.469351e-02	9.655526e-01
1.470153e-02	9.655338e-01
1.470953e-02	9.655151e-01
1.471755e-02	9.654964e-01
1.472557e-02	9.654777e-01
1.473357e-02	9.654589e-01
1.474155e-02	9.654402e-01
1.474953e-02	9.654215e-01
1.475754e-02	9.654028e-01
1.476553e-02	9.653841e-01
1.477356e-02	9.653653e-01
1.478158e-02	9.653466e-01
1.478961e-02	9.653279e-01
1.479762e-02	9.653092e-01
1.480564e-02	9.652905e-01
1.481367e-02	9.652717e-01
1.482168e-02	9.652530e-01
1.482964e-02	9.652343e-01
1.483767e-02	9.652156e-01
1.484570e-02	9.651968e-01
1.485371e-02	9.651781e-01
1.486172e-02	9.651594e-01
1.486973e-02	9.651407e-01
1.487768e-02	9.651220e-01
1.488567e-02	9.651032e-01
1.489365e-02	9.650845e-01
1.490165e-02	9.650658e-01
1.490968e-02	9.650471e-01
1.491768e-02	9.650284e-01
1.492573e-02	9.650096e-01
1.493378e-02	9.649909e-01
1.494176e-02	9.649722e-01
1.494980e-02	9.649535e-01
1.495780e-02	9.649347e-01
1.496580e-02	9.649160e-01
1.497376e-02	9.648973e-01
1.498181e-02	9.648786e-01
1.498985e-02	9.648599e-01
1.499780e-02	9.648411e-01
1.500581e-02	9.648224e-01
1.501384e-02	9.648037e-01
1.502186e-02	9.647850e-01
1.502982e-02	9.647663e-01
1.503785e-02	9.647475e-01
1.504586e-02	9.647288e-01
1.505390e-02	9.647101e-01
1.506191e-02	9.646914e-01
1.506989e-02	9.646726e-01
1.507792e-02	9.646539e-01
1.508594e-02	9.646352e-01
1.509399e-02	9.646165e-01
1.510203e-02	9.645978e-01
1.510999e-02	9.645790e-01
1.511802e-02	9.645603e-01
1.512603e-02	9.645416e-01
1.513408e-02	9.645229e-01
1.514209e-02	9.645042e-01
1.515009e-02	9.644854e-01
1.515811e-02	9.644667e-01
1.516615e-02	9.644480e-01
1.517421e-02	9.644293e-01
1.518220e-02	9.644105e-01
1.519023e-02	9.643918e-01
1.519824e-02	9.643731e-01
1.520623e-02	9.643544e-01
1.521427e-02	9.643357e-01
1.522228e-02	9.643169e-01
1.523032e-02	9.642982e-01
1.523837e-02	9.642795e-01
1.524637e-02	9.642608e-01
1.525442e-02	9.642421e-01
1.526243e-02	9.642233e-01
1.527043e-02	9.642046e-01
1.527848e-02	9.641859e-01
1.528643e-02	9.641672e-01
1.529441e-02	9.641484e-01
1.530244e-02	9.641297e-01
1.531046e-02	9.641110e-01
1.531846e-02	9.640923e-01
1.532649e-02	9.640736e-01
1.533449e-02	9.640548e-01
1.534252e-02	9.640361e-01
1.535053e-02	9.640174e-01
1.535852e-02	9.639987e-01
1.536651e-02	9.639800e-01
1.537453e-02	9.639612e-01
1.538258e-02	9.639425e-01
1.539060e-02	9.639238e-01
1.539863e-02	9.639051e-01
1.540670e-02	9.638863e-01
1.541475e-02	9.638676e-01
1.542281e-02	9.638489e-01
1.543080e-02	9.638302e-01
1.543882e-02	9.638115e-01
1.544682e-02	9.637927e-01
1.545484e-02	9.637740e-01
1.546288e-02	9.637553e-01
1.547090e-02	9.637366e-01
1.547891e-02	9.637179e-01
1.548691e-02	9.636991e-01
1.549492e-02	9.636804e-01
1.550296e-02	9.636617e-01
1.551099e-02	9.636430e-01
1.551900e-02	9.636242e-01
1.552703e-02	9.636055e-01
1.553507e-02	9.635868e-01
1.554313e-02	9.635681e-01
1.555114e-02	9.635494e-01
1.555917e-02	9.635306e-01
1.556719e-02	9.635119e-01
1.557528e-02	9.634932e-01
1.558327e-02	9.634745e-01
1.559124e-02	9.634558e-01
1.559925e-02	9.634370e-01
1.560724e-02	9.634183e-01
1.561521e-02	9.633996e-01
1.562326e-02	9.633809e-01
1.563131e-02	9.633621e-01
1.563930e-02	9.633434e-01
1.564732e-02	9.633247e-01
1.565532e-02	9.633060e-01
1.566338e-02	9.632873e-01
1.567138e-02	9.632685e-01
1.567942e-02	9.632498e-01
1.568740e-02	9.632311e-01
1.569543e-02	9.632124e-01
1.570345e-02	9.631937e-01
1.571152e-02	9.631749e-01
1.571951e-02	9.631562e-01
1.572754e-02	9.631375e-01
1.573557e-02	9.631188e-01
1.574363e-02	9.631000e-01
1.575167e-02	9.630813e-01
1.575968e-02	9.630626e-01
1.576769e-02	9.630439e-01
1.577568e-02	9.630252e-01
1.578364e-02	9.630064e-01
1.579166e-02	9.629877e-01
1.579965e-02	9.629690e-01
1.580764e-02	9.629503e-01
1.581563e-02	9.629316e-01
1.582366e-02	9.629128e-01
1.583168e-02	9.628941e-01
1.583968e-02	9.628754e-01
1.584768e-02	9.628567e-01
1.585572e-02	9.628379e-01
1.586379e-02	9.628192e-01
1.587181e-02	9.628005e-01
1.587984e-02	9.627818e-01
1.588787e-02	9.627631e-01
1.589587e-02	9.627443e-01
1.590386e-02	9.627256e-01
1.591192e-02	9.627069e-01
1.591992e-02	9.626882e-01
1.592793e-02	9.626695e-01
1.593598e-02	9.626507e-01
1.594404e-02	9.626320e-01
1.595205e-02	9.626133e-01
1.596006e-02	9.625946e-01
[truncated: 56,758 more rows]
