# Supplementary material for: Intermittency in the not-so-smooth elastic turbulence
Source: Nat Commun. 2024 May 27;15:4070. doi: 10.1038/s41467-024-48460-5 (PMC11130217; doi:10.1038/s41467-024-48460-5)
Supplement: Supplementary file 4 — Source Data [file 41467_2024_48460_MOESM4_ESM.zip › SourceData/FigS08b_De3_solid_rbyL_0p01.txt]

delta2 u			pdf
5.833977e-12	1
5.228364e-04	9.990747e-01
1.045234e-03	9.981494e-01
1.567431e-03	9.972240e-01
2.089483e-03	9.962987e-01
2.611616e-03	9.953734e-01
3.133475e-03	9.944481e-01
3.655447e-03	9.935228e-01
4.177549e-03	9.925974e-01
4.699778e-03	9.916721e-01
5.221770e-03	9.907468e-01
5.743509e-03	9.898215e-01
6.265503e-03	9.888962e-01
6.787738e-03	9.879709e-01
7.309703e-03	9.870455e-01
7.831362e-03	9.861202e-01
8.353319e-03	9.851949e-01
8.875443e-03	9.842696e-01
9.396994e-03	9.833443e-01
9.919090e-03	9.824189e-01
1.044078e-02	9.814936e-01
1.096218e-02	9.805683e-01
1.148382e-02	9.796430e-01
1.200578e-02	9.787177e-01
1.252705e-02	9.777923e-01
1.304909e-02	9.768670e-01
1.357089e-02	9.759417e-01
1.409247e-02	9.750164e-01
1.461401e-02	9.740911e-01
1.513598e-02	9.731658e-01
1.565759e-02	9.722404e-01
1.617913e-02	9.713151e-01
1.670055e-02	9.703898e-01
1.722200e-02	9.694645e-01
1.774404e-02	9.685392e-01
1.826563e-02	9.676138e-01
1.878743e-02	9.666885e-01
1.930897e-02	9.657632e-01
1.983110e-02	9.648379e-01
2.035315e-02	9.639126e-01
2.087455e-02	9.629872e-01
2.139615e-02	9.620619e-01
2.191845e-02	9.611366e-01
2.244031e-02	9.602113e-01
2.296187e-02	9.592860e-01
2.348417e-02	9.583607e-01
2.400654e-02	9.574353e-01
2.452852e-02	9.565100e-01
2.505090e-02	9.555847e-01
2.557391e-02	9.546594e-01
2.609648e-02	9.537341e-01
2.661873e-02	9.528087e-01
2.714099e-02	9.518834e-01
2.766367e-02	9.509581e-01
2.818644e-02	9.500328e-01
2.870941e-02	9.491075e-01
2.923197e-02	9.481821e-01
2.975486e-02	9.472568e-01
3.027781e-02	9.463315e-01
3.080050e-02	9.454062e-01
3.132357e-02	9.444809e-01
3.184661e-02	9.435556e-01
3.237014e-02	9.426302e-01
3.289343e-02	9.417049e-01
3.341695e-02	9.407796e-01
3.394065e-02	9.398543e-01
3.446457e-02	9.389290e-01
3.498836e-02	9.380036e-01
3.551234e-02	9.370783e-01
3.603652e-02	9.361530e-01
3.656097e-02	9.352277e-01
3.708526e-02	9.343024e-01
3.760939e-02	9.333770e-01
3.813387e-02	9.324517e-01
3.865811e-02	9.315264e-01
3.918268e-02	9.306011e-01
3.970774e-02	9.296758e-01
4.023271e-02	9.287504e-01
4.075790e-02	9.278251e-01
4.128341e-02	9.268998e-01
4.180876e-02	9.259745e-01
4.233398e-02	9.250492e-01
4.285989e-02	9.241239e-01
4.338608e-02	9.231985e-01
4.391236e-02	9.222732e-01
4.443841e-02	9.213479e-01
4.496488e-02	9.204226e-01
4.549129e-02	9.194973e-01
4.601805e-02	9.185719e-01
4.654398e-02	9.176466e-01
4.707047e-02	9.167213e-01
4.759724e-02	9.157960e-01
4.812406e-02	9.148707e-01
4.865105e-02	9.139453e-01
4.917793e-02	9.130200e-01
4.970471e-02	9.120947e-01
5.023232e-02	9.111694e-01
5.076001e-02	9.102441e-01
5.128769e-02	9.093188e-01
5.181562e-02	9.083934e-01
5.234317e-02	9.074681e-01
5.287159e-02	9.065428e-01
5.339986e-02	9.056175e-01
5.392830e-02	9.046922e-01
5.445726e-02	9.037668e-01
5.498623e-02	9.028415e-01
5.551541e-02	9.019162e-01
5.604470e-02	9.009909e-01
5.657402e-02	9.000656e-01
5.710331e-02	8.991402e-01
5.763247e-02	8.982149e-01
5.816228e-02	8.972896e-01
5.869196e-02	8.963643e-01
5.922189e-02	8.954390e-01
5.975213e-02	8.945137e-01
6.028211e-02	8.935883e-01
6.081236e-02	8.926630e-01
6.134311e-02	8.917377e-01
6.187324e-02	8.908124e-01
6.240371e-02	8.898871e-01
6.293437e-02	8.889617e-01
6.346530e-02	8.880364e-01
6.399642e-02	8.871111e-01
6.452795e-02	8.861858e-01
6.505941e-02	8.852605e-01
6.559114e-02	8.843351e-01
6.612281e-02	8.834098e-01
6.665466e-02	8.824845e-01
6.718674e-02	8.815592e-01
6.771946e-02	8.806339e-01
6.825228e-02	8.797085e-01
6.878486e-02	8.787832e-01
6.931784e-02	8.778579e-01
6.985101e-02	8.769326e-01
7.038460e-02	8.760073e-01
7.091826e-02	8.750820e-01
7.145186e-02	8.741566e-01
7.198621e-02	8.732313e-01
7.252037e-02	8.723060e-01
7.305509e-02	8.713807e-01
7.358956e-02	8.704554e-01
7.412435e-02	8.695300e-01
7.465894e-02	8.686047e-01
7.519410e-02	8.676794e-01
7.572959e-02	8.667541e-01
7.626482e-02	8.658288e-01
7.680036e-02	8.649034e-01
7.733637e-02	8.639781e-01
7.787245e-02	8.630528e-01
7.840841e-02	8.621275e-01
7.894498e-02	8.612022e-01
7.948162e-02	8.602769e-01
8.001810e-02	8.593515e-01
8.055502e-02	8.584262e-01
8.109234e-02	8.575009e-01
8.162913e-02	8.565756e-01
8.216683e-02	8.556503e-01
8.270475e-02	8.547249e-01
8.324303e-02	8.537996e-01
8.378145e-02	8.528743e-01
8.432020e-02	8.519490e-01
8.485966e-02	8.510237e-01
8.539925e-02	8.500983e-01
8.593855e-02	8.491730e-01
8.647840e-02	8.482477e-01
8.701836e-02	8.473224e-01
8.755839e-02	8.463971e-01
8.809928e-02	8.454718e-01
8.864037e-02	8.445464e-01
8.918100e-02	8.436211e-01
8.972233e-02	8.426958e-01
9.026395e-02	8.417705e-01
9.080594e-02	8.408452e-01
9.134831e-02	8.399198e-01
9.189060e-02	8.389945e-01
9.243334e-02	8.380692e-01
9.297625e-02	8.371439e-01
9.351982e-02	8.362186e-01
9.406296e-02	8.352932e-01
9.460672e-02	8.343679e-01
9.515079e-02	8.334426e-01
9.569491e-02	8.325173e-01
9.623987e-02	8.315920e-01
9.678434e-02	8.306667e-01
9.732945e-02	8.297413e-01
9.787505e-02	8.288160e-01
9.842039e-02	8.278907e-01
9.896641e-02	8.269654e-01
9.951292e-02	8.260401e-01
1.000596e-01	8.251147e-01
1.006067e-01	8.241894e-01
1.011537e-01	8.232641e-01
1.017006e-01	8.223388e-01
1.022475e-01	8.214135e-01
1.027961e-01	8.204881e-01
1.033447e-01	8.195628e-01
1.038935e-01	8.186375e-01
1.044426e-01	8.177122e-01
1.049918e-01	8.167869e-01
1.055412e-01	8.158615e-01
1.060913e-01	8.149362e-01
1.066418e-01	8.140109e-01
1.071927e-01	8.130856e-01
1.077439e-01	8.121603e-01
1.082954e-01	8.112350e-01
1.088469e-01	8.103096e-01
1.093988e-01	8.093843e-01
1.099516e-01	8.084590e-01
1.105044e-01	8.075337e-01
1.110574e-01	8.066084e-01
1.116108e-01	8.056830e-01
1.121650e-01	8.047577e-01
1.127195e-01	8.038324e-01
1.132744e-01	8.029071e-01
1.138293e-01	8.019818e-01
1.143845e-01	8.010564e-01
1.149404e-01	8.001311e-01
1.154962e-01	7.992058e-01
1.160522e-01	7.982805e-01
1.166094e-01	7.973552e-01
1.171665e-01	7.964299e-01
1.177242e-01	7.955045e-01
1.182820e-01	7.945792e-01
1.188406e-01	7.936539e-01
1.193991e-01	7.927286e-01
1.199578e-01	7.918033e-01
1.205172e-01	7.908779e-01
1.210770e-01	7.899526e-01
1.216369e-01	7.890273e-01
1.221973e-01	7.881020e-01
1.227578e-01	7.871767e-01
1.233186e-01	7.862513e-01
1.238806e-01	7.853260e-01
1.244424e-01	7.844007e-01
1.250042e-01	7.834754e-01
1.255667e-01	7.825501e-01
1.261296e-01	7.816248e-01
1.266933e-01	7.806994e-01
1.272573e-01	7.797741e-01
1.278220e-01	7.788488e-01
1.283862e-01	7.779235e-01
1.289514e-01	7.769982e-01
1.295168e-01	7.760728e-01
1.300825e-01	7.751475e-01
1.306485e-01	7.742222e-01
1.312155e-01	7.732969e-01
1.317823e-01	7.723716e-01
1.323498e-01	7.714462e-01
1.329178e-01	7.705209e-01
1.334862e-01	7.695956e-01
1.340554e-01	7.686703e-01
1.346253e-01	7.677450e-01
1.351950e-01	7.668196e-01
1.357653e-01	7.658943e-01
1.363360e-01	7.649690e-01
1.369074e-01	7.640437e-01
1.374790e-01	7.631184e-01
1.380516e-01	7.621931e-01
1.386243e-01	7.612677e-01
1.391971e-01	7.603424e-01
1.397707e-01	7.594171e-01
1.403452e-01	7.584918e-01
1.409196e-01	7.575665e-01
1.414944e-01	7.566411e-01
1.420696e-01	7.557158e-01
1.426458e-01	7.547905e-01
1.432221e-01	7.538652e-01
1.437995e-01	7.529399e-01
1.443773e-01	7.520145e-01
1.449554e-01	7.510892e-01
1.455346e-01	7.501639e-01
1.461137e-01	7.492386e-01
1.466938e-01	7.483133e-01
1.472741e-01	7.473880e-01
1.478551e-01	7.464626e-01
1.484366e-01	7.455373e-01
1.490183e-01	7.446120e-01
1.496007e-01	7.436867e-01
1.501835e-01	7.427614e-01
1.507676e-01	7.418360e-01
1.513518e-01	7.409107e-01
1.519364e-01	7.399854e-01
1.525216e-01	7.390601e-01
1.531072e-01	7.381348e-01
1.536936e-01	7.372094e-01
1.542801e-01	7.362841e-01
1.548681e-01	7.353588e-01
1.554564e-01	7.344335e-01
1.560453e-01	7.335082e-01
1.566342e-01	7.325829e-01
1.572240e-01	7.316575e-01
1.578143e-01	7.307322e-01
1.584052e-01	7.298069e-01
1.589970e-01	7.288816e-01
1.595890e-01	7.279563e-01
1.601818e-01	7.270309e-01
1.607750e-01	7.261056e-01
1.613686e-01	7.251803e-01
1.619629e-01	7.242550e-01
1.625582e-01	7.233297e-01
1.631536e-01	7.224043e-01
1.637496e-01	7.214790e-01
1.643462e-01	7.205537e-01
1.649432e-01	7.196284e-01
1.655410e-01	7.187031e-01
1.661398e-01	7.177778e-01
1.667389e-01	7.168524e-01
1.673391e-01	7.159271e-01
1.679394e-01	7.150018e-01
1.685399e-01	7.140765e-01
1.691414e-01	7.131512e-01
1.697432e-01	7.122258e-01
1.703461e-01	7.113005e-01
1.709494e-01	7.103752e-01
1.715531e-01	7.094499e-01
1.721575e-01	7.085246e-01
1.727627e-01	7.075992e-01
1.733686e-01	7.066739e-01
1.739749e-01	7.057486e-01
1.745815e-01	7.048233e-01
1.751889e-01	7.038980e-01
1.757970e-01	7.029726e-01
1.764063e-01	7.020473e-01
1.770166e-01	7.011220e-01
1.776272e-01	7.001967e-01
1.782385e-01	6.992714e-01
1.788509e-01	6.983461e-01
1.794633e-01	6.974207e-01
1.800772e-01	6.964954e-01
1.806916e-01	6.955701e-01
1.813064e-01	6.946448e-01
1.819213e-01	6.937195e-01
1.825369e-01	6.927941e-01
1.831540e-01	6.918688e-01
1.837720e-01	6.909435e-01
1.843901e-01	6.900182e-01
1.850097e-01	6.890929e-01
1.856290e-01	6.881675e-01
1.862497e-01	6.872422e-01
1.868702e-01	6.863169e-01
1.874919e-01	6.853916e-01
1.881141e-01	6.844663e-01
1.887379e-01	6.835410e-01
1.893618e-01	6.826156e-01
1.899866e-01	6.816903e-01
1.906120e-01	6.807650e-01
1.912386e-01	6.798397e-01
1.918656e-01	6.789144e-01
1.924936e-01	6.779890e-01
1.931223e-01	6.770637e-01
1.937514e-01	6.761384e-01
1.943822e-01	6.752131e-01
1.950136e-01	6.742878e-01
1.956460e-01	6.733624e-01
1.962789e-01	6.724371e-01
1.969124e-01	6.715118e-01
1.975467e-01	6.705865e-01
1.981820e-01	6.696612e-01
1.988180e-01	6.687359e-01
1.994549e-01	6.678105e-01
2.000926e-01	6.668852e-01
2.007314e-01	6.659599e-01
2.013706e-01	6.650346e-01
2.020108e-01	6.641093e-01
2.026518e-01	6.631839e-01
2.032937e-01	6.622586e-01
2.039365e-01	6.613333e-01
2.045806e-01	6.604080e-01
2.052254e-01	6.594827e-01
2.058704e-01	6.585573e-01
2.065169e-01	6.576320e-01
2.071644e-01	6.567067e-01
2.078120e-01	6.557814e-01
2.084607e-01	6.548561e-01
2.091098e-01	6.539307e-01
2.097603e-01	6.530054e-01
2.104116e-01	6.520801e-01
2.110640e-01	6.511548e-01
2.117173e-01	6.502295e-01
2.123721e-01	6.493042e-01
2.130270e-01	6.483788e-01
2.136830e-01	6.474535e-01
2.143403e-01	6.465282e-01
2.149980e-01	6.456029e-01
2.156565e-01	6.446776e-01
2.163165e-01	6.437522e-01
2.169770e-01	6.428269e-01
2.176383e-01	6.419016e-01
2.183004e-01	6.409763e-01
2.189636e-01	6.400510e-01
2.196281e-01	6.391256e-01
2.202927e-01	6.382003e-01
2.209590e-01	6.372750e-01
2.216255e-01	6.363497e-01
2.222933e-01	6.354244e-01
2.229621e-01	6.344991e-01
2.236311e-01	6.335737e-01
2.243018e-01	6.326484e-01
2.249727e-01	6.317231e-01
2.256448e-01	6.307978e-01
2.263181e-01	6.298725e-01
2.269924e-01	6.289471e-01
2.276680e-01	6.280218e-01
2.283439e-01	6.270965e-01
2.290206e-01	6.261712e-01
2.296983e-01	6.252459e-01
2.303772e-01	6.243205e-01
2.310568e-01	6.233952e-01
2.317370e-01	6.224699e-01
2.324190e-01	6.215446e-01
2.331018e-01	6.206193e-01
2.337849e-01	6.196940e-01
2.344693e-01	6.187686e-01
2.351544e-01	6.178433e-01
2.358410e-01	6.169180e-01
2.365287e-01	6.159927e-01
2.372169e-01	6.150674e-01
2.379057e-01	6.141420e-01
2.385957e-01	6.132167e-01
2.392875e-01	6.122914e-01
2.399797e-01	6.113661e-01
2.406727e-01	6.104408e-01
2.413670e-01	6.095154e-01
2.420618e-01	6.085901e-01
2.427582e-01	6.076648e-01
2.434554e-01	6.067395e-01
2.441536e-01	6.058142e-01
2.448527e-01	6.048889e-01
2.455528e-01	6.039635e-01
2.462540e-01	6.030382e-01
2.469562e-01	6.021129e-01
2.476595e-01	6.011876e-01
2.483639e-01	6.002623e-01
2.490698e-01	5.993369e-01
2.497760e-01	5.984116e-01
2.504844e-01	5.974863e-01
2.511935e-01	5.965610e-01
2.519038e-01	5.956357e-01
2.526146e-01	5.947103e-01
2.533273e-01	5.937850e-01
2.540411e-01	5.928597e-01
2.547555e-01	5.919344e-01
2.554710e-01	5.910091e-01
2.561880e-01	5.900837e-01
2.569067e-01	5.891584e-01
2.576258e-01	5.882331e-01
2.583462e-01	5.873078e-01
2.590675e-01	5.863825e-01
2.597907e-01	5.854572e-01
2.605144e-01	5.845318e-01
2.612394e-01	5.836065e-01
2.619662e-01	5.826812e-01
2.626938e-01	5.817559e-01
2.634229e-01	5.808306e-01
2.641521e-01	5.799052e-01
2.648831e-01	5.789799e-01
2.656159e-01	5.780546e-01
2.663495e-01	5.771293e-01
2.670844e-01	5.762040e-01
2.678207e-01	5.752786e-01
2.685580e-01	5.743533e-01
2.692966e-01	5.734280e-01
2.700369e-01	5.725027e-01
2.707779e-01	5.715774e-01
2.715207e-01	5.706521e-01
2.722648e-01	5.697267e-01
2.730097e-01	5.688014e-01
2.737562e-01	5.678761e-01
2.745042e-01	5.669508e-01
2.752535e-01	5.660255e-01
2.760042e-01	5.651001e-01
2.767559e-01	5.641748e-01
2.775092e-01	5.632495e-01
2.782632e-01	5.623242e-01
2.790185e-01	5.613989e-01
2.797749e-01	5.604735e-01
2.805334e-01	5.595482e-01
2.812926e-01	5.586229e-01
2.820531e-01	5.576976e-01
2.828150e-01	5.567723e-01
2.835787e-01	5.558470e-01
2.843440e-01	5.549216e-01
2.851100e-01	5.539963e-01
2.858774e-01	5.530710e-01
2.866457e-01	5.521457e-01
2.874149e-01	5.512204e-01
2.881866e-01	5.502950e-01
2.889589e-01	5.493697e-01
2.897331e-01	5.484444e-01
2.905083e-01	5.475191e-01
2.912847e-01	5.465938e-01
2.920620e-01	5.456684e-01
2.928415e-01	5.447431e-01
2.936227e-01	5.438178e-01
2.944057e-01	5.428925e-01
2.951895e-01	5.419672e-01
2.959750e-01	5.410419e-01
2.967624e-01	5.401165e-01
2.975517e-01	5.391912e-01
2.983424e-01	5.382659e-01
2.991333e-01	5.373406e-01
2.999262e-01	5.364153e-01
3.007211e-01	5.354899e-01
3.015170e-01	5.345646e-01
3.023144e-01	5.336393e-01
3.031132e-01	5.327140e-01
3.039135e-01	5.317887e-01
3.047154e-01	5.308633e-01
3.055190e-01	5.299380e-01
3.063241e-01	5.290127e-01
3.071306e-01	5.280874e-01
3.079388e-01	5.271621e-01
3.087494e-01	5.262367e-01
3.095610e-01	5.253114e-01
3.103748e-01	5.243861e-01
3.111901e-01	5.234608e-01
3.120062e-01	5.225355e-01
3.128243e-01	5.216102e-01
3.136431e-01	5.206848e-01
3.144642e-01	5.197595e-01
3.152872e-01	5.188342e-01
3.161119e-01	5.179089e-01
3.169377e-01	5.169836e-01
3.177654e-01	5.160582e-01
3.185945e-01	5.151329e-01
3.194253e-01	5.142076e-01
3.202577e-01	5.132823e-01
3.210927e-01	5.123570e-01
3.219282e-01	5.114316e-01
3.227659e-01	5.105063e-01
3.236054e-01	5.095810e-01
3.244470e-01	5.086557e-01
3.252898e-01	5.077304e-01
3.261345e-01	5.068051e-01
3.269807e-01	5.058797e-01
3.278291e-01	5.049544e-01
3.286779e-01	5.040291e-01
3.295298e-01	5.031038e-01
3.303827e-01	5.021785e-01
3.312377e-01	5.012531e-01
3.320948e-01	5.003278e-01
3.329530e-01	4.994025e-01
3.338133e-01	4.984772e-01
3.346755e-01	4.975519e-01
3.355392e-01	4.966265e-01
3.364048e-01	4.957012e-01
3.372719e-01	4.947759e-01
3.381413e-01	4.938506e-01
3.390122e-01	4.929253e-01
3.398845e-01	4.920000e-01
3.407587e-01	4.910746e-01
3.416353e-01	4.901493e-01
3.425131e-01	4.892240e-01
3.433931e-01	4.882987e-01
3.442752e-01	4.873734e-01
3.451589e-01	4.864480e-01
3.460437e-01	4.855227e-01
3.469307e-01	4.845974e-01
3.478206e-01	4.836721e-01
3.487119e-01	4.827468e-01
3.496051e-01	4.818214e-01
3.505010e-01	4.808961e-01
3.513979e-01	4.799708e-01
3.522963e-01	4.790455e-01
3.531967e-01	4.781202e-01
3.540990e-01	4.771948e-01
3.550038e-01	4.762695e-01
3.559108e-01	4.753442e-01
3.568196e-01	4.744189e-01
3.577302e-01	4.734936e-01
3.586421e-01	4.725683e-01
3.595574e-01	4.716429e-01
3.604739e-01	4.707176e-01
3.613924e-01	4.697923e-01
3.623133e-01	4.688670e-01
3.632352e-01	4.679417e-01
3.641594e-01	4.670163e-01
3.650867e-01	4.660910e-01
3.660157e-01	4.651657e-01
3.669461e-01	4.642404e-01
3.678786e-01	4.633151e-01
3.688140e-01	4.623897e-01
3.697511e-01	4.614644e-01
3.706903e-01	4.605391e-01
3.716316e-01	4.596138e-01
3.725746e-01	4.586885e-01
3.735196e-01	4.577632e-01
3.744675e-01	4.568378e-01
3.754177e-01	4.559125e-01
3.763697e-01	4.549872e-01
3.773239e-01	4.540619e-01
3.782808e-01	4.531366e-01
3.792401e-01	4.522112e-01
3.802024e-01	4.512859e-01
3.811671e-01	4.503606e-01
3.821335e-01	4.494353e-01
3.831027e-01	4.485100e-01
3.840738e-01	4.475846e-01
3.850467e-01	4.466593e-01
3.860223e-01	4.457340e-01
3.870002e-01	4.448087e-01
3.879806e-01	4.438834e-01
3.889634e-01	4.429581e-01
3.899490e-01	4.420327e-01
3.909377e-01	4.411074e-01
3.919280e-01	4.401821e-01
3.929209e-01	4.392568e-01
3.939162e-01	4.383315e-01
3.949141e-01	4.374061e-01
3.959155e-01	4.364808e-01
3.969182e-01	4.355555e-01
3.979237e-01	4.346302e-01
3.989324e-01	4.337049e-01
3.999432e-01	4.327795e-01
4.009566e-01	4.318542e-01
4.019722e-01	4.309289e-01
4.029899e-01	4.300036e-01
4.040117e-01	4.290783e-01
4.050353e-01	4.281530e-01
4.060619e-01	4.272276e-01
4.070921e-01	4.263023e-01
4.081244e-01	4.253770e-01
4.091589e-01	4.244517e-01
4.101958e-01	4.235264e-01
4.112364e-01	4.226010e-01
4.122785e-01	4.216757e-01
4.133239e-01	4.207504e-01
4.143727e-01	4.198251e-01
4.154236e-01	4.188998e-01
4.164771e-01	4.179744e-01
4.175347e-01	4.170491e-01
4.185948e-01	4.161238e-01
4.196578e-01	4.151985e-01
4.207241e-01	4.142732e-01
4.217922e-01	4.133478e-01
4.228637e-01	4.124225e-01
4.239379e-01	4.114972e-01
4.250152e-01	4.105719e-01
4.260962e-01	4.096466e-01
4.271788e-01	4.087213e-01
4.282657e-01	4.077959e-01
4.293556e-01	4.068706e-01
4.304481e-01	4.059453e-01
4.315447e-01	4.050200e-01
4.326427e-01	4.040947e-01
4.337439e-01	4.031693e-01
4.348493e-01	4.022440e-01
4.359585e-01	4.013187e-01
4.370693e-01	4.003934e-01
4.381831e-01	3.994681e-01
4.393004e-01	3.985427e-01
4.404204e-01	3.976174e-01
4.415447e-01	3.966921e-01
4.426718e-01	3.957668e-01
4.438025e-01	3.948415e-01
4.449356e-01	3.939162e-01
4.460730e-01	3.929908e-01
4.472128e-01	3.920655e-01
4.483561e-01	3.911402e-01
4.495016e-01	3.902149e-01
4.506513e-01	3.892896e-01
4.518050e-01	3.883642e-01
4.529617e-01	3.874389e-01
4.541223e-01	3.865136e-01
4.552862e-01	3.855883e-01
4.564546e-01	3.846630e-01
4.576250e-01	3.837376e-01
4.587997e-01	3.828123e-01
4.599774e-01	3.818870e-01
4.611589e-01	3.809617e-01
4.623444e-01	3.800364e-01
4.635320e-01	3.791111e-01
4.647233e-01	3.781857e-01
4.659188e-01	3.772604e-01
4.671180e-01	3.763351e-01
4.683207e-01	3.754098e-01
4.695262e-01	3.744845e-01
4.707357e-01	3.735591e-01
4.719495e-01	3.726338e-01
4.731669e-01	3.717085e-01
4.743887e-01	3.707832e-01
4.756134e-01	3.698579e-01
4.768428e-01	3.689325e-01
4.780758e-01	3.680072e-01
4.793139e-01	3.670819e-01
4.805547e-01	3.661566e-01
4.818009e-01	3.652313e-01
4.830507e-01	3.643059e-01
4.843036e-01	3.633806e-01
4.855603e-01	3.624553e-01
4.868216e-01	3.615300e-01
4.880857e-01	3.606047e-01
4.893540e-01	3.596794e-01
4.906278e-01	3.587540e-01
4.919044e-01	3.578287e-01
4.931862e-01	3.569034e-01
4.944726e-01	3.559781e-01
4.957633e-01	3.550528e-01
4.970575e-01	3.541274e-01
4.983574e-01	3.532021e-01
4.996609e-01	3.522768e-01
5.009691e-01	3.513515e-01
5.022802e-01	3.504262e-01
5.035972e-01	3.495008e-01
5.049181e-01	3.485755e-01
5.062424e-01	3.476502e-01
5.075728e-01	3.467249e-01
5.089086e-01	3.457996e-01
5.102476e-01	3.448743e-01
5.115921e-01	3.439489e-01
5.129404e-01	3.430236e-01
5.142938e-01	3.420983e-01
5.156517e-01	3.411730e-01
5.170148e-01	3.402477e-01
5.183830e-01	3.393223e-01
5.197566e-01	3.383970e-01
5.211332e-01	3.374717e-01
5.225152e-01	3.365464e-01
5.239017e-01	3.356211e-01
5.252933e-01	3.346957e-01
5.266881e-01	3.337704e-01
5.280895e-01	3.328451e-01
5.294958e-01	3.319198e-01
5.309075e-01	3.309945e-01
5.323236e-01	3.300692e-01
5.337441e-01	3.291438e-01
5.351691e-01	3.282185e-01
5.366006e-01	3.272932e-01
5.380374e-01	3.263679e-01
5.394787e-01	3.254426e-01
5.409260e-01	3.245172e-01
5.423781e-01	3.235919e-01
5.438359e-01	3.226666e-01
5.452990e-01	3.217413e-01
5.467671e-01	3.208160e-01
5.482408e-01	3.198906e-01
5.497200e-01	3.189653e-01
5.512056e-01	3.180400e-01
5.526966e-01	3.171147e-01
5.541907e-01	3.161894e-01
5.556926e-01	3.152641e-01
5.571993e-01	3.143387e-01
5.587110e-01	3.134134e-01
5.602300e-01	3.124881e-01
5.617550e-01	3.115628e-01
5.632860e-01	3.106375e-01
5.648221e-01	3.097121e-01
5.663645e-01	3.087868e-01
5.679129e-01	3.078615e-01
5.694682e-01	3.069362e-01
5.710283e-01	3.060109e-01
5.725936e-01	3.050855e-01
5.741654e-01	3.041602e-01
5.757426e-01	3.032349e-01
5.773287e-01	3.023096e-01
5.789189e-01	3.013843e-01
5.805161e-01	3.004589e-01
5.821181e-01	2.995336e-01
5.837270e-01	2.986083e-01
5.853424e-01	2.976830e-01
5.869648e-01	2.967577e-01
5.885941e-01	2.958324e-01
5.902297e-01	2.949070e-01
5.918711e-01	2.939817e-01
5.935206e-01	2.930564e-01
5.951750e-01	2.921311e-01
5.968360e-01	2.912058e-01
5.985042e-01	2.902804e-01
6.001798e-01	2.893551e-01
6.018624e-01	2.884298e-01
6.035509e-01	2.875045e-01
6.052458e-01	2.865792e-01
6.069484e-01	2.856538e-01
6.086586e-01	2.847285e-01
6.103755e-01	2.838032e-01
6.120987e-01	2.828779e-01
6.138299e-01	2.819526e-01
6.155679e-01	2.810273e-01
6.173146e-01	2.801019e-01
6.190676e-01	2.791766e-01
6.208265e-01	2.782513e-01
6.225934e-01	2.773260e-01
6.243682e-01	2.764007e-01
6.261513e-01	2.754753e-01
6.279415e-01	2.745500e-01
6.297414e-01	2.736247e-01
6.315465e-01	2.726994e-01
6.333613e-01	2.717741e-01
6.351819e-01	2.708487e-01
6.370122e-01	2.699234e-01
6.388498e-01	2.689981e-01
6.406950e-01	2.680728e-01
6.425484e-01	2.671475e-01
6.444112e-01	2.662222e-01
6.462826e-01	2.652968e-01
6.481629e-01	2.643715e-01
6.500521e-01	2.634462e-01
6.519514e-01	2.625209e-01
6.538578e-01	2.615956e-01
6.557743e-01	2.606702e-01
6.577012e-01	2.597449e-01
6.596372e-01	2.588196e-01
6.615813e-01	2.578943e-01
6.635349e-01	2.569690e-01
6.654990e-01	2.560436e-01
6.674726e-01	2.551183e-01
6.694548e-01	2.541930e-01
6.714453e-01	2.532677e-01
6.734452e-01	2.523424e-01
6.754552e-01	2.514170e-01
6.774758e-01	2.504917e-01
6.795035e-01	2.495664e-01
6.815436e-01	2.486411e-01
6.835926e-01	2.477158e-01
6.856525e-01	2.467905e-01
6.877219e-01	2.458651e-01
6.898028e-01	2.449398e-01
6.918927e-01	2.440145e-01
6.939919e-01	2.430892e-01
6.961033e-01	2.421639e-01
6.982261e-01	2.412385e-01
7.003609e-01	2.403132e-01
7.025058e-01	2.393879e-01
7.046608e-01	2.384626e-01
7.068280e-01	2.375373e-01
7.090051e-01	2.366119e-01
7.111930e-01	2.356866e-01
7.133944e-01	2.347613e-01
7.156066e-01	2.338360e-01
7.178308e-01	2.329107e-01
7.200657e-01	2.319854e-01
7.223142e-01	2.310600e-01
7.245736e-01	2.301347e-01
7.268455e-01	2.292094e-01
7.291293e-01	2.282841e-01
7.314244e-01	2.273588e-01
7.337297e-01	2.264334e-01
7.360514e-01	2.255081e-01
7.383808e-01	2.245828e-01
7.407255e-01	2.236575e-01
7.430837e-01	2.227322e-01
7.454561e-01	2.218068e-01
7.478421e-01	2.208815e-01
7.502410e-01	2.199562e-01
7.526504e-01	2.190309e-01
7.550744e-01	2.181056e-01
7.575120e-01	2.171803e-01
7.599652e-01	2.162549e-01
7.624297e-01	2.153296e-01
7.649110e-01	2.144043e-01
7.674053e-01	2.134790e-01
7.699154e-01	2.125537e-01
7.724361e-01	2.116283e-01
7.749730e-01	2.107030e-01
7.775242e-01	2.097777e-01
7.800913e-01	2.088524e-01
7.826725e-01	2.079271e-01
7.852709e-01	2.070017e-01
7.878843e-01	2.060764e-01
7.905094e-01	2.051511e-01
7.931536e-01	2.042258e-01
7.958152e-01	2.033005e-01
7.984894e-01	2.023752e-01
8.011831e-01	2.014498e-01
8.038911e-01	2.005245e-01
8.066158e-01	1.995992e-01
8.093576e-01	1.986739e-01
8.121139e-01	1.977486e-01
8.148911e-01	1.968232e-01
8.176847e-01	1.958979e-01
8.204966e-01	1.949726e-01
8.233229e-01	1.940473e-01
8.261674e-01	1.931220e-01
8.290285e-01	1.921966e-01
8.319069e-01	1.912713e-01
8.348055e-01	1.903460e-01
8.377212e-01	1.894207e-01
8.406545e-01	1.884954e-01
8.436072e-01	1.875700e-01
8.465808e-01	1.866447e-01
8.495716e-01	1.857194e-01
8.525847e-01	1.847941e-01
8.556181e-01	1.838688e-01
8.586695e-01	1.829435e-01
8.617400e-01	1.820181e-01
8.648338e-01	1.810928e-01
8.679463e-01	1.801675e-01
8.710836e-01	1.792422e-01
8.742390e-01	1.783169e-01
8.774190e-01	1.773915e-01
8.806202e-01	1.764662e-01
8.838438e-01	1.755409e-01
8.870902e-01	1.746156e-01
8.903575e-01	1.736903e-01
8.936494e-01	1.727649e-01
8.969652e-01	1.718396e-01
9.003042e-01	1.709143e-01
9.036679e-01	1.699890e-01
9.070581e-01	1.690637e-01
9.104730e-01	1.681384e-01
9.139117e-01	1.672130e-01
9.173785e-01	1.662877e-01
9.208740e-01	1.653624e-01
9.243944e-01	1.644371e-01
9.279409e-01	1.635118e-01
9.315148e-01	1.625864e-01
9.351162e-01	1.616611e-01
9.387461e-01	1.607358e-01
9.424024e-01	1.598105e-01
9.460869e-01	1.588852e-01
9.498016e-01	1.579598e-01
9.535448e-01	1.570345e-01
9.573195e-01	1.561092e-01
9.611254e-01	1.551839e-01
9.649622e-01	1.542586e-01
9.688331e-01	1.533333e-01
9.727367e-01	1.524079e-01
9.766676e-01	1.514826e-01
9.806357e-01	1.505573e-01
9.846347e-01	1.496320e-01
9.886678e-01	1.487067e-01
9.927345e-01	1.477813e-01
9.968360e-01	1.468560e-01
1.000972e+00	1.459307e-01
1.005142e+00	1.450054e-01
1.009349e+00	1.440801e-01
1.013598e+00	1.431547e-01
1.017882e+00	1.422294e-01
1.022204e+00	1.413041e-01
1.026563e+00	1.403788e-01
1.030965e+00	1.394535e-01
1.035404e+00	1.385281e-01
1.039880e+00	1.376028e-01
1.044400e+00	1.366775e-01
1.048964e+00	1.357522e-01
1.053567e+00	1.348269e-01
1.058215e+00	1.339016e-01
1.062905e+00	1.329762e-01
1.067639e+00	1.320509e-01
1.072422e+00	1.311256e-01
1.077249e+00	1.302003e-01
1.082123e+00	1.292750e-01
1.087049e+00	1.283496e-01
1.092019e+00	1.274243e-01
1.097038e+00	1.264990e-01
1.102110e+00	1.255737e-01
1.107233e+00	1.246484e-01
1.112408e+00	1.237230e-01
1.117634e+00	1.227977e-01
1.122910e+00	1.218724e-01
1.128245e+00	1.209471e-01
1.133634e+00	1.200218e-01
1.139078e+00	1.190965e-01
1.144582e+00	1.181711e-01
1.150145e+00	1.172458e-01
1.155770e+00	1.163205e-01
1.161460e+00	1.153952e-01
1.167210e+00	1.144699e-01
1.173023e+00	1.135445e-01
1.178903e+00	1.126192e-01
1.184841e+00	1.116939e-01
1.190843e+00	1.107686e-01
1.196913e+00	1.098433e-01
1.203048e+00	1.089179e-01
1.209252e+00	1.079926e-01
1.215525e+00	1.070673e-01
1.221867e+00	1.061420e-01
1.228284e+00	1.052167e-01
1.234782e+00	1.042914e-01
1.241354e+00	1.033660e-01
1.248009e+00	1.024407e-01
1.254743e+00	1.015154e-01
1.261564e+00	1.005901e-01
1.268471e+00	9.966476e-02
1.275456e+00	9.873944e-02
1.282534e+00	9.781412e-02
1.289705e+00	9.688880e-02
1.296966e+00	9.596348e-02
1.304321e+00	9.503816e-02
1.311780e+00	9.411285e-02
1.319328e+00	9.318753e-02
1.326984e+00	9.226221e-02
1.334751e+00	9.133689e-02
1.342615e+00	9.041157e-02
1.350589e+00	8.948625e-02
1.358661e+00	8.856093e-02
1.366849e+00	8.763561e-02
1.375158e+00	8.671029e-02
1.383579e+00	8.578498e-02
1.392125e+00	8.485966e-02
1.400795e+00	8.393434e-02
1.409586e+00	8.300902e-02
1.418516e+00	8.208370e-02
1.427576e+00	8.115838e-02
1.436768e+00	8.023306e-02
1.446108e+00	7.930774e-02
1.455596e+00	7.838242e-02
1.465226e+00	7.745711e-02
1.475009e+00	7.653179e-02
1.484952e+00	7.560647e-02
1.495058e+00	7.468115e-02
1.505329e+00	7.375583e-02
1.515771e+00	7.283051e-02
1.526394e+00	7.190519e-02
1.537197e+00	7.097987e-02
1.548196e+00	7.005455e-02
1.559397e+00	6.912924e-02
1.570797e+00	6.820392e-02
1.582408e+00	6.727860e-02
1.594239e+00	6.635328e-02
1.606287e+00	6.542796e-02
1.618554e+00	6.450264e-02
1.631071e+00	6.357732e-02
1.643815e+00	6.265200e-02
1.656812e+00	6.172669e-02
1.670061e+00	6.080137e-02
1.683567e+00	5.987605e-02
1.697348e+00	5.895073e-02
1.711420e+00	5.802541e-02
1.725789e+00	5.710009e-02
1.740448e+00	5.617477e-02
1.755416e+00	5.524945e-02
1.770735e+00	5.432413e-02
1.786394e+00	5.339882e-02
1.802400e+00	5.247350e-02
1.818766e+00	5.154818e-02
1.835545e+00	5.062286e-02
1.847066e+00	5.000000e-02
1.847101e+00	4.999815e-02
1.847135e+00	4.999630e-02
1.847169e+00	4.999445e-02
1.847204e+00	4.999260e-02
1.847238e+00	4.999075e-02
1.847272e+00	4.998890e-02
1.847307e+00	4.998705e-02
1.847342e+00	4.998520e-02
1.847376e+00	4.998334e-02
1.847411e+00	4.998149e-02
1.847446e+00	4.997964e-02
1.847481e+00	4.997779e-02
1.847516e+00	4.997594e-02
1.847550e+00	4.997409e-02
1.847584e+00	4.997224e-02
1.847619e+00	4.997039e-02
1.847654e+00	4.996854e-02
1.847688e+00	4.996669e-02
1.847722e+00	4.996484e-02
1.847757e+00	4.996299e-02
1.847791e+00	4.996114e-02
1.847826e+00	4.995929e-02
1.847860e+00	4.995744e-02
1.847894e+00	4.995558e-02
1.847929e+00	4.995373e-02
1.847964e+00	4.995188e-02
1.847999e+00	4.995003e-02
1.848034e+00	4.994818e-02
1.848068e+00	4.994633e-02
1.848103e+00	4.994448e-02
1.848137e+00	4.994263e-02
1.848171e+00	4.994078e-02
1.848206e+00	4.993893e-02
1.848240e+00	4.993708e-02
1.848276e+00	4.993523e-02
1.848310e+00	4.993338e-02
1.848344e+00	4.993153e-02
1.848379e+00	4.992968e-02
1.848413e+00	4.992783e-02
1.848448e+00	4.992597e-02
1.848483e+00	4.992412e-02
1.848517e+00	4.992227e-02
1.848552e+00	4.992042e-02
1.848586e+00	4.991857e-02
1.848621e+00	4.991672e-02
1.848655e+00	4.991487e-02
1.848690e+00	4.991302e-02
1.848725e+00	4.991117e-02
1.848758e+00	4.990932e-02
1.848793e+00	4.990747e-02
1.848828e+00	4.990562e-02
1.848863e+00	4.990377e-02
1.848897e+00	4.990192e-02
1.848932e+00	4.990007e-02
1.848966e+00	4.989822e-02
1.849001e+00	4.989636e-02
1.849036e+00	4.989451e-02
1.849071e+00	4.989266e-02
1.849105e+00	4.989081e-02
1.849139e+00	4.988896e-02
1.849173e+00	4.988711e-02
1.849208e+00	4.988526e-02
1.849243e+00	4.988341e-02
1.849278e+00	4.988156e-02
1.849312e+00	4.987971e-02
1.849347e+00	4.987786e-02
1.849381e+00	4.987601e-02
1.849416e+00	4.987416e-02
1.849450e+00	4.987231e-02
1.849485e+00	4.987046e-02
1.849519e+00	4.986860e-02
1.849554e+00	4.986675e-02
1.849588e+00	4.986490e-02
1.849623e+00	4.986305e-02
1.849658e+00	4.986120e-02
1.849693e+00	4.985935e-02
1.849728e+00	4.985750e-02
1.849762e+00	4.985565e-02
1.849797e+00	4.985380e-02
1.849832e+00	4.985195e-02
1.849866e+00	4.985010e-02
1.849901e+00	4.984825e-02
1.849936e+00	4.984640e-02
1.849970e+00	4.984455e-02
1.850006e+00	4.984270e-02
1.850040e+00	4.984085e-02
1.850075e+00	4.983899e-02
1.850110e+00	4.983714e-02
1.850145e+00	4.983529e-02
1.850180e+00	4.983344e-02
1.850215e+00	4.983159e-02
1.850250e+00	4.982974e-02
1.850285e+00	4.982789e-02
1.850319e+00	4.982604e-02
1.850354e+00	4.982419e-02
1.850389e+00	4.982234e-02
1.850424e+00	4.982049e-02
1.850458e+00	4.981864e-02
1.850494e+00	4.981679e-02
1.850528e+00	4.981494e-02
1.850562e+00	4.981309e-02
1.850597e+00	4.981124e-02
1.850632e+00	4.980938e-02
1.850667e+00	4.980753e-02
1.850701e+00	4.980568e-02
1.850736e+00	4.980383e-02
1.850771e+00	4.980198e-02
1.850806e+00	4.980013e-02
1.850841e+00	4.979828e-02
1.850876e+00	4.979643e-02
1.850911e+00	4.979458e-02
1.850946e+00	4.979273e-02
1.850981e+00	4.979088e-02
1.851016e+00	4.978903e-02
1.851050e+00	4.978718e-02
1.851085e+00	4.978533e-02
1.851120e+00	4.978348e-02
1.851155e+00	4.978162e-02
1.851191e+00	4.977977e-02
1.851225e+00	4.977792e-02
1.851260e+00	4.977607e-02
1.851294e+00	4.977422e-02
1.851329e+00	4.977237e-02
1.851364e+00	4.977052e-02
1.851399e+00	4.976867e-02
1.851433e+00	4.976682e-02
1.851468e+00	4.976497e-02
1.851503e+00	4.976312e-02
1.851538e+00	4.976127e-02
1.851573e+00	4.975942e-02
1.851607e+00	4.975757e-02
1.851642e+00	4.975572e-02
1.851678e+00	4.975387e-02
1.851712e+00	4.975201e-02
1.851747e+00	4.975016e-02
1.851782e+00	4.974831e-02
1.851818e+00	4.974646e-02
1.851852e+00	4.974461e-02
1.851887e+00	4.974276e-02
1.851922e+00	4.974091e-02
1.851956e+00	4.973906e-02
1.851991e+00	4.973721e-02
1.852026e+00	4.973536e-02
1.852060e+00	4.973351e-02
1.852095e+00	4.973166e-02
1.852130e+00	4.972981e-02
1.852165e+00	4.972796e-02
1.852200e+00	4.972611e-02
1.852234e+00	4.972426e-02
1.852268e+00	4.972240e-02
1.852303e+00	4.972055e-02
1.852338e+00	4.971870e-02
1.852372e+00	4.971685e-02
1.852408e+00	4.971500e-02
1.852443e+00	4.971315e-02
1.852478e+00	4.971130e-02
1.852512e+00	4.970945e-02
1.852546e+00	4.970760e-02
1.852581e+00	4.970575e-02
1.852616e+00	4.970390e-02
1.852651e+00	4.970205e-02
1.852685e+00	4.970020e-02
1.852720e+00	4.969835e-02
1.852755e+00	4.969650e-02
1.852790e+00	4.969464e-02
1.852824e+00	4.969279e-02
1.852858e+00	4.969094e-02
1.852893e+00	4.968909e-02
1.852928e+00	4.968724e-02
1.852963e+00	4.968539e-02
1.852997e+00	4.968354e-02
1.853033e+00	4.968169e-02
1.853068e+00	4.967984e-02
1.853102e+00	4.967799e-02
1.853137e+00	4.967614e-02
1.853172e+00	4.967429e-02
1.853206e+00	4.967244e-02
1.853241e+00	4.967059e-02
1.853276e+00	4.966874e-02
1.853311e+00	4.966689e-02
1.853346e+00	4.966503e-02
1.853381e+00	4.966318e-02
1.853416e+00	4.966133e-02
1.853451e+00	4.965948e-02
1.853486e+00	4.965763e-02
1.853521e+00	4.965578e-02
1.853556e+00	4.965393e-02
1.853591e+00	4.965208e-02
1.853625e+00	4.965023e-02
1.853660e+00	4.964838e-02
1.853695e+00	4.964653e-02
1.853730e+00	4.964468e-02
1.853765e+00	4.964283e-02
1.853800e+00	4.964098e-02
1.853835e+00	4.963913e-02
1.853869e+00	4.963728e-02
1.853904e+00	4.963542e-02
1.853939e+00	4.963357e-02
1.853974e+00	4.963172e-02
1.854009e+00	4.962987e-02
1.854044e+00	4.962802e-02
1.854078e+00	4.962617e-02
1.854112e+00	4.962432e-02
1.854147e+00	4.962247e-02
1.854181e+00	4.962062e-02
1.854216e+00	4.961877e-02
1.854252e+00	4.961692e-02
1.854286e+00	4.961507e-02
1.854322e+00	4.961322e-02
1.854356e+00	4.961137e-02
1.854392e+00	4.960952e-02
1.854427e+00	4.960766e-02
1.854461e+00	4.960581e-02
1.854496e+00	4.960396e-02
1.854531e+00	4.960211e-02
1.854565e+00	4.960026e-02
1.854600e+00	4.959841e-02
1.854635e+00	4.959656e-02
1.854670e+00	4.959471e-02
1.854705e+00	4.959286e-02
1.854739e+00	4.959101e-02
1.854774e+00	4.958916e-02
1.854809e+00	4.958731e-02
1.854844e+00	4.958546e-02
1.854879e+00	4.958361e-02
1.854914e+00	4.958176e-02
1.854948e+00	4.957991e-02
1.854983e+00	4.957805e-02
1.855018e+00	4.957620e-02
1.855053e+00	4.957435e-02
1.855087e+00	4.957250e-02
1.855122e+00	4.957065e-02
1.855155e+00	4.956880e-02
1.855190e+00	4.956695e-02
1.855225e+00	4.956510e-02
1.855260e+00	4.956325e-02
1.855295e+00	4.956140e-02
1.855330e+00	4.955955e-02
1.855365e+00	4.955770e-02
1.855400e+00	4.955585e-02
1.855435e+00	4.955400e-02
1.855470e+00	4.955215e-02
1.855504e+00	4.955030e-02
1.855539e+00	4.954844e-02
1.855574e+00	4.954659e-02
1.855609e+00	4.954474e-02
1.855644e+00	4.954289e-02
1.855679e+00	4.954104e-02
1.855714e+00	4.953919e-02
1.855749e+00	4.953734e-02
1.855785e+00	4.953549e-02
1.855820e+00	4.953364e-02
1.855855e+00	4.953179e-02
1.855890e+00	4.952994e-02
1.855925e+00	4.952809e-02
1.855960e+00	4.952624e-02
1.855995e+00	4.952439e-02
1.856029e+00	4.952254e-02
1.856064e+00	4.952068e-02
1.856099e+00	4.951883e-02
1.856133e+00	4.951698e-02
1.856168e+00	4.951513e-02
1.856203e+00	4.951328e-02
1.856238e+00	4.951143e-02
1.856274e+00	4.950958e-02
1.856308e+00	4.950773e-02
1.856344e+00	4.950588e-02
1.856379e+00	4.950403e-02
1.856415e+00	4.950218e-02
1.856450e+00	4.950033e-02
1.856485e+00	4.949848e-02
1.856520e+00	4.949663e-02
1.856556e+00	4.949478e-02
1.856590e+00	4.949293e-02
1.856626e+00	4.949107e-02
1.856661e+00	4.948922e-02
1.856696e+00	4.948737e-02
1.856731e+00	4.948552e-02
1.856766e+00	4.948367e-02
1.856801e+00	4.948182e-02
1.856836e+00	4.947997e-02
1.856871e+00	4.947812e-02
1.856906e+00	4.947627e-02
1.856941e+00	4.947442e-02
1.856977e+00	4.947257e-02
1.857012e+00	4.947072e-02
1.857047e+00	4.946887e-02
1.857082e+00	4.946702e-02
1.857116e+00	4.946517e-02
1.857151e+00	4.946332e-02
1.857186e+00	4.946146e-02
1.857222e+00	4.945961e-02
1.857257e+00	4.945776e-02
1.857292e+00	4.945591e-02
1.857327e+00	4.945406e-02
1.857362e+00	4.945221e-02
1.857396e+00	4.945036e-02
1.857432e+00	4.944851e-02
1.857466e+00	4.944666e-02
1.857502e+00	4.944481e-02
1.857537e+00	4.944296e-02
1.857572e+00	4.944111e-02
1.857607e+00	4.943926e-02
1.857642e+00	4.943741e-02
1.857677e+00	4.943556e-02
1.857712e+00	4.943371e-02
1.857747e+00	4.943185e-02
1.857782e+00	4.943000e-02
1.857816e+00	4.942815e-02
1.857851e+00	4.942630e-02
1.857886e+00	4.942445e-02
1.857922e+00	4.942260e-02
1.857957e+00	4.942075e-02
1.857992e+00	4.941890e-02
1.858027e+00	4.941705e-02
1.858062e+00	4.941520e-02
1.858096e+00	4.941335e-02
1.858132e+00	4.941150e-02
1.858167e+00	4.940965e-02
1.858202e+00	4.940780e-02
1.858237e+00	4.940595e-02
1.858272e+00	4.940409e-02
1.858307e+00	4.940224e-02
1.858343e+00	4.940039e-02
1.858378e+00	4.939854e-02
1.858413e+00	4.939669e-02
1.858449e+00	4.939484e-02
1.858483e+00	4.939299e-02
1.858518e+00	4.939114e-02
1.858553e+00	4.938929e-02
1.858588e+00	4.938744e-02
1.858623e+00	4.938559e-02
1.858659e+00	4.938374e-02
1.858694e+00	4.938189e-02
1.858729e+00	4.938004e-02
1.858764e+00	4.937819e-02
1.858799e+00	4.937634e-02
1.858834e+00	4.937448e-02
1.858869e+00	4.937263e-02
1.858904e+00	4.937078e-02
1.858939e+00	4.936893e-02
1.858974e+00	4.936708e-02
1.859008e+00	4.936523e-02
1.859044e+00	4.936338e-02
1.859079e+00	4.936153e-02
1.859114e+00	4.935968e-02
1.859149e+00	4.935783e-02
1.859185e+00	4.935598e-02
1.859220e+00	4.935413e-02
1.859255e+00	4.935228e-02
1.859290e+00	4.935043e-02
1.859325e+00	4.934858e-02
1.859360e+00	4.934673e-02
1.859395e+00	4.934487e-02
1.859430e+00	4.934302e-02
1.859465e+00	4.934117e-02
1.859500e+00	4.933932e-02
1.859535e+00	4.933747e-02
1.859570e+00	4.933562e-02
1.859606e+00	4.933377e-02
1.859641e+00	4.933192e-02
1.859676e+00	4.933007e-02
1.859711e+00	4.932822e-02
1.859747e+00	4.932637e-02
1.859782e+00	4.932452e-02
1.859817e+00	4.932267e-02
1.859852e+00	4.932082e-02
1.859887e+00	4.931897e-02
1.859922e+00	4.931711e-02
1.859957e+00	4.931526e-02
1.859993e+00	4.931341e-02
1.860028e+00	4.931156e-02
1.860063e+00	4.930971e-02
1.860098e+00	4.930786e-02
1.860134e+00	4.930601e-02
1.860169e+00	4.930416e-02
1.860205e+00	4.930231e-02
1.860240e+00	4.930046e-02
1.860274e+00	4.929861e-02
1.860309e+00	4.929676e-02
1.860344e+00	4.929491e-02
1.860380e+00	4.929306e-02
1.860415e+00	4.929121e-02
1.860450e+00	4.928936e-02
1.860485e+00	4.928750e-02
1.860520e+00	4.928565e-02
1.860555e+00	4.928380e-02
1.860590e+00	4.928195e-02
1.860625e+00	4.928010e-02
1.860661e+00	4.927825e-02
1.860696e+00	4.927640e-02
1.860731e+00	4.927455e-02
1.860766e+00	4.927270e-02
1.860801e+00	4.927085e-02
1.860836e+00	4.926900e-02
1.860872e+00	4.926715e-02
1.860907e+00	4.926530e-02
1.860942e+00	4.926345e-02
1.860977e+00	4.926160e-02
1.861013e+00	4.925975e-02
1.861047e+00	4.925789e-02
1.861082e+00	4.925604e-02
1.861118e+00	4.925419e-02
1.861153e+00	4.925234e-02
1.861189e+00	4.925049e-02
1.861224e+00	4.924864e-02
1.861259e+00	4.924679e-02
1.861295e+00	4.924494e-02
1.861330e+00	4.924309e-02
1.861365e+00	4.924124e-02
1.861400e+00	4.923939e-02
1.861435e+00	4.923754e-02
1.861470e+00	4.923569e-02
1.861505e+00	4.923384e-02
1.861541e+00	4.923199e-02
1.861576e+00	4.923013e-02
1.861611e+00	4.922828e-02
1.861646e+00	4.922643e-02
1.861682e+00	4.922458e-02
1.861717e+00	4.922273e-02
1.861752e+00	4.922088e-02
1.861787e+00	4.921903e-02
1.861823e+00	4.921718e-02
1.861858e+00	4.921533e-02
1.861894e+00	4.921348e-02
1.861929e+00	4.921163e-02
1.861964e+00	4.920978e-02
1.861998e+00	4.920793e-02
1.862033e+00	4.920608e-02
1.862069e+00	4.920423e-02
1.862104e+00	4.920238e-02
1.862139e+00	4.920052e-02
1.862174e+00	4.919867e-02
1.862209e+00	4.919682e-02
1.862245e+00	4.919497e-02
1.862280e+00	4.919312e-02
1.862315e+00	4.919127e-02
1.862350e+00	4.918942e-02
1.862386e+00	4.918757e-02
1.862421e+00	4.918572e-02
1.862456e+00	4.918387e-02
1.862492e+00	4.918202e-02
1.862527e+00	4.918017e-02
1.862563e+00	4.917832e-02
1.862598e+00	4.917647e-02
1.862633e+00	4.917462e-02
1.862669e+00	4.917277e-02
1.862704e+00	4.917091e-02
1.862739e+00	4.916906e-02
1.862774e+00	4.916721e-02
1.862809e+00	4.916536e-02
1.862845e+00	4.916351e-02
1.862879e+00	4.916166e-02
1.862915e+00	4.915981e-02
1.862950e+00	4.915796e-02
1.862986e+00	4.915611e-02
1.863021e+00	4.915426e-02
1.863057e+00	4.915241e-02
1.863093e+00	4.915056e-02
1.863129e+00	4.914871e-02
1.863164e+00	4.914686e-02
1.863199e+00	4.914501e-02
1.863233e+00	4.914315e-02
1.863269e+00	4.914130e-02
1.863304e+00	4.913945e-02
1.863339e+00	4.913760e-02
1.863374e+00	4.913575e-02
1.863409e+00	4.913390e-02
1.863444e+00	4.913205e-02
1.863480e+00	4.913020e-02
1.863516e+00	4.912835e-02
1.863551e+00	4.912650e-02
1.863586e+00	4.912465e-02
1.863622e+00	4.912280e-02
1.863657e+00	4.912095e-02
1.863693e+00	4.911910e-02
1.863728e+00	4.911725e-02
1.863764e+00	4.911540e-02
1.863799e+00	4.911354e-02
1.863834e+00	4.911169e-02
1.863870e+00	4.910984e-02
1.863905e+00	4.910799e-02
1.863941e+00	4.910614e-02
1.863976e+00	4.910429e-02
1.864011e+00	4.910244e-02
1.864046e+00	4.910059e-02
1.864082e+00	4.909874e-02
1.864117e+00	4.909689e-02
1.864152e+00	4.909504e-02
1.864187e+00	4.909319e-02
1.864222e+00	4.909134e-02
1.864258e+00	4.908949e-02
1.864293e+00	4.908764e-02
1.864328e+00	4.908579e-02
1.864363e+00	4.908393e-02
1.864399e+00	4.908208e-02
1.864434e+00	4.908023e-02
1.864471e+00	4.907838e-02
1.864506e+00	4.907653e-02
1.864541e+00	4.907468e-02
1.864576e+00	4.907283e-02
1.864611e+00	4.907098e-02
1.864647e+00	4.906913e-02
1.864682e+00	4.906728e-02
1.864718e+00	4.906543e-02
1.864754e+00	4.906358e-02
1.864788e+00	4.906173e-02
1.864824e+00	4.905988e-02
1.864860e+00	4.905803e-02
1.864896e+00	4.905617e-02
1.864932e+00	4.905432e-02
1.864968e+00	4.905247e-02
1.865003e+00	4.905062e-02
1.865039e+00	4.904877e-02
1.865074e+00	4.904692e-02
1.865109e+00	4.904507e-02
1.865145e+00	4.904322e-02
1.865180e+00	4.904137e-02
1.865215e+00	4.903952e-02
1.865250e+00	4.903767e-02
1.865285e+00	4.903582e-02
1.865321e+00	4.903397e-02
1.865356e+00	4.903212e-02
1.865391e+00	4.903027e-02
1.865426e+00	4.902842e-02
1.865461e+00	4.902656e-02
1.865497e+00	4.902471e-02
1.865533e+00	4.902286e-02
1.865569e+00	4.902101e-02
1.865603e+00	4.901916e-02
1.865638e+00	4.901731e-02
1.865674e+00	4.901546e-02
1.865709e+00	4.901361e-02
1.865745e+00	4.901176e-02
1.865780e+00	4.900991e-02
1.865816e+00	4.900806e-02
1.865851e+00	4.900621e-02
1.865886e+00	4.900436e-02
1.865921e+00	4.900251e-02
1.865957e+00	4.900066e-02
1.865993e+00	4.899881e-02
1.866028e+00	4.899695e-02
1.866064e+00	4.899510e-02
1.866099e+00	4.899325e-02
1.866134e+00	4.899140e-02
1.866169e+00	4.898955e-02
1.866205e+00	4.898770e-02
1.866241e+00	4.898585e-02
1.866277e+00	4.898400e-02
1.866312e+00	4.898215e-02
1.866348e+00	4.898030e-02
1.866383e+00	4.897845e-02
1.866419e+00	4.897660e-02
1.866455e+00	4.897475e-02
1.866491e+00	4.897290e-02
1.866526e+00	4.897105e-02
1.866561e+00	4.896919e-02
1.866597e+00	4.896734e-02
1.866632e+00	4.896549e-02
1.866667e+00	4.896364e-02
1.866703e+00	4.896179e-02
1.866739e+00	4.895994e-02
1.866775e+00	4.895809e-02
1.866811e+00	4.895624e-02
1.866847e+00	4.895439e-02
1.866882e+00	4.895254e-02
1.866918e+00	4.895069e-02
1.866953e+00	4.894884e-02
1.866988e+00	4.894699e-02
1.867024e+00	4.894514e-02
1.867060e+00	4.894329e-02
1.867095e+00	4.894144e-02
1.867131e+00	4.893958e-02
1.867166e+00	4.893773e-02
1.867202e+00	4.893588e-02
1.867237e+00	4.893403e-02
1.867273e+00	4.893218e-02
1.867308e+00	4.893033e-02
1.867344e+00	4.892848e-02
1.867380e+00	4.892663e-02
1.867416e+00	4.892478e-02
1.867451e+00	4.892293e-02
1.867488e+00	4.892108e-02
1.867524e+00	4.891923e-02
1.867559e+00	4.891738e-02
1.867595e+00	4.891553e-02
1.867631e+00	4.891368e-02
1.867666e+00	4.891183e-02
1.867702e+00	4.890997e-02
1.867738e+00	4.890812e-02
1.867774e+00	4.890627e-02
1.867809e+00	4.890442e-02
1.867845e+00	4.890257e-02
1.867881e+00	4.890072e-02
1.867916e+00	4.889887e-02
1.867952e+00	4.889702e-02
1.867988e+00	4.889517e-02
1.868024e+00	4.889332e-02
1.868059e+00	4.889147e-02
1.868095e+00	4.888962e-02
1.868131e+00	4.888777e-02
1.868166e+00	4.888592e-02
1.868201e+00	4.888407e-02
1.868237e+00	4.888221e-02
1.868273e+00	4.888036e-02
1.868308e+00	4.887851e-02
1.868343e+00	4.887666e-02
1.868379e+00	4.887481e-02
1.868415e+00	4.887296e-02
1.868451e+00	4.887111e-02
1.868487e+00	4.886926e-02
1.868523e+00	4.886741e-02
1.868558e+00	4.886556e-02
1.868594e+00	4.886371e-02
1.868630e+00	4.886186e-02
1.868665e+00	4.886001e-02
1.868700e+00	4.885816e-02
1.868736e+00	4.885631e-02
1.868771e+00	4.885446e-02
1.868807e+00	4.885260e-02
1.868842e+00	4.885075e-02
1.868878e+00	4.884890e-02
1.868913e+00	4.884705e-02
1.868948e+00	4.884520e-02
1.868984e+00	4.884335e-02
1.869019e+00	4.884150e-02
1.869055e+00	4.883965e-02
1.869090e+00	4.883780e-02
1.869126e+00	4.883595e-02
1.869162e+00	4.883410e-02
1.869197e+00	4.883225e-02
1.869233e+00	4.883040e-02
1.869269e+00	4.882855e-02
1.869304e+00	4.882670e-02
1.869340e+00	4.882485e-02
1.869376e+00	4.882299e-02
1.869411e+00	4.882114e-02
1.869446e+00	4.881929e-02
1.869482e+00	4.881744e-02
1.869518e+00	4.881559e-02
1.869554e+00	4.881374e-02
1.869589e+00	4.881189e-02
1.869625e+00	4.881004e-02
1.869661e+00	4.880819e-02
1.869696e+00	4.880634e-02
1.869732e+00	4.880449e-02
1.869768e+00	4.880264e-02
1.869803e+00	4.880079e-02
1.869839e+00	4.879894e-02
1.869875e+00	4.879709e-02
1.869911e+00	4.879523e-02
1.869945e+00	4.879338e-02
1.869981e+00	4.879153e-02
1.870017e+00	4.878968e-02
1.870053e+00	4.878783e-02
1.870089e+00	4.878598e-02
1.870126e+00	4.878413e-02
1.870162e+00	4.878228e-02
1.870198e+00	4.878043e-02
1.870234e+00	4.877858e-02
1.870269e+00	4.877673e-02
1.870305e+00	4.877488e-02
1.870341e+00	4.877303e-02
1.870377e+00	4.877118e-02
1.870412e+00	4.876933e-02
1.870447e+00	4.876748e-02
1.870483e+00	4.876562e-02
1.870519e+00	4.876377e-02
1.870555e+00	4.876192e-02
1.870590e+00	4.876007e-02
1.870626e+00	4.875822e-02
1.870662e+00	4.875637e-02
1.870698e+00	4.875452e-02
1.870733e+00	4.875267e-02
1.870769e+00	4.875082e-02
1.870804e+00	4.874897e-02
1.870840e+00	4.874712e-02
1.870875e+00	4.874527e-02
1.870911e+00	4.874342e-02
1.870946e+00	4.874157e-02
1.870982e+00	4.873972e-02
1.871018e+00	4.873787e-02
1.871053e+00	4.873601e-02
1.871089e+00	4.873416e-02
1.871124e+00	4.873231e-02
1.871160e+00	4.873046e-02
1.871196e+00	4.872861e-02
1.871232e+00	4.872676e-02
1.871268e+00	4.872491e-02
1.871304e+00	4.872306e-02
1.871339e+00	4.872121e-02
1.871375e+00	4.871936e-02
1.871411e+00	4.871751e-02
1.871446e+00	4.871566e-02
1.871482e+00	4.871381e-02
1.871517e+00	4.871196e-02
1.871552e+00	4.871011e-02
1.871588e+00	4.870826e-02
1.871624e+00	4.870640e-02
1.871660e+00	4.870455e-02
1.871695e+00	4.870270e-02
1.871731e+00	4.870085e-02
1.871767e+00	4.869900e-02
1.871803e+00	4.869715e-02
1.871839e+00	4.869530e-02
1.871875e+00	4.869345e-02
1.871911e+00	4.869160e-02
1.871946e+00	4.868975e-02
1.871982e+00	4.868790e-02
1.872018e+00	4.868605e-02
1.872053e+00	4.868420e-02
1.872090e+00	4.868235e-02
1.872126e+00	4.868050e-02
1.872162e+00	4.867864e-02
1.872198e+00	4.867679e-02
1.872234e+00	4.867494e-02
1.872269e+00	4.867309e-02
1.872305e+00	4.867124e-02
1.872340e+00	4.866939e-02
1.872376e+00	4.866754e-02
1.872412e+00	4.866569e-02
1.872448e+00	4.866384e-02
1.872483e+00	4.866199e-02
1.872519e+00	4.866014e-02
1.872555e+00	4.865829e-02
1.872591e+00	4.865644e-02
1.872627e+00	4.865459e-02
1.872663e+00	4.865274e-02
1.872699e+00	4.865089e-02
1.872734e+00	4.864903e-02
1.872770e+00	4.864718e-02
1.872806e+00	4.864533e-02
1.872841e+00	4.864348e-02
1.872877e+00	4.864163e-02
1.872913e+00	4.863978e-02
1.872948e+00	4.863793e-02
1.872984e+00	4.863608e-02
1.873019e+00	4.863423e-02
1.873055e+00	4.863238e-02
1.873092e+00	4.863053e-02
1.873127e+00	4.862868e-02
1.873163e+00	4.862683e-02
1.873200e+00	4.862498e-02
1.873236e+00	4.862313e-02
1.873271e+00	4.862128e-02
1.873306e+00	4.861942e-02
1.873342e+00	4.861757e-02
1.873377e+00	4.861572e-02
1.873413e+00	4.861387e-02
1.873449e+00	4.861202e-02
1.873485e+00	4.861017e-02
1.873520e+00	4.860832e-02
1.873557e+00	4.860647e-02
1.873592e+00	4.860462e-02
1.873628e+00	4.860277e-02
1.873664e+00	4.860092e-02
1.873699e+00	4.859907e-02
1.873735e+00	4.859722e-02
1.873770e+00	4.859537e-02
1.873806e+00	4.859352e-02
1.873842e+00	4.859166e-02
1.873878e+00	4.858981e-02
1.873914e+00	4.858796e-02
1.873949e+00	4.858611e-02
1.873985e+00	4.858426e-02
1.874021e+00	4.858241e-02
1.874056e+00	4.858056e-02
1.874093e+00	4.857871e-02
1.874129e+00	4.857686e-02
1.874164e+00	4.857501e-02
1.874199e+00	4.857316e-02
1.874236e+00	4.857131e-02
1.874272e+00	4.856946e-02
1.874308e+00	4.856761e-02
1.874344e+00	4.856576e-02
1.874379e+00	4.856391e-02
1.874416e+00	4.856205e-02
1.874451e+00	4.856020e-02
1.874487e+00	4.855835e-02
1.874524e+00	4.855650e-02
1.874560e+00	4.855465e-02
1.874596e+00	4.855280e-02
1.874632e+00	4.855095e-02
1.874668e+00	4.854910e-02
1.874703e+00	4.854725e-02
1.874739e+00	4.854540e-02
1.874775e+00	4.854355e-02
1.874810e+00	4.854170e-02
1.874846e+00	4.853985e-02
1.874882e+00	4.853800e-02
1.874918e+00	4.853615e-02
1.874954e+00	4.853430e-02
1.874989e+00	4.853244e-02
1.875025e+00	4.853059e-02
1.875061e+00	4.852874e-02
1.875097e+00	4.852689e-02
1.875133e+00	4.852504e-02
1.875169e+00	4.852319e-02
1.875205e+00	4.852134e-02
1.875241e+00	4.851949e-02
1.875276e+00	4.851764e-02
1.875313e+00	4.851579e-02
1.875349e+00	4.851394e-02
1.875385e+00	4.851209e-02
1.875421e+00	4.851024e-02
1.875457e+00	4.850839e-02
1.875493e+00	4.850654e-02
1.875530e+00	4.850468e-02
1.875566e+00	4.850283e-02
1.875601e+00	4.850098e-02
1.875637e+00	4.849913e-02
1.875673e+00	4.849728e-02
1.875709e+00	4.849543e-02
1.875745e+00	4.849358e-02
1.875781e+00	4.849173e-02
1.875816e+00	4.848988e-02
1.875852e+00	4.848803e-02
1.875888e+00	4.848618e-02
1.875924e+00	4.848433e-02
1.875960e+00	4.848248e-02
1.875996e+00	4.848063e-02
1.876031e+00	4.847878e-02
1.876067e+00	4.847693e-02
1.876104e+00	4.847507e-02
1.876140e+00	4.847322e-02
1.876175e+00	4.847137e-02
1.876212e+00	4.846952e-02
1.876248e+00	4.846767e-02
1.876284e+00	4.846582e-02
1.876320e+00	4.846397e-02
1.876355e+00	4.846212e-02
1.876392e+00	4.846027e-02
1.876427e+00	4.845842e-02
1.876463e+00	4.845657e-02
1.876499e+00	4.845472e-02
1.876535e+00	4.845287e-02
1.876571e+00	4.845102e-02
1.876607e+00	4.844917e-02
1.876642e+00	4.844732e-02
1.876678e+00	4.844546e-02
1.876714e+00	4.844361e-02
1.876750e+00	4.844176e-02
1.876787e+00	4.843991e-02
1.876824e+00	4.843806e-02
1.876859e+00	4.843621e-02
1.876895e+00	4.843436e-02
1.876931e+00	4.843251e-02
1.876968e+00	4.843066e-02
1.877004e+00	4.842881e-02
1.877040e+00	4.842696e-02
1.877076e+00	4.842511e-02
1.877112e+00	4.842326e-02
1.877149e+00	4.842141e-02
1.877185e+00	4.841956e-02
1.877221e+00	4.841770e-02
1.877256e+00	4.841585e-02
1.877293e+00	4.841400e-02
1.877328e+00	4.841215e-02
1.877364e+00	4.841030e-02
1.877400e+00	4.840845e-02
1.877437e+00	4.840660e-02
1.877473e+00	4.840475e-02
1.877509e+00	4.840290e-02
1.877545e+00	4.840105e-02
1.877582e+00	4.839920e-02
1.877618e+00	4.839735e-02
1.877654e+00	4.839550e-02
1.877689e+00	4.839365e-02
1.877726e+00	4.839180e-02
1.877762e+00	4.838995e-02
1.877798e+00	4.838809e-02
1.877833e+00	4.838624e-02
1.877869e+00	4.838439e-02
1.877905e+00	4.838254e-02
1.877941e+00	4.838069e-02
1.877978e+00	4.837884e-02
1.878014e+00	4.837699e-02
1.878050e+00	4.837514e-02
1.878087e+00	4.837329e-02
1.878124e+00	4.837144e-02
1.878160e+00	4.836959e-02
1.878196e+00	4.836774e-02
1.878232e+00	4.836589e-02
1.878268e+00	4.836404e-02
1.878304e+00	4.836219e-02
1.878341e+00	4.836034e-02
1.878377e+00	4.835848e-02
1.878413e+00	4.835663e-02
1.878449e+00	4.835478e-02
1.878485e+00	4.835293e-02
1.878521e+00	4.835108e-02
1.878557e+00	4.834923e-02
1.878593e+00	4.834738e-02
1.878629e+00	4.834553e-02
1.878666e+00	4.834368e-02
1.878703e+00	4.834183e-02
1.878739e+00	4.833998e-02
1.878775e+00	4.833813e-02
1.878811e+00	4.833628e-02
1.878848e+00	4.833443e-02
1.878884e+00	4.833258e-02
1.878920e+00	4.833072e-02
1.878956e+00	4.832887e-02
1.878991e+00	4.832702e-02
1.879028e+00	4.832517e-02
1.879064e+00	4.832332e-02
1.879101e+00	4.832147e-02
1.879136e+00	4.831962e-02
1.879172e+00	4.831777e-02
1.879209e+00	4.831592e-02
1.879245e+00	4.831407e-02
1.879281e+00	4.831222e-02
1.879318e+00	4.831037e-02
1.879353e+00	4.830852e-02
1.879390e+00	4.830667e-02
1.879426e+00	4.830482e-02
1.879463e+00	4.830297e-02
1.879499e+00	4.830111e-02
1.879535e+00	4.829926e-02
1.879571e+00	4.829741e-02
1.879607e+00	4.829556e-02
1.879643e+00	4.829371e-02
1.879679e+00	4.829186e-02
1.879714e+00	4.829001e-02
1.879751e+00	4.828816e-02
1.879788e+00	4.828631e-02
1.879824e+00	4.828446e-02
1.879860e+00	4.828261e-02
1.879896e+00	4.828076e-02
1.879932e+00	4.827891e-02
1.879969e+00	4.827706e-02
1.880005e+00	4.827521e-02
1.880041e+00	4.827336e-02
1.880077e+00	4.827150e-02
1.880113e+00	4.826965e-02
1.880149e+00	4.826780e-02
1.880185e+00	4.826595e-02
1.880221e+00	4.826410e-02
1.880257e+00	4.826225e-02
1.880293e+00	4.826040e-02
1.880329e+00	4.825855e-02
1.880365e+00	4.825670e-02
1.880401e+00	4.825485e-02
1.880437e+00	4.825300e-02
1.880473e+00	4.825115e-02
1.880510e+00	4.824930e-02
1.880546e+00	4.824745e-02
1.880582e+00	4.824560e-02
1.880618e+00	4.824374e-02
1.880655e+00	4.824189e-02
1.880691e+00	4.824004e-02
1.880727e+00	4.823819e-02
1.880764e+00	4.823634e-02
1.880800e+00	4.823449e-02
1.880837e+00	4.823264e-02
1.880873e+00	4.823079e-02
1.880909e+00	4.822894e-02
1.880945e+00	4.822709e-02
1.880982e+00	4.822524e-02
1.881018e+00	4.822339e-02
1.881054e+00	4.822154e-02
1.881090e+00	4.821969e-02
1.881126e+00	4.821784e-02
1.881163e+00	4.821599e-02
1.881199e+00	4.821413e-02
1.881235e+00	4.821228e-02
1.881272e+00	4.821043e-02
1.881308e+00	4.820858e-02
1.881344e+00	4.820673e-02
1.881380e+00	4.820488e-02
1.881416e+00	4.820303e-02
[truncated: 26,046 more rows]
