# Supplementary material for: Intermittency in the not-so-smooth elastic turbulence
Source: Nat Commun. 2024 May 27;15:4070. doi: 10.1038/s41467-024-48460-5 (PMC11130217; doi:10.1038/s41467-024-48460-5)
Supplement: Supplementary file 4 — Source Data [file 41467_2024_48460_MOESM4_ESM.zip › SourceData/FigS09c_Diss_BoxAvg_moments_De3.txt]

!!-----------------------------------------------De = 3---------------------------------------------------!!

	r/L 			q = 1 			q = 2 			q = 3 			q = 4 			q = 5 			q = 6

9.765625e-04	1				3.198330e+00	1.073596e+03	4.553476e+06	2.488337e+10	1.467500e+14	
1.953125e-03	1.000112e+00	3.101589e+00	1.042931e+03	5.357506e+06	3.559491e+10	2.522642e+14	
2.929688e-03	1				2.956192e+00	4.174803e+02	7.991096e+05	2.093551e+09	5.941415e+12	
3.906250e-03	1.000451e+00	2.861297e+00	2.854748e+02	3.658987e+05	6.505881e+08	1.256370e+12	
4.882812e-03	1.000451e+00	2.799272e+00	3.234115e+02	6.081792e+05	1.521676e+09	3.972980e+12	
5.859375e-03	1.000224e+00	2.709488e+00	1.914220e+02	2.000830e+05	3.001899e+08	4.812942e+11	
6.835938e-03	1				2.633390e+00	1.252108e+02	7.613358e+04	6.985639e+07	6.864378e+10	
7.812500e-03	1.000792e+00	2.568212e+00	9.543789e+01	4.294798e+04	3.052600e+07	2.349695e+10	
8.789062e-03	1.000451e+00	2.518143e+00	8.829389e+01	4.131723e+04	3.056329e+07	2.418894e+10	
9.765625e-03	1.000112e+00	2.463822e+00	6.735031e+01	2.275773e+04	1.365045e+07	9.147082e+09	
1.171875e-02	1.001141e+00	2.365662e+00	4.452847e+01	8.536571e+03	3.111031e+06	1.299384e+09	
1.464844e-02	1				2.253141e+00	3.105780e+01	3.929291e+03	1.039550e+06	3.247115e+08	
1.953125e-02	1.001859e+00	2.106988e+00	1.964593e+01	1.397281e+03	2.217951e+05	4.244484e+07	
2.441406e-02	1.001141e+00	1.988616e+00	1.354939e+01	5.636514e+02	5.651102e+04	7.090352e+06	
2.929688e-02	1.000112e+00	1.896419e+00	1.010909e+01	2.252668e+02	1.098320e+04	6.855162e+05	
3.906250e-02	1.004161e+00	1.758327e+00	6.684174e+00	7.645052e+01	1.947124e+03	6.763117e+04	
4.882812e-02	1.000451e+00	1.649807e+00	5.204888e+00	4.268544e+01	8.273174e+02	2.427963e+04	
5.859375e-02	1.004591e+00	1.573536e+00	4.183811e+00	2.266836e+01	2.411457e+02	3.752091e+03	
6.835938e-02	1.003368e+00	1.508242e+00	3.665222e+00	1.806987e+01	1.901422e+02	3.078651e+03	
7.812500e-02	1.004744e+00	1.461670e+00	3.322392e+00	1.500332e+01	1.435735e+02	2.079637e+03	
8.789062e-02	1.002668e+00	1.409504e+00	2.889820e+00	9.730193e+00	5.658463e+01	4.859962e+02	
9.765625e-02	1.001620e+00	1.370569e+00	2.634786e+00	7.703111e+00	3.522486e+01	2.261778e+02	
1.464844e-01	1.000560e+00	1.233911e+00	1.976951e+00	4.905225e+00	2.207133e+01	1.518158e+02	
1.953125e-01	1.002215e+00	1.176465e+00	1.697559e+00	3.386252e+00	1.059900e+01	4.916627e+01	
2.441406e-01	1.002332e+00	1.115224e+00	1.408790e+00	2.081238e+00	3.670261e+00	7.668726e+00	
2.929688e-01	1.000147e+00	1.104315e+00	1.374932e+00	1.997143e+00	3.503311e+00	7.484041e+00	
3.906250e-01	9.949152e-01	1.063438e+00	1.245126e+00	1.637899e+00	2.470456e+00	4.278815e+00	
4.882812e-01	1.002559e+00	1.063046e+00	1.212744e+00	1.521038e+00	2.136801e+00	3.380269e+00	
5.859375e-01	9.647758e-01	9.650300e-01	9.991324e-01	1.069723e+00	1.183822e+00	1.353616e+00	
6.835938e-01	9.991284e-01	1.031361e+00	1.102396e+00	1.223744e+00	1.415080e+00	1.708089e+00	
7.812500e-01	9.950315e-01	1.031472e+00	1.122843e+00	1.295201e+00	1.594629e+00	2.100068e+00	
