# Supplementary material for: Intermittency in the not-so-smooth elastic turbulence
Source: Nat Commun. 2024 May 27;15:4070. doi: 10.1038/s41467-024-48460-5 (PMC11130217; doi:10.1038/s41467-024-48460-5)
Supplement: Supplementary file 4 — Source Data [file 41467_2024_48460_MOESM4_ESM.zip › SourceData/Fig03a_Ek.txt]

kL				De = 1			De = 3			De = 9
6.283185e+00	2.308420e+00	1.592723e+02	1.343517e+04
1.256637e+01	6.494773e-01	4.121104e+01	3.924006e+03
1.884956e+01	4.048804e-01	3.195956e+01	2.933277e+03
2.513274e+01	1.968674e-01	1.617032e+01	1.557043e+03
3.141593e+01	8.246647e-02	7.677380e+00	7.552501e+02
3.769911e+01	4.722178e-02	4.652899e+00	4.974694e+02
4.398230e+01	2.720269e-02	2.896241e+00	3.147634e+02
5.026548e+01	1.916468e-02	2.104004e+00	2.461063e+02
5.654867e+01	1.013324e-02	1.193893e+00	1.481185e+02
6.283185e+01	6.393515e-03	8.061317e-01	1.063170e+02
6.911504e+01	4.531143e-03	6.121306e-01	8.344764e+01
7.539822e+01	3.152544e-03	4.502983e-01	6.325701e+01
8.168141e+01	2.187808e-03	3.299800e-01	4.834229e+01
8.796459e+01	1.450928e-03	2.310301e-01	3.470154e+01
9.424778e+01	1.226152e-03	1.985441e-01	3.143868e+01
1.005310e+02	8.991035e-04	1.528563e-01	2.445617e+01
1.068142e+02	6.899032e-04	1.220335e-01	1.993934e+01
1.130973e+02	5.067104e-04	9.155364e-02	1.521408e+01
1.193805e+02	4.219740e-04	7.834964e-02	1.345053e+01
1.256637e+02	3.476635e-04	6.642908e-02	1.143952e+01
1.319469e+02	2.695230e-04	5.233641e-02	9.337886e+00
1.382301e+02	2.212849e-04	4.454882e-02	8.022091e+00
1.445133e+02	1.835982e-04	3.761457e-02	6.834259e+00
1.507964e+02	1.589370e-04	3.303493e-02	6.125836e+00
1.570796e+02	1.327461e-04	2.794660e-02	5.218355e+00
1.633628e+02	1.101203e-04	2.370674e-02	4.437136e+00
1.696460e+02	9.615443e-05	2.073990e-02	3.955023e+00
1.759292e+02	8.149513e-05	1.789069e-02	3.438262e+00
1.822124e+02	6.993564e-05	1.556459e-02	3.022358e+00
1.884956e+02	6.214966e-05	1.394641e-02	2.709671e+00
1.947787e+02	5.323647e-05	1.204266e-02	2.348868e+00
2.010619e+02	4.819791e-05	1.096295e-02	2.133166e+00
2.073451e+02	4.287174e-05	9.815492e-03	1.913084e+00
2.136283e+02	3.686932e-05	8.468137e-03	1.656723e+00
2.199115e+02	3.378027e-05	7.796237e-03	1.528647e+00
2.261947e+02	2.995500e-05	6.915400e-03	1.353543e+00
2.324779e+02	2.702677e-05	6.245432e-03	1.227342e+00
2.387610e+02	2.372513e-05	5.487988e-03	1.085709e+00
2.450442e+02	2.198154e-05	5.087580e-03	1.008730e+00
2.513274e+02	2.004033e-05	4.656346e-03	9.240976e-01
2.576106e+02	1.771709e-05	4.118716e-03	8.163752e-01
2.638938e+02	1.655018e-05	3.828222e-03	7.590091e-01
2.701770e+02	1.476536e-05	3.410490e-03	6.770796e-01
2.764602e+02	1.390840e-05	3.212515e-03	6.371199e-01
2.827433e+02	1.227940e-05	2.825310e-03	5.604445e-01
2.890265e+02	1.141308e-05	2.623570e-03	5.212421e-01
2.953097e+02	1.061525e-05	2.429042e-03	4.827265e-01
3.015929e+02	9.834205e-06	2.243000e-03	4.460025e-01
3.078761e+02	9.062979e-06	2.058080e-03	4.108684e-01
3.141593e+02	8.221761e-06	1.862794e-03	3.699574e-01
3.204425e+02	7.796868e-06	1.763588e-03	3.476728e-01
3.267256e+02	7.197336e-06	1.618845e-03	3.194542e-01
3.330088e+02	6.639642e-06	1.483431e-03	2.921163e-01
3.392920e+02	6.173812e-06	1.369293e-03	2.694983e-01
3.455752e+02	5.833667e-06	1.282568e-03	2.529625e-01
3.518584e+02	5.534032e-06	1.209331e-03	2.377563e-01
3.581416e+02	5.092560e-06	1.103649e-03	2.175959e-01
3.644247e+02	4.776405e-06	1.027202e-03	2.022725e-01
3.707079e+02	4.552971e-06	9.732745e-04	1.908720e-01
3.769911e+02	4.214705e-06	8.996812e-04	1.764001e-01
3.832743e+02	3.999529e-06	8.462433e-04	1.654423e-01
3.895575e+02	3.675979e-06	7.734806e-04	1.515852e-01
3.958407e+02	3.543646e-06	7.412909e-04	1.444410e-01
4.021239e+02	3.398442e-06	7.062349e-04	1.375594e-01
4.084070e+02	3.134495e-06	6.470560e-04	1.254584e-01
4.146902e+02	3.004096e-06	6.163939e-04	1.196805e-01
4.209734e+02	2.791094e-06	5.700995e-04	1.102905e-01
4.272566e+02	2.715308e-06	5.492317e-04	1.057587e-01
4.335398e+02	2.524298e-06	5.068608e-04	9.772478e-02
4.398230e+02	2.381269e-06	4.760288e-04	9.145806e-02
4.461062e+02	2.318905e-06	4.589526e-04	8.787104e-02
4.523893e+02	2.182023e-06	4.281448e-04	8.191095e-02
4.586725e+02	2.106550e-06	4.111159e-04	7.847018e-02
4.649557e+02	1.963983e-06	3.805385e-04	7.251956e-02
4.712389e+02	1.901942e-06	3.653686e-04	6.927068e-02
4.775221e+02	1.823019e-06	3.481394e-04	6.563726e-02
4.838053e+02	1.718628e-06	3.260436e-04	6.116208e-02
4.900885e+02	1.651942e-06	3.110467e-04	5.816318e-02
4.963716e+02	1.573517e-06	2.944565e-04	5.486627e-02
5.026548e+02	1.533761e-06	2.841721e-04	5.269309e-02
5.089380e+02	1.458204e-06	2.682572e-04	4.968336e-02
5.152212e+02	1.400538e-06	2.560270e-04	4.706837e-02
5.215044e+02	1.330687e-06	2.413394e-04	4.432123e-02
5.277876e+02	1.306525e-06	2.337769e-04	4.293834e-02
5.340708e+02	1.239013e-06	2.210233e-04	4.040099e-02
5.403539e+02	1.183624e-06	2.094547e-04	3.814539e-02
5.466371e+02	1.146542e-06	2.016516e-04	3.654372e-02
5.529203e+02	1.106263e-06	1.925927e-04	3.485121e-02
5.592035e+02	1.073952e-06	1.856900e-04	3.336317e-02
5.654867e+02	1.019601e-06	1.753126e-04	3.141138e-02
5.717699e+02	9.903877e-07	1.685502e-04	3.009684e-02
5.780530e+02	9.519157e-07	1.607352e-04	2.863850e-02
5.843362e+02	9.168694e-07	1.539849e-04	2.733423e-02
5.906194e+02	8.807381e-07	1.469351e-04	2.593946e-02
5.969026e+02	8.569193e-07	1.421880e-04	2.502816e-02
6.031858e+02	8.340563e-07	1.370257e-04	2.405044e-02
6.094690e+02	8.142830e-07	1.324149e-04	2.312850e-02
6.157522e+02	7.681181e-07	1.243603e-04	2.166654e-02
6.220353e+02	7.537417e-07	1.212124e-04	2.101222e-02
6.283185e+02	7.231424e-07	1.159190e-04	2.003002e-02
6.346017e+02	7.065227e-07	1.117398e-04	1.928469e-02
6.408849e+02	6.814900e-07	1.075502e-04	1.846647e-02
6.471681e+02	6.498628e-07	1.019515e-04	1.741168e-02
6.534513e+02	6.478523e-07	1.009232e-04	1.720562e-02
6.597345e+02	6.162706e-07	9.545038e-05	1.617167e-02
6.660176e+02	6.004466e-07	9.242846e-05	1.561535e-02
6.723008e+02	5.804504e-07	8.880534e-05	1.498253e-02
6.785840e+02	5.704617e-07	8.681129e-05	1.456760e-02
6.848672e+02	5.488417e-07	8.292350e-05	1.385447e-02
6.911504e+02	5.276731e-07	7.924126e-05	1.320263e-02
6.974336e+02	5.196439e-07	7.743724e-05	1.286490e-02
7.037168e+02	5.025340e-07	7.458308e-05	1.233490e-02
7.099999e+02	4.922260e-07	7.263785e-05	1.195956e-02
7.162831e+02	4.718539e-07	6.921813e-05	1.132872e-02
7.225663e+02	4.649802e-07	6.797150e-05	1.107771e-02
7.288495e+02	4.509427e-07	6.549919e-05	1.065539e-02
7.351327e+02	4.320403e-07	6.249452e-05	1.013996e-02
7.414159e+02	4.228169e-07	6.079300e-05	9.822216e-03
7.476991e+02	4.121653e-07	5.931620e-05	9.524022e-03
7.539822e+02	4.013649e-07	5.735647e-05	9.198210e-03
7.602654e+02	3.896889e-07	5.538835e-05	8.863437e-03
7.665486e+02	3.793039e-07	5.370211e-05	8.553230e-03
7.728318e+02	3.676319e-07	5.191288e-05	8.236446e-03
7.791150e+02	3.619141e-07	5.080602e-05	8.050059e-03
7.853982e+02	3.466357e-07	4.856284e-05	7.655723e-03
7.916813e+02	3.386637e-07	4.723011e-05	7.435698e-03
7.979645e+02	3.308712e-07	4.586193e-05	7.207502e-03
8.042477e+02	3.258625e-07	4.500610e-05	7.032080e-03
8.105309e+02	3.143208e-07	4.326102e-05	6.746927e-03
8.168141e+02	3.049644e-07	4.173505e-05	6.484763e-03
8.230973e+02	3.020187e-07	4.118544e-05	6.383063e-03
8.293805e+02	2.913574e-07	3.948311e-05	6.110546e-03
8.356636e+02	2.857456e-07	3.859047e-05	5.953471e-03
8.419468e+02	2.750773e-07	3.709476e-05	5.700395e-03
8.482300e+02	2.726847e-07	3.655673e-05	5.585329e-03
8.545132e+02	2.657134e-07	3.553408e-05	5.425976e-03
8.607964e+02	2.574478e-07	3.427231e-05	5.207838e-03
8.670796e+02	2.499393e-07	3.319945e-05	5.039055e-03
8.733628e+02	2.457141e-07	3.252613e-05	4.921256e-03
8.796459e+02	2.399765e-07	3.165677e-05	4.767838e-03
8.859291e+02	2.342303e-07	3.080290e-05	4.635312e-03
8.922123e+02	2.256536e-07	2.952584e-05	4.439272e-03
8.984955e+02	2.217506e-07	2.898979e-05	4.340493e-03
9.047787e+02	2.180087e-07	2.834537e-05	4.237064e-03
9.110619e+02	2.128115e-07	2.755493e-05	4.109821e-03
9.173451e+02	2.068810e-07	2.669972e-05	3.980476e-03
9.236282e+02	2.028893e-07	2.609148e-05	3.876746e-03
9.299114e+02	1.979799e-07	2.540384e-05	3.762591e-03
9.361946e+02	1.934402e-07	2.465865e-05	3.649737e-03
9.424778e+02	1.876844e-07	2.389048e-05	3.523903e-03
9.487610e+02	1.840984e-07	2.335587e-05	3.437677e-03
9.550442e+02	1.804638e-07	2.283326e-05	3.348710e-03
9.613274e+02	1.767123e-07	2.230034e-05	3.266987e-03
9.676105e+02	1.712334e-07	2.149557e-05	3.145873e-03
9.738937e+02	1.677032e-07	2.103474e-05	3.070239e-03
9.801769e+02	1.652175e-07	2.062974e-05	3.003505e-03
9.864601e+02	1.605129e-07	1.998632e-05	2.900926e-03
9.927433e+02	1.558958e-07	1.940324e-05	2.814973e-03
9.990265e+02	1.537264e-07	1.907832e-05	2.759211e-03
1.005310e+03	1.509036e-07	1.870923e-05	2.698786e-03
1.011593e+03	1.457255e-07	1.800732e-05	2.592085e-03
1.017876e+03	1.439113e-07	1.776874e-05	2.549848e-03
1.024159e+03	1.392189e-07	1.712692e-05	2.456541e-03
1.030442e+03	1.378401e-07	1.694232e-05	2.424987e-03
1.036726e+03	1.326639e-07	1.626165e-05	2.328073e-03
1.043009e+03	1.314288e-07	1.607527e-05	2.294973e-03
1.049292e+03	1.275799e-07	1.558491e-05	2.226627e-03
1.055575e+03	1.248305e-07	1.522486e-05	2.169277e-03
1.061858e+03	1.233772e-07	1.503272e-05	2.137992e-03
1.068142e+03	1.186062e-07	1.443035e-05	2.050801e-03
1.074425e+03	1.167253e-07	1.419720e-05	2.015859e-03
1.080708e+03	1.136933e-07	1.380331e-05	1.958483e-03
1.086991e+03	1.120842e-07	1.357463e-05	1.924490e-03
1.093274e+03	1.079529e-07	1.306194e-05	1.850453e-03
1.099557e+03	1.065859e-07	1.289398e-05	1.825649e-03
1.105841e+03	1.042081e-07	1.259161e-05	1.781465e-03
1.112124e+03	1.020180e-07	1.229767e-05	1.738054e-03
1.118407e+03	9.964807e-08	1.198535e-05	1.692084e-03
1.124690e+03	9.728636e-08	1.169227e-05	1.649936e-03
1.130973e+03	9.543288e-08	1.145451e-05	1.613103e-03
1.137257e+03	9.309190e-08	1.114969e-05	1.569768e-03
1.143540e+03	9.132600e-08	1.091679e-05	1.537405e-03
1.149823e+03	8.913067e-08	1.066123e-05	1.498615e-03
1.156106e+03	8.724775e-08	1.043513e-05	1.466493e-03
1.162389e+03	8.515564e-08	1.017277e-05	1.428506e-03
1.168672e+03	8.347310e-08	9.954686e-06	1.397674e-03
1.174956e+03	8.162045e-08	9.727919e-06	1.364941e-03
1.181239e+03	7.991764e-08	9.524176e-06	1.333802e-03
1.187522e+03	7.742859e-08	9.219088e-06	1.289579e-03
1.193805e+03	7.681096e-08	9.122464e-06	1.273426e-03
1.200088e+03	7.486532e-08	8.905555e-06	1.240726e-03
1.206372e+03	7.310993e-08	8.675380e-06	1.209220e-03
1.212655e+03	7.210029e-08	8.562775e-06	1.192624e-03
1.218938e+03	7.001528e-08	8.311422e-06	1.156364e-03
1.225221e+03	6.910738e-08	8.192586e-06	1.138739e-03
1.231504e+03	6.702367e-08	7.955894e-06	1.104682e-03
1.237788e+03	6.595047e-08	7.815267e-06	1.083719e-03
1.244071e+03	6.427178e-08	7.627581e-06	1.056532e-03
1.250354e+03	6.284396e-08	7.452380e-06	1.031982e-03
1.256637e+03	6.199230e-08	7.336764e-06	1.016249e-03
1.262920e+03	6.040389e-08	7.169823e-06	9.922785e-04
1.269203e+03	5.894300e-08	6.994180e-06	9.682631e-04
1.275487e+03	5.781058e-08	6.852978e-06	9.477680e-04
1.281770e+03	5.692090e-08	6.753577e-06	9.332071e-04
1.288053e+03	5.509776e-08	6.538958e-06	9.034648e-04
1.294336e+03	5.424484e-08	6.450124e-06	8.897584e-04
1.300619e+03	5.324125e-08	6.324092e-06	8.720295e-04
1.306903e+03	5.217936e-08	6.201954e-06	8.550033e-04
1.313186e+03	5.086783e-08	6.047071e-06	8.338361e-04
1.319469e+03	4.976944e-08	5.909345e-06	8.146673e-04
1.325752e+03	4.875281e-08	5.787678e-06	7.983613e-04
1.332035e+03	4.785480e-08	5.684911e-06	7.836657e-04
1.338318e+03	4.688497e-08	5.570589e-06	7.675054e-04
1.344602e+03	4.559038e-08	5.422679e-06	7.475597e-04
1.350885e+03	4.485982e-08	5.326886e-06	7.345724e-04
1.357168e+03	4.421568e-08	5.247995e-06	7.242392e-04
1.363451e+03	4.300980e-08	5.100618e-06	7.049932e-04
1.369734e+03	4.218041e-08	5.006082e-06	6.922599e-04
1.376018e+03	4.138507e-08	4.906158e-06	6.782845e-04
1.382301e+03	4.074839e-08	4.831153e-06	6.680251e-04
1.388584e+03	3.950311e-08	4.686253e-06	6.485145e-04
1.394867e+03	3.892057e-08	4.619906e-06	6.390346e-04
1.401150e+03	3.787723e-08	4.500457e-06	6.224239e-04
1.407434e+03	3.755153e-08	4.455630e-06	6.165071e-04
1.413717e+03	3.656589e-08	4.350757e-06	6.023083e-04
1.420000e+03	3.576135e-08	4.251408e-06	5.887349e-04
1.426283e+03	3.511458e-08	4.181881e-06	5.793462e-04
1.432566e+03	3.444391e-08	4.102595e-06	5.686146e-04
1.438849e+03	3.380950e-08	4.025898e-06	5.572515e-04
1.445133e+03	3.282309e-08	3.916059e-06	5.426767e-04
1.451416e+03	3.251866e-08	3.883253e-06	5.381716e-04
1.457699e+03	3.172646e-08	3.795482e-06	5.260019e-04
1.463982e+03	3.123338e-08	3.734990e-06	5.178768e-04
1.470265e+03	3.023936e-08	3.616942e-06	5.018814e-04
1.476549e+03	2.984826e-08	3.576965e-06	4.964736e-04
1.482832e+03	2.926992e-08	3.510147e-06	4.863123e-04
1.489115e+03	2.859036e-08	3.430561e-06	4.754666e-04
1.495398e+03	2.820456e-08	3.386616e-06	4.697655e-04
1.501681e+03	2.746888e-08	3.310417e-06	4.588997e-04
1.507964e+03	2.704991e-08	3.260817e-06	4.515469e-04
1.514248e+03	2.653107e-08	3.200012e-06	4.431790e-04
1.520531e+03	2.592074e-08	3.132168e-06	4.340909e-04
1.526814e+03	2.550857e-08	3.086652e-06	4.279759e-04
1.533097e+03	2.498472e-08	3.026795e-06	4.195590e-04
1.539380e+03	2.447649e-08	2.967521e-06	4.114175e-04
1.545664e+03	2.392610e-08	2.906374e-06	4.024262e-04
1.551947e+03	2.348779e-08	2.860874e-06	3.963573e-04
1.558230e+03	2.306810e-08	2.813262e-06	3.895843e-04
1.564513e+03	2.254408e-08	2.751970e-06	3.812176e-04
1.570796e+03	2.215460e-08	2.704998e-06	3.749798e-04
1.577080e+03	2.179249e-08	2.661463e-06	3.696805e-04
1.583363e+03	2.131412e-08	2.608004e-06	3.623523e-04
1.589646e+03	2.088463e-08	2.554820e-06	3.553614e-04
1.595929e+03	2.040098e-08	2.499465e-06	3.481769e-04
1.602212e+03	2.020810e-08	2.477200e-06	3.451465e-04
1.608495e+03	1.966779e-08	2.414232e-06	3.367602e-04
1.614779e+03	1.933513e-08	2.376311e-06	3.313286e-04
1.621062e+03	1.898926e-08	2.333598e-06	3.260190e-04
1.627345e+03	1.855962e-08	2.284737e-06	3.193725e-04
1.633628e+03	1.835105e-08	2.259454e-06	3.159630e-04
1.639911e+03	1.782894e-08	2.201992e-06	3.081940e-04
1.646195e+03	1.753179e-08	2.168431e-06	3.035119e-04
1.652478e+03	1.721854e-08	2.133829e-06	2.986361e-04
1.658761e+03	1.695267e-08	2.101244e-06	2.946569e-04
1.665044e+03	1.653322e-08	2.054717e-06	2.882059e-04
1.671327e+03	1.623169e-08	2.017888e-06	2.829442e-04
1.677610e+03	1.595204e-08	1.987167e-06	2.790892e-04
1.683894e+03	1.569061e-08	1.957908e-06	2.750373e-04
1.690177e+03	1.532458e-08	1.913964e-06	2.692010e-04
1.696460e+03	1.503278e-08	1.880204e-06	2.643105e-04
1.702743e+03	1.478821e-08	1.851839e-06	2.605358e-04
1.709026e+03	1.452168e-08	1.821871e-06	2.567823e-04
1.715310e+03	1.427152e-08	1.792648e-06	2.527148e-04
1.721593e+03	1.394767e-08	1.754462e-06	2.473968e-04
1.727876e+03	1.375151e-08	1.731416e-06	2.441638e-04
1.734159e+03	1.351773e-08	1.704086e-06	2.406287e-04
1.740442e+03	1.322796e-08	1.671473e-06	2.359018e-04
1.746726e+03	1.293609e-08	1.634597e-06	2.310240e-04
1.753009e+03	1.280954e-08	1.621382e-06	2.292636e-04
1.759292e+03	1.253376e-08	1.589912e-06	2.251134e-04
1.765575e+03	1.230998e-08	1.562509e-06	2.215330e-04
1.771858e+03	1.208723e-08	1.536609e-06	2.178131e-04
1.778141e+03	1.184794e-08	1.510778e-06	2.141422e-04
1.784425e+03	1.164978e-08	1.488459e-06	2.110421e-04
1.790708e+03	1.138485e-08	1.457256e-06	2.067157e-04
1.796991e+03	1.122685e-08	1.438785e-06	2.044365e-04
1.803274e+03	1.100660e-08	1.413903e-06	2.007946e-04
1.809557e+03	1.084736e-08	1.396386e-06	1.984437e-04
1.815841e+03	1.062248e-08	1.370117e-06	1.948430e-04
1.822124e+03	1.041469e-08	1.345710e-06	1.915287e-04
1.828407e+03	1.025297e-08	1.325751e-06	1.889236e-04
1.834690e+03	1.006932e-08	1.304766e-06	1.860144e-04
1.840973e+03	9.889191e-09	1.284113e-06	1.833135e-04
1.847256e+03	9.674596e-09	1.257665e-06	1.798504e-04
1.853540e+03	9.529424e-09	1.239379e-06	1.774034e-04
1.859823e+03	9.381779e-09	1.222942e-06	1.750214e-04
1.866106e+03	9.186462e-09	1.199938e-06	1.720066e-04
1.872389e+03	9.030486e-09	1.182647e-06	1.695872e-04
1.878672e+03	8.830452e-09	1.159548e-06	1.663262e-04
1.884956e+03	8.748602e-09	1.150757e-06	1.651198e-04
1.891239e+03	8.550227e-09	1.126558e-06	1.616522e-04
1.897522e+03	8.409378e-09	1.111906e-06	1.595193e-04
1.903805e+03	8.242195e-09	1.092045e-06	1.569493e-04
1.910088e+03	8.134188e-09	1.080395e-06	1.552757e-04
1.916372e+03	7.978333e-09	1.061662e-06	1.526843e-04
1.922655e+03	7.815169e-09	1.043511e-06	1.502558e-04
1.928938e+03	7.679330e-09	1.026330e-06	1.479336e-04
1.935221e+03	7.558586e-09	1.012892e-06	1.460723e-04
1.941504e+03	7.427334e-09	9.974722e-07	1.439071e-04
1.947787e+03	7.292047e-09	9.805882e-07	1.416400e-04
1.954071e+03	7.180819e-09	9.677164e-07	1.398941e-04
1.960354e+03	7.022303e-09	9.485603e-07	1.372634e-04
1.966637e+03	6.957292e-09	9.411913e-07	1.361901e-04
1.972920e+03	6.796925e-09	9.221192e-07	1.335889e-04
1.979203e+03	6.695395e-09	9.098629e-07	1.319266e-04
1.985487e+03	6.540645e-09	8.906081e-07	1.293201e-04
1.991770e+03	6.497864e-09	8.867254e-07	1.287472e-04
1.998053e+03	6.334643e-09	8.669892e-07	1.259199e-04
2.004336e+03	6.234037e-09	8.555189e-07	1.244182e-04
2.010619e+03	6.159036e-09	8.467338e-07	1.232239e-04
2.016902e+03	6.027298e-09	8.315760e-07	1.209046e-04
2.023186e+03	5.924767e-09	8.188174e-07	1.191798e-04
2.029469e+03	5.830503e-09	8.077302e-07	1.176801e-04
2.035752e+03	5.721519e-09	7.949319e-07	1.158001e-04
2.042035e+03	5.637402e-09	7.851001e-07	1.145409e-04
2.048318e+03	5.530135e-09	7.723022e-07	1.126369e-04
2.054602e+03	5.435354e-09	7.604743e-07	1.109718e-04
2.060885e+03	5.361278e-09	7.516513e-07	1.098522e-04
2.067168e+03	5.261545e-09	7.394089e-07	1.081094e-04
2.073451e+03	5.169822e-09	7.278869e-07	1.065108e-04
2.079734e+03	5.079952e-09	7.164386e-07	1.050143e-04
2.086018e+03	5.002790e-09	7.076777e-07	1.037702e-04
2.092301e+03	4.901656e-09	6.949377e-07	1.019495e-04
2.098584e+03	4.832815e-09	6.871192e-07	1.008252e-04
2.104867e+03	4.755846e-09	6.778019e-07	9.941101e-05
2.111150e+03	4.681614e-09	6.685402e-07	9.820161e-05
2.117433e+03	4.603461e-09	6.600279e-07	9.691618e-05
2.123717e+03	4.511832e-09	6.483851e-07	9.521008e-05
2.130000e+03	4.443553e-09	6.403719e-07	9.413855e-05
2.136283e+03	4.380705e-09	6.327438e-07	9.302545e-05
2.142566e+03	4.298201e-09	6.223844e-07	9.161436e-05
2.148849e+03	4.225009e-09	6.132423e-07	9.033333e-05
2.155133e+03	4.150993e-09	6.043222e-07	8.901600e-05
2.161416e+03	4.102208e-09	5.990532e-07	8.827907e-05
2.167699e+03	4.017399e-09	5.873938e-07	8.664531e-05
2.173982e+03	3.949771e-09	5.798444e-07	8.552170e-05
2.180265e+03	3.885919e-09	5.716918e-07	8.447203e-05
2.186548e+03	3.837247e-09	5.660109e-07	8.366817e-05
2.192832e+03	3.772449e-09	5.583722e-07	8.254765e-05
2.199115e+03	3.672246e-09	5.451028e-07	8.059672e-05
2.205398e+03	3.659349e-09	5.440870e-07	8.050973e-05
2.211681e+03	3.577874e-09	5.336678e-07	7.896171e-05
2.217964e+03	3.532235e-09	5.278703e-07	7.812620e-05
2.224248e+03	3.463392e-09	5.192861e-07	7.686364e-05
2.230531e+03	3.415670e-09	5.130127e-07	7.600212e-05
2.236814e+03	3.362449e-09	5.059939e-07	7.499650e-05
2.243097e+03	3.296558e-09	4.975352e-07	7.382917e-05
2.249380e+03	3.258561e-09	4.934125e-07	7.330469e-05
2.255664e+03	3.191622e-09	4.849524e-07	7.208105e-05
2.261947e+03	3.164148e-09	4.818949e-07	7.164713e-05
2.268230e+03	3.094397e-09	4.730501e-07	7.036599e-05
2.274513e+03	3.046602e-09	4.675133e-07	6.958512e-05
2.280796e+03	2.989850e-09	4.599167e-07	6.854074e-05
2.287079e+03	2.953480e-09	4.553721e-07	6.790046e-05
2.293363e+03	2.902201e-09	4.488895e-07	6.698995e-05
2.299646e+03	2.848338e-09	4.420695e-07	6.599863e-05
2.305929e+03	2.802744e-09	4.361184e-07	6.515794e-05
2.312212e+03	2.774278e-09	4.327817e-07	6.471969e-05
2.318495e+03	2.721060e-09	4.256649e-07	6.371171e-05
2.324779e+03	2.670152e-09	4.190845e-07	6.273270e-05
2.331062e+03	2.636814e-09	4.150940e-07	6.214869e-05
2.337345e+03	2.599455e-09	4.101467e-07	6.143134e-05
2.343628e+03	2.555419e-09	4.043369e-07	6.059744e-05
2.349911e+03	2.511687e-09	3.985590e-07	5.973972e-05
2.356194e+03	2.476937e-09	3.942079e-07	5.915028e-05
2.362478e+03	2.440862e-09	3.894483e-07	5.849033e-05
2.368761e+03	2.397190e-09	3.836269e-07	5.762174e-05
2.375044e+03	2.359139e-09	3.785964e-07	5.689971e-05
2.381327e+03	2.320150e-09	3.734802e-07	5.614314e-05
2.387610e+03	2.293379e-09	3.703109e-07	5.570487e-05
2.393894e+03	2.249593e-09	3.644933e-07	5.487048e-05
2.400177e+03	2.214299e-09	3.599389e-07	5.420268e-05
2.406460e+03	2.174667e-09	3.547903e-07	5.343472e-05
2.412743e+03	2.154941e-09	3.527374e-07	5.318346e-05
2.419026e+03	2.118027e-09	3.476551e-07	5.241022e-05
2.425310e+03	2.080777e-09	3.427329e-07	5.168243e-05
2.431593e+03	2.048203e-09	3.385055e-07	5.108952e-05
2.437876e+03	2.018164e-09	3.343684e-07	5.048812e-05
2.444159e+03	1.986939e-09	3.301100e-07	4.988874e-05
2.450442e+03	1.953614e-09	3.256441e-07	4.928645e-05
2.456725e+03	1.925930e-09	3.219504e-07	4.874872e-05
2.463009e+03	1.895821e-09	3.177918e-07	4.816991e-05
2.469292e+03	1.869995e-09	3.141887e-07	4.764691e-05
2.475575e+03	1.834298e-09	3.091125e-07	4.693011e-05
2.481858e+03	1.812303e-09	3.062120e-07	4.652992e-05
2.488141e+03	1.789349e-09	3.032186e-07	4.609091e-05
2.494425e+03	1.752556e-09	2.981827e-07	4.532506e-05
2.500708e+03	1.728581e-09	2.946214e-07	4.483482e-05
2.506991e+03	1.708707e-09	2.923385e-07	4.452650e-05
2.513274e+03	1.678906e-09	2.881212e-07	4.390915e-05
2.519557e+03	1.651067e-09	2.842322e-07	4.333397e-05
2.525840e+03	1.628304e-09	2.810737e-07	4.287554e-05
2.532124e+03	1.605251e-09	2.780242e-07	4.241937e-05
2.538407e+03	1.581802e-09	2.747832e-07	4.199251e-05
2.544690e+03	1.551720e-09	2.704108e-07	4.134504e-05
2.550973e+03	1.533469e-09	2.680469e-07	4.100215e-05
2.557256e+03	1.512282e-09	2.650959e-07	4.060682e-05
2.563540e+03	1.487881e-09	2.616316e-07	4.009515e-05
2.569823e+03	1.466908e-09	2.589422e-07	3.968299e-05
2.576106e+03	1.439333e-09	2.548436e-07	3.909311e-05
2.582389e+03	1.426809e-09	2.535628e-07	3.891789e-05
2.588672e+03	1.397904e-09	2.492978e-07	3.829486e-05
2.594956e+03	1.378299e-09	2.466625e-07	3.792574e-05
2.601239e+03	1.356023e-09	2.435819e-07	3.745889e-05
2.607522e+03	1.341389e-09	2.415862e-07	3.719351e-05
2.613805e+03	1.321520e-09	2.388129e-07	3.682174e-05
2.620088e+03	1.297430e-09	2.352160e-07	3.629702e-05
2.626371e+03	1.280427e-09	2.328277e-07	3.593957e-05
2.632655e+03	1.261773e-09	2.301391e-07	3.554060e-05
2.638938e+03	1.246192e-09	2.280478e-07	3.525418e-05
2.645221e+03	1.225957e-09	2.251735e-07	3.482564e-05
2.651504e+03	1.207247e-09	2.223394e-07	3.439583e-05
2.657787e+03	1.190170e-09	2.199568e-07	3.404602e-05
2.664071e+03	1.175408e-09	2.180347e-07	3.376406e-05
2.670354e+03	1.155694e-09	2.150479e-07	3.334019e-05
2.676637e+03	1.139410e-09	2.128382e-07	3.301693e-05
2.682920e+03	1.120534e-09	2.099064e-07	3.258117e-05
2.689203e+03	1.107849e-09	2.083661e-07	3.235902e-05
2.695486e+03	1.091291e-09	2.058469e-07	3.198316e-05
2.701770e+03	1.073698e-09	2.031393e-07	3.159098e-05
2.708053e+03	1.060541e-09	2.013695e-07	3.133913e-05
2.714336e+03	1.044780e-09	1.989859e-07	3.099601e-05
2.720619e+03	1.033361e-09	1.975665e-07	3.080036e-05
2.726902e+03	1.014641e-09	1.947024e-07	3.036026e-05
2.733186e+03	9.996688e-10	1.925277e-07	3.002871e-05
2.739469e+03	9.869188e-10	1.908630e-07	2.979063e-05
2.745752e+03	9.730806e-10	1.888170e-07	2.949640e-05
2.752035e+03	9.581529e-10	1.864742e-07	2.914372e-05
2.758318e+03	9.431978e-10	1.843008e-07	2.882681e-05
2.764602e+03	9.362150e-10	1.835303e-07	2.873079e-05
2.770885e+03	9.176915e-10	1.806096e-07	2.829476e-05
2.777168e+03	9.069724e-10	1.789777e-07	2.805404e-05
2.783451e+03	8.925614e-10	1.768701e-07	2.775476e-05
2.789734e+03	8.828778e-10	1.755664e-07	2.753919e-05
2.796017e+03	8.675393e-10	1.732617e-07	2.721468e-05
2.802301e+03	8.562246e-10	1.715841e-07	2.695210e-05
2.808584e+03	8.461925e-10	1.702726e-07	2.676096e-05
2.814867e+03	8.338023e-10	1.683240e-07	2.647488e-05
2.821150e+03	8.240560e-10	1.669996e-07	2.627600e-05
2.827433e+03	8.089964e-10	1.644788e-07	2.590489e-05
2.833717e+03	8.013034e-10	1.634374e-07	2.577077e-05
2.840000e+03	7.872486e-10	1.612474e-07	2.543463e-05
2.846283e+03	7.798028e-10	1.602696e-07	2.530438e-05
2.852566e+03	7.658035e-10	1.579888e-07	2.495609e-05
2.858849e+03	7.565154e-10	1.567407e-07	2.477297e-05
2.865133e+03	7.487749e-10	1.556867e-07	2.461642e-05
2.871416e+03	7.373349e-10	1.539788e-07	2.438179e-05
2.877699e+03	7.255727e-10	1.520733e-07	2.408972e-05
2.883982e+03	7.179913e-10	1.511287e-07	2.395036e-05
2.890265e+03	7.074821e-10	1.493906e-07	2.370012e-05
2.896548e+03	6.996396e-10	1.483059e-07	2.354276e-05
2.902832e+03	6.891565e-10	1.467081e-07	2.330900e-05
2.909115e+03	6.797054e-10	1.451883e-07	2.307812e-05
2.915398e+03	6.727032e-10	1.442060e-07	2.294621e-05
2.921681e+03	6.619872e-10	1.425054e-07	2.268122e-05
2.927964e+03	6.548414e-10	1.415846e-07	2.254047e-05
2.934248e+03	6.452345e-10	1.399602e-07	2.230414e-05
2.940531e+03	6.382646e-10	1.389881e-07	2.215755e-05
2.946814e+03	6.300024e-10	1.377085e-07	2.197128e-05
2.953097e+03	6.213387e-10	1.363957e-07	2.175657e-05
2.959380e+03	6.152260e-10	1.355329e-07	2.162992e-05
2.965663e+03	6.060393e-10	1.340962e-07	2.142281e-05
2.971947e+03	6.001217e-10	1.331938e-07	2.127490e-05
2.978230e+03	5.915079e-10	1.317804e-07	2.106796e-05
2.984513e+03	5.841827e-10	1.306731e-07	2.088596e-05
2.990796e+03	5.787525e-10	1.299250e-07	2.078428e-05
2.997079e+03	5.692586e-10	1.283458e-07	2.053924e-05
3.003363e+03	5.634141e-10	1.275682e-07	2.041646e-05
3.009646e+03	5.580668e-10	1.267250e-07	2.031045e-05
3.015929e+03	5.502258e-10	1.254934e-07	2.010783e-05
3.022212e+03	5.457824e-10	1.249920e-07	2.004017e-05
3.028495e+03	5.375175e-10	1.235572e-07	1.982271e-05
3.034779e+03	5.315661e-10	1.226418e-07	1.968635e-05
3.041062e+03	5.261807e-10	1.218194e-07	1.957508e-05
3.047345e+03	5.192005e-10	1.206553e-07	1.939425e-05
3.053628e+03	5.134013e-10	1.198229e-07	1.926508e-05
3.059911e+03	5.079118e-10	1.188940e-07	1.912892e-05
3.066194e+03	5.024325e-10	1.181325e-07	1.901403e-05
3.072478e+03	4.970578e-10	1.172736e-07	1.889313e-05
3.078761e+03	4.899154e-10	1.160987e-07	1.871799e-05
3.085044e+03	4.866914e-10	1.158132e-07	1.866408e-05
3.091327e+03	4.811052e-10	1.148598e-07	1.852802e-05
3.097610e+03	4.756071e-10	1.140201e-07	1.839855e-05
3.103894e+03	4.689997e-10	1.128526e-07	1.821178e-05
3.110177e+03	4.669640e-10	1.128098e-07	1.821740e-05
3.116460e+03	4.616310e-10	1.119069e-07	1.807808e-05
3.122743e+03	4.559236e-10	1.109555e-07	1.793525e-05
3.129026e+03	4.509163e-10	1.101332e-07	1.780763e-05
3.135309e+03	4.479040e-10	1.097689e-07	1.775999e-05
3.141593e+03	4.441115e-10	1.092384e-07	1.767967e-05
3.147876e+03	4.377592e-10	1.080726e-07	1.750447e-05
3.154159e+03	4.340886e-10	1.075504e-07	1.742921e-05
3.160442e+03	4.310209e-10	1.071350e-07	1.736450e-05
3.166725e+03	4.276544e-10	1.067429e-07	1.730204e-05
3.173009e+03	4.230581e-10	1.059178e-07	1.717698e-05
3.179292e+03	4.185187e-10	1.051168e-07	1.705455e-05
3.185575e+03	4.155179e-10	1.047029e-07	1.699828e-05
3.191858e+03	4.121335e-10	1.042599e-07	1.692791e-05
3.198141e+03	4.088417e-10	1.037282e-07	1.684756e-05
3.204425e+03	4.046256e-10	1.030068e-07	1.673371e-05
3.210708e+03	4.007712e-10	1.023336e-07	1.661848e-05
