# Supplementary material for: Intermittency in the not-so-smooth elastic turbulence
Source: Nat Commun. 2024 May 27;15:4070. doi: 10.1038/s41467-024-48460-5 (PMC11130217; doi:10.1038/s41467-024-48460-5)
Supplement: Supplementary file 4 — Source Data [file 41467_2024_48460_MOESM4_ESM.zip › SourceData/FigS05c_S2n_by_r2n_De9.txt]

!------------------De = 9-----------------------------!
r/L				n = 1			n = 2			n = 3
9.765625e-04	8.129976e+01	3.641322e+04	1.046812e+09
1.953125e-03	8.090978e+01	3.301161e+04	4.407995e+08
2.929688e-03	8.041532e+01	3.065107e+04	2.765873e+08
3.906250e-03	7.985431e+01	2.867221e+04	2.013456e+08
4.882812e-03	7.924777e+01	2.691129e+04	1.566886e+08
5.859375e-03	7.860970e+01	2.531199e+04	1.259967e+08
6.835938e-03	7.794996e+01	2.384852e+04	1.032587e+08
7.812500e-03	7.727581e+01	2.250565e+04	8.571744e+07
8.789062e-03	7.659266e+01	2.127199e+04	7.184648e+07
9.765625e-03	7.590469e+01	2.013780e+04	6.069434e+07
1.171875e-02	7.452652e+01	1.813356e+04	4.416632e+07
1.464844e-02	7.248433e+01	1.567603e+04	2.856679e+07
1.953125e-02	6.921983e+01	1.264950e+04	1.515225e+07
2.148438e-02	6.797381e+01	1.170967e+04	1.209070e+07
2.441406e-02	6.617192e+01	1.051153e+04	8.850381e+06
2.929688e-02	6.334405e+01	8.937862e+03	5.607801e+06
3.417969e-02	6.072075e+01	7.735550e+03	3.807122e+06
3.906250e-02	5.828139e+01	6.786469e+03	2.733612e+06
4.882812e-02	5.387558e+01	5.376819e+03	1.589025e+06
5.859375e-02	4.999267e+01	4.372920e+03	1.025383e+06
6.835938e-02	4.653396e+01	3.618352e+03	7.051381e+05
7.812500e-02	4.342722e+01	3.030679e+03	5.049591e+05
8.789062e-02	4.061807e+01	2.561720e+03	3.715492e+05
9.765625e-02	3.806412e+01	2.181157e+03	2.789180e+05
1.464844e-01	2.812678e+01	1.053932e+03	8.062312e+04
1.953125e-01	2.136230e+01	5.578707e+02	2.852077e+04
2.441406e-01	1.655434e+01	3.157265e+02	1.152038e+04
2.929688e-01	1.302231e+01	1.875121e+02	5.064996e+03
3.906250e-01	8.333027e+00	7.313200e+01	1.157119e+03
4.882812e-01	5.534544e+00	3.177131e+01	3.230413e+02
5.859375e-01	3.760284e+00	1.479793e+01	1.042734e+02
6.835938e-01	2.497004e+00	6.789862e+00	3.429198e+01
7.812500e-01	1.478704e+00	2.590790e+00	8.779781e+00
