# Supplementary material for: Intermittency in the not-so-smooth elastic turbulence
Source: Nat Commun. 2024 May 27;15:4070. doi: 10.1038/s41467-024-48460-5 (PMC11130217; doi:10.1038/s41467-024-48460-5)
Supplement: Supplementary file 4 — Source Data [file 41467_2024_48460_MOESM4_ESM.zip › SourceData/FigS08b_De3_dashed_rbyL_0p002.txt]

delta2 u			pdf
1.197302e-10	1
5.642863e-06	9.999813e-01
1.131584e-05	9.999626e-01
1.701276e-05	9.999439e-01
2.272751e-05	9.999252e-01
2.839538e-05	9.999065e-01
3.404184e-05	9.998878e-01
3.970097e-05	9.998691e-01
4.535922e-05	9.998504e-01
5.103540e-05	9.998317e-01
5.671652e-05	9.998130e-01
6.237497e-05	9.997943e-01
6.801335e-05	9.997756e-01
7.369131e-05	9.997569e-01
7.935199e-05	9.997382e-01
8.501819e-05	9.997195e-01
9.067772e-05	9.997008e-01
9.631853e-05	9.996821e-01
1.019576e-04	9.996634e-01
1.076115e-04	9.996447e-01
1.132638e-04	9.996260e-01
1.189313e-04	9.996072e-01
1.246071e-04	9.995885e-01
1.302500e-04	9.995698e-01
1.359437e-04	9.995511e-01
1.416313e-04	9.995324e-01
1.473198e-04	9.995137e-01
1.529983e-04	9.994950e-01
1.586866e-04	9.994763e-01
1.643596e-04	9.994576e-01
1.700332e-04	9.994389e-01
1.757038e-04	9.994202e-01
1.813902e-04	9.994015e-01
1.870423e-04	9.993828e-01
1.927143e-04	9.993641e-01
1.983630e-04	9.993454e-01
2.040655e-04	9.993267e-01
2.097090e-04	9.993080e-01
2.153810e-04	9.992893e-01
2.210591e-04	9.992706e-01
2.266996e-04	9.992519e-01
2.323845e-04	9.992332e-01
2.380487e-04	9.992145e-01
2.437288e-04	9.991958e-01
2.494054e-04	9.991771e-01
2.551155e-04	9.991584e-01
2.607802e-04	9.991397e-01
2.664293e-04	9.991210e-01
2.720921e-04	9.991023e-01
2.777722e-04	9.990836e-01
2.834620e-04	9.990649e-01
2.891190e-04	9.990462e-01
2.948086e-04	9.990275e-01
3.004694e-04	9.990088e-01
3.061144e-04	9.989901e-01
3.117997e-04	9.989714e-01
3.174573e-04	9.989527e-01
3.231463e-04	9.989340e-01
3.288309e-04	9.989153e-01
3.344641e-04	9.988966e-01
3.401456e-04	9.988779e-01
3.458313e-04	9.988592e-01
3.515175e-04	9.988405e-01
3.572064e-04	9.988217e-01
3.628738e-04	9.988030e-01
3.685189e-04	9.987843e-01
3.741791e-04	9.987656e-01
3.798466e-04	9.987469e-01
3.855139e-04	9.987282e-01
3.911974e-04	9.987095e-01
3.968518e-04	9.986908e-01
4.025011e-04	9.986721e-01
4.081830e-04	9.986534e-01
4.138592e-04	9.986347e-01
4.195014e-04	9.986160e-01
4.252068e-04	9.985973e-01
4.308760e-04	9.985786e-01
4.365563e-04	9.985599e-01
4.422339e-04	9.985412e-01
4.478990e-04	9.985225e-01
4.535832e-04	9.985038e-01
4.592494e-04	9.984851e-01
4.649267e-04	9.984664e-01
4.705668e-04	9.984477e-01
4.762505e-04	9.984290e-01
4.819349e-04	9.984103e-01
4.875834e-04	9.983916e-01
4.932292e-04	9.983729e-01
4.989217e-04	9.983542e-01
5.045782e-04	9.983355e-01
5.102479e-04	9.983168e-01
5.159107e-04	9.982981e-01
5.215905e-04	9.982794e-01
5.272536e-04	9.982607e-01
5.329099e-04	9.982420e-01
5.385465e-04	9.982233e-01
5.442230e-04	9.982046e-01
5.498785e-04	9.981859e-01
5.555385e-04	9.981672e-01
5.611888e-04	9.981485e-01
5.668449e-04	9.981298e-01
5.724913e-04	9.981111e-01
5.781568e-04	9.980924e-01
5.838174e-04	9.980737e-01
5.895195e-04	9.980549e-01
5.951891e-04	9.980362e-01
6.008766e-04	9.980175e-01
6.065576e-04	9.979988e-01
6.122267e-04	9.979801e-01
6.178983e-04	9.979614e-01
6.236115e-04	9.979427e-01
6.292654e-04	9.979240e-01
6.349189e-04	9.979053e-01
6.405878e-04	9.978866e-01
6.462599e-04	9.978679e-01
6.519409e-04	9.978492e-01
6.575970e-04	9.978305e-01
6.632714e-04	9.978118e-01
6.689407e-04	9.977931e-01
6.746058e-04	9.977744e-01
6.802992e-04	9.977557e-01
6.859684e-04	9.977370e-01
6.916328e-04	9.977183e-01
6.972896e-04	9.976996e-01
7.029652e-04	9.976809e-01
7.086443e-04	9.976622e-01
7.143162e-04	9.976435e-01
7.199832e-04	9.976248e-01
7.256639e-04	9.976061e-01
7.313597e-04	9.975874e-01
7.370111e-04	9.975687e-01
7.426957e-04	9.975500e-01
7.483552e-04	9.975313e-01
7.540171e-04	9.975126e-01
7.596680e-04	9.974939e-01
7.653700e-04	9.974752e-01
7.710190e-04	9.974565e-01
7.766743e-04	9.974378e-01
7.823586e-04	9.974191e-01
7.880041e-04	9.974004e-01
7.936538e-04	9.973817e-01
7.993389e-04	9.973630e-01
8.050080e-04	9.973443e-01
8.106904e-04	9.973256e-01
8.163739e-04	9.973069e-01
8.220606e-04	9.972881e-01
8.276851e-04	9.972694e-01
8.333400e-04	9.972507e-01
8.390205e-04	9.972320e-01
8.446912e-04	9.972133e-01
8.503650e-04	9.971946e-01
8.560270e-04	9.971759e-01
8.617046e-04	9.971572e-01
8.673773e-04	9.971385e-01
8.730445e-04	9.971198e-01
8.787322e-04	9.971011e-01
8.844038e-04	9.970824e-01
8.900714e-04	9.970637e-01
8.957358e-04	9.970450e-01
9.014276e-04	9.970263e-01
9.070904e-04	9.970076e-01
9.127888e-04	9.969889e-01
9.184242e-04	9.969702e-01
9.241015e-04	9.969515e-01
9.297614e-04	9.969328e-01
9.354369e-04	9.969141e-01
9.411110e-04	9.968954e-01
9.467787e-04	9.968767e-01
9.524756e-04	9.968580e-01
9.581514e-04	9.968393e-01
9.638474e-04	9.968206e-01
9.695301e-04	9.968019e-01
9.752168e-04	9.967832e-01
9.808892e-04	9.967645e-01
9.865615e-04	9.967458e-01
9.922655e-04	9.967271e-01
9.979536e-04	9.967084e-01
1.003636e-03	9.966897e-01
1.009307e-03	9.966710e-01
1.014954e-03	9.966523e-01
1.020593e-03	9.966336e-01
1.026273e-03	9.966149e-01
1.031940e-03	9.965962e-01
1.037596e-03	9.965775e-01
1.043274e-03	9.965588e-01
1.048931e-03	9.965401e-01
1.054579e-03	9.965214e-01
1.060272e-03	9.965026e-01
1.065924e-03	9.964839e-01
1.071581e-03	9.964652e-01
1.077254e-03	9.964465e-01
1.082950e-03	9.964278e-01
1.088619e-03	9.964091e-01
1.094262e-03	9.963904e-01
1.099934e-03	9.963717e-01
1.105602e-03	9.963530e-01
1.111282e-03	9.963343e-01
1.116959e-03	9.963156e-01
1.122606e-03	9.962969e-01
1.128331e-03	9.962782e-01
1.133981e-03	9.962595e-01
1.139644e-03	9.962408e-01
1.145315e-03	9.962221e-01
1.150958e-03	9.962034e-01
1.156628e-03	9.961847e-01
1.162311e-03	9.961660e-01
1.167951e-03	9.961473e-01
1.173590e-03	9.961286e-01
1.179228e-03	9.961099e-01
1.184924e-03	9.960912e-01
1.190574e-03	9.960725e-01
1.196249e-03	9.960538e-01
1.201906e-03	9.960351e-01
1.207587e-03	9.960164e-01
1.213262e-03	9.959977e-01
1.218941e-03	9.959790e-01
1.224620e-03	9.959603e-01
1.230279e-03	9.959416e-01
1.235934e-03	9.959229e-01
1.241601e-03	9.959042e-01
1.247286e-03	9.958855e-01
1.252968e-03	9.958668e-01
1.258671e-03	9.958481e-01
1.264341e-03	9.958294e-01
1.270041e-03	9.958107e-01
1.275702e-03	9.957920e-01
1.281385e-03	9.957733e-01
1.287050e-03	9.957546e-01
1.292678e-03	9.957358e-01
1.298337e-03	9.957171e-01
1.303990e-03	9.956984e-01
1.309669e-03	9.956797e-01
1.315345e-03	9.956610e-01
1.321023e-03	9.956423e-01
1.326690e-03	9.956236e-01
1.332378e-03	9.956049e-01
1.338031e-03	9.955862e-01
1.343692e-03	9.955675e-01
1.349357e-03	9.955488e-01
1.355029e-03	9.955301e-01
1.360699e-03	9.955114e-01
1.366344e-03	9.954927e-01
1.372014e-03	9.954740e-01
1.377651e-03	9.954553e-01
1.383314e-03	9.954366e-01
1.388963e-03	9.954179e-01
1.394652e-03	9.953992e-01
1.400297e-03	9.953805e-01
1.405992e-03	9.953618e-01
1.411670e-03	9.953431e-01
1.417336e-03	9.953244e-01
1.423025e-03	9.953057e-01
1.428706e-03	9.952870e-01
1.434348e-03	9.952683e-01
1.440048e-03	9.952496e-01
1.445745e-03	9.952309e-01
1.451420e-03	9.952122e-01
1.457077e-03	9.951935e-01
1.462698e-03	9.951748e-01
1.468358e-03	9.951561e-01
1.474049e-03	9.951374e-01
1.479705e-03	9.951187e-01
1.485387e-03	9.951000e-01
1.491066e-03	9.950813e-01
1.496758e-03	9.950626e-01
1.502433e-03	9.950439e-01
1.508077e-03	9.950252e-01
1.513753e-03	9.950065e-01
1.519437e-03	9.949878e-01
1.525119e-03	9.949691e-01
1.530809e-03	9.949503e-01
1.536497e-03	9.949316e-01
1.542190e-03	9.949129e-01
1.547834e-03	9.948942e-01
1.553545e-03	9.948755e-01
1.559197e-03	9.948568e-01
1.564874e-03	9.948381e-01
1.570549e-03	9.948194e-01
1.576207e-03	9.948007e-01
1.581880e-03	9.947820e-01
1.587548e-03	9.947633e-01
1.593209e-03	9.947446e-01
1.598889e-03	9.947259e-01
1.604567e-03	9.947072e-01
1.610264e-03	9.946885e-01
1.615913e-03	9.946698e-01
1.621534e-03	9.946511e-01
1.627208e-03	9.946324e-01
1.632886e-03	9.946137e-01
1.638556e-03	9.945950e-01
1.644225e-03	9.945763e-01
1.649860e-03	9.945576e-01
1.655532e-03	9.945389e-01
1.661214e-03	9.945202e-01
1.666893e-03	9.945015e-01
1.672549e-03	9.944828e-01
1.678236e-03	9.944641e-01
1.683905e-03	9.944454e-01
1.689569e-03	9.944267e-01
1.695262e-03	9.944080e-01
1.700919e-03	9.943893e-01
1.706601e-03	9.943706e-01
1.712285e-03	9.943519e-01
1.717984e-03	9.943332e-01
1.723656e-03	9.943145e-01
1.729360e-03	9.942958e-01
1.735020e-03	9.942771e-01
1.740664e-03	9.942584e-01
1.746319e-03	9.942397e-01
1.751990e-03	9.942210e-01
1.757649e-03	9.942023e-01
1.763312e-03	9.941835e-01
1.768972e-03	9.941648e-01
1.774656e-03	9.941461e-01
1.780338e-03	9.941274e-01
1.785964e-03	9.941087e-01
1.791631e-03	9.940900e-01
1.797281e-03	9.940713e-01
1.802932e-03	9.940526e-01
1.808635e-03	9.940339e-01
1.814315e-03	9.940152e-01
1.819958e-03	9.939965e-01
1.825610e-03	9.939778e-01
1.831295e-03	9.939591e-01
1.836997e-03	9.939404e-01
1.842670e-03	9.939217e-01
1.848313e-03	9.939030e-01
1.853957e-03	9.938843e-01
1.859643e-03	9.938656e-01
1.865282e-03	9.938469e-01
1.870932e-03	9.938282e-01
1.876619e-03	9.938095e-01
1.882307e-03	9.937908e-01
1.887978e-03	9.937721e-01
1.893663e-03	9.937534e-01
1.899335e-03	9.937347e-01
1.905021e-03	9.937160e-01
1.910666e-03	9.936973e-01
1.916316e-03	9.936786e-01
1.921980e-03	9.936599e-01
1.927702e-03	9.936412e-01
1.933382e-03	9.936225e-01
1.939055e-03	9.936038e-01
1.944740e-03	9.935851e-01
1.950401e-03	9.935664e-01
1.956056e-03	9.935477e-01
1.961697e-03	9.935290e-01
1.967354e-03	9.935103e-01
1.973015e-03	9.934916e-01
1.978690e-03	9.934729e-01
1.984371e-03	9.934542e-01
1.989987e-03	9.934355e-01
1.995643e-03	9.934167e-01
2.001311e-03	9.933980e-01
2.006930e-03	9.933793e-01
2.012610e-03	9.933606e-01
2.018290e-03	9.933419e-01
2.023972e-03	9.933232e-01
2.029647e-03	9.933045e-01
2.035349e-03	9.932858e-01
2.041008e-03	9.932671e-01
2.046696e-03	9.932484e-01
2.052357e-03	9.932297e-01
2.058033e-03	9.932110e-01
2.063726e-03	9.931923e-01
2.069386e-03	9.931736e-01
2.075029e-03	9.931549e-01
2.080703e-03	9.931362e-01
2.086374e-03	9.931175e-01
2.092043e-03	9.930988e-01
2.097716e-03	9.930801e-01
2.103393e-03	9.930614e-01
2.109080e-03	9.930427e-01
2.114738e-03	9.930240e-01
2.120407e-03	9.930053e-01
2.126087e-03	9.929866e-01
2.131760e-03	9.929679e-01
2.137419e-03	9.929492e-01
2.143073e-03	9.929305e-01
2.148740e-03	9.929118e-01
2.154389e-03	9.928931e-01
2.160061e-03	9.928744e-01
2.165729e-03	9.928557e-01
2.171407e-03	9.928370e-01
2.177052e-03	9.928183e-01
2.182706e-03	9.927996e-01
2.188397e-03	9.927809e-01
2.194052e-03	9.927622e-01
2.199717e-03	9.927435e-01
2.205391e-03	9.927248e-01
2.211077e-03	9.927061e-01
2.216730e-03	9.926874e-01
2.222421e-03	9.926687e-01
2.228099e-03	9.926500e-01
2.233790e-03	9.926312e-01
2.239450e-03	9.926125e-01
2.245114e-03	9.925938e-01
2.250789e-03	9.925751e-01
2.256473e-03	9.925564e-01
2.262163e-03	9.925377e-01
2.267814e-03	9.925190e-01
2.273512e-03	9.925003e-01
2.279208e-03	9.924816e-01
2.284882e-03	9.924629e-01
2.290545e-03	9.924442e-01
2.296238e-03	9.924255e-01
2.301882e-03	9.924068e-01
2.307551e-03	9.923881e-01
2.313217e-03	9.923694e-01
2.318889e-03	9.923507e-01
2.324573e-03	9.923320e-01
2.330241e-03	9.923133e-01
2.335918e-03	9.922946e-01
2.341596e-03	9.922759e-01
2.347270e-03	9.922572e-01
2.352940e-03	9.922385e-01
2.358619e-03	9.922198e-01
2.364283e-03	9.922011e-01
2.369954e-03	9.921824e-01
2.375662e-03	9.921637e-01
2.381352e-03	9.921450e-01
2.387007e-03	9.921263e-01
2.392675e-03	9.921076e-01
2.398359e-03	9.920889e-01
2.404029e-03	9.920702e-01
2.409703e-03	9.920515e-01
2.415385e-03	9.920328e-01
2.421064e-03	9.920141e-01
2.426740e-03	9.919954e-01
2.432390e-03	9.919767e-01
2.438076e-03	9.919580e-01
2.443745e-03	9.919393e-01
2.449372e-03	9.919206e-01
2.455073e-03	9.919019e-01
2.460741e-03	9.918832e-01
2.466400e-03	9.918644e-01
2.472057e-03	9.918457e-01
2.477718e-03	9.918270e-01
2.483416e-03	9.918083e-01
2.489083e-03	9.917896e-01
2.494739e-03	9.917709e-01
2.500391e-03	9.917522e-01
2.506061e-03	9.917335e-01
2.511778e-03	9.917148e-01
2.517442e-03	9.916961e-01
2.523130e-03	9.916774e-01
2.528798e-03	9.916587e-01
2.534451e-03	9.916400e-01
2.540123e-03	9.916213e-01
2.545794e-03	9.916026e-01
2.551470e-03	9.915839e-01
2.557154e-03	9.915652e-01
2.562862e-03	9.915465e-01
2.568546e-03	9.915278e-01
2.574235e-03	9.915091e-01
2.579913e-03	9.914904e-01
2.585570e-03	9.914717e-01
2.591240e-03	9.914530e-01
2.596909e-03	9.914343e-01
2.602576e-03	9.914156e-01
2.608231e-03	9.913969e-01
2.613927e-03	9.913782e-01
2.619596e-03	9.913595e-01
2.625263e-03	9.913408e-01
2.630934e-03	9.913221e-01
2.636612e-03	9.913034e-01
2.642279e-03	9.912847e-01
2.647942e-03	9.912660e-01
2.653617e-03	9.912473e-01
2.659272e-03	9.912286e-01
2.664954e-03	9.912099e-01
2.670638e-03	9.911912e-01
2.676282e-03	9.911725e-01
2.681917e-03	9.911538e-01
2.687628e-03	9.911351e-01
2.693310e-03	9.911164e-01
2.699004e-03	9.910977e-01
2.704681e-03	9.910789e-01
2.710378e-03	9.910602e-01
2.716028e-03	9.910415e-01
2.721702e-03	9.910228e-01
2.727385e-03	9.910041e-01
2.733081e-03	9.909854e-01
2.738745e-03	9.909667e-01
2.744419e-03	9.909480e-01
2.750116e-03	9.909293e-01
2.755781e-03	9.909106e-01
2.761454e-03	9.908919e-01
2.767141e-03	9.908732e-01
2.772806e-03	9.908545e-01
2.778453e-03	9.908358e-01
2.784123e-03	9.908171e-01
2.789816e-03	9.907984e-01
2.795516e-03	9.907797e-01
2.801165e-03	9.907610e-01
2.806841e-03	9.907423e-01
2.812508e-03	9.907236e-01
2.818166e-03	9.907049e-01
2.823830e-03	9.906862e-01
2.829544e-03	9.906675e-01
2.835208e-03	9.906488e-01
2.840889e-03	9.906301e-01
2.846577e-03	9.906114e-01
2.852244e-03	9.905927e-01
2.857935e-03	9.905740e-01
2.863596e-03	9.905553e-01
2.869296e-03	9.905366e-01
2.874962e-03	9.905179e-01
2.880641e-03	9.904992e-01
2.886319e-03	9.904805e-01
2.891998e-03	9.904618e-01
2.897676e-03	9.904431e-01
2.903344e-03	9.904244e-01
2.909015e-03	9.904057e-01
2.914694e-03	9.903870e-01
2.920367e-03	9.903683e-01
2.926026e-03	9.903496e-01
2.931692e-03	9.903309e-01
2.937365e-03	9.903121e-01
2.943043e-03	9.902934e-01
2.948760e-03	9.902747e-01
2.954413e-03	9.902560e-01
2.960095e-03	9.902373e-01
2.965771e-03	9.902186e-01
2.971448e-03	9.901999e-01
2.977150e-03	9.901812e-01
2.982806e-03	9.901625e-01
2.988470e-03	9.901438e-01
2.994141e-03	9.901251e-01
2.999814e-03	9.901064e-01
3.005486e-03	9.900877e-01
3.011140e-03	9.900690e-01
3.016814e-03	9.900503e-01
3.022493e-03	9.900316e-01
3.028193e-03	9.900129e-01
3.033855e-03	9.899942e-01
3.039508e-03	9.899755e-01
3.045172e-03	9.899568e-01
3.050825e-03	9.899381e-01
3.056477e-03	9.899194e-01
3.062163e-03	9.899007e-01
3.067818e-03	9.898820e-01
3.073509e-03	9.898633e-01
3.079191e-03	9.898446e-01
3.084873e-03	9.898259e-01
3.090533e-03	9.898072e-01
3.096231e-03	9.897885e-01
3.101908e-03	9.897698e-01
3.107594e-03	9.897511e-01
3.113274e-03	9.897324e-01
3.118974e-03	9.897137e-01
3.124664e-03	9.896950e-01
3.130353e-03	9.896763e-01
3.136028e-03	9.896576e-01
3.141694e-03	9.896389e-01
3.147385e-03	9.896202e-01
3.153030e-03	9.896015e-01
3.158701e-03	9.895828e-01
3.164382e-03	9.895641e-01
3.170044e-03	9.895453e-01
3.175727e-03	9.895266e-01
3.181384e-03	9.895079e-01
3.187067e-03	9.894892e-01
3.192758e-03	9.894705e-01
3.198418e-03	9.894518e-01
3.204074e-03	9.894331e-01
3.209752e-03	9.894144e-01
3.215408e-03	9.893957e-01
3.221085e-03	9.893770e-01
3.226772e-03	9.893583e-01
3.232416e-03	9.893396e-01
3.238078e-03	9.893209e-01
3.243768e-03	9.893022e-01
3.249444e-03	9.892835e-01
3.255161e-03	9.892648e-01
3.260834e-03	9.892461e-01
3.266504e-03	9.892274e-01
3.272185e-03	9.892087e-01
3.277872e-03	9.891900e-01
3.283531e-03	9.891713e-01
3.289213e-03	9.891526e-01
3.294884e-03	9.891339e-01
3.300576e-03	9.891152e-01
3.306230e-03	9.890965e-01
3.311931e-03	9.890778e-01
3.317595e-03	9.890591e-01
3.323243e-03	9.890404e-01
3.328943e-03	9.890217e-01
3.334644e-03	9.890030e-01
3.340308e-03	9.889843e-01
3.345996e-03	9.889656e-01
3.351704e-03	9.889469e-01
3.357365e-03	9.889282e-01
3.363034e-03	9.889095e-01
3.368726e-03	9.888908e-01
3.374402e-03	9.888721e-01
3.380059e-03	9.888534e-01
3.385713e-03	9.888347e-01
3.391371e-03	9.888160e-01
3.397076e-03	9.887973e-01
3.402734e-03	9.887786e-01
3.408407e-03	9.887598e-01
3.414077e-03	9.887411e-01
3.419748e-03	9.887224e-01
3.425395e-03	9.887037e-01
3.431079e-03	9.886850e-01
3.436727e-03	9.886663e-01
3.442404e-03	9.886476e-01
3.448080e-03	9.886289e-01
3.453764e-03	9.886102e-01
3.459417e-03	9.885915e-01
3.465108e-03	9.885728e-01
3.470787e-03	9.885541e-01
3.476457e-03	9.885354e-01
3.482142e-03	9.885167e-01
3.487800e-03	9.884980e-01
3.493489e-03	9.884793e-01
3.499190e-03	9.884606e-01
3.504866e-03	9.884419e-01
3.510568e-03	9.884232e-01
3.516257e-03	9.884045e-01
3.521931e-03	9.883858e-01
3.527578e-03	9.883671e-01
3.533236e-03	9.883484e-01
3.538890e-03	9.883297e-01
3.544557e-03	9.883110e-01
3.550237e-03	9.882923e-01
3.555932e-03	9.882736e-01
3.561607e-03	9.882549e-01
3.567294e-03	9.882362e-01
3.572970e-03	9.882175e-01
3.578625e-03	9.881988e-01
3.584294e-03	9.881801e-01
3.589950e-03	9.881614e-01
3.595630e-03	9.881427e-01
3.601281e-03	9.881240e-01
3.606954e-03	9.881053e-01
3.612637e-03	9.880866e-01
3.618315e-03	9.880679e-01
3.623987e-03	9.880492e-01
3.629677e-03	9.880305e-01
3.635367e-03	9.880118e-01
3.641050e-03	9.879930e-01
3.646695e-03	9.879743e-01
3.652374e-03	9.879556e-01
3.658047e-03	9.879369e-01
3.663754e-03	9.879182e-01
3.669420e-03	9.878995e-01
3.675113e-03	9.878808e-01
3.680791e-03	9.878621e-01
3.686481e-03	9.878434e-01
3.692157e-03	9.878247e-01
3.697853e-03	9.878060e-01
3.703545e-03	9.877873e-01
3.709223e-03	9.877686e-01
3.714913e-03	9.877499e-01
3.720613e-03	9.877312e-01
3.726275e-03	9.877125e-01
3.731944e-03	9.876938e-01
3.737602e-03	9.876751e-01
3.743257e-03	9.876564e-01
3.748923e-03	9.876377e-01
3.754597e-03	9.876190e-01
3.760287e-03	9.876003e-01
3.765966e-03	9.875816e-01
3.771642e-03	9.875629e-01
3.777341e-03	9.875442e-01
3.783041e-03	9.875255e-01
3.788691e-03	9.875068e-01
3.794355e-03	9.874881e-01
3.800065e-03	9.874694e-01
3.805726e-03	9.874507e-01
3.811395e-03	9.874320e-01
3.817047e-03	9.874133e-01
3.822682e-03	9.873946e-01
3.828329e-03	9.873759e-01
3.833970e-03	9.873572e-01
3.839645e-03	9.873385e-01
3.845309e-03	9.873198e-01
3.850987e-03	9.873011e-01
3.856665e-03	9.872824e-01
3.862352e-03	9.872637e-01
3.868027e-03	9.872450e-01
3.873701e-03	9.872263e-01
3.879364e-03	9.872075e-01
3.885044e-03	9.871888e-01
3.890716e-03	9.871701e-01
3.896389e-03	9.871514e-01
3.902072e-03	9.871327e-01
3.907769e-03	9.871140e-01
3.913442e-03	9.870953e-01
3.919103e-03	9.870766e-01
3.924772e-03	9.870579e-01
3.930454e-03	9.870392e-01
3.936149e-03	9.870205e-01
3.941849e-03	9.870018e-01
3.947505e-03	9.869831e-01
3.953175e-03	9.869644e-01
3.958860e-03	9.869457e-01
3.964558e-03	9.869270e-01
3.970227e-03	9.869083e-01
3.975953e-03	9.868896e-01
3.981631e-03	9.868709e-01
3.987312e-03	9.868522e-01
3.993010e-03	9.868335e-01
3.998691e-03	9.868148e-01
4.004373e-03	9.867961e-01
4.010057e-03	9.867774e-01
4.015739e-03	9.867587e-01
4.021427e-03	9.867400e-01
4.027105e-03	9.867213e-01
4.032775e-03	9.867026e-01
4.038440e-03	9.866839e-01
4.044114e-03	9.866652e-01
4.049794e-03	9.866465e-01
4.055470e-03	9.866278e-01
4.061138e-03	9.866091e-01
4.066827e-03	9.865904e-01
4.072517e-03	9.865717e-01
4.078192e-03	9.865530e-01
4.083851e-03	9.865343e-01
4.089535e-03	9.865156e-01
4.095204e-03	9.864969e-01
4.100870e-03	9.864782e-01
4.106580e-03	9.864595e-01
4.112193e-03	9.864407e-01
4.117879e-03	9.864220e-01
4.123502e-03	9.864033e-01
4.129163e-03	9.863846e-01
4.134822e-03	9.863659e-01
4.140500e-03	9.863472e-01
4.146175e-03	9.863285e-01
4.151854e-03	9.863098e-01
4.157517e-03	9.862911e-01
4.163209e-03	9.862724e-01
4.168876e-03	9.862537e-01
4.174572e-03	9.862350e-01
4.180221e-03	9.862163e-01
4.185907e-03	9.861976e-01
4.191635e-03	9.861789e-01
4.197349e-03	9.861602e-01
4.203039e-03	9.861415e-01
4.208719e-03	9.861228e-01
4.214406e-03	9.861041e-01
4.220072e-03	9.860854e-01
4.225765e-03	9.860667e-01
4.231447e-03	9.860480e-01
4.237189e-03	9.860293e-01
4.242845e-03	9.860106e-01
4.248544e-03	9.859919e-01
4.254207e-03	9.859732e-01
4.259918e-03	9.859545e-01
4.265627e-03	9.859358e-01
4.271299e-03	9.859171e-01
4.276969e-03	9.858984e-01
4.282659e-03	9.858797e-01
4.288338e-03	9.858610e-01
4.294050e-03	9.858423e-01
4.299730e-03	9.858236e-01
4.305390e-03	9.858049e-01
4.311041e-03	9.857862e-01
4.316700e-03	9.857675e-01
4.322373e-03	9.857488e-01
4.328045e-03	9.857301e-01
4.333711e-03	9.857114e-01
4.339377e-03	9.856927e-01
4.345049e-03	9.856740e-01
4.350708e-03	9.856552e-01
4.356364e-03	9.856365e-01
4.362038e-03	9.856178e-01
4.367723e-03	9.855991e-01
4.373422e-03	9.855804e-01
4.379091e-03	9.855617e-01
4.384767e-03	9.855430e-01
4.390461e-03	9.855243e-01
4.396122e-03	9.855056e-01
4.401801e-03	9.854869e-01
4.407486e-03	9.854682e-01
4.413133e-03	9.854495e-01
4.418833e-03	9.854308e-01
4.424518e-03	9.854121e-01
4.430197e-03	9.853934e-01
4.435880e-03	9.853747e-01
4.441566e-03	9.853560e-01
4.447238e-03	9.853373e-01
4.452979e-03	9.853186e-01
4.458638e-03	9.852999e-01
4.464293e-03	9.852812e-01
4.469986e-03	9.852625e-01
4.475656e-03	9.852438e-01
4.481347e-03	9.852251e-01
4.487025e-03	9.852064e-01
4.492696e-03	9.851877e-01
4.498386e-03	9.851690e-01
4.504089e-03	9.851503e-01
4.509776e-03	9.851316e-01
4.515441e-03	9.851129e-01
4.521099e-03	9.850942e-01
4.526805e-03	9.850755e-01
4.532478e-03	9.850568e-01
4.538136e-03	9.850381e-01
4.543817e-03	9.850194e-01
4.549483e-03	9.850007e-01
4.555156e-03	9.849820e-01
4.560852e-03	9.849633e-01
4.566536e-03	9.849446e-01
4.572199e-03	9.849259e-01
4.577861e-03	9.849072e-01
4.583530e-03	9.848884e-01
4.589210e-03	9.848697e-01
4.594900e-03	9.848510e-01
4.600545e-03	9.848323e-01
4.606245e-03	9.848136e-01
4.611925e-03	9.847949e-01
4.617611e-03	9.847762e-01
4.623293e-03	9.847575e-01
4.628965e-03	9.847388e-01
4.634624e-03	9.847201e-01
4.640307e-03	9.847014e-01
4.645966e-03	9.846827e-01
4.651668e-03	9.846640e-01
4.657319e-03	9.846453e-01
4.663043e-03	9.846266e-01
4.668743e-03	9.846079e-01
4.674405e-03	9.845892e-01
4.680093e-03	9.845705e-01
4.685791e-03	9.845518e-01
4.691471e-03	9.845331e-01
4.697160e-03	9.845144e-01
4.702843e-03	9.844957e-01
4.708558e-03	9.844770e-01
4.714250e-03	9.844583e-01
4.719950e-03	9.844396e-01
4.725642e-03	9.844209e-01
4.731318e-03	9.844022e-01
4.737005e-03	9.843835e-01
4.742695e-03	9.843648e-01
4.748411e-03	9.843461e-01
4.754092e-03	9.843274e-01
4.759786e-03	9.843087e-01
4.765430e-03	9.842900e-01
4.771106e-03	9.842713e-01
4.776787e-03	9.842526e-01
4.782422e-03	9.842339e-01
4.788095e-03	9.842152e-01
4.793761e-03	9.841965e-01
4.799450e-03	9.841778e-01
4.805117e-03	9.841591e-01
4.810813e-03	9.841404e-01
4.816497e-03	9.841216e-01
4.822173e-03	9.841029e-01
4.827854e-03	9.840842e-01
4.833531e-03	9.840655e-01
4.839211e-03	9.840468e-01
4.844893e-03	9.840281e-01
4.850546e-03	9.840094e-01
4.856223e-03	9.839907e-01
4.861855e-03	9.839720e-01
4.867527e-03	9.839533e-01
4.873208e-03	9.839346e-01
4.878873e-03	9.839159e-01
4.884563e-03	9.838972e-01
4.890239e-03	9.838785e-01
4.895928e-03	9.838598e-01
4.901599e-03	9.838411e-01
4.907262e-03	9.838224e-01
4.912965e-03	9.838037e-01
4.918692e-03	9.837850e-01
4.924397e-03	9.837663e-01
4.930079e-03	9.837476e-01
4.935758e-03	9.837289e-01
4.941471e-03	9.837102e-01
4.947178e-03	9.836915e-01
4.952856e-03	9.836728e-01
4.958557e-03	9.836541e-01
4.964234e-03	9.836354e-01
4.969907e-03	9.836167e-01
4.975593e-03	9.835980e-01
4.981281e-03	9.835793e-01
4.986932e-03	9.835606e-01
4.992635e-03	9.835419e-01
4.998290e-03	9.835232e-01
5.004016e-03	9.835045e-01
5.009684e-03	9.834858e-01
5.015364e-03	9.834671e-01
5.021072e-03	9.834484e-01
5.026759e-03	9.834297e-01
5.032408e-03	9.834110e-01
5.038070e-03	9.833923e-01
5.043757e-03	9.833736e-01
5.049465e-03	9.833549e-01
5.055158e-03	9.833361e-01
5.060855e-03	9.833174e-01
5.066547e-03	9.832987e-01
5.072247e-03	9.832800e-01
5.077916e-03	9.832613e-01
5.083616e-03	9.832426e-01
5.089287e-03	9.832239e-01
5.094966e-03	9.832052e-01
5.100666e-03	9.831865e-01
5.106342e-03	9.831678e-01
5.112010e-03	9.831491e-01
5.117693e-03	9.831304e-01
5.123379e-03	9.831117e-01
5.129094e-03	9.830930e-01
5.134797e-03	9.830743e-01
5.140466e-03	9.830556e-01
5.146135e-03	9.830369e-01
5.151809e-03	9.830182e-01
5.157501e-03	9.829995e-01
5.163168e-03	9.829808e-01
5.168839e-03	9.829621e-01
5.174514e-03	9.829434e-01
5.180206e-03	9.829247e-01
5.185895e-03	9.829060e-01
5.191560e-03	9.828873e-01
5.197279e-03	9.828686e-01
5.202948e-03	9.828499e-01
5.208621e-03	9.828312e-01
5.214302e-03	9.828125e-01
5.219958e-03	9.827938e-01
5.225590e-03	9.827751e-01
5.231275e-03	9.827564e-01
5.236970e-03	9.827377e-01
5.242654e-03	9.827190e-01
5.248300e-03	9.827003e-01
5.254000e-03	9.826816e-01
5.259704e-03	9.826629e-01
5.265427e-03	9.826442e-01
5.271139e-03	9.826255e-01
5.276826e-03	9.826068e-01
5.282516e-03	9.825881e-01
5.288199e-03	9.825693e-01
5.293879e-03	9.825506e-01
5.299587e-03	9.825319e-01
5.305282e-03	9.825132e-01
5.310978e-03	9.824945e-01
5.316662e-03	9.824758e-01
5.322353e-03	9.824571e-01
5.328047e-03	9.824384e-01
5.333697e-03	9.824197e-01
5.339400e-03	9.824010e-01
5.345065e-03	9.823823e-01
5.350739e-03	9.823636e-01
5.356425e-03	9.823449e-01
5.362104e-03	9.823262e-01
5.367758e-03	9.823075e-01
5.373434e-03	9.822888e-01
5.379108e-03	9.822701e-01
5.384785e-03	9.822514e-01
5.390453e-03	9.822327e-01
5.396167e-03	9.822140e-01
5.401843e-03	9.821953e-01
5.407520e-03	9.821766e-01
5.413218e-03	9.821579e-01
5.418900e-03	9.821392e-01
5.424593e-03	9.821205e-01
5.430253e-03	9.821018e-01
5.435942e-03	9.820831e-01
5.441617e-03	9.820644e-01
5.447283e-03	9.820457e-01
5.452994e-03	9.820270e-01
5.458697e-03	9.820083e-01
5.464349e-03	9.819896e-01
5.470018e-03	9.819709e-01
5.475700e-03	9.819522e-01
5.481385e-03	9.819335e-01
5.487107e-03	9.819148e-01
5.492797e-03	9.818961e-01
5.498464e-03	9.818774e-01
5.504125e-03	9.818587e-01
5.509817e-03	9.818400e-01
5.515500e-03	9.818213e-01
5.521188e-03	9.818026e-01
5.526861e-03	9.817838e-01
5.532559e-03	9.817651e-01
5.538234e-03	9.817464e-01
5.543899e-03	9.817277e-01
5.549572e-03	9.817090e-01
5.555282e-03	9.816903e-01
5.560973e-03	9.816716e-01
5.566666e-03	9.816529e-01
5.572383e-03	9.816342e-01
5.578061e-03	9.816155e-01
5.583728e-03	9.815968e-01
5.589421e-03	9.815781e-01
5.595080e-03	9.815594e-01
5.600797e-03	9.815407e-01
5.606486e-03	9.815220e-01
5.612162e-03	9.815033e-01
5.617840e-03	9.814846e-01
5.623503e-03	9.814659e-01
5.629151e-03	9.814472e-01
5.634812e-03	9.814285e-01
5.640502e-03	9.814098e-01
5.646173e-03	9.813911e-01
5.651863e-03	9.813724e-01
5.657557e-03	9.813537e-01
5.663251e-03	9.813350e-01
5.668963e-03	9.813163e-01
5.674661e-03	9.812976e-01
5.680353e-03	9.812789e-01
5.686001e-03	9.812602e-01
5.691687e-03	9.812415e-01
5.697354e-03	9.812228e-01
5.703034e-03	9.812041e-01
5.708721e-03	9.811854e-01
5.714420e-03	9.811667e-01
5.720110e-03	9.811480e-01
5.725812e-03	9.811293e-01
5.731485e-03	9.811106e-01
5.737151e-03	9.810919e-01
5.742855e-03	9.810732e-01
5.748545e-03	9.810545e-01
5.754238e-03	9.810358e-01
5.759921e-03	9.810170e-01
5.765617e-03	9.809983e-01
5.771305e-03	9.809796e-01
5.777009e-03	9.809609e-01
5.782681e-03	9.809422e-01
5.788342e-03	9.809235e-01
5.794026e-03	9.809048e-01
5.799695e-03	9.808861e-01
5.805363e-03	9.808674e-01
5.811053e-03	9.808487e-01
5.816730e-03	9.808300e-01
5.822390e-03	9.808113e-01
5.828045e-03	9.807926e-01
5.833748e-03	9.807739e-01
5.839400e-03	9.807552e-01
5.845062e-03	9.807365e-01
5.850743e-03	9.807178e-01
5.856475e-03	9.806991e-01
5.862135e-03	9.806804e-01
5.867803e-03	9.806617e-01
5.873473e-03	9.806430e-01
5.879166e-03	9.806243e-01
5.884856e-03	9.806056e-01
5.890512e-03	9.805869e-01
5.896175e-03	9.805682e-01
5.901861e-03	9.805495e-01
5.907550e-03	9.805308e-01
5.913222e-03	9.805121e-01
5.918912e-03	9.804934e-01
5.924609e-03	9.804747e-01
5.930302e-03	9.804560e-01
5.935979e-03	9.804373e-01
5.941674e-03	9.804186e-01
5.947383e-03	9.803999e-01
5.953096e-03	9.803812e-01
5.958772e-03	9.803625e-01
5.964480e-03	9.803438e-01
5.970164e-03	9.803251e-01
5.975848e-03	9.803064e-01
5.981534e-03	9.802877e-01
5.987234e-03	9.802690e-01
5.992911e-03	9.802502e-01
5.998585e-03	9.802315e-01
6.004270e-03	9.802128e-01
6.009960e-03	9.801941e-01
6.015635e-03	9.801754e-01
6.021330e-03	9.801567e-01
6.027031e-03	9.801380e-01
6.032687e-03	9.801193e-01
6.038356e-03	9.801006e-01
6.044071e-03	9.800819e-01
6.049762e-03	9.800632e-01
6.055453e-03	9.800445e-01
6.061100e-03	9.800258e-01
6.066810e-03	9.800071e-01
6.072498e-03	9.799884e-01
6.078184e-03	9.799697e-01
6.083896e-03	9.799510e-01
6.089582e-03	9.799323e-01
6.095310e-03	9.799136e-01
6.100996e-03	9.798949e-01
6.106670e-03	9.798762e-01
6.112333e-03	9.798575e-01
6.118007e-03	9.798388e-01
6.123706e-03	9.798201e-01
6.129429e-03	9.798014e-01
6.135095e-03	9.797827e-01
6.140787e-03	9.797640e-01
6.146491e-03	9.797453e-01
6.152160e-03	9.797266e-01
6.157854e-03	9.797079e-01
6.163564e-03	9.796892e-01
6.169222e-03	9.796705e-01
6.174903e-03	9.796518e-01
6.180596e-03	9.796331e-01
6.186261e-03	9.796144e-01
6.191942e-03	9.795957e-01
6.197595e-03	9.795770e-01
6.203286e-03	9.795583e-01
6.208968e-03	9.795396e-01
6.214650e-03	9.795209e-01
6.220340e-03	9.795022e-01
6.225985e-03	9.794835e-01
6.231631e-03	9.794647e-01
6.237335e-03	9.794460e-01
6.243028e-03	9.794273e-01
6.248723e-03	9.794086e-01
6.254391e-03	9.793899e-01
6.260080e-03	9.793712e-01
6.265780e-03	9.793525e-01
6.271460e-03	9.793338e-01
6.277173e-03	9.793151e-01
6.282877e-03	9.792964e-01
6.288579e-03	9.792777e-01
6.294262e-03	9.792590e-01
6.299958e-03	9.792403e-01
6.305656e-03	9.792216e-01
6.311327e-03	9.792029e-01
6.317007e-03	9.791842e-01
6.322680e-03	9.791655e-01
6.328332e-03	9.791468e-01
6.333995e-03	9.791281e-01
6.339689e-03	9.791094e-01
6.345364e-03	9.790907e-01
6.351062e-03	9.790720e-01
6.356719e-03	9.790533e-01
6.362386e-03	9.790346e-01
6.368030e-03	9.790159e-01
6.373724e-03	9.789972e-01
6.379444e-03	9.789785e-01
6.385124e-03	9.789598e-01
6.390775e-03	9.789411e-01
6.396476e-03	9.789224e-01
6.402147e-03	9.789037e-01
6.407852e-03	9.788850e-01
6.413579e-03	9.788663e-01
6.419278e-03	9.788476e-01
6.424948e-03	9.788289e-01
6.430651e-03	9.788102e-01
6.436355e-03	9.787915e-01
6.442003e-03	9.787728e-01
6.447667e-03	9.787541e-01
6.453354e-03	9.787354e-01
6.459049e-03	9.787167e-01
6.464756e-03	9.786979e-01
6.470444e-03	9.786792e-01
6.476109e-03	9.786605e-01
6.481763e-03	9.786418e-01
6.487485e-03	9.786231e-01
6.493167e-03	9.786044e-01
6.498864e-03	9.785857e-01
6.504547e-03	9.785670e-01
6.510258e-03	9.785483e-01
6.515933e-03	9.785296e-01
6.521628e-03	9.785109e-01
6.527324e-03	9.784922e-01
6.533027e-03	9.784735e-01
6.538701e-03	9.784548e-01
6.544417e-03	9.784361e-01
6.550152e-03	9.784174e-01
6.555858e-03	9.783987e-01
6.561540e-03	9.783800e-01
6.567243e-03	9.783613e-01
6.572946e-03	9.783426e-01
6.578634e-03	9.783239e-01
6.584330e-03	9.783052e-01
6.590000e-03	9.782865e-01
6.595679e-03	9.782678e-01
6.601360e-03	9.782491e-01
6.607034e-03	9.782304e-01
6.612721e-03	9.782117e-01
6.618408e-03	9.781930e-01
6.624069e-03	9.781743e-01
6.629750e-03	9.781556e-01
6.635423e-03	9.781369e-01
6.641084e-03	9.781182e-01
6.646767e-03	9.780995e-01
6.652441e-03	9.780808e-01
6.658149e-03	9.780621e-01
6.663869e-03	9.780434e-01
6.669603e-03	9.780247e-01
6.675261e-03	9.780060e-01
6.680939e-03	9.779873e-01
6.686618e-03	9.779686e-01
6.692312e-03	9.779499e-01
6.697998e-03	9.779312e-01
6.703667e-03	9.779124e-01
6.709344e-03	9.778937e-01
6.715036e-03	9.778750e-01
6.720715e-03	9.778563e-01
6.726388e-03	9.778376e-01
6.732079e-03	9.778189e-01
6.737789e-03	9.778002e-01
6.743481e-03	9.777815e-01
6.749154e-03	9.777628e-01
6.754873e-03	9.777441e-01
6.760565e-03	9.777254e-01
6.766246e-03	9.777067e-01
6.771919e-03	9.776880e-01
6.777602e-03	9.776693e-01
6.783285e-03	9.776506e-01
6.788970e-03	9.776319e-01
6.794686e-03	9.776132e-01
6.800354e-03	9.775945e-01
6.806036e-03	9.775758e-01
6.811733e-03	9.775571e-01
6.817432e-03	9.775384e-01
6.823093e-03	9.775197e-01
6.828773e-03	9.775010e-01
6.834466e-03	9.774823e-01
6.840165e-03	9.774636e-01
6.845844e-03	9.774449e-01
6.851521e-03	9.774262e-01
6.857184e-03	9.774075e-01
6.862898e-03	9.773888e-01
6.868592e-03	9.773701e-01
6.874279e-03	9.773514e-01
6.879952e-03	9.773327e-01
6.885640e-03	9.773140e-01
6.891325e-03	9.772953e-01
6.897007e-03	9.772766e-01
6.902698e-03	9.772579e-01
6.908387e-03	9.772392e-01
6.914078e-03	9.772205e-01
6.919753e-03	9.772018e-01
6.925407e-03	9.771831e-01
6.931126e-03	9.771644e-01
6.936801e-03	9.771456e-01
6.942490e-03	9.771269e-01
6.948203e-03	9.771082e-01
6.953874e-03	9.770895e-01
6.959553e-03	9.770708e-01
6.965233e-03	9.770521e-01
6.970916e-03	9.770334e-01
6.976610e-03	9.770147e-01
6.982280e-03	9.769960e-01
6.987976e-03	9.769773e-01
6.993656e-03	9.769586e-01
6.999336e-03	9.769399e-01
7.005045e-03	9.769212e-01
7.010713e-03	9.769025e-01
7.016391e-03	9.768838e-01
7.022076e-03	9.768651e-01
7.027765e-03	9.768464e-01
7.033482e-03	9.768277e-01
7.039186e-03	9.768090e-01
7.044903e-03	9.767903e-01
7.050559e-03	9.767716e-01
7.056248e-03	9.767529e-01
7.061929e-03	9.767342e-01
7.067616e-03	9.767155e-01
7.073345e-03	9.766968e-01
7.079003e-03	9.766781e-01
7.084667e-03	9.766594e-01
7.090344e-03	9.766407e-01
7.096064e-03	9.766220e-01
7.101750e-03	9.766033e-01
7.107446e-03	9.765846e-01
7.113147e-03	9.765659e-01
7.118841e-03	9.765472e-01
7.124540e-03	9.765285e-01
7.130218e-03	9.765098e-01
7.135908e-03	9.764911e-01
7.141610e-03	9.764724e-01
7.147286e-03	9.764537e-01
7.152991e-03	9.764350e-01
7.158671e-03	9.764163e-01
7.164384e-03	9.763976e-01
7.170081e-03	9.763788e-01
7.175749e-03	9.763601e-01
7.181416e-03	9.763414e-01
7.187094e-03	9.763227e-01
7.192810e-03	9.763040e-01
7.198500e-03	9.762853e-01
7.204212e-03	9.762666e-01
7.209910e-03	9.762479e-01
7.215623e-03	9.762292e-01
7.221326e-03	9.762105e-01
7.227004e-03	9.761918e-01
7.232712e-03	9.761731e-01
7.238382e-03	9.761544e-01
7.244083e-03	9.761357e-01
7.249796e-03	9.761170e-01
7.255495e-03	9.760983e-01
7.261204e-03	9.760796e-01
7.266890e-03	9.760609e-01
7.272571e-03	9.760422e-01
7.278247e-03	9.760235e-01
7.283958e-03	9.760048e-01
7.289612e-03	9.759861e-01
7.295285e-03	9.759674e-01
7.300992e-03	9.759487e-01
7.306695e-03	9.759300e-01
7.312376e-03	9.759113e-01
7.318062e-03	9.758926e-01
7.323748e-03	9.758739e-01
7.329441e-03	9.758552e-01
7.335114e-03	9.758365e-01
7.340814e-03	9.758178e-01
7.346486e-03	9.757991e-01
7.352193e-03	9.757804e-01
7.357895e-03	9.757617e-01
7.363610e-03	9.757430e-01
7.369306e-03	9.757243e-01
7.374996e-03	9.757056e-01
7.380708e-03	9.756869e-01
7.386391e-03	9.756682e-01
7.392091e-03	9.756495e-01
7.397784e-03	9.756308e-01
7.403498e-03	9.756121e-01
7.409170e-03	9.755933e-01
7.414859e-03	9.755746e-01
7.420572e-03	9.755559e-01
7.426270e-03	9.755372e-01
7.431985e-03	9.755185e-01
7.437660e-03	9.754998e-01
7.443341e-03	9.754811e-01
7.449063e-03	9.754624e-01
7.454769e-03	9.754437e-01
7.460476e-03	9.754250e-01
7.466176e-03	9.754063e-01
7.471870e-03	9.753876e-01
7.477529e-03	9.753689e-01
7.483236e-03	9.753502e-01
7.488913e-03	9.753315e-01
7.494623e-03	9.753128e-01
7.500317e-03	9.752941e-01
7.505991e-03	9.752754e-01
7.511685e-03	9.752567e-01
7.517377e-03	9.752380e-01
7.523031e-03	9.752193e-01
7.528716e-03	9.752006e-01
7.534411e-03	9.751819e-01
7.540133e-03	9.751632e-01
7.545780e-03	9.751445e-01
7.551443e-03	9.751258e-01
7.557127e-03	9.751071e-01
7.562805e-03	9.750884e-01
7.568502e-03	9.750697e-01
7.574205e-03	9.750510e-01
7.579885e-03	9.750323e-01
7.585603e-03	9.750136e-01
7.591317e-03	9.749949e-01
7.597019e-03	9.749762e-01
7.602704e-03	9.749575e-01
7.608384e-03	9.749388e-01
7.614060e-03	9.749201e-01
7.619761e-03	9.749014e-01
7.625452e-03	9.748827e-01
7.631159e-03	9.748640e-01
7.636854e-03	9.748453e-01
7.642525e-03	9.748265e-01
7.648205e-03	9.748078e-01
7.653917e-03	9.747891e-01
7.659605e-03	9.747704e-01
7.665298e-03	9.747517e-01
7.670995e-03	9.747330e-01
7.676676e-03	9.747143e-01
7.682368e-03	9.746956e-01
7.688029e-03	9.746769e-01
7.693719e-03	9.746582e-01
7.699400e-03	9.746395e-01
7.705113e-03	9.746208e-01
7.710789e-03	9.746021e-01
7.716500e-03	9.745834e-01
7.722212e-03	9.745647e-01
7.727914e-03	9.745460e-01
7.733628e-03	9.745273e-01
7.739351e-03	9.745086e-01
7.745047e-03	9.744899e-01
7.750722e-03	9.744712e-01
7.756446e-03	9.744525e-01
7.762149e-03	9.744338e-01
7.767812e-03	9.744151e-01
7.773525e-03	9.743964e-01
7.779202e-03	9.743777e-01
7.784865e-03	9.743590e-01
7.790561e-03	9.743403e-01
7.796260e-03	9.743216e-01
7.801934e-03	9.743029e-01
7.807627e-03	9.742842e-01
7.813333e-03	9.742655e-01
7.819030e-03	9.742468e-01
7.824727e-03	9.742281e-01
7.830440e-03	9.742094e-01
7.836156e-03	9.741907e-01
7.841853e-03	9.741720e-01
7.847560e-03	9.741533e-01
7.853237e-03	9.741346e-01
7.858944e-03	9.741159e-01
7.864643e-03	9.740972e-01
7.870328e-03	9.740785e-01
7.876024e-03	9.740598e-01
7.881705e-03	9.740410e-01
7.887402e-03	9.740223e-01
7.893060e-03	9.740036e-01
7.898747e-03	9.739849e-01
7.904426e-03	9.739662e-01
7.910130e-03	9.739475e-01
7.915782e-03	9.739288e-01
7.921498e-03	9.739101e-01
7.927184e-03	9.738914e-01
7.932879e-03	9.738727e-01
7.938593e-03	9.738540e-01
7.944282e-03	9.738353e-01
7.949970e-03	9.738166e-01
7.955642e-03	9.737979e-01
7.961338e-03	9.737792e-01
7.967058e-03	9.737605e-01
7.972747e-03	9.737418e-01
7.978437e-03	9.737231e-01
7.984110e-03	9.737044e-01
7.989774e-03	9.736857e-01
7.995503e-03	9.736670e-01
8.001150e-03	9.736483e-01
8.006813e-03	9.736296e-01
8.012469e-03	9.736109e-01
8.018152e-03	9.735922e-01
8.023823e-03	9.735735e-01
8.029501e-03	9.735548e-01
8.035220e-03	9.735361e-01
8.040906e-03	9.735174e-01
8.046588e-03	9.734987e-01
8.052302e-03	9.734800e-01
8.058003e-03	9.734613e-01
8.063708e-03	9.734426e-01
8.069408e-03	9.734239e-01
8.075118e-03	9.734052e-01
8.080818e-03	9.733865e-01
8.086522e-03	9.733678e-01
8.092211e-03	9.733491e-01
8.097919e-03	9.733304e-01
8.103638e-03	9.733117e-01
8.109327e-03	9.732930e-01
8.115004e-03	9.732742e-01
8.120689e-03	9.732555e-01
8.126345e-03	9.732368e-01
8.132025e-03	9.732181e-01
8.137697e-03	9.731994e-01
8.143372e-03	9.731807e-01
8.149053e-03	9.731620e-01
8.154748e-03	9.731433e-01
8.160451e-03	9.731246e-01
8.166130e-03	9.731059e-01
8.171822e-03	9.730872e-01
8.177514e-03	9.730685e-01
8.183212e-03	9.730498e-01
8.188863e-03	9.730311e-01
8.194573e-03	9.730124e-01
8.200268e-03	9.729937e-01
8.205975e-03	9.729750e-01
8.211655e-03	9.729563e-01
8.217366e-03	9.729376e-01
8.223039e-03	9.729189e-01
8.228725e-03	9.729002e-01
8.234393e-03	9.728815e-01
8.240087e-03	9.728628e-01
8.245791e-03	9.728441e-01
8.251487e-03	9.728254e-01
8.257177e-03	9.728067e-01
8.262895e-03	9.727880e-01
8.268566e-03	9.727693e-01
8.274265e-03	9.727506e-01
8.279946e-03	9.727319e-01
8.285627e-03	9.727132e-01
8.291313e-03	9.726945e-01
8.296993e-03	9.726758e-01
8.302692e-03	9.726571e-01
8.308400e-03	9.726384e-01
8.314110e-03	9.726197e-01
8.319805e-03	9.726010e-01
8.325498e-03	9.725823e-01
8.331212e-03	9.725636e-01
8.336874e-03	9.725449e-01
8.342570e-03	9.725262e-01
8.348248e-03	9.725074e-01
8.353958e-03	9.724887e-01
8.359667e-03	9.724700e-01
8.365362e-03	9.724513e-01
8.371043e-03	9.724326e-01
8.376756e-03	9.724139e-01
8.382443e-03	9.723952e-01
8.388123e-03	9.723765e-01
8.393811e-03	9.723578e-01
8.399506e-03	9.723391e-01
8.405228e-03	9.723204e-01
8.410921e-03	9.723017e-01
8.416619e-03	9.722830e-01
8.422333e-03	9.722643e-01
8.428018e-03	9.722456e-01
8.433733e-03	9.722269e-01
8.439408e-03	9.722082e-01
8.445103e-03	9.721895e-01
8.450769e-03	9.721708e-01
8.456453e-03	9.721521e-01
8.462159e-03	9.721334e-01
8.467839e-03	9.721147e-01
8.473545e-03	9.720960e-01
8.479245e-03	9.720773e-01
8.484940e-03	9.720586e-01
8.490675e-03	9.720399e-01
8.496358e-03	9.720212e-01
8.502048e-03	9.720025e-01
8.507692e-03	9.719838e-01
8.513401e-03	9.719651e-01
8.519133e-03	9.719464e-01
8.524800e-03	9.719277e-01
8.530479e-03	9.719090e-01
8.536144e-03	9.718903e-01
8.541849e-03	9.718716e-01
8.547536e-03	9.718529e-01
8.553222e-03	9.718342e-01
8.558932e-03	9.718155e-01
8.564622e-03	9.717968e-01
8.570313e-03	9.717781e-01
8.575987e-03	9.717594e-01
8.581675e-03	9.717407e-01
8.587374e-03	9.717219e-01
8.593084e-03	9.717032e-01
8.598788e-03	9.716845e-01
8.604474e-03	9.716658e-01
8.610186e-03	9.716471e-01
8.615900e-03	9.716284e-01
8.621597e-03	9.716097e-01
8.627292e-03	9.715910e-01
8.632999e-03	9.715723e-01
8.638695e-03	9.715536e-01
8.644398e-03	9.715349e-01
8.650051e-03	9.715162e-01
8.655774e-03	9.714975e-01
8.661485e-03	9.714788e-01
8.667167e-03	9.714601e-01
8.672899e-03	9.714414e-01
8.678574e-03	9.714227e-01
8.684300e-03	9.714040e-01
8.690002e-03	9.713853e-01
8.695656e-03	9.713666e-01
8.701348e-03	9.713479e-01
8.707030e-03	9.713292e-01
8.712715e-03	9.713105e-01
8.718414e-03	9.712918e-01
8.724095e-03	9.712731e-01
8.729798e-03	9.712544e-01
8.735485e-03	9.712357e-01
8.741188e-03	9.712170e-01
8.746897e-03	9.711983e-01
8.752582e-03	9.711796e-01
8.758287e-03	9.711609e-01
8.763978e-03	9.711422e-01
8.769674e-03	9.711235e-01
8.775376e-03	9.711048e-01
8.781077e-03	9.710861e-01
8.786794e-03	9.710674e-01
8.792461e-03	9.710487e-01
8.798159e-03	9.710300e-01
8.803871e-03	9.710113e-01
8.809548e-03	9.709926e-01
8.815267e-03	9.709739e-01
8.820989e-03	9.709551e-01
8.826694e-03	9.709364e-01
8.832378e-03	9.709177e-01
8.838060e-03	9.708990e-01
8.843778e-03	9.708803e-01
8.849464e-03	9.708616e-01
8.855174e-03	9.708429e-01
8.860869e-03	9.708242e-01
8.866568e-03	9.708055e-01
8.872294e-03	9.707868e-01
8.878011e-03	9.707681e-01
8.883729e-03	9.707494e-01
8.889393e-03	9.707307e-01
8.895095e-03	9.707120e-01
8.900769e-03	9.706933e-01
8.906476e-03	9.706746e-01
8.912191e-03	9.706559e-01
8.917868e-03	9.706372e-01
8.923550e-03	9.706185e-01
8.929222e-03	9.705998e-01
8.934902e-03	9.705811e-01
8.940607e-03	9.705624e-01
8.946292e-03	9.705437e-01
8.952022e-03	9.705250e-01
8.957738e-03	9.705063e-01
8.963429e-03	9.704876e-01
8.969150e-03	9.704689e-01
8.974875e-03	9.704502e-01
8.980563e-03	9.704315e-01
8.986260e-03	9.704128e-01
8.991956e-03	9.703941e-01
8.997645e-03	9.703754e-01
9.003345e-03	9.703567e-01
9.009082e-03	9.703380e-01
9.014807e-03	9.703193e-01
9.020539e-03	9.703006e-01
9.026226e-03	9.702819e-01
9.031938e-03	9.702632e-01
9.037601e-03	9.702445e-01
9.043329e-03	9.702258e-01
9.049017e-03	9.702071e-01
9.054700e-03	9.701884e-01
9.060406e-03	9.701696e-01
9.066111e-03	9.701509e-01
9.071814e-03	9.701322e-01
9.077518e-03	9.701135e-01
9.083191e-03	9.700948e-01
9.088883e-03	9.700761e-01
9.094602e-03	9.700574e-01
9.100288e-03	9.700387e-01
9.106005e-03	9.700200e-01
9.111697e-03	9.700013e-01
9.117373e-03	9.699826e-01
9.123074e-03	9.699639e-01
9.128763e-03	9.699452e-01
9.134478e-03	9.699265e-01
9.140169e-03	9.699078e-01
9.145852e-03	9.698891e-01
9.151557e-03	9.698704e-01
9.157243e-03	9.698517e-01
9.162899e-03	9.698330e-01
9.168595e-03	9.698143e-01
9.174319e-03	9.697956e-01
9.180011e-03	9.697769e-01
9.185694e-03	9.697582e-01
9.191388e-03	9.697395e-01
9.197108e-03	9.697208e-01
9.202782e-03	9.697021e-01
9.208474e-03	9.696834e-01
9.214155e-03	9.696647e-01
9.219839e-03	9.696460e-01
9.225544e-03	9.696273e-01
9.231276e-03	9.696086e-01
9.236976e-03	9.695899e-01
9.242692e-03	9.695712e-01
9.248405e-03	9.695525e-01
9.254124e-03	9.695338e-01
9.259832e-03	9.695151e-01
9.265544e-03	9.694964e-01
9.271251e-03	9.694777e-01
9.276950e-03	9.694590e-01
9.282664e-03	9.694403e-01
9.288342e-03	9.694216e-01
9.294036e-03	9.694028e-01
9.299753e-03	9.693841e-01
9.305440e-03	9.693654e-01
9.311141e-03	9.693467e-01
9.316845e-03	9.693280e-01
9.322539e-03	9.693093e-01
9.328242e-03	9.692906e-01
9.333954e-03	9.692719e-01
9.339688e-03	9.692532e-01
9.345406e-03	9.692345e-01
9.351110e-03	9.692158e-01
9.356847e-03	9.691971e-01
9.362555e-03	9.691784e-01
9.368251e-03	9.691597e-01
9.373959e-03	9.691410e-01
9.379653e-03	9.691223e-01
9.385363e-03	9.691036e-01
9.391087e-03	9.690849e-01
9.396785e-03	9.690662e-01
9.402469e-03	9.690475e-01
9.408172e-03	9.690288e-01
9.413867e-03	9.690101e-01
9.419584e-03	9.689914e-01
9.425279e-03	9.689727e-01
9.430985e-03	9.689540e-01
9.436720e-03	9.689353e-01
9.442409e-03	9.689166e-01
9.448108e-03	9.688979e-01
9.453810e-03	9.688792e-01
9.459524e-03	9.688605e-01
9.465221e-03	9.688418e-01
9.470912e-03	9.688231e-01
9.476589e-03	9.688044e-01
9.482266e-03	9.687857e-01
9.487953e-03	9.687670e-01
9.493624e-03	9.687483e-01
9.499327e-03	9.687296e-01
9.505003e-03	9.687109e-01
9.510685e-03	9.686922e-01
9.516386e-03	9.686735e-01
9.522043e-03	9.686548e-01
9.527747e-03	9.686360e-01
9.533442e-03	9.686173e-01
9.539134e-03	9.685986e-01
9.544820e-03	9.685799e-01
9.550516e-03	9.685612e-01
9.556242e-03	9.685425e-01
9.561924e-03	9.685238e-01
9.567626e-03	9.685051e-01
9.573303e-03	9.684864e-01
9.579006e-03	9.684677e-01
9.584686e-03	9.684490e-01
9.590405e-03	9.684303e-01
9.596105e-03	9.684116e-01
9.601803e-03	9.683929e-01
9.607491e-03	9.683742e-01
9.613197e-03	9.683555e-01
9.618916e-03	9.683368e-01
9.624633e-03	9.683181e-01
9.630370e-03	9.682994e-01
9.636091e-03	9.682807e-01
9.641795e-03	9.682620e-01
9.647519e-03	9.682433e-01
9.653229e-03	9.682246e-01
9.658920e-03	9.682059e-01
9.664627e-03	9.681872e-01
9.670307e-03	9.681685e-01
9.675999e-03	9.681498e-01
9.681662e-03	9.681311e-01
9.687374e-03	9.681124e-01
9.693067e-03	9.680937e-01
9.698745e-03	9.680750e-01
9.704473e-03	9.680563e-01
9.710176e-03	9.680376e-01
9.715879e-03	9.680189e-01
9.721594e-03	9.680002e-01
9.727315e-03	9.679815e-01
9.733036e-03	9.679628e-01
9.738729e-03	9.679441e-01
9.744422e-03	9.679254e-01
9.750109e-03	9.679067e-01
9.755792e-03	9.678880e-01
9.761489e-03	9.678693e-01
9.767185e-03	9.678505e-01
9.772904e-03	9.678318e-01
9.778604e-03	9.678131e-01
9.784291e-03	9.677944e-01
9.789988e-03	9.677757e-01
9.795700e-03	9.677570e-01
9.801396e-03	9.677383e-01
9.807079e-03	9.677196e-01
9.812800e-03	9.677009e-01
9.818517e-03	9.676822e-01
9.824211e-03	9.676635e-01
9.829896e-03	9.676448e-01
9.835624e-03	9.676261e-01
9.841333e-03	9.676074e-01
9.847033e-03	9.675887e-01
9.852750e-03	9.675700e-01
9.858427e-03	9.675513e-01
9.864129e-03	9.675326e-01
9.869810e-03	9.675139e-01
9.875515e-03	9.674952e-01
9.881250e-03	9.674765e-01
9.886899e-03	9.674578e-01
9.892597e-03	9.674391e-01
9.898324e-03	9.674204e-01
9.904030e-03	9.674017e-01
9.909744e-03	9.673830e-01
9.915465e-03	9.673643e-01
9.921152e-03	9.673456e-01
9.926822e-03	9.673269e-01
9.932547e-03	9.673082e-01
9.938277e-03	9.672895e-01
9.943994e-03	9.672708e-01
9.949695e-03	9.672521e-01
9.955429e-03	9.672334e-01
9.961144e-03	9.672147e-01
9.966845e-03	9.671960e-01
9.972577e-03	9.671773e-01
9.978289e-03	9.671586e-01
9.984001e-03	9.671399e-01
9.989722e-03	9.671212e-01
9.995455e-03	9.671025e-01
1.000115e-02	9.670837e-01
1.000682e-02	9.670650e-01
1.001250e-02	9.670463e-01
1.001821e-02	9.670276e-01
1.002392e-02	9.670089e-01
1.002962e-02	9.669902e-01
1.003532e-02	9.669715e-01
1.004104e-02	9.669528e-01
1.004676e-02	9.669341e-01
1.005245e-02	9.669154e-01
1.005813e-02	9.668967e-01
1.006388e-02	9.668780e-01
1.006960e-02	9.668593e-01
1.007533e-02	9.668406e-01
1.008103e-02	9.668219e-01
1.008675e-02	9.668032e-01
1.009243e-02	9.667845e-01
1.009812e-02	9.667658e-01
1.010381e-02	9.667471e-01
1.010948e-02	9.667284e-01
1.011519e-02	9.667097e-01
1.012090e-02	9.666910e-01
1.012660e-02	9.666723e-01
1.013231e-02	9.666536e-01
1.013804e-02	9.666349e-01
1.014373e-02	9.666162e-01
1.014947e-02	9.665975e-01
1.015515e-02	9.665788e-01
1.016085e-02	9.665601e-01
1.016656e-02	9.665414e-01
1.017225e-02	9.665227e-01
1.017797e-02	9.665040e-01
1.018368e-02	9.664853e-01
1.018937e-02	9.664666e-01
1.019509e-02	9.664479e-01
1.020078e-02	9.664292e-01
1.020649e-02	9.664105e-01
1.021223e-02	9.663918e-01
1.021793e-02	9.663731e-01
1.022362e-02	9.663544e-01
1.022934e-02	9.663357e-01
1.023503e-02	9.663170e-01
1.024073e-02	9.662982e-01
1.024643e-02	9.662795e-01
1.025213e-02	9.662608e-01
1.025784e-02	9.662421e-01
1.026358e-02	9.662234e-01
1.026930e-02	9.662047e-01
1.027502e-02	9.661860e-01
1.028078e-02	9.661673e-01
1.028649e-02	9.661486e-01
1.029220e-02	9.661299e-01
1.029788e-02	9.661112e-01
1.030360e-02	9.660925e-01
1.030928e-02	9.660738e-01
1.031500e-02	9.660551e-01
1.032069e-02	9.660364e-01
1.032639e-02	9.660177e-01
1.033208e-02	9.659990e-01
1.033779e-02	9.659803e-01
1.034349e-02	9.659616e-01
1.034923e-02	9.659429e-01
1.035493e-02	9.659242e-01
1.036065e-02	9.659055e-01
1.036637e-02	9.658868e-01
1.037209e-02	9.658681e-01
1.037781e-02	9.658494e-01
1.038350e-02	9.658307e-01
1.038920e-02	9.658120e-01
1.039492e-02	9.657933e-01
1.040064e-02	9.657746e-01
1.040631e-02	9.657559e-01
1.041200e-02	9.657372e-01
1.041771e-02	9.657185e-01
1.042342e-02	9.656998e-01
1.042913e-02	9.656811e-01
1.043486e-02	9.656624e-01
1.044057e-02	9.656437e-01
1.044627e-02	9.656250e-01
1.045201e-02	9.656063e-01
1.045769e-02	9.655876e-01
1.046339e-02	9.655689e-01
1.046911e-02	9.655502e-01
1.047484e-02	9.655314e-01
1.048055e-02	9.655127e-01
1.048630e-02	9.654940e-01
1.049199e-02	9.654753e-01
1.049768e-02	9.654566e-01
1.050339e-02	9.654379e-01
1.050909e-02	9.654192e-01
1.051480e-02	9.654005e-01
1.052048e-02	9.653818e-01
1.052620e-02	9.653631e-01
1.053190e-02	9.653444e-01
1.053762e-02	9.653257e-01
1.054332e-02	9.653070e-01
1.054902e-02	9.652883e-01
1.055472e-02	9.652696e-01
1.056044e-02	9.652509e-01
1.056616e-02	9.652322e-01
1.057188e-02	9.652135e-01
1.057758e-02	9.651948e-01
1.058328e-02	9.651761e-01
1.058898e-02	9.651574e-01
1.059468e-02	9.651387e-01
1.060039e-02	9.651200e-01
1.060610e-02	9.651013e-01
1.061180e-02	9.650826e-01
1.061751e-02	9.650639e-01
1.062321e-02	9.650452e-01
1.062892e-02	9.650265e-01
1.063462e-02	9.650078e-01
1.064034e-02	9.649891e-01
1.064603e-02	9.649704e-01
1.065175e-02	9.649517e-01
1.065746e-02	9.649330e-01
1.066319e-02	9.649143e-01
1.066891e-02	9.648956e-01
1.067463e-02	9.648769e-01
1.068032e-02	9.648582e-01
1.068603e-02	9.648395e-01
1.069175e-02	9.648208e-01
1.069746e-02	9.648021e-01
1.070315e-02	9.647834e-01
1.070886e-02	9.647646e-01
1.071457e-02	9.647459e-01
1.072027e-02	9.647272e-01
1.072598e-02	9.647085e-01
1.073170e-02	9.646898e-01
1.073739e-02	9.646711e-01
1.074308e-02	9.646524e-01
1.074877e-02	9.646337e-01
1.075450e-02	9.646150e-01
1.076020e-02	9.645963e-01
1.076593e-02	9.645776e-01
1.077164e-02	9.645589e-01
1.077739e-02	9.645402e-01
1.078308e-02	9.645215e-01
1.078877e-02	9.645028e-01
1.079447e-02	9.644841e-01
1.080015e-02	9.644654e-01
1.080586e-02	9.644467e-01
1.081157e-02	9.644280e-01
1.081729e-02	9.644093e-01
1.082301e-02	9.643906e-01
1.082867e-02	9.643719e-01
1.083437e-02	9.643532e-01
1.084007e-02	9.643345e-01
1.084576e-02	9.643158e-01
1.085148e-02	9.642971e-01
1.085720e-02	9.642784e-01
1.086288e-02	9.642597e-01
1.086859e-02	9.642410e-01
1.087430e-02	9.642223e-01
1.088003e-02	9.642036e-01
1.088575e-02	9.641849e-01
1.089147e-02	9.641662e-01
1.089720e-02	9.641475e-01
1.090288e-02	9.641288e-01
1.090861e-02	9.641101e-01
1.091434e-02	9.640914e-01
1.092005e-02	9.640727e-01
1.092575e-02	9.640540e-01
1.093144e-02	9.640353e-01
1.093714e-02	9.640166e-01
1.094286e-02	9.639979e-01
1.094859e-02	9.639791e-01
1.095431e-02	9.639604e-01
1.096004e-02	9.639417e-01
1.096576e-02	9.639230e-01
1.097145e-02	9.639043e-01
1.097715e-02	9.638856e-01
1.098286e-02	9.638669e-01
1.098860e-02	9.638482e-01
1.099431e-02	9.638295e-01
1.100003e-02	9.638108e-01
1.100575e-02	9.637921e-01
1.101142e-02	9.637734e-01
1.101714e-02	9.637547e-01
1.102286e-02	9.637360e-01
1.102858e-02	9.637173e-01
1.103429e-02	9.636986e-01
1.104000e-02	9.636799e-01
1.104570e-02	9.636612e-01
1.105144e-02	9.636425e-01
1.105714e-02	9.636238e-01
1.106285e-02	9.636051e-01
1.106856e-02	9.635864e-01
1.107428e-02	9.635677e-01
1.107999e-02	9.635490e-01
1.108568e-02	9.635303e-01
1.109137e-02	9.635116e-01
1.109707e-02	9.634929e-01
1.110278e-02	9.634742e-01
1.110847e-02	9.634555e-01
1.111421e-02	9.634368e-01
1.111992e-02	9.634181e-01
1.112563e-02	9.633994e-01
1.113135e-02	9.633807e-01
1.113702e-02	9.633620e-01
1.114276e-02	9.633433e-01
1.114846e-02	9.633246e-01
1.115416e-02	9.633059e-01
1.115988e-02	9.632872e-01
1.116557e-02	9.632685e-01
1.117126e-02	9.632498e-01
1.117698e-02	9.632311e-01
1.118268e-02	9.632123e-01
1.118839e-02	9.631936e-01
1.119412e-02	9.631749e-01
1.119985e-02	9.631562e-01
1.120555e-02	9.631375e-01
1.121124e-02	9.631188e-01
1.121695e-02	9.631001e-01
1.122265e-02	9.630814e-01
1.122836e-02	9.630627e-01
1.123408e-02	9.630440e-01
1.123976e-02	9.630253e-01
1.124545e-02	9.630066e-01
1.125116e-02	9.629879e-01
1.125688e-02	9.629692e-01
1.126259e-02	9.629505e-01
1.126831e-02	9.629318e-01
1.127403e-02	9.629131e-01
1.127977e-02	9.628944e-01
1.128548e-02	9.628757e-01
1.129118e-02	9.628570e-01
1.129687e-02	9.628383e-01
1.130260e-02	9.628196e-01
1.130830e-02	9.628009e-01
1.131398e-02	9.627822e-01
1.131970e-02	9.627635e-01
1.132539e-02	9.627448e-01
1.133109e-02	9.627261e-01
1.133681e-02	9.627074e-01
1.134253e-02	9.626887e-01
1.134823e-02	9.626700e-01
1.135396e-02	9.626513e-01
1.135965e-02	9.626326e-01
[truncated: 56,818 more rows]
