# Supplementary material for: Intermittency in the not-so-smooth elastic turbulence
Source: Nat Commun. 2024 May 27;15:4070. doi: 10.1038/s41467-024-48460-5 (PMC11130217; doi:10.1038/s41467-024-48460-5)
Supplement: Supplementary file 4 — Source Data [file 41467_2024_48460_MOESM4_ESM.zip › SourceData/FigS08b_De3_dashed_rbyL_0p001.txt]

delta2 u			pdf
1.281068e-11	1
4.552766e-06	9.999813e-01
9.087598e-06	9.999626e-01
1.366071e-05	9.999439e-01
1.821889e-05	9.999252e-01
2.275517e-05	9.999065e-01
2.729140e-05	9.998878e-01
3.182562e-05	9.998691e-01
3.638436e-05	9.998504e-01
4.093882e-05	9.998317e-01
4.548614e-05	9.998130e-01
5.007352e-05	9.997943e-01
5.462455e-05	9.997757e-01
5.917842e-05	9.997570e-01
6.372068e-05	9.997383e-01
6.827259e-05	9.997196e-01
7.283808e-05	9.997009e-01
7.739182e-05	9.996822e-01
8.197490e-05	9.996635e-01
8.651743e-05	9.996448e-01
9.107548e-05	9.996261e-01
9.565495e-05	9.996074e-01
1.002116e-04	9.995887e-01
1.047581e-04	9.995700e-01
1.092982e-04	9.995513e-01
1.138496e-04	9.995326e-01
1.183884e-04	9.995139e-01
1.229288e-04	9.994952e-01
1.274906e-04	9.994765e-01
1.320386e-04	9.994578e-01
1.365658e-04	9.994391e-01
1.411185e-04	9.994204e-01
1.456670e-04	9.994017e-01
1.502410e-04	9.993830e-01
1.548030e-04	9.993643e-01
1.593461e-04	9.993456e-01
1.638890e-04	9.993270e-01
1.684310e-04	9.993083e-01
1.730119e-04	9.992896e-01
1.775586e-04	9.992709e-01
1.821126e-04	9.992522e-01
1.866541e-04	9.992335e-01
1.912227e-04	9.992148e-01
1.957620e-04	9.991961e-01
2.002941e-04	9.991774e-01
2.048616e-04	9.991587e-01
2.094226e-04	9.991400e-01
2.139827e-04	9.991213e-01
2.185365e-04	9.991026e-01
2.230953e-04	9.990839e-01
2.276448e-04	9.990652e-01
2.321892e-04	9.990465e-01
2.367474e-04	9.990278e-01
2.413164e-04	9.990091e-01
2.458676e-04	9.989904e-01
2.504268e-04	9.989717e-01
2.549987e-04	9.989530e-01
2.595481e-04	9.989343e-01
2.640914e-04	9.989156e-01
2.686564e-04	9.988969e-01
2.732406e-04	9.988783e-01
2.778193e-04	9.988596e-01
2.823844e-04	9.988409e-01
2.869496e-04	9.988222e-01
2.915005e-04	9.988035e-01
2.960651e-04	9.987848e-01
3.006455e-04	9.987661e-01
3.052084e-04	9.987474e-01
3.097560e-04	9.987287e-01
3.143310e-04	9.987100e-01
3.188949e-04	9.986913e-01
3.234411e-04	9.986726e-01
3.279855e-04	9.986539e-01
3.325426e-04	9.986352e-01
3.371097e-04	9.986165e-01
3.416612e-04	9.985978e-01
3.462252e-04	9.985791e-01
3.507801e-04	9.985604e-01
3.553344e-04	9.985417e-01
3.599032e-04	9.985230e-01
3.644463e-04	9.985043e-01
3.689943e-04	9.984856e-01
3.735726e-04	9.984669e-01
3.781426e-04	9.984482e-01
3.826753e-04	9.984296e-01
3.872219e-04	9.984109e-01
3.917828e-04	9.983922e-01
3.963226e-04	9.983735e-01
4.008907e-04	9.983548e-01
4.054545e-04	9.983361e-01
4.100041e-04	9.983174e-01
4.145695e-04	9.982987e-01
4.191488e-04	9.982800e-01
4.237289e-04	9.982613e-01
4.282720e-04	9.982426e-01
4.328229e-04	9.982239e-01
4.373788e-04	9.982052e-01
4.419216e-04	9.981865e-01
4.464818e-04	9.981678e-01
4.510268e-04	9.981491e-01
4.555800e-04	9.981304e-01
4.601586e-04	9.981117e-01
4.647121e-04	9.980930e-01
4.692806e-04	9.980743e-01
4.738429e-04	9.980556e-01
4.783987e-04	9.980369e-01
4.829546e-04	9.980182e-01
4.875143e-04	9.979995e-01
4.920567e-04	9.979809e-01
4.965860e-04	9.979622e-01
5.011457e-04	9.979435e-01
5.056972e-04	9.979248e-01
5.102433e-04	9.979061e-01
5.148145e-04	9.978874e-01
5.193497e-04	9.978687e-01
5.239203e-04	9.978500e-01
5.284719e-04	9.978313e-01
5.330073e-04	9.978126e-01
5.375606e-04	9.977939e-01
5.421043e-04	9.977752e-01
5.466648e-04	9.977565e-01
5.512278e-04	9.977378e-01
5.557955e-04	9.977191e-01
5.603260e-04	9.977004e-01
5.648818e-04	9.976817e-01
5.694083e-04	9.976630e-01
5.739639e-04	9.976443e-01
5.784909e-04	9.976256e-01
5.830424e-04	9.976069e-01
5.875830e-04	9.975882e-01
5.921518e-04	9.975695e-01
5.966971e-04	9.975508e-01
6.012535e-04	9.975322e-01
6.058175e-04	9.975135e-01
6.103634e-04	9.974948e-01
6.149469e-04	9.974761e-01
6.195146e-04	9.974574e-01
6.240673e-04	9.974387e-01
6.286094e-04	9.974200e-01
6.331470e-04	9.974013e-01
6.376919e-04	9.973826e-01
6.422211e-04	9.973639e-01
6.467896e-04	9.973452e-01
6.513600e-04	9.973265e-01
6.559175e-04	9.973078e-01
6.604981e-04	9.972891e-01
6.650769e-04	9.972704e-01
6.696169e-04	9.972517e-01
6.741875e-04	9.972330e-01
6.787418e-04	9.972143e-01
6.833118e-04	9.971956e-01
6.878834e-04	9.971769e-01
6.924459e-04	9.971582e-01
6.970085e-04	9.971395e-01
7.015634e-04	9.971208e-01
7.061105e-04	9.971021e-01
7.106824e-04	9.970835e-01
7.152552e-04	9.970648e-01
7.198347e-04	9.970461e-01
7.243769e-04	9.970274e-01
7.289163e-04	9.970087e-01
7.334444e-04	9.969900e-01
7.379859e-04	9.969713e-01
7.425401e-04	9.969526e-01
7.470992e-04	9.969339e-01
7.516569e-04	9.969152e-01
7.562315e-04	9.968965e-01
7.607706e-04	9.968778e-01
7.653299e-04	9.968591e-01
7.698833e-04	9.968404e-01
7.744335e-04	9.968217e-01
7.789968e-04	9.968030e-01
7.835446e-04	9.967843e-01
7.881104e-04	9.967656e-01
7.926839e-04	9.967469e-01
7.972339e-04	9.967282e-01
8.017699e-04	9.967095e-01
8.063154e-04	9.966908e-01
8.108542e-04	9.966721e-01
8.154142e-04	9.966535e-01
8.199641e-04	9.966348e-01
8.245123e-04	9.966161e-01
8.290509e-04	9.965974e-01
8.336209e-04	9.965787e-01
8.381880e-04	9.965600e-01
8.427356e-04	9.965413e-01
8.472912e-04	9.965226e-01
8.518397e-04	9.965039e-01
8.563846e-04	9.964852e-01
8.609462e-04	9.964665e-01
8.654973e-04	9.964478e-01
8.700506e-04	9.964291e-01
8.745778e-04	9.964104e-01
8.791154e-04	9.963917e-01
8.836740e-04	9.963730e-01
8.882304e-04	9.963543e-01
8.928100e-04	9.963356e-01
8.973612e-04	9.963169e-01
9.019090e-04	9.962982e-01
9.064583e-04	9.962795e-01
9.110205e-04	9.962608e-01
9.155943e-04	9.962421e-01
9.201411e-04	9.962234e-01
9.246855e-04	9.962048e-01
9.292690e-04	9.961861e-01
9.338122e-04	9.961674e-01
9.383659e-04	9.961487e-01
9.429185e-04	9.961300e-01
9.474911e-04	9.961113e-01
9.520337e-04	9.960926e-01
9.565858e-04	9.960739e-01
9.611343e-04	9.960552e-01
9.656875e-04	9.960365e-01
9.702673e-04	9.960178e-01
9.748265e-04	9.959991e-01
9.793665e-04	9.959804e-01
9.839006e-04	9.959617e-01
9.884725e-04	9.959430e-01
9.930187e-04	9.959243e-01
9.975524e-04	9.959056e-01
1.002100e-03	9.958869e-01
1.006643e-03	9.958682e-01
1.011191e-03	9.958495e-01
1.015738e-03	9.958308e-01
1.020290e-03	9.958121e-01
1.024864e-03	9.957934e-01
1.029436e-03	9.957747e-01
1.034007e-03	9.957561e-01
1.038560e-03	9.957374e-01
1.043124e-03	9.957187e-01
1.047672e-03	9.957000e-01
1.052225e-03	9.956813e-01
1.056777e-03	9.956626e-01
1.061329e-03	9.956439e-01
1.065871e-03	9.956252e-01
1.070413e-03	9.956065e-01
1.074954e-03	9.955878e-01
1.079512e-03	9.955691e-01
1.084070e-03	9.955504e-01
1.088620e-03	9.955317e-01
1.093139e-03	9.955130e-01
1.097683e-03	9.954943e-01
1.102217e-03	9.954756e-01
1.106770e-03	9.954569e-01
1.111324e-03	9.954382e-01
1.115888e-03	9.954195e-01
1.120421e-03	9.954008e-01
1.124961e-03	9.953821e-01
1.129532e-03	9.953634e-01
1.134099e-03	9.953447e-01
1.138643e-03	9.953260e-01
1.143165e-03	9.953074e-01
1.147728e-03	9.952887e-01
1.152288e-03	9.952700e-01
1.156847e-03	9.952513e-01
1.161413e-03	9.952326e-01
1.165971e-03	9.952139e-01
1.170515e-03	9.951952e-01
1.175081e-03	9.951765e-01
1.179641e-03	9.951578e-01
1.184200e-03	9.951391e-01
1.188764e-03	9.951204e-01
1.193325e-03	9.951017e-01
1.197887e-03	9.950830e-01
1.202438e-03	9.950643e-01
1.207007e-03	9.950456e-01
1.211577e-03	9.950269e-01
1.216148e-03	9.950082e-01
1.220694e-03	9.949895e-01
1.225252e-03	9.949708e-01
1.229811e-03	9.949521e-01
1.234364e-03	9.949334e-01
1.238913e-03	9.949147e-01
1.243466e-03	9.948960e-01
1.248011e-03	9.948773e-01
1.252563e-03	9.948587e-01
1.257130e-03	9.948400e-01
1.261666e-03	9.948213e-01
1.266245e-03	9.948026e-01
1.270800e-03	9.947839e-01
1.275357e-03	9.947652e-01
1.279937e-03	9.947465e-01
1.284493e-03	9.947278e-01
1.289073e-03	9.947091e-01
1.293634e-03	9.946904e-01
1.298181e-03	9.946717e-01
1.302762e-03	9.946530e-01
1.307332e-03	9.946343e-01
1.311901e-03	9.946156e-01
1.316449e-03	9.945969e-01
1.320988e-03	9.945782e-01
1.325543e-03	9.945595e-01
1.330105e-03	9.945408e-01
1.334677e-03	9.945221e-01
1.339235e-03	9.945034e-01
1.343789e-03	9.944847e-01
1.348337e-03	9.944660e-01
1.352898e-03	9.944473e-01
1.357450e-03	9.944286e-01
1.361986e-03	9.944100e-01
1.366510e-03	9.943913e-01
1.371047e-03	9.943726e-01
1.375622e-03	9.943539e-01
1.380198e-03	9.943352e-01
1.384742e-03	9.943165e-01
1.389293e-03	9.942978e-01
1.393847e-03	9.942791e-01
1.398388e-03	9.942604e-01
1.402947e-03	9.942417e-01
1.407513e-03	9.942230e-01
1.412072e-03	9.942043e-01
1.416643e-03	9.941856e-01
1.421187e-03	9.941669e-01
1.425738e-03	9.941482e-01
1.430269e-03	9.941295e-01
1.434838e-03	9.941108e-01
1.439356e-03	9.940921e-01
1.443914e-03	9.940734e-01
1.448486e-03	9.940547e-01
1.453027e-03	9.940360e-01
1.457592e-03	9.940173e-01
1.462169e-03	9.939986e-01
1.466720e-03	9.939799e-01
1.471277e-03	9.939613e-01
1.475846e-03	9.939426e-01
1.480408e-03	9.939239e-01
1.484969e-03	9.939052e-01
1.489523e-03	9.938865e-01
1.494105e-03	9.938678e-01
1.498677e-03	9.938491e-01
1.503227e-03	9.938304e-01
1.507785e-03	9.938117e-01
1.512346e-03	9.937930e-01
1.516876e-03	9.937743e-01
1.521431e-03	9.937556e-01
1.526004e-03	9.937369e-01
1.530556e-03	9.937182e-01
1.535123e-03	9.936995e-01
1.539672e-03	9.936808e-01
1.544229e-03	9.936621e-01
1.548776e-03	9.936434e-01
1.553338e-03	9.936247e-01
1.557882e-03	9.936060e-01
1.562439e-03	9.935873e-01
1.567007e-03	9.935686e-01
1.571545e-03	9.935499e-01
1.576104e-03	9.935312e-01
1.580663e-03	9.935126e-01
1.585232e-03	9.934939e-01
1.589815e-03	9.934752e-01
1.594379e-03	9.934565e-01
1.598939e-03	9.934378e-01
1.603502e-03	9.934191e-01
1.608058e-03	9.934004e-01
1.612589e-03	9.933817e-01
1.617138e-03	9.933630e-01
1.621715e-03	9.933443e-01
1.626270e-03	9.933256e-01
1.630811e-03	9.933069e-01
1.635348e-03	9.932882e-01
1.639912e-03	9.932695e-01
1.644483e-03	9.932508e-01
1.649052e-03	9.932321e-01
1.653613e-03	9.932134e-01
1.658175e-03	9.931947e-01
1.662730e-03	9.931760e-01
1.667280e-03	9.931573e-01
1.671839e-03	9.931386e-01
1.676399e-03	9.931199e-01
1.680957e-03	9.931012e-01
1.685521e-03	9.930826e-01
1.690070e-03	9.930639e-01
1.694639e-03	9.930452e-01
1.699213e-03	9.930265e-01
1.703780e-03	9.930078e-01
1.708337e-03	9.929891e-01
1.712884e-03	9.929704e-01
1.717437e-03	9.929517e-01
1.721971e-03	9.929330e-01
1.726528e-03	9.929143e-01
1.731081e-03	9.928956e-01
1.735627e-03	9.928769e-01
1.740189e-03	9.928582e-01
1.744745e-03	9.928395e-01
1.749304e-03	9.928208e-01
1.753859e-03	9.928021e-01
1.758417e-03	9.927834e-01
1.762963e-03	9.927647e-01
1.767506e-03	9.927460e-01
1.772049e-03	9.927273e-01
1.776631e-03	9.927086e-01
1.781195e-03	9.926899e-01
1.785761e-03	9.926712e-01
1.790314e-03	9.926525e-01
1.794863e-03	9.926339e-01
1.799420e-03	9.926152e-01
1.803943e-03	9.925965e-01
1.808513e-03	9.925778e-01
1.813064e-03	9.925591e-01
1.817608e-03	9.925404e-01
1.822157e-03	9.925217e-01
1.826713e-03	9.925030e-01
1.831267e-03	9.924843e-01
1.835839e-03	9.924656e-01
1.840385e-03	9.924469e-01
1.844967e-03	9.924282e-01
1.849523e-03	9.924095e-01
1.854112e-03	9.923908e-01
1.858682e-03	9.923721e-01
1.863232e-03	9.923534e-01
1.867784e-03	9.923347e-01
1.872347e-03	9.923160e-01
1.876931e-03	9.922973e-01
1.881471e-03	9.922786e-01
1.886012e-03	9.922599e-01
1.890571e-03	9.922412e-01
1.895122e-03	9.922225e-01
1.899663e-03	9.922038e-01
1.904245e-03	9.921852e-01
1.908816e-03	9.921665e-01
1.913378e-03	9.921478e-01
1.917956e-03	9.921291e-01
1.922513e-03	9.921104e-01
1.927059e-03	9.920917e-01
1.931616e-03	9.920730e-01
1.936172e-03	9.920543e-01
1.940739e-03	9.920356e-01
1.945288e-03	9.920169e-01
1.949854e-03	9.919982e-01
1.954387e-03	9.919795e-01
1.958939e-03	9.919608e-01
1.963476e-03	9.919421e-01
1.968012e-03	9.919234e-01
1.972565e-03	9.919047e-01
1.977113e-03	9.918860e-01
1.981676e-03	9.918673e-01
1.986215e-03	9.918486e-01
1.990775e-03	9.918299e-01
1.995369e-03	9.918112e-01
1.999933e-03	9.917925e-01
2.004487e-03	9.917738e-01
2.009067e-03	9.917551e-01
2.013590e-03	9.917365e-01
2.018150e-03	9.917178e-01
2.022717e-03	9.916991e-01
2.027278e-03	9.916804e-01
2.031870e-03	9.916617e-01
2.036442e-03	9.916430e-01
2.040998e-03	9.916243e-01
2.045558e-03	9.916056e-01
2.050110e-03	9.915869e-01
2.054659e-03	9.915682e-01
2.059229e-03	9.915495e-01
2.063823e-03	9.915308e-01
2.068372e-03	9.915121e-01
2.072925e-03	9.914934e-01
2.077495e-03	9.914747e-01
2.082063e-03	9.914560e-01
2.086613e-03	9.914373e-01
2.091156e-03	9.914186e-01
2.095702e-03	9.913999e-01
2.100274e-03	9.913812e-01
2.104832e-03	9.913625e-01
2.109393e-03	9.913438e-01
2.113946e-03	9.913251e-01
2.118509e-03	9.913064e-01
2.123075e-03	9.912878e-01
2.127644e-03	9.912691e-01
2.132188e-03	9.912504e-01
2.136767e-03	9.912317e-01
2.141324e-03	9.912130e-01
2.145872e-03	9.911943e-01
2.150425e-03	9.911756e-01
2.154944e-03	9.911569e-01
2.159521e-03	9.911382e-01
2.164055e-03	9.911195e-01
2.168621e-03	9.911008e-01
2.173175e-03	9.910821e-01
2.177734e-03	9.910634e-01
2.182299e-03	9.910447e-01
2.186841e-03	9.910260e-01
2.191401e-03	9.910073e-01
2.195955e-03	9.909886e-01
2.200495e-03	9.909699e-01
2.205064e-03	9.909512e-01
2.209616e-03	9.909325e-01
2.214162e-03	9.909138e-01
2.218724e-03	9.908951e-01
2.223276e-03	9.908764e-01
2.227840e-03	9.908577e-01
2.232415e-03	9.908391e-01
2.236958e-03	9.908204e-01
2.241514e-03	9.908017e-01
2.246088e-03	9.907830e-01
2.250638e-03	9.907643e-01
2.255170e-03	9.907456e-01
2.259709e-03	9.907269e-01
2.264260e-03	9.907082e-01
2.268818e-03	9.906895e-01
2.273370e-03	9.906708e-01
2.277918e-03	9.906521e-01
2.282474e-03	9.906334e-01
2.287011e-03	9.906147e-01
2.291556e-03	9.905960e-01
2.296108e-03	9.905773e-01
2.300660e-03	9.905586e-01
2.305217e-03	9.905399e-01
2.309781e-03	9.905212e-01
2.314360e-03	9.905025e-01
2.318912e-03	9.904838e-01
2.323445e-03	9.904651e-01
2.328015e-03	9.904464e-01
2.332589e-03	9.904277e-01
2.337161e-03	9.904090e-01
2.341694e-03	9.903904e-01
2.346255e-03	9.903717e-01
2.350815e-03	9.903530e-01
2.355381e-03	9.903343e-01
2.359928e-03	9.903156e-01
2.364487e-03	9.902969e-01
2.369066e-03	9.902782e-01
2.373619e-03	9.902595e-01
2.378180e-03	9.902408e-01
2.382757e-03	9.902221e-01
2.387331e-03	9.902034e-01
2.391902e-03	9.901847e-01
2.396442e-03	9.901660e-01
2.401016e-03	9.901473e-01
2.405577e-03	9.901286e-01
2.410153e-03	9.901099e-01
2.414712e-03	9.900912e-01
2.419253e-03	9.900725e-01
2.423832e-03	9.900538e-01
2.428399e-03	9.900351e-01
2.432959e-03	9.900164e-01
2.437515e-03	9.899977e-01
2.442080e-03	9.899790e-01
2.446657e-03	9.899604e-01
2.451219e-03	9.899417e-01
2.455796e-03	9.899230e-01
2.460351e-03	9.899043e-01
2.464904e-03	9.898856e-01
2.469463e-03	9.898669e-01
2.474043e-03	9.898482e-01
2.478591e-03	9.898295e-01
2.483144e-03	9.898108e-01
2.487695e-03	9.897921e-01
2.492256e-03	9.897734e-01
2.496800e-03	9.897547e-01
2.501345e-03	9.897360e-01
2.505925e-03	9.897173e-01
2.510494e-03	9.896986e-01
2.515052e-03	9.896799e-01
2.519614e-03	9.896612e-01
2.524188e-03	9.896425e-01
2.528760e-03	9.896238e-01
2.533329e-03	9.896051e-01
2.537891e-03	9.895864e-01
2.542479e-03	9.895677e-01
2.547057e-03	9.895490e-01
2.551611e-03	9.895303e-01
2.556209e-03	9.895117e-01
2.560782e-03	9.894930e-01
2.565356e-03	9.894743e-01
2.569943e-03	9.894556e-01
2.574503e-03	9.894369e-01
2.579022e-03	9.894182e-01
2.583584e-03	9.893995e-01
2.588162e-03	9.893808e-01
2.592726e-03	9.893621e-01
2.597292e-03	9.893434e-01
2.601841e-03	9.893247e-01
2.606419e-03	9.893060e-01
2.610985e-03	9.892873e-01
2.615574e-03	9.892686e-01
2.620103e-03	9.892499e-01
2.624673e-03	9.892312e-01
2.629232e-03	9.892125e-01
2.633766e-03	9.891938e-01
2.638361e-03	9.891751e-01
2.642916e-03	9.891564e-01
2.647479e-03	9.891377e-01
2.652054e-03	9.891190e-01
2.656618e-03	9.891003e-01
2.661162e-03	9.890816e-01
2.665740e-03	9.890630e-01
2.670286e-03	9.890443e-01
2.674838e-03	9.890256e-01
2.679401e-03	9.890069e-01
2.683958e-03	9.889882e-01
2.688525e-03	9.889695e-01
2.693096e-03	9.889508e-01
2.697637e-03	9.889321e-01
2.702185e-03	9.889134e-01
2.706772e-03	9.888947e-01
2.711343e-03	9.888760e-01
2.715899e-03	9.888573e-01
2.720462e-03	9.888386e-01
2.725020e-03	9.888199e-01
2.729614e-03	9.888012e-01
2.734160e-03	9.887825e-01
2.738733e-03	9.887638e-01
2.743280e-03	9.887451e-01
2.747847e-03	9.887264e-01
2.752379e-03	9.887077e-01
2.756935e-03	9.886890e-01
2.761503e-03	9.886703e-01
2.766069e-03	9.886516e-01
2.770603e-03	9.886329e-01
2.775167e-03	9.886143e-01
2.779734e-03	9.885956e-01
2.784301e-03	9.885769e-01
2.788849e-03	9.885582e-01
2.793427e-03	9.885395e-01
2.797999e-03	9.885208e-01
2.802570e-03	9.885021e-01
2.807121e-03	9.884834e-01
2.811658e-03	9.884647e-01
2.816238e-03	9.884460e-01
2.820766e-03	9.884273e-01
2.825337e-03	9.884086e-01
2.829898e-03	9.883899e-01
2.834443e-03	9.883712e-01
2.839014e-03	9.883525e-01
2.843570e-03	9.883338e-01
2.848141e-03	9.883151e-01
2.852700e-03	9.882964e-01
2.857275e-03	9.882777e-01
2.861838e-03	9.882590e-01
2.866380e-03	9.882403e-01
2.870947e-03	9.882216e-01
2.875484e-03	9.882029e-01
2.880038e-03	9.881842e-01
2.884579e-03	9.881656e-01
2.889165e-03	9.881469e-01
2.893732e-03	9.881282e-01
2.898296e-03	9.881095e-01
2.902866e-03	9.880908e-01
2.907418e-03	9.880721e-01
2.912013e-03	9.880534e-01
2.916564e-03	9.880347e-01
2.921127e-03	9.880160e-01
2.925682e-03	9.879973e-01
2.930239e-03	9.879786e-01
2.934807e-03	9.879599e-01
2.939369e-03	9.879412e-01
2.943917e-03	9.879225e-01
2.948477e-03	9.879038e-01
2.953038e-03	9.878851e-01
2.957601e-03	9.878664e-01
2.962157e-03	9.878477e-01
2.966732e-03	9.878290e-01
2.971302e-03	9.878103e-01
2.975861e-03	9.877916e-01
2.980412e-03	9.877729e-01
2.984984e-03	9.877542e-01
2.989573e-03	9.877355e-01
2.994133e-03	9.877169e-01
2.998698e-03	9.876982e-01
3.003266e-03	9.876795e-01
3.007838e-03	9.876608e-01
3.012421e-03	9.876421e-01
3.016994e-03	9.876234e-01
3.021554e-03	9.876047e-01
3.026120e-03	9.875860e-01
3.030675e-03	9.875673e-01
3.035247e-03	9.875486e-01
3.039830e-03	9.875299e-01
3.044365e-03	9.875112e-01
3.048930e-03	9.874925e-01
3.053497e-03	9.874738e-01
3.058078e-03	9.874551e-01
3.062637e-03	9.874364e-01
3.067194e-03	9.874177e-01
3.071774e-03	9.873990e-01
3.076332e-03	9.873803e-01
3.080886e-03	9.873616e-01
3.085431e-03	9.873429e-01
3.089995e-03	9.873242e-01
3.094546e-03	9.873055e-01
3.099114e-03	9.872868e-01
3.103679e-03	9.872682e-01
3.108251e-03	9.872495e-01
3.112816e-03	9.872308e-01
3.117368e-03	9.872121e-01
3.121930e-03	9.871934e-01
3.126477e-03	9.871747e-01
3.131062e-03	9.871560e-01
3.135619e-03	9.871373e-01
3.140193e-03	9.871186e-01
3.144767e-03	9.870999e-01
3.149325e-03	9.870812e-01
3.153880e-03	9.870625e-01
3.158440e-03	9.870438e-01
3.163003e-03	9.870251e-01
3.167562e-03	9.870064e-01
3.172106e-03	9.869877e-01
3.176654e-03	9.869690e-01
3.181206e-03	9.869503e-01
3.185772e-03	9.869316e-01
3.190322e-03	9.869129e-01
3.194863e-03	9.868942e-01
3.199423e-03	9.868755e-01
3.203967e-03	9.868568e-01
3.208534e-03	9.868381e-01
3.213107e-03	9.868195e-01
3.217661e-03	9.868008e-01
3.222204e-03	9.867821e-01
3.226783e-03	9.867634e-01
3.231341e-03	9.867447e-01
3.235912e-03	9.867260e-01
3.240453e-03	9.867073e-01
3.245021e-03	9.866886e-01
3.249629e-03	9.866699e-01
3.254217e-03	9.866512e-01
3.258771e-03	9.866325e-01
3.263343e-03	9.866138e-01
3.267906e-03	9.865951e-01
3.272503e-03	9.865764e-01
3.277024e-03	9.865577e-01
3.281593e-03	9.865390e-01
3.286183e-03	9.865203e-01
3.290743e-03	9.865016e-01
3.295323e-03	9.864829e-01
3.299874e-03	9.864642e-01
3.304443e-03	9.864455e-01
3.308997e-03	9.864268e-01
3.313562e-03	9.864081e-01
3.318142e-03	9.863895e-01
3.322699e-03	9.863708e-01
3.327284e-03	9.863521e-01
3.331829e-03	9.863334e-01
3.336398e-03	9.863147e-01
3.340955e-03	9.862960e-01
3.345540e-03	9.862773e-01
3.350111e-03	9.862586e-01
3.354662e-03	9.862399e-01
3.359232e-03	9.862212e-01
3.363795e-03	9.862025e-01
3.368353e-03	9.861838e-01
3.372931e-03	9.861651e-01
3.377506e-03	9.861464e-01
3.382052e-03	9.861277e-01
3.386607e-03	9.861090e-01
3.391173e-03	9.860903e-01
3.395744e-03	9.860716e-01
3.400286e-03	9.860529e-01
3.404853e-03	9.860342e-01
3.409425e-03	9.860155e-01
3.413976e-03	9.859968e-01
3.418530e-03	9.859781e-01
3.423093e-03	9.859594e-01
3.427646e-03	9.859408e-01
3.432202e-03	9.859221e-01
3.436755e-03	9.859034e-01
3.441306e-03	9.858847e-01
3.445890e-03	9.858660e-01
3.450462e-03	9.858473e-01
3.455023e-03	9.858286e-01
3.459590e-03	9.858099e-01
3.464130e-03	9.857912e-01
3.468678e-03	9.857725e-01
3.473220e-03	9.857538e-01
3.477776e-03	9.857351e-01
3.482343e-03	9.857164e-01
3.486916e-03	9.856977e-01
3.491482e-03	9.856790e-01
3.496049e-03	9.856603e-01
3.500605e-03	9.856416e-01
3.505173e-03	9.856229e-01
3.509738e-03	9.856042e-01
3.514298e-03	9.855855e-01
3.518861e-03	9.855668e-01
3.523438e-03	9.855481e-01
3.527981e-03	9.855294e-01
3.532533e-03	9.855107e-01
3.537095e-03	9.854921e-01
3.541672e-03	9.854734e-01
3.546242e-03	9.854547e-01
3.550819e-03	9.854360e-01
3.555366e-03	9.854173e-01
3.559944e-03	9.853986e-01
3.564508e-03	9.853799e-01
3.569069e-03	9.853612e-01
3.573649e-03	9.853425e-01
3.578214e-03	9.853238e-01
3.582786e-03	9.853051e-01
3.587379e-03	9.852864e-01
3.591947e-03	9.852677e-01
3.596539e-03	9.852490e-01
3.601091e-03	9.852303e-01
3.605653e-03	9.852116e-01
3.610230e-03	9.851929e-01
3.614803e-03	9.851742e-01
3.619373e-03	9.851555e-01
3.623960e-03	9.851368e-01
3.628555e-03	9.851181e-01
3.633133e-03	9.850994e-01
3.637711e-03	9.850807e-01
3.642282e-03	9.850620e-01
3.646832e-03	9.850434e-01
3.651411e-03	9.850247e-01
3.655984e-03	9.850060e-01
3.660565e-03	9.849873e-01
3.665141e-03	9.849686e-01
3.669709e-03	9.849499e-01
3.674277e-03	9.849312e-01
3.678820e-03	9.849125e-01
3.683394e-03	9.848938e-01
3.687942e-03	9.848751e-01
3.692529e-03	9.848564e-01
3.697087e-03	9.848377e-01
3.701647e-03	9.848190e-01
3.706226e-03	9.848003e-01
3.710808e-03	9.847816e-01
3.715364e-03	9.847629e-01
3.719915e-03	9.847442e-01
3.724493e-03	9.847255e-01
3.729063e-03	9.847068e-01
3.733628e-03	9.846881e-01
3.738190e-03	9.846694e-01
3.742766e-03	9.846507e-01
3.747333e-03	9.846320e-01
3.751904e-03	9.846133e-01
3.756464e-03	9.845947e-01
3.761040e-03	9.845760e-01
3.765621e-03	9.845573e-01
3.770192e-03	9.845386e-01
3.774760e-03	9.845199e-01
3.779349e-03	9.845012e-01
3.783912e-03	9.844825e-01
3.788472e-03	9.844638e-01
3.793031e-03	9.844451e-01
3.797592e-03	9.844264e-01
3.802141e-03	9.844077e-01
3.806715e-03	9.843890e-01
3.811260e-03	9.843703e-01
3.815835e-03	9.843516e-01
3.820419e-03	9.843329e-01
3.824965e-03	9.843142e-01
3.829519e-03	9.842955e-01
3.834101e-03	9.842768e-01
3.838653e-03	9.842581e-01
3.843219e-03	9.842394e-01
3.847784e-03	9.842207e-01
3.852339e-03	9.842020e-01
3.856894e-03	9.841833e-01
3.861476e-03	9.841646e-01
3.866041e-03	9.841460e-01
3.870614e-03	9.841273e-01
3.875174e-03	9.841086e-01
3.879746e-03	9.840899e-01
3.884315e-03	9.840712e-01
3.888880e-03	9.840525e-01
3.893465e-03	9.840338e-01
3.898058e-03	9.840151e-01
3.902643e-03	9.839964e-01
3.907217e-03	9.839777e-01
3.911769e-03	9.839590e-01
3.916355e-03	9.839403e-01
3.920939e-03	9.839216e-01
3.925483e-03	9.839029e-01
3.930042e-03	9.838842e-01
3.934585e-03	9.838655e-01
3.939161e-03	9.838468e-01
3.943730e-03	9.838281e-01
3.948267e-03	9.838094e-01
3.952835e-03	9.837907e-01
3.957398e-03	9.837720e-01
3.961977e-03	9.837533e-01
3.966539e-03	9.837346e-01
3.971130e-03	9.837159e-01
3.975663e-03	9.836973e-01
3.980219e-03	9.836786e-01
3.984773e-03	9.836599e-01
3.989374e-03	9.836412e-01
3.993956e-03	9.836225e-01
3.998521e-03	9.836038e-01
4.003077e-03	9.835851e-01
4.007661e-03	9.835664e-01
4.012253e-03	9.835477e-01
4.016823e-03	9.835290e-01
4.021408e-03	9.835103e-01
4.025986e-03	9.834916e-01
4.030564e-03	9.834729e-01
4.035152e-03	9.834542e-01
4.039724e-03	9.834355e-01
4.044286e-03	9.834168e-01
4.048868e-03	9.833981e-01
4.053440e-03	9.833794e-01
4.058005e-03	9.833607e-01
4.062560e-03	9.833420e-01
4.067112e-03	9.833233e-01
4.071659e-03	9.833046e-01
4.076219e-03	9.832859e-01
4.080785e-03	9.832673e-01
4.085345e-03	9.832486e-01
4.089927e-03	9.832299e-01
4.094486e-03	9.832112e-01
4.099053e-03	9.831925e-01
4.103606e-03	9.831738e-01
4.108165e-03	9.831551e-01
4.112713e-03	9.831364e-01
4.117296e-03	9.831177e-01
4.121867e-03	9.830990e-01
4.126432e-03	9.830803e-01
4.131002e-03	9.830616e-01
4.135577e-03	9.830429e-01
4.140146e-03	9.830242e-01
4.144711e-03	9.830055e-01
4.149290e-03	9.829868e-01
4.153893e-03	9.829681e-01
4.158441e-03	9.829494e-01
4.163014e-03	9.829307e-01
4.167570e-03	9.829120e-01
4.172125e-03	9.828933e-01
4.176682e-03	9.828746e-01
4.181232e-03	9.828559e-01
4.185825e-03	9.828372e-01
4.190383e-03	9.828186e-01
4.194941e-03	9.827999e-01
4.199524e-03	9.827812e-01
4.204121e-03	9.827625e-01
4.208716e-03	9.827438e-01
4.213303e-03	9.827251e-01
4.217869e-03	9.827064e-01
4.222448e-03	9.826877e-01
4.227023e-03	9.826690e-01
4.231612e-03	9.826503e-01
4.236172e-03	9.826316e-01
4.240742e-03	9.826129e-01
4.245318e-03	9.825942e-01
4.249881e-03	9.825755e-01
4.254444e-03	9.825568e-01
4.259017e-03	9.825381e-01
4.263579e-03	9.825194e-01
4.268121e-03	9.825007e-01
4.272669e-03	9.824820e-01
4.277259e-03	9.824633e-01
4.281806e-03	9.824446e-01
4.286390e-03	9.824259e-01
4.290951e-03	9.824072e-01
4.295535e-03	9.823885e-01
4.300107e-03	9.823699e-01
4.304663e-03	9.823512e-01
4.309224e-03	9.823325e-01
4.313821e-03	9.823138e-01
4.318370e-03	9.822951e-01
4.322954e-03	9.822764e-01
4.327515e-03	9.822577e-01
4.332093e-03	9.822390e-01
4.336654e-03	9.822203e-01
4.341231e-03	9.822016e-01
4.345793e-03	9.821829e-01
4.350345e-03	9.821642e-01
4.354911e-03	9.821455e-01
4.359475e-03	9.821268e-01
4.364060e-03	9.821081e-01
4.368627e-03	9.820894e-01
4.373221e-03	9.820707e-01
4.377795e-03	9.820520e-01
4.382348e-03	9.820333e-01
4.386921e-03	9.820146e-01
4.391503e-03	9.819959e-01
4.396063e-03	9.819772e-01
4.400647e-03	9.819585e-01
4.405200e-03	9.819398e-01
4.409770e-03	9.819212e-01
4.414344e-03	9.819025e-01
4.418912e-03	9.818838e-01
4.423469e-03	9.818651e-01
4.428048e-03	9.818464e-01
4.432592e-03	9.818277e-01
4.437146e-03	9.818090e-01
4.441720e-03	9.817903e-01
4.446307e-03	9.817716e-01
4.450883e-03	9.817529e-01
4.455454e-03	9.817342e-01
4.460027e-03	9.817155e-01
4.464571e-03	9.816968e-01
4.469134e-03	9.816781e-01
4.473691e-03	9.816594e-01
4.478226e-03	9.816407e-01
4.482803e-03	9.816220e-01
4.487348e-03	9.816033e-01
4.491909e-03	9.815846e-01
4.496478e-03	9.815659e-01
4.501042e-03	9.815472e-01
4.505614e-03	9.815285e-01
4.510150e-03	9.815098e-01
4.514703e-03	9.814911e-01
4.519262e-03	9.814725e-01
4.523810e-03	9.814538e-01
4.528374e-03	9.814351e-01
4.532934e-03	9.814164e-01
4.537522e-03	9.813977e-01
4.542101e-03	9.813790e-01
4.546653e-03	9.813603e-01
4.551210e-03	9.813416e-01
4.555747e-03	9.813229e-01
4.560317e-03	9.813042e-01
4.564883e-03	9.812855e-01
4.569488e-03	9.812668e-01
4.574066e-03	9.812481e-01
4.578640e-03	9.812294e-01
4.583212e-03	9.812107e-01
4.587765e-03	9.811920e-01
4.592344e-03	9.811733e-01
4.596924e-03	9.811546e-01
4.601485e-03	9.811359e-01
4.606038e-03	9.811172e-01
4.610628e-03	9.810985e-01
4.615191e-03	9.810798e-01
4.619756e-03	9.810611e-01
4.624319e-03	9.810424e-01
4.628886e-03	9.810238e-01
4.633435e-03	9.810051e-01
4.638005e-03	9.809864e-01
4.642584e-03	9.809677e-01
4.647151e-03	9.809490e-01
4.651722e-03	9.809303e-01
4.656303e-03	9.809116e-01
4.660894e-03	9.808929e-01
4.665460e-03	9.808742e-01
4.670038e-03	9.808555e-01
4.674633e-03	9.808368e-01
4.679203e-03	9.808181e-01
4.683775e-03	9.807994e-01
4.688341e-03	9.807807e-01
4.692927e-03	9.807620e-01
4.697506e-03	9.807433e-01
4.702070e-03	9.807246e-01
4.706645e-03	9.807059e-01
4.711196e-03	9.806872e-01
4.715751e-03	9.806685e-01
4.720338e-03	9.806498e-01
4.724911e-03	9.806311e-01
4.729463e-03	9.806124e-01
4.734033e-03	9.805937e-01
4.738599e-03	9.805751e-01
4.743157e-03	9.805564e-01
4.747739e-03	9.805377e-01
4.752284e-03	9.805190e-01
4.756849e-03	9.805003e-01
4.761438e-03	9.804816e-01
4.766018e-03	9.804629e-01
4.770590e-03	9.804442e-01
4.775156e-03	9.804255e-01
4.779724e-03	9.804068e-01
4.784284e-03	9.803881e-01
4.788852e-03	9.803694e-01
4.793425e-03	9.803507e-01
4.798027e-03	9.803320e-01
4.802626e-03	9.803133e-01
4.807167e-03	9.802946e-01
4.811738e-03	9.802759e-01
4.816316e-03	9.802572e-01
4.820877e-03	9.802385e-01
4.825448e-03	9.802198e-01
4.830016e-03	9.802011e-01
4.834621e-03	9.801824e-01
4.839185e-03	9.801637e-01
4.843728e-03	9.801450e-01
4.848309e-03	9.801264e-01
4.852874e-03	9.801077e-01
4.857443e-03	9.800890e-01
4.862001e-03	9.800703e-01
4.866566e-03	9.800516e-01
4.871129e-03	9.800329e-01
4.875719e-03	9.800142e-01
4.880285e-03	9.799955e-01
4.884848e-03	9.799768e-01
4.889415e-03	9.799581e-01
4.893990e-03	9.799394e-01
4.898553e-03	9.799207e-01
4.903111e-03	9.799020e-01
4.907685e-03	9.798833e-01
4.912265e-03	9.798646e-01
4.916825e-03	9.798459e-01
4.921406e-03	9.798272e-01
4.925975e-03	9.798085e-01
4.930535e-03	9.797898e-01
4.935081e-03	9.797711e-01
4.939641e-03	9.797524e-01
4.944214e-03	9.797337e-01
4.948786e-03	9.797150e-01
4.953386e-03	9.796964e-01
4.957953e-03	9.796777e-01
4.962517e-03	9.796590e-01
4.967083e-03	9.796403e-01
4.971671e-03	9.796216e-01
4.976231e-03	9.796029e-01
4.980810e-03	9.795842e-01
4.985371e-03	9.795655e-01
4.989946e-03	9.795468e-01
4.994522e-03	9.795281e-01
4.999089e-03	9.795094e-01
5.003651e-03	9.794907e-01
5.008195e-03	9.794720e-01
5.012761e-03	9.794533e-01
5.017348e-03	9.794346e-01
5.021956e-03	9.794159e-01
5.026514e-03	9.793972e-01
5.031075e-03	9.793785e-01
5.035660e-03	9.793598e-01
5.040220e-03	9.793411e-01
5.044804e-03	9.793224e-01
5.049378e-03	9.793037e-01
5.053941e-03	9.792850e-01
5.058483e-03	9.792663e-01
5.063065e-03	9.792477e-01
5.067633e-03	9.792290e-01
5.072201e-03	9.792103e-01
5.076771e-03	9.791916e-01
5.081347e-03	9.791729e-01
5.085913e-03	9.791542e-01
5.090454e-03	9.791355e-01
5.095025e-03	9.791168e-01
5.099570e-03	9.790981e-01
5.104152e-03	9.790794e-01
5.108724e-03	9.790607e-01
5.113287e-03	9.790420e-01
5.117839e-03	9.790233e-01
5.122416e-03	9.790046e-01
5.126983e-03	9.789859e-01
5.131545e-03	9.789672e-01
5.136118e-03	9.789485e-01
5.140688e-03	9.789298e-01
5.145251e-03	9.789111e-01
5.149844e-03	9.788924e-01
5.154400e-03	9.788737e-01
5.158980e-03	9.788550e-01
5.163527e-03	9.788363e-01
5.168112e-03	9.788176e-01
5.172685e-03	9.787990e-01
5.177254e-03	9.787803e-01
5.181813e-03	9.787616e-01
5.186399e-03	9.787429e-01
5.191004e-03	9.787242e-01
5.195582e-03	9.787055e-01
5.200139e-03	9.786868e-01
5.204698e-03	9.786681e-01
5.209253e-03	9.786494e-01
5.213828e-03	9.786307e-01
5.218403e-03	9.786120e-01
5.222978e-03	9.785933e-01
5.227556e-03	9.785746e-01
5.232114e-03	9.785559e-01
5.236679e-03	9.785372e-01
5.241274e-03	9.785185e-01
5.245821e-03	9.784998e-01
5.250395e-03	9.784811e-01
5.254955e-03	9.784624e-01
5.259548e-03	9.784437e-01
5.264117e-03	9.784250e-01
5.268672e-03	9.784063e-01
5.273245e-03	9.783876e-01
5.277818e-03	9.783689e-01
5.282376e-03	9.783503e-01
5.286949e-03	9.783316e-01
5.291502e-03	9.783129e-01
5.296061e-03	9.782942e-01
5.300648e-03	9.782755e-01
5.305217e-03	9.782568e-01
5.309776e-03	9.782381e-01
5.314366e-03	9.782194e-01
5.318912e-03	9.782007e-01
5.323449e-03	9.781820e-01
5.328023e-03	9.781633e-01
5.332580e-03	9.781446e-01
5.337127e-03	9.781259e-01
5.341691e-03	9.781072e-01
5.346280e-03	9.780885e-01
5.350824e-03	9.780698e-01
5.355413e-03	9.780511e-01
5.359985e-03	9.780324e-01
5.364576e-03	9.780137e-01
5.369135e-03	9.779950e-01
5.373722e-03	9.779763e-01
5.378282e-03	9.779576e-01
5.382831e-03	9.779389e-01
5.387423e-03	9.779202e-01
5.392001e-03	9.779016e-01
5.396555e-03	9.778829e-01
5.401110e-03	9.778642e-01
5.405680e-03	9.778455e-01
5.410260e-03	9.778268e-01
5.414827e-03	9.778081e-01
5.419394e-03	9.777894e-01
5.423968e-03	9.777707e-01
5.428518e-03	9.777520e-01
5.433088e-03	9.777333e-01
5.437635e-03	9.777146e-01
5.442211e-03	9.776959e-01
5.446783e-03	9.776772e-01
5.451347e-03	9.776585e-01
5.455917e-03	9.776398e-01
5.460494e-03	9.776211e-01
5.465082e-03	9.776024e-01
5.469623e-03	9.775837e-01
5.474188e-03	9.775650e-01
5.478777e-03	9.775463e-01
5.483344e-03	9.775276e-01
5.487928e-03	9.775089e-01
5.492466e-03	9.774902e-01
5.497033e-03	9.774715e-01
5.501595e-03	9.774529e-01
5.506170e-03	9.774342e-01
5.510740e-03	9.774155e-01
5.515323e-03	9.773968e-01
5.519900e-03	9.773781e-01
5.524494e-03	9.773594e-01
5.529080e-03	9.773407e-01
5.533648e-03	9.773220e-01
5.538237e-03	9.773033e-01
5.542826e-03	9.772846e-01
5.547393e-03	9.772659e-01
5.551970e-03	9.772472e-01
5.556539e-03	9.772285e-01
5.561099e-03	9.772098e-01
5.565659e-03	9.771911e-01
5.570221e-03	9.771724e-01
5.574778e-03	9.771537e-01
5.579355e-03	9.771350e-01
5.583939e-03	9.771163e-01
5.588507e-03	9.770976e-01
5.593062e-03	9.770789e-01
5.597621e-03	9.770602e-01
5.602188e-03	9.770415e-01
5.606758e-03	9.770228e-01
5.611339e-03	9.770042e-01
5.615919e-03	9.769855e-01
5.620478e-03	9.769668e-01
5.625048e-03	9.769481e-01
5.629611e-03	9.769294e-01
5.634183e-03	9.769107e-01
5.638744e-03	9.768920e-01
5.643295e-03	9.768733e-01
5.647874e-03	9.768546e-01
5.652443e-03	9.768359e-01
5.657018e-03	9.768172e-01
5.661590e-03	9.767985e-01
5.666171e-03	9.767798e-01
5.670734e-03	9.767611e-01
5.675332e-03	9.767424e-01
5.679907e-03	9.767237e-01
5.684491e-03	9.767050e-01
5.689083e-03	9.766863e-01
5.693646e-03	9.766676e-01
5.698217e-03	9.766489e-01
5.702758e-03	9.766302e-01
5.707348e-03	9.766115e-01
5.711919e-03	9.765928e-01
5.716496e-03	9.765742e-01
5.721049e-03	9.765555e-01
5.725647e-03	9.765368e-01
5.730226e-03	9.765181e-01
5.734802e-03	9.764994e-01
5.739381e-03	9.764807e-01
5.743967e-03	9.764620e-01
5.748531e-03	9.764433e-01
5.753084e-03	9.764246e-01
5.757661e-03	9.764059e-01
5.762221e-03	9.763872e-01
5.766801e-03	9.763685e-01
5.771364e-03	9.763498e-01
5.775929e-03	9.763311e-01
5.780512e-03	9.763124e-01
5.785075e-03	9.762937e-01
5.789645e-03	9.762750e-01
5.794212e-03	9.762563e-01
5.798803e-03	9.762376e-01
5.803376e-03	9.762189e-01
5.807965e-03	9.762002e-01
5.812510e-03	9.761815e-01
5.817083e-03	9.761628e-01
5.821598e-03	9.761441e-01
5.826167e-03	9.761255e-01
5.830736e-03	9.761068e-01
5.835295e-03	9.760881e-01
5.839896e-03	9.760694e-01
5.844465e-03	9.760507e-01
5.849019e-03	9.760320e-01
5.853595e-03	9.760133e-01
5.858156e-03	9.759946e-01
5.862703e-03	9.759759e-01
5.867273e-03	9.759572e-01
5.871844e-03	9.759385e-01
5.876412e-03	9.759198e-01
5.881009e-03	9.759011e-01
5.885578e-03	9.758824e-01
5.890177e-03	9.758637e-01
5.894770e-03	9.758450e-01
5.899367e-03	9.758263e-01
5.903933e-03	9.758076e-01
5.908499e-03	9.757889e-01
5.913061e-03	9.757702e-01
5.917619e-03	9.757515e-01
5.922200e-03	9.757328e-01
5.926744e-03	9.757141e-01
5.931316e-03	9.756954e-01
5.935898e-03	9.756768e-01
5.940466e-03	9.756581e-01
5.945027e-03	9.756394e-01
5.949612e-03	9.756207e-01
5.954174e-03	9.756020e-01
5.958733e-03	9.755833e-01
5.963286e-03	9.755646e-01
5.967853e-03	9.755459e-01
5.972419e-03	9.755272e-01
5.976983e-03	9.755085e-01
5.981583e-03	9.754898e-01
5.986155e-03	9.754711e-01
5.990731e-03	9.754524e-01
5.995291e-03	9.754337e-01
5.999860e-03	9.754150e-01
6.004433e-03	9.753963e-01
6.008988e-03	9.753776e-01
6.013570e-03	9.753589e-01
6.018146e-03	9.753402e-01
6.022729e-03	9.753215e-01
6.027299e-03	9.753028e-01
6.031883e-03	9.752841e-01
6.036473e-03	9.752654e-01
6.041040e-03	9.752467e-01
6.045616e-03	9.752281e-01
6.050208e-03	9.752094e-01
6.054788e-03	9.751907e-01
6.059359e-03	9.751720e-01
6.063957e-03	9.751533e-01
6.068529e-03	9.751346e-01
6.073125e-03	9.751159e-01
6.077684e-03	9.750972e-01
6.082265e-03	9.750785e-01
6.086855e-03	9.750598e-01
6.091420e-03	9.750411e-01
6.095981e-03	9.750224e-01
6.100577e-03	9.750037e-01
6.105136e-03	9.749850e-01
6.109713e-03	9.749663e-01
6.114295e-03	9.749476e-01
6.118858e-03	9.749289e-01
6.123403e-03	9.749102e-01
6.128018e-03	9.748915e-01
6.132594e-03	9.748728e-01
6.137163e-03	9.748541e-01
6.141753e-03	9.748354e-01
6.146309e-03	9.748167e-01
6.150899e-03	9.747980e-01
6.155470e-03	9.747794e-01
6.160035e-03	9.747607e-01
6.164615e-03	9.747420e-01
6.169190e-03	9.747233e-01
6.173716e-03	9.747046e-01
6.178291e-03	9.746859e-01
6.182860e-03	9.746672e-01
6.187437e-03	9.746485e-01
6.192004e-03	9.746298e-01
6.196573e-03	9.746111e-01
6.201135e-03	9.745924e-01
6.205708e-03	9.745737e-01
6.210284e-03	9.745550e-01
6.214870e-03	9.745363e-01
6.219461e-03	9.745176e-01
6.224034e-03	9.744989e-01
6.228584e-03	9.744802e-01
6.233185e-03	9.744615e-01
6.237750e-03	9.744428e-01
6.242306e-03	9.744241e-01
6.246874e-03	9.744054e-01
6.251454e-03	9.743867e-01
6.256027e-03	9.743680e-01
6.260599e-03	9.743493e-01
6.265152e-03	9.743307e-01
6.269728e-03	9.743120e-01
6.274293e-03	9.742933e-01
6.278863e-03	9.742746e-01
6.283432e-03	9.742559e-01
6.288024e-03	9.742372e-01
6.292584e-03	9.742185e-01
6.297155e-03	9.741998e-01
6.301729e-03	9.741811e-01
6.306318e-03	9.741624e-01
6.310895e-03	9.741437e-01
6.315474e-03	9.741250e-01
6.320043e-03	9.741063e-01
6.324617e-03	9.740876e-01
6.329175e-03	9.740689e-01
6.333726e-03	9.740502e-01
6.338315e-03	9.740315e-01
6.342891e-03	9.740128e-01
6.347455e-03	9.739941e-01
6.352064e-03	9.739754e-01
6.356624e-03	9.739567e-01
6.361187e-03	9.739380e-01
6.365755e-03	9.739193e-01
6.370332e-03	9.739006e-01
6.374905e-03	9.738820e-01
6.379484e-03	9.738633e-01
6.384079e-03	9.738446e-01
6.388620e-03	9.738259e-01
6.393184e-03	9.738072e-01
6.397749e-03	9.737885e-01
6.402328e-03	9.737698e-01
6.406912e-03	9.737511e-01
6.411487e-03	9.737324e-01
6.416040e-03	9.737137e-01
6.420617e-03	9.736950e-01
6.425186e-03	9.736763e-01
6.429773e-03	9.736576e-01
6.434337e-03	9.736389e-01
6.438915e-03	9.736202e-01
6.443491e-03	9.736015e-01
6.448050e-03	9.735828e-01
6.452618e-03	9.735641e-01
6.457207e-03	9.735454e-01
6.461795e-03	9.735267e-01
6.466369e-03	9.735080e-01
6.470959e-03	9.734893e-01
6.475538e-03	9.734706e-01
6.480108e-03	9.734519e-01
6.484656e-03	9.734333e-01
6.489246e-03	9.734146e-01
6.493789e-03	9.733959e-01
6.498363e-03	9.733772e-01
6.502944e-03	9.733585e-01
6.507513e-03	9.733398e-01
6.512063e-03	9.733211e-01
6.516631e-03	9.733024e-01
6.521210e-03	9.732837e-01
6.525758e-03	9.732650e-01
6.530351e-03	9.732463e-01
6.534903e-03	9.732276e-01
6.539467e-03	9.732089e-01
6.544051e-03	9.731902e-01
6.548606e-03	9.731715e-01
6.553190e-03	9.731528e-01
6.557778e-03	9.731341e-01
6.562370e-03	9.731154e-01
6.566926e-03	9.730967e-01
6.571490e-03	9.730780e-01
6.576058e-03	9.730593e-01
6.580616e-03	9.730406e-01
6.585190e-03	9.730219e-01
6.589768e-03	9.730033e-01
6.594343e-03	9.729846e-01
6.598910e-03	9.729659e-01
6.603505e-03	9.729472e-01
6.608098e-03	9.729285e-01
6.612666e-03	9.729098e-01
6.617239e-03	9.728911e-01
6.621811e-03	9.728724e-01
6.626403e-03	9.728537e-01
6.630968e-03	9.728350e-01
6.635551e-03	9.728163e-01
6.640114e-03	9.727976e-01
6.644683e-03	9.727789e-01
6.649275e-03	9.727602e-01
6.653845e-03	9.727415e-01
6.658410e-03	9.727228e-01
6.662973e-03	9.727041e-01
6.667560e-03	9.726854e-01
6.672144e-03	9.726667e-01
6.676724e-03	9.726480e-01
6.681327e-03	9.726293e-01
6.685913e-03	9.726106e-01
6.690479e-03	9.725919e-01
6.695077e-03	9.725732e-01
6.699664e-03	9.725546e-01
6.704244e-03	9.725359e-01
6.708807e-03	9.725172e-01
6.713414e-03	9.724985e-01
6.717997e-03	9.724798e-01
6.722571e-03	9.724611e-01
6.727144e-03	9.724424e-01
6.731723e-03	9.724237e-01
6.736317e-03	9.724050e-01
6.740885e-03	9.723863e-01
6.745465e-03	9.723676e-01
6.750058e-03	9.723489e-01
6.754630e-03	9.723302e-01
6.759204e-03	9.723115e-01
6.763768e-03	9.722928e-01
6.768340e-03	9.722741e-01
6.772929e-03	9.722554e-01
6.777508e-03	9.722367e-01
6.782101e-03	9.722180e-01
6.786658e-03	9.721993e-01
6.791234e-03	9.721806e-01
6.795800e-03	9.721619e-01
6.800392e-03	9.721432e-01
6.804966e-03	9.721245e-01
6.809535e-03	9.721059e-01
6.814124e-03	9.720872e-01
6.818704e-03	9.720685e-01
6.823269e-03	9.720498e-01
6.827844e-03	9.720311e-01
6.832444e-03	9.720124e-01
6.837016e-03	9.719937e-01
6.841610e-03	9.719750e-01
6.846186e-03	9.719563e-01
6.850749e-03	9.719376e-01
6.855354e-03	9.719189e-01
6.859905e-03	9.719002e-01
6.864492e-03	9.718815e-01
6.869060e-03	9.718628e-01
6.873655e-03	9.718441e-01
6.878238e-03	9.718254e-01
6.882798e-03	9.718067e-01
6.887379e-03	9.717880e-01
6.891966e-03	9.717693e-01
6.896561e-03	9.717506e-01
6.901134e-03	9.717319e-01
6.905694e-03	9.717132e-01
6.910278e-03	9.716945e-01
6.914846e-03	9.716758e-01
6.919426e-03	9.716572e-01
6.924044e-03	9.716385e-01
6.928645e-03	9.716198e-01
6.933238e-03	9.716011e-01
6.937808e-03	9.715824e-01
6.942373e-03	9.715637e-01
6.946945e-03	9.715450e-01
6.951545e-03	9.715263e-01
6.956137e-03	9.715076e-01
6.960743e-03	9.714889e-01
6.965352e-03	9.714702e-01
6.969926e-03	9.714515e-01
6.974491e-03	9.714328e-01
6.979063e-03	9.714141e-01
6.983646e-03	9.713954e-01
6.988221e-03	9.713767e-01
6.992756e-03	9.713580e-01
6.997337e-03	9.713393e-01
7.001914e-03	9.713206e-01
7.006478e-03	9.713019e-01
7.011065e-03	9.712832e-01
7.015677e-03	9.712645e-01
7.020260e-03	9.712458e-01
7.024863e-03	9.712271e-01
7.029461e-03	9.712085e-01
7.034039e-03	9.711898e-01
7.038583e-03	9.711711e-01
7.043173e-03	9.711524e-01
7.047771e-03	9.711337e-01
7.052348e-03	9.711150e-01
7.056929e-03	9.710963e-01
7.061498e-03	9.710776e-01
7.066064e-03	9.710589e-01
7.070656e-03	9.710402e-01
7.075221e-03	9.710215e-01
7.079786e-03	9.710028e-01
7.084373e-03	9.709841e-01
7.088946e-03	9.709654e-01
7.093516e-03	9.709467e-01
7.098074e-03	9.709280e-01
7.102644e-03	9.709093e-01
7.107220e-03	9.708906e-01
7.111774e-03	9.708719e-01
7.116351e-03	9.708532e-01
7.120916e-03	9.708345e-01
7.125501e-03	9.708158e-01
7.130092e-03	9.707971e-01
7.134638e-03	9.707784e-01
7.139230e-03	9.707598e-01
7.143815e-03	9.707411e-01
7.148408e-03	9.707224e-01
7.152963e-03	9.707037e-01
7.157553e-03	9.706850e-01
7.162126e-03	9.706663e-01
7.166708e-03	9.706476e-01
7.171294e-03	9.706289e-01
7.175881e-03	9.706102e-01
7.180463e-03	9.705915e-01
7.185071e-03	9.705728e-01
7.189653e-03	9.705541e-01
7.194263e-03	9.705354e-01
7.198849e-03	9.705167e-01
7.203407e-03	9.704980e-01
7.207988e-03	9.704793e-01
7.212562e-03	9.704606e-01
7.217133e-03	9.704419e-01
7.221719e-03	9.704232e-01
7.226303e-03	9.704045e-01
7.230886e-03	9.703858e-01
7.235467e-03	9.703671e-01
7.240073e-03	9.703484e-01
7.244636e-03	9.703297e-01
7.249204e-03	9.703111e-01
7.253786e-03	9.702924e-01
7.258360e-03	9.702737e-01
7.262921e-03	9.702550e-01
7.267487e-03	9.702363e-01
7.272094e-03	9.702176e-01
7.276697e-03	9.701989e-01
7.281267e-03	9.701802e-01
7.285828e-03	9.701615e-01
7.290413e-03	9.701428e-01
7.294993e-03	9.701241e-01
7.299559e-03	9.701054e-01
7.304134e-03	9.700867e-01
7.308715e-03	9.700680e-01
7.313280e-03	9.700493e-01
7.317861e-03	9.700306e-01
7.322448e-03	9.700119e-01
7.327018e-03	9.699932e-01
7.331570e-03	9.699745e-01
7.336140e-03	9.699558e-01
7.340725e-03	9.699371e-01
7.345300e-03	9.699184e-01
7.349896e-03	9.698997e-01
7.354475e-03	9.698811e-01
7.359046e-03	9.698624e-01
7.363631e-03	9.698437e-01
7.368216e-03	9.698250e-01
7.372816e-03	9.698063e-01
7.377392e-03	9.697876e-01
7.381961e-03	9.697689e-01
7.386537e-03	9.697502e-01
7.391110e-03	9.697315e-01
7.395683e-03	9.697128e-01
7.400268e-03	9.696941e-01
7.404853e-03	9.696754e-01
7.409451e-03	9.696567e-01
7.414051e-03	9.696380e-01
7.418643e-03	9.696193e-01
7.423220e-03	9.696006e-01
7.427799e-03	9.695819e-01
7.432366e-03	9.695632e-01
7.436945e-03	9.695445e-01
7.441514e-03	9.695258e-01
7.446114e-03	9.695071e-01
7.450692e-03	9.694884e-01
7.455243e-03	9.694697e-01
7.459840e-03	9.694510e-01
7.464414e-03	9.694324e-01
7.469011e-03	9.694137e-01
7.473594e-03	9.693950e-01
7.478162e-03	9.693763e-01
7.482746e-03	9.693576e-01
7.487319e-03	9.693389e-01
7.491838e-03	9.693202e-01
7.496414e-03	9.693015e-01
7.500977e-03	9.692828e-01
7.505534e-03	9.692641e-01
7.510119e-03	9.692454e-01
7.514693e-03	9.692267e-01
7.519286e-03	9.692080e-01
7.523857e-03	9.691893e-01
7.528423e-03	9.691706e-01
7.533001e-03	9.691519e-01
7.537579e-03	9.691332e-01
7.542173e-03	9.691145e-01
7.546740e-03	9.690958e-01
7.551290e-03	9.690771e-01
7.555872e-03	9.690584e-01
7.560431e-03	9.690397e-01
7.564996e-03	9.690210e-01
7.569585e-03	9.690023e-01
7.574175e-03	9.689837e-01
7.578764e-03	9.689650e-01
7.583372e-03	9.689463e-01
7.587967e-03	9.689276e-01
7.592549e-03	9.689089e-01
7.597150e-03	9.688902e-01
7.601718e-03	9.688715e-01
7.606315e-03	9.688528e-01
7.610883e-03	9.688341e-01
7.615429e-03	9.688154e-01
7.619970e-03	9.687967e-01
7.624542e-03	9.687780e-01
7.629117e-03	9.687593e-01
7.633690e-03	9.687406e-01
7.638264e-03	9.687219e-01
7.642836e-03	9.687032e-01
7.647425e-03	9.686845e-01
7.652003e-03	9.686658e-01
7.656553e-03	9.686471e-01
7.661136e-03	9.686284e-01
7.665683e-03	9.686097e-01
7.670287e-03	9.685910e-01
7.674857e-03	9.685723e-01
7.679452e-03	9.685536e-01
7.684030e-03	9.685350e-01
7.688621e-03	9.685163e-01
7.693213e-03	9.684976e-01
7.697803e-03	9.684789e-01
7.702395e-03	9.684602e-01
7.706977e-03	9.684415e-01
7.711558e-03	9.684228e-01
7.716102e-03	9.684041e-01
7.720691e-03	9.683854e-01
7.725264e-03	9.683667e-01
7.729847e-03	9.683480e-01
7.734424e-03	9.683293e-01
7.739014e-03	9.683106e-01
7.743609e-03	9.682919e-01
7.748206e-03	9.682732e-01
7.752775e-03	9.682545e-01
7.757349e-03	9.682358e-01
7.761929e-03	9.682171e-01
7.766521e-03	9.681984e-01
7.771123e-03	9.681797e-01
7.775708e-03	9.681610e-01
7.780302e-03	9.681423e-01
7.784890e-03	9.681236e-01
7.789486e-03	9.681049e-01
7.794052e-03	9.680863e-01
7.798652e-03	9.680676e-01
7.803250e-03	9.680489e-01
7.807837e-03	9.680302e-01
7.812417e-03	9.680115e-01
7.816982e-03	9.679928e-01
7.821548e-03	9.679741e-01
7.826138e-03	9.679554e-01
7.830737e-03	9.679367e-01
7.835295e-03	9.679180e-01
7.839881e-03	9.678993e-01
7.844493e-03	9.678806e-01
7.849062e-03	9.678619e-01
7.853663e-03	9.678432e-01
7.858244e-03	9.678245e-01
7.862817e-03	9.678058e-01
7.867393e-03	9.677871e-01
7.871972e-03	9.677684e-01
7.876545e-03	9.677497e-01
7.881143e-03	9.677310e-01
7.885735e-03	9.677123e-01
7.890333e-03	9.676936e-01
7.894899e-03	9.676749e-01
7.899479e-03	9.676562e-01
7.904070e-03	9.676376e-01
7.908646e-03	9.676189e-01
7.913225e-03	9.676002e-01
7.917790e-03	9.675815e-01
7.922373e-03	9.675628e-01
7.926924e-03	9.675441e-01
7.931496e-03	9.675254e-01
7.936086e-03	9.675067e-01
7.940696e-03	9.674880e-01
7.945273e-03	9.674693e-01
7.949851e-03	9.674506e-01
7.954433e-03	9.674319e-01
7.959002e-03	9.674132e-01
7.963586e-03	9.673945e-01
7.968156e-03	9.673758e-01
7.972721e-03	9.673571e-01
7.977314e-03	9.673384e-01
7.981920e-03	9.673197e-01
7.986536e-03	9.673010e-01
7.991138e-03	9.672823e-01
7.995716e-03	9.672636e-01
8.000316e-03	9.672449e-01
8.004923e-03	9.672262e-01
8.009496e-03	9.672075e-01
8.014086e-03	9.671889e-01
8.018669e-03	9.671702e-01
8.023249e-03	9.671515e-01
8.027851e-03	9.671328e-01
8.032446e-03	9.671141e-01
8.037025e-03	9.670954e-01
8.041600e-03	9.670767e-01
8.046175e-03	9.670580e-01
8.050760e-03	9.670393e-01
8.055348e-03	9.670206e-01
8.059940e-03	9.670019e-01
8.064531e-03	9.669832e-01
8.069114e-03	9.669645e-01
8.073687e-03	9.669458e-01
8.078263e-03	9.669271e-01
8.082830e-03	9.669084e-01
8.087411e-03	9.668897e-01
8.091994e-03	9.668710e-01
8.096597e-03	9.668523e-01
8.101182e-03	9.668336e-01
8.105778e-03	9.668149e-01
8.110363e-03	9.667962e-01
8.114966e-03	9.667775e-01
8.119564e-03	9.667589e-01
8.124166e-03	9.667402e-01
8.128780e-03	9.667215e-01
8.133361e-03	9.667028e-01
8.137953e-03	9.666841e-01
8.142523e-03	9.666654e-01
8.147121e-03	9.666467e-01
8.151701e-03	9.666280e-01
8.156287e-03	9.666093e-01
8.160868e-03	9.665906e-01
8.165448e-03	9.665719e-01
8.170044e-03	9.665532e-01
8.174623e-03	9.665345e-01
8.179196e-03	9.665158e-01
8.183784e-03	9.664971e-01
8.188385e-03	9.664784e-01
8.192970e-03	9.664597e-01
8.197554e-03	9.664410e-01
8.202133e-03	9.664223e-01
8.206683e-03	9.664036e-01
8.211246e-03	9.663849e-01
8.215847e-03	9.663662e-01
8.220414e-03	9.663475e-01
8.225013e-03	9.663288e-01
8.229600e-03	9.663102e-01
8.234187e-03	9.662915e-01
8.238775e-03	9.662728e-01
8.243348e-03	9.662541e-01
8.247932e-03	9.662354e-01
8.252529e-03	9.662167e-01
8.257128e-03	9.661980e-01
8.261713e-03	9.661793e-01
8.266302e-03	9.661606e-01
8.270881e-03	9.661419e-01
8.275451e-03	9.661232e-01
8.280028e-03	9.661045e-01
8.284628e-03	9.660858e-01
8.289214e-03	9.660671e-01
8.293793e-03	9.660484e-01
8.298365e-03	9.660297e-01
8.302957e-03	9.660110e-01
8.307539e-03	9.659923e-01
8.312114e-03	9.659736e-01
8.316705e-03	9.659549e-01
8.321291e-03	9.659362e-01
8.325902e-03	9.659175e-01
8.330488e-03	9.658988e-01
8.335077e-03	9.658801e-01
8.339667e-03	9.658615e-01
8.344278e-03	9.658428e-01
8.348862e-03	9.658241e-01
8.353434e-03	9.658054e-01
8.358052e-03	9.657867e-01
8.362658e-03	9.657680e-01
8.367251e-03	9.657493e-01
8.371859e-03	9.657306e-01
8.376444e-03	9.657119e-01
8.381033e-03	9.656932e-01
8.385597e-03	9.656745e-01
8.390227e-03	9.656558e-01
8.394804e-03	9.656371e-01
8.399402e-03	9.656184e-01
8.403996e-03	9.655997e-01
8.408570e-03	9.655810e-01
8.413162e-03	9.655623e-01
8.417745e-03	9.655436e-01
8.422337e-03	9.655249e-01
8.426925e-03	9.655062e-01
8.431494e-03	9.654875e-01
8.436094e-03	9.654688e-01
8.440676e-03	9.654501e-01
8.445275e-03	9.654314e-01
8.449874e-03	9.654128e-01
8.454463e-03	9.653941e-01
8.459037e-03	9.653754e-01
8.463634e-03	9.653567e-01
8.468202e-03	9.653380e-01
8.472778e-03	9.653193e-01
8.477375e-03	9.653006e-01
8.481983e-03	9.652819e-01
8.486565e-03	9.652632e-01
8.491124e-03	9.652445e-01
8.495682e-03	9.652258e-01
8.500244e-03	9.652071e-01
8.504833e-03	9.651884e-01
8.509414e-03	9.651697e-01
8.513993e-03	9.651510e-01
8.518566e-03	9.651323e-01
8.523151e-03	9.651136e-01
8.527720e-03	9.650949e-01
8.532321e-03	9.650762e-01
8.536898e-03	9.650575e-01
8.541493e-03	9.650388e-01
8.546058e-03	9.650201e-01
8.550644e-03	9.650014e-01
8.555210e-03	9.649827e-01
8.559795e-03	9.649641e-01
8.564357e-03	9.649454e-01
8.568935e-03	9.649267e-01
8.573528e-03	9.649080e-01
8.578110e-03	9.648893e-01
8.582698e-03	9.648706e-01
8.587303e-03	9.648519e-01
8.591865e-03	9.648332e-01
8.596430e-03	9.648145e-01
8.601021e-03	9.647958e-01
8.605612e-03	9.647771e-01
8.610212e-03	9.647584e-01
8.614808e-03	9.647397e-01
8.619407e-03	9.647210e-01
8.624018e-03	9.647023e-01
8.628610e-03	9.646836e-01
8.633197e-03	9.646649e-01
8.637771e-03	9.646462e-01
8.642378e-03	9.646275e-01
8.646972e-03	9.646088e-01
8.651563e-03	9.645901e-01
8.656148e-03	9.645714e-01
8.660747e-03	9.645527e-01
8.665340e-03	9.645340e-01
8.669932e-03	9.645154e-01
8.674514e-03	9.644967e-01
8.679093e-03	9.644780e-01
8.683678e-03	9.644593e-01
8.688246e-03	9.644406e-01
8.692819e-03	9.644219e-01
8.697381e-03	9.644032e-01
8.701996e-03	9.643845e-01
8.706579e-03	9.643658e-01
8.711153e-03	9.643471e-01
8.715758e-03	9.643284e-01
8.720347e-03	9.643097e-01
8.724966e-03	9.642910e-01
8.729560e-03	9.642723e-01
8.734132e-03	9.642536e-01
8.738739e-03	9.642349e-01
8.743338e-03	9.642162e-01
8.747943e-03	9.641975e-01
8.752521e-03	9.641788e-01
8.757109e-03	9.641601e-01
8.761693e-03	9.641414e-01
8.766259e-03	9.641227e-01
8.770860e-03	9.641040e-01
8.775448e-03	9.640853e-01
8.780040e-03	9.640667e-01
8.784619e-03	9.640480e-01
8.789219e-03	9.640293e-01
8.793795e-03	9.640106e-01
8.798386e-03	9.639919e-01
8.802988e-03	9.639732e-01
8.807571e-03	9.639545e-01
8.812173e-03	9.639358e-01
8.816738e-03	9.639171e-01
8.821308e-03	9.638984e-01
8.825894e-03	9.638797e-01
8.830451e-03	9.638610e-01
8.835024e-03	9.638423e-01
8.839621e-03	9.638236e-01
8.844210e-03	9.638049e-01
8.848816e-03	9.637862e-01
8.853410e-03	9.637675e-01
8.858009e-03	9.637488e-01
8.862615e-03	9.637301e-01
8.867171e-03	9.637114e-01
8.871756e-03	9.636927e-01
8.876375e-03	9.636740e-01
8.880948e-03	9.636553e-01
8.885540e-03	9.636366e-01
8.890121e-03	9.636180e-01
8.894701e-03	9.635993e-01
8.899282e-03	9.635806e-01
8.903877e-03	9.635619e-01
8.908472e-03	9.635432e-01
8.913044e-03	9.635245e-01
8.917640e-03	9.635058e-01
8.922206e-03	9.634871e-01
8.926763e-03	9.634684e-01
8.931330e-03	9.634497e-01
8.935936e-03	9.634310e-01
8.940529e-03	9.634123e-01
8.945116e-03	9.633936e-01
8.949697e-03	9.633749e-01
8.954312e-03	9.633562e-01
8.958883e-03	9.633375e-01
8.963484e-03	9.633188e-01
8.968080e-03	9.633001e-01
8.972669e-03	9.632814e-01
8.977242e-03	9.632627e-01
8.981817e-03	9.632440e-01
8.986407e-03	9.632253e-01
8.990976e-03	9.632066e-01
8.995543e-03	9.631880e-01
9.000129e-03	9.631693e-01
9.004716e-03	9.631506e-01
9.009286e-03	9.631319e-01
9.013873e-03	9.631132e-01
9.018442e-03	9.630945e-01
9.023021e-03	9.630758e-01
9.027604e-03	9.630571e-01
9.032191e-03	9.630384e-01
9.036750e-03	9.630197e-01
9.041312e-03	9.630010e-01
9.045909e-03	9.629823e-01
9.050496e-03	9.629636e-01
9.055096e-03	9.629449e-01
9.059684e-03	9.629262e-01
9.064291e-03	9.629075e-01
9.068890e-03	9.628888e-01
9.073490e-03	9.628701e-01
9.078061e-03	9.628514e-01
9.082646e-03	9.628327e-01
9.087221e-03	9.628140e-01
9.091806e-03	9.627953e-01
9.096382e-03	9.627766e-01
9.100969e-03	9.627579e-01
9.105539e-03	9.627393e-01
9.110140e-03	9.627206e-01
9.114727e-03	9.627019e-01
9.119322e-03	9.626832e-01
9.123892e-03	9.626645e-01
9.128477e-03	9.626458e-01
[truncated: 56,839 more rows]
