# Supplementary material for: Intermittency in the not-so-smooth elastic turbulence
Source: Nat Commun. 2024 May 27;15:4070. doi: 10.1038/s41467-024-48460-5 (PMC11130217; doi:10.1038/s41467-024-48460-5)
Supplement: Supplementary file 4 — Source Data [file 41467_2024_48460_MOESM4_ESM.zip › SourceData/Fig04a_Kurtosis_K2.txt]

r/L				De = 1			De = 3			De = 9
9.765625e-04	1.992819e+03	5.637118e+03	5.028949e+03
1.953125e-03	5.768039e+02	1.033399e+03	7.691637e+02
2.929688e-03	3.549367e+02	5.267959e+02	3.849861e+02
3.906250e-03	2.728140e+02	3.484223e+02	2.591666e+02
4.882812e-03	2.159510e+02	2.525711e+02	1.913696e+02
5.859375e-03	1.700971e+02	1.915041e+02	1.481824e+02
7.812500e-03	1.054314e+02	1.196016e+02	9.706883e+01
9.765625e-03	6.796846e+01	8.089514e+01	6.871744e+01
1.464844e-02	2.986918e+01	3.868340e+01	3.527274e+01
1.953125e-02	1.820683e+01	2.319320e+01	2.135396e+01
2.929688e-02	1.085226e+01	1.250792e+01	1.077886e+01
4.882812e-02	6.766672e+00	7.295174e+00	6.048658e+00
9.765625e-02	4.435743e+00	4.460127e+00	4.269393e+00
1.953125e-01	3.513144e+00	3.063879e+00	3.250775e+00
2.929688e-01	3.199335e+00	2.973563e+00	2.961092e+00
4.882812e-01	3.130781e+00	3.130825e+00	2.951648e+00
