# Supplementary material for: Intermittency in the not-so-smooth elastic turbulence
Source: Nat Commun. 2024 May 27;15:4070. doi: 10.1038/s41467-024-48460-5 (PMC11130217; doi:10.1038/s41467-024-48460-5)
Supplement: Supplementary file 4 — Source Data [file 41467_2024_48460_MOESM4_ESM.zip › SourceData/FigS01b_Ef.txt]

f\tau_{\rm L}		E(f)
1.039571e+00	2.751942e-01
2.079143e+00	1.902550e-01
3.118714e+00	9.268112e-02
4.158285e+00	7.991400e-02
5.197856e+00	4.299686e-02
6.237428e+00	2.105829e-02
7.276999e+00	1.357113e-02
8.316570e+00	8.760059e-03
9.356141e+00	6.010236e-03
1.039571e+01	4.122739e-03
1.143528e+01	3.018103e-03
1.247486e+01	2.265114e-03
1.351443e+01	1.635185e-03
1.455400e+01	1.288284e-03
1.559357e+01	1.044954e-03
1.663314e+01	7.304079e-04
1.767271e+01	5.173890e-04
1.871228e+01	4.125514e-04
1.975185e+01	3.372324e-04
2.079143e+01	2.685546e-04
2.183100e+01	2.065359e-04
2.287057e+01	1.666054e-04
2.391014e+01	1.401303e-04
2.494971e+01	1.151762e-04
2.598928e+01	9.414561e-05
2.702885e+01	7.867925e-05
2.806842e+01	6.534145e-05
2.910800e+01	5.497616e-05
3.014757e+01	4.946536e-05
3.118714e+01	4.197767e-05
3.222671e+01	3.702090e-05
3.326628e+01	3.186742e-05
3.430585e+01	2.743454e-05
3.534542e+01	2.544065e-05
3.638499e+01	2.299804e-05
3.742457e+01	1.974819e-05
3.846414e+01	1.729771e-05
3.950371e+01	1.516764e-05
4.054328e+01	1.394683e-05
4.158285e+01	1.260941e-05
4.262242e+01	1.158180e-05
4.366199e+01	1.044716e-05
4.470156e+01	9.496213e-06
4.574114e+01	8.530833e-06
4.678071e+01	7.728486e-06
4.782028e+01	7.067652e-06
4.885985e+01	6.497231e-06
4.989942e+01	6.126544e-06
5.093899e+01	5.551892e-06
5.197856e+01	5.072298e-06
5.301813e+01	4.715131e-06
5.405771e+01	4.409384e-06
5.509728e+01	4.126949e-06
5.613685e+01	3.816878e-06
5.717642e+01	3.536746e-06
5.821599e+01	3.284443e-06
5.925556e+01	3.062312e-06
6.029513e+01	2.927626e-06
6.133470e+01	2.753259e-06
6.237428e+01	2.553708e-06
6.341385e+01	2.417554e-06
6.445342e+01	2.238385e-06
6.549299e+01	2.113109e-06
6.653256e+01	2.012038e-06
6.757213e+01	1.902486e-06
6.861170e+01	1.791991e-06
6.965127e+01	1.682731e-06
7.069085e+01	1.583467e-06
7.173042e+01	1.517689e-06
7.276999e+01	1.423673e-06
7.380956e+01	1.341268e-06
7.484913e+01	1.288644e-06
7.588870e+01	1.207095e-06
7.692827e+01	1.150391e-06
7.796785e+01	1.093708e-06
7.900742e+01	1.037188e-06
8.004699e+01	9.854840e-07
8.108656e+01	9.309549e-07
8.212613e+01	9.003381e-07
8.316570e+01	8.548251e-07
8.420527e+01	8.205795e-07
8.524484e+01	7.852040e-07
8.628442e+01	7.426564e-07
8.732399e+01	7.130970e-07
8.836356e+01	6.723234e-07
8.940313e+01	6.365088e-07
9.044270e+01	6.173498e-07
9.148227e+01	5.874089e-07
9.252184e+01	5.685854e-07
9.356141e+01	5.416024e-07
9.460099e+01	5.199300e-07
9.564056e+01	5.002218e-07
9.668013e+01	4.728990e-07
9.771970e+01	4.629322e-07
9.875927e+01	4.484389e-07
9.979884e+01	4.316376e-07
1.008384e+02	4.128007e-07
1.018780e+02	3.946979e-07
1.029176e+02	3.817807e-07
1.039571e+02	3.655837e-07
1.049967e+02	3.537263e-07
1.060363e+02	3.415359e-07
1.070758e+02	3.237345e-07
1.081154e+02	3.123819e-07
1.091550e+02	3.022218e-07
1.101946e+02	2.908777e-07
1.112341e+02	2.785419e-07
1.122737e+02	2.690465e-07
1.133133e+02	2.601480e-07
1.143528e+02	2.465018e-07
1.153924e+02	2.377737e-07
1.164320e+02	2.299481e-07
1.174716e+02	2.222391e-07
1.185111e+02	2.144783e-07
1.195507e+02	2.065623e-07
1.205903e+02	2.010686e-07
1.216298e+02	1.938721e-07
1.226694e+02	1.874595e-07
1.237090e+02	1.809012e-07
1.247486e+02	1.744771e-07
1.257881e+02	1.714229e-07
1.268277e+02	1.650932e-07
1.278673e+02	1.591512e-07
1.289068e+02	1.551635e-07
1.299464e+02	1.505051e-07
1.309860e+02	1.455771e-07
1.320256e+02	1.399816e-07
1.330651e+02	1.370326e-07
1.341047e+02	1.317182e-07
1.351443e+02	1.282170e-07
1.361838e+02	1.241019e-07
1.372234e+02	1.192165e-07
1.382630e+02	1.165495e-07
1.393025e+02	1.130543e-07
1.403421e+02	1.106578e-07
1.413817e+02	1.083816e-07
1.424213e+02	1.043703e-07
1.434608e+02	1.016540e-07
1.445004e+02	9.847955e-08
1.455400e+02	9.596913e-08
1.465795e+02	9.333057e-08
1.476191e+02	9.028044e-08
1.486587e+02	8.823573e-08
1.496983e+02	8.579845e-08
1.507378e+02	8.271298e-08
1.517774e+02	8.048616e-08
1.528170e+02	7.821428e-08
1.538565e+02	7.620457e-08
1.548961e+02	7.368834e-08
1.559357e+02	7.160023e-08
1.569753e+02	6.985990e-08
1.580148e+02	6.797910e-08
1.590544e+02	6.644695e-08
1.600940e+02	6.487500e-08
1.611335e+02	6.307137e-08
1.621731e+02	6.142928e-08
1.632127e+02	5.991537e-08
1.642523e+02	5.853446e-08
1.652918e+02	5.708997e-08
1.663314e+02	5.581594e-08
1.673710e+02	5.419505e-08
1.684105e+02	5.287392e-08
1.694501e+02	5.193015e-08
1.704897e+02	5.012264e-08
1.715293e+02	4.912939e-08
1.725688e+02	4.823934e-08
1.736084e+02	4.651667e-08
1.746480e+02	4.559429e-08
1.756875e+02	4.452041e-08
1.767271e+02	4.311040e-08
1.777667e+02	4.229091e-08
1.788063e+02	4.144481e-08
1.798458e+02	4.023886e-08
1.808854e+02	3.915411e-08
1.819250e+02	3.848083e-08
1.829645e+02	3.775168e-08
1.840041e+02	3.667987e-08
1.850437e+02	3.588851e-08
1.860833e+02	3.500021e-08
1.871228e+02	3.402126e-08
1.881624e+02	3.316548e-08
1.892020e+02	3.253466e-08
1.902415e+02	3.173263e-08
1.912811e+02	3.104072e-08
1.923207e+02	3.040193e-08
1.933603e+02	2.959028e-08
1.943998e+02	2.895364e-08
1.954394e+02	2.823869e-08
1.964790e+02	2.759421e-08
1.975185e+02	2.708446e-08
1.985581e+02	2.667342e-08
1.995977e+02	2.579838e-08
2.006373e+02	2.520707e-08
2.016768e+02	2.490112e-08
2.027164e+02	2.441344e-08
2.037560e+02	2.374636e-08
2.047955e+02	2.335882e-08
2.058351e+02	2.292298e-08
2.068747e+02	2.229090e-08
2.079143e+02	2.165663e-08
2.089538e+02	2.121527e-08
2.099934e+02	2.070127e-08
2.110330e+02	2.030177e-08
2.120725e+02	1.987297e-08
2.131121e+02	1.948418e-08
2.141517e+02	1.907331e-08
2.151913e+02	1.858515e-08
2.162308e+02	1.805574e-08
2.172704e+02	1.782651e-08
2.183100e+02	1.737864e-08
2.193495e+02	1.689061e-08
2.203891e+02	1.658307e-08
2.214287e+02	1.634866e-08
2.224683e+02	1.587488e-08
2.235078e+02	1.558942e-08
2.245474e+02	1.530437e-08
2.255870e+02	1.492661e-08
2.266265e+02	1.461265e-08
2.276661e+02	1.429509e-08
2.287057e+02	1.400987e-08
2.297453e+02	1.372035e-08
2.307848e+02	1.354368e-08
2.318244e+02	1.321140e-08
2.328640e+02	1.287892e-08
2.339035e+02	1.268794e-08
2.349431e+02	1.240159e-08
2.359827e+02	1.211726e-08
2.370222e+02	1.194329e-08
2.380618e+02	1.170597e-08
2.391014e+02	1.145561e-08
2.401410e+02	1.123385e-08
2.411805e+02	1.102487e-08
2.422201e+02	1.085947e-08
2.432597e+02	1.064302e-08
2.442992e+02	1.045038e-08
2.453388e+02	1.019000e-08
2.463784e+02	9.979355e-09
2.474180e+02	9.790900e-09
2.484575e+02	9.562569e-09
2.494971e+02	9.362068e-09
2.505367e+02	9.201768e-09
2.515762e+02	9.026704e-09
2.526158e+02	8.850223e-09
2.536554e+02	8.712785e-09
2.546950e+02	8.544856e-09
2.557345e+02	8.347800e-09
2.567741e+02	8.201990e-09
2.578137e+02	8.074356e-09
2.588532e+02	7.891256e-09
2.598928e+02	7.747697e-09
2.609324e+02	7.580747e-09
2.619720e+02	7.448103e-09
2.630115e+02	7.293601e-09
2.640511e+02	7.166143e-09
2.650907e+02	7.037113e-09
2.661302e+02	6.904122e-09
2.671698e+02	6.814703e-09
2.682094e+02	6.663661e-09
2.692490e+02	6.522190e-09
2.702885e+02	6.445939e-09
2.713281e+02	6.314535e-09
2.723677e+02	6.184209e-09
2.734072e+02	6.068997e-09
2.744468e+02	5.955128e-09
2.754864e+02	5.869301e-09
2.765260e+02	5.744504e-09
2.775655e+02	5.623708e-09
2.786051e+02	5.544167e-09
2.796447e+02	5.453212e-09
2.806842e+02	5.359098e-09
2.817238e+02	5.270065e-09
2.827634e+02	5.179996e-09
2.838030e+02	5.081385e-09
2.848425e+02	4.992129e-09
2.858821e+02	4.906074e-09
2.869217e+02	4.814837e-09
2.879612e+02	4.768089e-09
2.890008e+02	4.686285e-09
2.900404e+02	4.574938e-09
2.910800e+02	4.501965e-09
2.921195e+02	4.437470e-09
2.931591e+02	4.350157e-09
2.941987e+02	4.266436e-09
2.952382e+02	4.202235e-09
2.962778e+02	4.133938e-09
2.973174e+02	4.073005e-09
2.983570e+02	4.018872e-09
2.993965e+02	3.919862e-09
3.004361e+02	3.860522e-09
3.014757e+02	3.792622e-09
3.025152e+02	3.737014e-09
3.035548e+02	3.686177e-09
3.045944e+02	3.626230e-09
3.056340e+02	3.547989e-09
3.066735e+02	3.506665e-09
3.077131e+02	3.473201e-09
3.087527e+02	3.375664e-09
3.097922e+02	3.328629e-09
3.108318e+02	3.284241e-09
3.118714e+02	3.220973e-09
3.129110e+02	3.169926e-09
3.139505e+02	3.129400e-09
3.149901e+02	3.082217e-09
3.160297e+02	3.026244e-09
3.170692e+02	2.993060e-09
3.181088e+02	2.952144e-09
3.191484e+02	2.887994e-09
3.201880e+02	2.862599e-09
3.212275e+02	2.804669e-09
3.222671e+02	2.738381e-09
3.233067e+02	2.699962e-09
3.243462e+02	2.650510e-09
3.253858e+02	2.617155e-09
3.264254e+02	2.589910e-09
3.274649e+02	2.533950e-09
3.285045e+02	2.482674e-09
3.295441e+02	2.461517e-09
3.305837e+02	2.417486e-09
3.316232e+02	2.385786e-09
3.326628e+02	2.351383e-09
3.337024e+02	2.300383e-09
3.347419e+02	2.262124e-09
3.357815e+02	2.238432e-09
3.368211e+02	2.202134e-09
3.378607e+02	2.148146e-09
3.389002e+02	2.118941e-09
3.399398e+02	2.096745e-09
3.409794e+02	2.053189e-09
3.420189e+02	2.017187e-09
3.430585e+02	1.983794e-09
3.440981e+02	1.949430e-09
3.451377e+02	1.925422e-09
3.461772e+02	1.903633e-09
3.472168e+02	1.871874e-09
3.482564e+02	1.837201e-09
3.492959e+02	1.817312e-09
3.503355e+02	1.797612e-09
3.513751e+02	1.768224e-09
3.524147e+02	1.745290e-09
3.534542e+02	1.714823e-09
3.544938e+02	1.693675e-09
3.555334e+02	1.676461e-09
3.565729e+02	1.651896e-09
3.576125e+02	1.615624e-09
3.586521e+02	1.590479e-09
3.596917e+02	1.577290e-09
3.607312e+02	1.550486e-09
3.617708e+02	1.524773e-09
3.628104e+02	1.500376e-09
3.638499e+02	1.473680e-09
3.648895e+02	1.455184e-09
3.659291e+02	1.443510e-09
3.669687e+02	1.414422e-09
3.680082e+02	1.388820e-09
3.690478e+02	1.370719e-09
3.700874e+02	1.353537e-09
3.711269e+02	1.328266e-09
3.721665e+02	1.317392e-09
3.732061e+02	1.299215e-09
3.742457e+02	1.268880e-09
3.752852e+02	1.252512e-09
3.763248e+02	1.237654e-09
3.773644e+02	1.210701e-09
3.784039e+02	1.197527e-09
3.794435e+02	1.187039e-09
3.804831e+02	1.158150e-09
3.815227e+02	1.144220e-09
3.825622e+02	1.137317e-09
3.836018e+02	1.117449e-09
3.846414e+02	1.102969e-09
3.856809e+02	1.090062e-09
3.867205e+02	1.070161e-09
3.877601e+02	1.058851e-09
3.887997e+02	1.051402e-09
3.898392e+02	1.024199e-09
3.908788e+02	1.008328e-09
3.919184e+02	1.004701e-09
3.929579e+02	9.865276e-10
3.939975e+02	9.698357e-10
3.950371e+02	9.603807e-10
3.960767e+02	9.464802e-10
3.971162e+02	9.274687e-10
3.981558e+02	9.159462e-10
3.991954e+02	9.056060e-10
4.002349e+02	8.850888e-10
4.012745e+02	8.730719e-10
4.023141e+02	8.678434e-10
4.033537e+02	8.570840e-10
4.043932e+02	8.421648e-10
4.054328e+02	8.301911e-10
4.064724e+02	8.164533e-10
4.075119e+02	8.091862e-10
4.085515e+02	7.976069e-10
4.095911e+02	7.861705e-10
4.106307e+02	7.764513e-10
4.116702e+02	7.678519e-10
4.127098e+02	7.538917e-10
4.137494e+02	7.429624e-10
4.147889e+02	7.383771e-10
4.158285e+02	7.265188e-10
4.168681e+02	7.139980e-10
4.179076e+02	7.069702e-10
4.189472e+02	6.969986e-10
4.199868e+02	6.826705e-10
4.210264e+02	6.794525e-10
4.220659e+02	6.725708e-10
4.231055e+02	6.577209e-10
4.241451e+02	6.474900e-10
4.251846e+02	6.435918e-10
4.262242e+02	6.319622e-10
4.272638e+02	6.220278e-10
4.283034e+02	6.156818e-10
4.293429e+02	6.095637e-10
4.303825e+02	6.014388e-10
4.314221e+02	5.911023e-10
4.324616e+02	5.818998e-10
4.335012e+02	5.742419e-10
4.345408e+02	5.697768e-10
4.355804e+02	5.587367e-10
4.366199e+02	5.489504e-10
4.376595e+02	5.462201e-10
4.386991e+02	5.362289e-10
4.397386e+02	5.285763e-10
4.407782e+02	5.257702e-10
4.418178e+02	5.171667e-10
4.428574e+02	5.076096e-10
4.438969e+02	5.034596e-10
4.449365e+02	4.981909e-10
4.459761e+02	4.909801e-10
4.470156e+02	4.846058e-10
4.480552e+02	4.759690e-10
4.490948e+02	4.683789e-10
4.501344e+02	4.635838e-10
4.511739e+02	4.581705e-10
4.522135e+02	4.524115e-10
4.532531e+02	4.479793e-10
4.542926e+02	4.398472e-10
4.553322e+02	4.339963e-10
4.563718e+02	4.321678e-10
4.574114e+02	4.281264e-10
4.584509e+02	4.199115e-10
4.594905e+02	4.145718e-10
4.605301e+02	4.088294e-10
4.615696e+02	4.032121e-10
4.626092e+02	3.998712e-10
4.636488e+02	3.937491e-10
4.646884e+02	3.862175e-10
4.657279e+02	3.829633e-10
4.667675e+02	3.797303e-10
4.678071e+02	3.723968e-10
4.688466e+02	3.691557e-10
4.698862e+02	3.650326e-10
4.709258e+02	3.602170e-10
4.719654e+02	3.564124e-10
4.730049e+02	3.525235e-10
4.740445e+02	3.475563e-10
4.750841e+02	3.444197e-10
4.761236e+02	3.412725e-10
4.771632e+02	3.352565e-10
4.782028e+02	3.301507e-10
4.792424e+02	3.279915e-10
4.802819e+02	3.242893e-10
4.813215e+02	3.196379e-10
4.823611e+02	3.144503e-10
4.834006e+02	3.125737e-10
4.844402e+02	3.087496e-10
4.854798e+02	3.055643e-10
4.865194e+02	3.017721e-10
4.875589e+02	2.992666e-10
4.885985e+02	2.940700e-10
4.896381e+02	2.900935e-10
4.906776e+02	2.864619e-10
4.917172e+02	2.825948e-10
4.927568e+02	2.792742e-10
4.937964e+02	2.761263e-10
4.948359e+02	2.721341e-10
4.958755e+02	2.696511e-10
4.969151e+02	2.663171e-10
4.979546e+02	2.621048e-10
4.989942e+02	2.609187e-10
5.000338e+02	2.584882e-10
5.010734e+02	2.534691e-10
5.021129e+02	2.505578e-10
5.031525e+02	2.497896e-10
5.041921e+02	2.448029e-10
5.052316e+02	2.425299e-10
5.062712e+02	2.410838e-10
5.073108e+02	2.373183e-10
5.083504e+02	2.349100e-10
5.093899e+02	2.319928e-10
5.104295e+02	2.289615e-10
5.114691e+02	2.264844e-10
5.125086e+02	2.248025e-10
5.135482e+02	2.214052e-10
5.145878e+02	2.193893e-10
5.156273e+02	2.182742e-10
5.166669e+02	2.144928e-10
5.177065e+02	2.114391e-10
5.187461e+02	2.121597e-10
5.197856e+02	2.092022e-10
5.208252e+02	2.052489e-10
5.218648e+02	2.051338e-10
5.229043e+02	2.023372e-10
5.239439e+02	1.987104e-10
5.249835e+02	1.985229e-10
5.260231e+02	1.968808e-10
5.270626e+02	1.934370e-10
5.281022e+02	1.921590e-10
5.291418e+02	1.896076e-10
5.301813e+02	1.870777e-10
5.312209e+02	1.861101e-10
5.322605e+02	1.841784e-10
5.333001e+02	1.813389e-10
5.343396e+02	1.811019e-10
5.353792e+02	1.797748e-10
5.364188e+02	1.765200e-10
5.374583e+02	1.752240e-10
5.384979e+02	1.743790e-10
5.395375e+02	1.727788e-10
5.405771e+02	1.706329e-10
5.416166e+02	1.691081e-10
5.426562e+02	1.672601e-10
5.436958e+02	1.655645e-10
5.447353e+02	1.643139e-10
5.457749e+02	1.619767e-10
5.468145e+02	1.601568e-10
5.478541e+02	1.588179e-10
5.488936e+02	1.577408e-10
5.499332e+02	1.557096e-10
5.509728e+02	1.540794e-10
5.520123e+02	1.527515e-10
5.530519e+02	1.511739e-10
5.540915e+02	1.498868e-10
5.551311e+02	1.483202e-10
5.561706e+02	1.467546e-10
5.572102e+02	1.454275e-10
5.582498e+02	1.440156e-10
5.592893e+02	1.421488e-10
5.603289e+02	1.408949e-10
5.613685e+02	1.395715e-10
5.624081e+02	1.390149e-10
5.634476e+02	1.368293e-10
5.644872e+02	1.362056e-10
5.655268e+02	1.354249e-10
5.665663e+02	1.338160e-10
5.676059e+02	1.321999e-10
5.686455e+02	1.314284e-10
5.696851e+02	1.310629e-10
5.707246e+02	1.291188e-10
5.717642e+02	1.275235e-10
5.728038e+02	1.262252e-10
5.738433e+02	1.249032e-10
5.748829e+02	1.234675e-10
5.759225e+02	1.218886e-10
5.769621e+02	1.207142e-10
5.780016e+02	1.201346e-10
5.790412e+02	1.187346e-10
5.800808e+02	1.170363e-10
5.811203e+02	1.169705e-10
5.821599e+02	1.157972e-10
5.831995e+02	1.140093e-10
5.842391e+02	1.134211e-10
5.852786e+02	1.132352e-10
5.863182e+02	1.111734e-10
5.873578e+02	1.101528e-10
5.883973e+02	1.096737e-10
5.894369e+02	1.081073e-10
5.904765e+02	1.068792e-10
5.915161e+02	1.067197e-10
5.925556e+02	1.054744e-10
5.935952e+02	1.043420e-10
5.946348e+02	1.041839e-10
5.956743e+02	1.027447e-10
5.967139e+02	1.014316e-10
5.977535e+02	1.013485e-10
5.987931e+02	1.000070e-10
5.998326e+02	9.882685e-11
6.008722e+02	9.892332e-11
6.019118e+02	9.761320e-11
6.029513e+02	9.607778e-11
6.039909e+02	9.649739e-11
6.050305e+02	9.573599e-11
6.060700e+02	9.428560e-11
6.071096e+02	9.455179e-11
6.081492e+02	9.431035e-11
6.091888e+02	9.269553e-11
6.102283e+02	9.203664e-11
6.112679e+02	9.136278e-11
6.123075e+02	9.032584e-11
6.133470e+02	8.980086e-11
6.143866e+02	8.908522e-11
6.154262e+02	8.787910e-11
6.164658e+02	8.697029e-11
6.175053e+02	8.683008e-11
6.185449e+02	8.562767e-11
6.195845e+02	8.491722e-11
6.206240e+02	8.480863e-11
6.216636e+02	8.385378e-11
6.227032e+02	8.283256e-11
6.237428e+02	8.254233e-11
6.247823e+02	8.140617e-11
6.258219e+02	8.065414e-11
6.268615e+02	8.035427e-11
6.279010e+02	7.983605e-11
6.289406e+02	7.894447e-11
6.299802e+02	7.827173e-11
6.310198e+02	7.739943e-11
6.320593e+02	7.641240e-11
6.330989e+02	7.615008e-11
6.341385e+02	7.550697e-11
6.351780e+02	7.458723e-11
6.362176e+02	7.406518e-11
6.372572e+02	7.334506e-11
6.382968e+02	7.276485e-11
6.393363e+02	7.229287e-11
6.403759e+02	7.195322e-11
6.414155e+02	7.116165e-11
6.424550e+02	7.091024e-11
6.434946e+02	7.044309e-11
6.445342e+02	6.947677e-11
6.455738e+02	6.890437e-11
6.466133e+02	6.842849e-11
6.476529e+02	6.750629e-11
6.486925e+02	6.684601e-11
6.497320e+02	6.645256e-11
6.507716e+02	6.566287e-11
6.518112e+02	6.501167e-11
6.528508e+02	6.450210e-11
6.538903e+02	6.380187e-11
6.549299e+02	6.319487e-11
6.559695e+02	6.302699e-11
6.570090e+02	6.241291e-11
6.580486e+02	6.179622e-11
6.590882e+02	6.148031e-11
6.601278e+02	6.084078e-11
6.611673e+02	6.032132e-11
6.622069e+02	5.994339e-11
6.632465e+02	5.935930e-11
6.642860e+02	5.861663e-11
6.653256e+02	5.805428e-11
6.663652e+02	5.770653e-11
6.674048e+02	5.714601e-11
6.684443e+02	5.662852e-11
6.694839e+02	5.606564e-11
6.705235e+02	5.530950e-11
6.715630e+02	5.489153e-11
6.726026e+02	5.480222e-11
6.736422e+02	5.423088e-11
6.746818e+02	5.374232e-11
6.757213e+02	5.336411e-11
6.767609e+02	5.287642e-11
6.778005e+02	5.250411e-11
6.788400e+02	5.249700e-11
6.798796e+02	5.203059e-11
6.809192e+02	5.140535e-11
6.819588e+02	5.111316e-11
6.829983e+02	5.063524e-11
6.840379e+02	5.006949e-11
6.850775e+02	4.969548e-11
6.861170e+02	4.924019e-11
6.871566e+02	4.868330e-11
6.881962e+02	4.834652e-11
6.892358e+02	4.806144e-11
6.902753e+02	4.742092e-11
6.913149e+02	4.700616e-11
6.923545e+02	4.663289e-11
6.933940e+02	4.616666e-11
6.944336e+02	4.601518e-11
6.954732e+02	4.582026e-11
6.965127e+02	4.523830e-11
6.975523e+02	4.509612e-11
6.985919e+02	4.484889e-11
6.996315e+02	4.438288e-11
7.006710e+02	4.416912e-11
7.017106e+02	4.394800e-11
7.027502e+02	4.341485e-11
7.037897e+02	4.305472e-11
7.048293e+02	4.286465e-11
7.058689e+02	4.227698e-11
7.069085e+02	4.181330e-11
7.079480e+02	4.138438e-11
7.089876e+02	4.078589e-11
7.100272e+02	4.065981e-11
7.110667e+02	4.053343e-11
7.121063e+02	3.993432e-11
7.131459e+02	3.956520e-11
7.141855e+02	3.942168e-11
7.152250e+02	3.912667e-11
7.162646e+02	3.871742e-11
7.173042e+02	3.860264e-11
7.183437e+02	3.818458e-11
7.193833e+02	3.778872e-11
7.204229e+02	3.770311e-11
7.214625e+02	3.719834e-11
7.225020e+02	3.671287e-11
7.235416e+02	3.656555e-11
7.245812e+02	3.615982e-11
7.256207e+02	3.591624e-11
7.266603e+02	3.579365e-11
7.276999e+02	3.529557e-11
7.287395e+02	3.476283e-11
7.297790e+02	3.474206e-11
7.308186e+02	3.445850e-11
7.318582e+02	3.388170e-11
7.328977e+02	3.386053e-11
7.339373e+02	3.378283e-11
7.349769e+02	3.321919e-11
7.360165e+02	3.312939e-11
7.370560e+02	3.292449e-11
7.380956e+02	3.254291e-11
7.391352e+02	3.239906e-11
7.401747e+02	3.205647e-11
7.412143e+02	3.168828e-11
7.422539e+02	3.154238e-11
7.432935e+02	3.132205e-11
7.443330e+02	3.082388e-11
7.453726e+02	3.058580e-11
7.464122e+02	3.048599e-11
7.474517e+02	3.018872e-11
7.484913e+02	3.000809e-11
7.495309e+02	2.976848e-11
7.505705e+02	2.927177e-11
7.516100e+02	2.901267e-11
7.526496e+02	2.905057e-11
7.536892e+02	2.874730e-11
7.547287e+02	2.840902e-11
7.557683e+02	2.832658e-11
7.568079e+02	2.814208e-11
7.578475e+02	2.784541e-11
7.588870e+02	2.777092e-11
7.599266e+02	2.738700e-11
7.609662e+02	2.713074e-11
7.620057e+02	2.707804e-11
7.630453e+02	2.676450e-11
7.640849e+02	2.642904e-11
7.651245e+02	2.613843e-11
7.661640e+02	2.581635e-11
7.672036e+02	2.557002e-11
7.682432e+02	2.553817e-11
7.692827e+02	2.531352e-11
7.703223e+02	2.490295e-11
7.713619e+02	2.479073e-11
7.724015e+02	2.465558e-11
7.734410e+02	2.432995e-11
7.744806e+02	2.415755e-11
7.755202e+02	2.396348e-11
7.765597e+02	2.373051e-11
7.775993e+02	2.364064e-11
7.786389e+02	2.341742e-11
7.796785e+02	2.311984e-11
7.807180e+02	2.298894e-11
7.817576e+02	2.291912e-11
7.827972e+02	2.274441e-11
7.838367e+02	2.267281e-11
7.848763e+02	2.260167e-11
7.859159e+02	2.233426e-11
7.869555e+02	2.220821e-11
7.879950e+02	2.208542e-11
7.890346e+02	2.188972e-11
7.900742e+02	2.174384e-11
7.911137e+02	2.161410e-11
7.921533e+02	2.140762e-11
7.931929e+02	2.126118e-11
7.942324e+02	2.116993e-11
7.952720e+02	2.091039e-11
7.963116e+02	2.058059e-11
7.973512e+02	2.045654e-11
7.983907e+02	2.024411e-11
7.994303e+02	2.001082e-11
8.004699e+02	1.981130e-11
8.015094e+02	1.957482e-11
8.025490e+02	1.944755e-11
8.035886e+02	1.939626e-11
8.046282e+02	1.921701e-11
8.056677e+02	1.903609e-11
8.067073e+02	1.899570e-11
8.077469e+02	1.881798e-11
8.087864e+02	1.858125e-11
8.098260e+02	1.847451e-11
8.108656e+02	1.835736e-11
8.119052e+02	1.817482e-11
8.129447e+02	1.807371e-11
8.139843e+02	1.791708e-11
8.150239e+02	1.775632e-11
8.160634e+02	1.759099e-11
8.171030e+02	1.741385e-11
8.181426e+02	1.724633e-11
8.191822e+02	1.707104e-11
8.202217e+02	1.696804e-11
8.212613e+02	1.678051e-11
8.223009e+02	1.666767e-11
8.233404e+02	1.655552e-11
8.243800e+02	1.643746e-11
8.254196e+02	1.631858e-11
8.264592e+02	1.619785e-11
8.274987e+02	1.612122e-11
8.285383e+02	1.606144e-11
8.295779e+02	1.596552e-11
8.306174e+02	1.587862e-11
8.316570e+02	1.573078e-11
8.326966e+02	1.563778e-11
8.337362e+02	1.556995e-11
8.347757e+02	1.538768e-11
8.358153e+02	1.528844e-11
8.368549e+02	1.518327e-11
8.378944e+02	1.504563e-11
8.389340e+02	1.493431e-11
8.399736e+02	1.478371e-11
8.410132e+02	1.467401e-11
8.420527e+02	1.459002e-11
8.430923e+02	1.450690e-11
8.441319e+02	1.435522e-11
8.451714e+02	1.423123e-11
8.462110e+02	1.411845e-11
8.472506e+02	1.403697e-11
8.482902e+02	1.401488e-11
8.493297e+02	1.392928e-11
8.503693e+02	1.376811e-11
8.514089e+02	1.365350e-11
8.524484e+02	1.357092e-11
8.534880e+02	1.343328e-11
8.545276e+02	1.332588e-11
8.555672e+02	1.324310e-11
8.566067e+02	1.311676e-11
8.576463e+02	1.303139e-11
8.586859e+02	1.292962e-11
8.597254e+02	1.275114e-11
8.607650e+02	1.264183e-11
8.618046e+02	1.257569e-11
8.628442e+02	1.251103e-11
8.638837e+02	1.247276e-11
8.649233e+02	1.238097e-11
8.659629e+02	1.225310e-11
8.670024e+02	1.217013e-11
8.680420e+02	1.211976e-11
8.690816e+02	1.199234e-11
8.701212e+02	1.191135e-11
8.711607e+02	1.185630e-11
8.722003e+02	1.175040e-11
8.732399e+02	1.167587e-11
8.742794e+02	1.162352e-11
8.753190e+02	1.151374e-11
8.763586e+02	1.143108e-11
8.773982e+02	1.143200e-11
8.784377e+02	1.133571e-11
8.794773e+02	1.121046e-11
8.805169e+02	1.110721e-11
8.815564e+02	1.103311e-11
8.825960e+02	1.096571e-11
8.836356e+02	1.092359e-11
8.846751e+02	1.085368e-11
8.857147e+02	1.076561e-11
8.867543e+02	1.073224e-11
8.877939e+02	1.068701e-11
8.888334e+02	1.055829e-11
8.898730e+02	1.049371e-11
8.909126e+02	1.045115e-11
8.919521e+02	1.037385e-11
8.929917e+02	1.030530e-11
8.940313e+02	1.020967e-11
8.950709e+02	1.011707e-11
8.961104e+02	1.006259e-11
8.971500e+02	1.004332e-11
8.981896e+02	9.947589e-12
8.992291e+02	9.818214e-12
9.002687e+02	9.777127e-12
9.013083e+02	9.687219e-12
9.023479e+02	9.607503e-12
9.033874e+02	9.567211e-12
9.044270e+02	9.461101e-12
9.054666e+02	9.387710e-12
9.065061e+02	9.415771e-12
9.075457e+02	9.357901e-12
9.085853e+02	9.240479e-12
9.096249e+02	9.210561e-12
9.106644e+02	9.152042e-12
9.117040e+02	9.060485e-12
9.127436e+02	9.022605e-12
9.137831e+02	8.954928e-12
9.148227e+02	8.834673e-12
9.158623e+02	8.808221e-12
9.169019e+02	8.726221e-12
9.179414e+02	8.618204e-12
9.189810e+02	8.564521e-12
9.200206e+02	8.473757e-12
9.210601e+02	8.387955e-12
9.220997e+02	8.396021e-12
9.231393e+02	8.375729e-12
9.241789e+02	8.279430e-12
9.252184e+02	8.229552e-12
9.262580e+02	8.203994e-12
9.272976e+02	8.139243e-12
9.283371e+02	8.121085e-12
9.293767e+02	8.082223e-12
9.304163e+02	7.995843e-12
9.314559e+02	7.975990e-12
9.324954e+02	7.948093e-12
9.335350e+02	7.856231e-12
9.345746e+02	7.773323e-12
9.356141e+02	7.737041e-12
9.366537e+02	7.672959e-12
9.376933e+02	7.637464e-12
9.387329e+02	7.583496e-12
9.397724e+02	7.483429e-12
9.408120e+02	7.464089e-12
9.418516e+02	7.476322e-12
9.428911e+02	7.442493e-12
9.439307e+02	7.394794e-12
9.449703e+02	7.359786e-12
9.460099e+02	7.313088e-12
9.470494e+02	7.274501e-12
9.480890e+02	7.240716e-12
9.491286e+02	7.195457e-12
9.501681e+02	7.157887e-12
9.512077e+02	7.126107e-12
9.522473e+02	7.072592e-12
9.532869e+02	7.033383e-12
9.543264e+02	6.979455e-12
9.553660e+02	6.898244e-12
9.564056e+02	6.861497e-12
9.574451e+02	6.822803e-12
9.584847e+02	6.755496e-12
9.595243e+02	6.696550e-12
9.605639e+02	6.617958e-12
9.616034e+02	6.576070e-12
9.626430e+02	6.584697e-12
9.636826e+02	6.574335e-12
9.647221e+02	6.530230e-12
9.657617e+02	6.473780e-12
9.668013e+02	6.447538e-12
9.678409e+02	6.444972e-12
9.688804e+02	6.421494e-12
9.699200e+02	6.395133e-12
9.709596e+02	6.348893e-12
9.719991e+02	6.313527e-12
9.730387e+02	6.276196e-12
9.740783e+02	6.228780e-12
9.751178e+02	6.158130e-12
9.761574e+02	6.091213e-12
9.771970e+02	6.059193e-12
9.782366e+02	6.017709e-12
9.792761e+02	5.982957e-12
9.803157e+02	5.922156e-12
9.813553e+02	5.872562e-12
9.823948e+02	5.852626e-12
9.834344e+02	5.841303e-12
9.844740e+02	5.806230e-12
9.855136e+02	5.783531e-12
9.865531e+02	5.756035e-12
9.875927e+02	5.736904e-12
9.886323e+02	5.720075e-12
9.896718e+02	5.688571e-12
9.907114e+02	5.646579e-12
9.917510e+02	5.624975e-12
9.927906e+02	5.583477e-12
9.938301e+02	5.549192e-12
9.948697e+02	5.534785e-12
9.959093e+02	5.472514e-12
9.969488e+02	5.408962e-12
9.979884e+02	5.374157e-12
9.990280e+02	5.343454e-12
1.000068e+03	5.291169e-12
1.001107e+03	5.270543e-12
1.002147e+03	5.221220e-12
1.003186e+03	5.183844e-12
1.004226e+03	5.183013e-12
1.005265e+03	5.164033e-12
1.006305e+03	5.126476e-12
1.007345e+03	5.124456e-12
1.008384e+03	5.108305e-12
1.009424e+03	5.066478e-12
1.010463e+03	5.055384e-12
1.011503e+03	5.024496e-12
1.012542e+03	4.994461e-12
1.013582e+03	4.955482e-12
1.014622e+03	4.927750e-12
1.015661e+03	4.875038e-12
1.016701e+03	4.858926e-12
1.017740e+03	4.837834e-12
1.018780e+03	4.797940e-12
1.019819e+03	4.765115e-12
1.020859e+03	4.744087e-12
1.021899e+03	4.717804e-12
1.022938e+03	4.686666e-12
1.023978e+03	4.651179e-12
1.025017e+03	4.601556e-12
1.026057e+03	4.585968e-12
1.027096e+03	4.573630e-12
1.028136e+03	4.525302e-12
1.029176e+03	4.488474e-12
1.030215e+03	4.467094e-12
1.031255e+03	4.435867e-12
1.032294e+03	4.407335e-12
1.033334e+03	4.384581e-12
1.034373e+03	4.342694e-12
1.035413e+03	4.320002e-12
1.036453e+03	4.291878e-12
1.037492e+03	4.280472e-12
1.038532e+03	4.252570e-12
